# Supplementary material for: Mitochondrial Fission Process 1 controls inner membrane integrity and protects against heart failure
Source: Nat Commun. 2022 Nov 4;13:6634. doi: 10.1038/s41467-022-34316-3 (PMC9636241; doi:10.1038/s41467-022-34316-3)
Supplement: Supplementary file 4 — Supplementary Data 1 [file 41467_2022_34316_MOESM4_ESM.xlsx]

## Sheet: Dataset EV1 - Description
Dataset EV1 -Cardiac proteome
The following tabs contain the list of up and downregulated proteins identified by label-free quantificaton (LFQ) MS proteomics

## Sheet: LFQ - Symptomatic Mice
Uniprot accession	Protein name	Gene name	Fasta.headers	Majority.protein.IDs	Peptides	Mol.weight.kDa.	log2(Mean.in.KO/Mean.in.WT)	pvalue	Adjusted.pvalue	iBAQ WT	iBAQ cMKO	Differential Expressed?	MouseMitoCarta
Q9D832	>sp|Q9D832|DNJB4_MOUSE DnaJ homolog subfamily B member 4 OS=Mus musculus OX=10090 GN=Dnajb4 PE=1 SV=1	>sp|Q9D832|DNJB4_MOUSE DnaJ homolog subfamily B member 4 OS=Mus musculus OX=10090 GN=Dnajb4 PE=1 SV=1	>sp|Q9D832|DNJB4_MOUSE DnaJ homolog subfamily B member 4 OS=Mus musculus OX=10090 GN=Dnajb4 PE=1 SV=1	Q9D832	16	37.781	0.716325	0.00910542	0.0100551	20288000	33769750	Not Significant	no
Q6A028	>sp|Q6A028|SWP70_MOUSE Switch-associated protein 70 OS=Mus musculus OX=10090 GN=Swap70 PE=1 SV=2	>sp|Q6A028|SWP70_MOUSE Switch-associated protein 70 OS=Mus musculus OX=10090 GN=Swap70 PE=1 SV=2	>sp|Q6A028|SWP70_MOUSE Switch-associated protein 70 OS=Mus musculus OX=10090 GN=Swap70 PE=1 SV=2	Q6A028	8	68.995	0.817105	0.00925342	0.0101339	1460575	2503450	Not Significant	no
Q8C2E7	>sp|Q8C2E7|WASC5_MOUSE WASH complex subunit 5 OS=Mus musculus OX=10090 GN=Washc5 PE=1 SV=2	>sp|Q8C2E7|WASC5_MOUSE WASH complex subunit 5 OS=Mus musculus OX=10090 GN=Washc5 PE=1 SV=2	>sp|Q8C2E7|WASC5_MOUSE WASH complex subunit 5 OS=Mus musculus OX=10090 GN=Washc5 PE=1 SV=2	Q8C2E7	6	134.11	2.2938	0.00924513	0.0101339	105671	366335	Not Significant	no
Q8K0C9	>sp|Q8K0C9|GMDS_MOUSE GDP-mannose 4,6 dehydratase OS=Mus musculus OX=10090 GN=Gmds PE=1 SV=1	>sp|Q8K0C9|GMDS_MOUSE GDP-mannose 4,6 dehydratase OS=Mus musculus OX=10090 GN=Gmds PE=1 SV=1	>sp|Q8K0C9|GMDS_MOUSE GDP-mannose 4,6 dehydratase OS=Mus musculus OX=10090 GN=Gmds PE=1 SV=1	Q8K0C9	3	41.984	1.39691	0.00923358	0.0101339	328840	522753	Not Significant	no
Q8BJ71	NUP93_MOUSE	Nup93	>sp|Q8BJ71|NUP93_MOUSE Nuclear pore complex protein Nup93 OS=Mus musculus OX=10090 GN=Nup93 PE=1 SV=1;>tr|A0A1D5RLQ0|A0A1D5RLQ0_MOUSE Nuclear pore complex protein Nup93 OS=Mus musculus OX=10090 GN=Nup93 PE=1 SV=1	Q8BJ71;A0A1D5RLQ0	15	93.28	0.873465	0.00929804	0.0101547	3123775	5923325	Not Significant	no
Q9JKF7	>sp|Q9JKF7|RM39_MOUSE 39S ribosomal protein L39, mitochondrial OS=Mus musculus OX=10090 GN=Mrpl39 PE=1 SV=4	>sp|Q9JKF7|RM39_MOUSE 39S ribosomal protein L39, mitochondrial OS=Mus musculus OX=10090 GN=Mrpl39 PE=1 SV=4	>sp|Q9JKF7|RM39_MOUSE 39S ribosomal protein L39, mitochondrial OS=Mus musculus OX=10090 GN=Mrpl39 PE=1 SV=4	Q9JKF7	14	38.549	0.59851	0.00952694	0.0103761	24497500	36906500	Not Significant	yes
Z4YLT8	Z4YLT8_MOUSE	Rnf11	>tr|Z4YLT8|Z4YLT8_MOUSE RING finger protein 11 (Fragment) OS=Mus musculus OX=10090 GN=Rnf11 PE=1 SV=1;>sp|Q9QYK7|RNF11_MOUSE RING finger protein 11 OS=Mus musculus OX=10090 GN=Rnf11 PE=1 SV=1	Z4YLT8;Q9QYK7	2	16.407	1.16494	0.00960388	0.0104258	718472	1799720	Not Significant	no
Q9Z0E6	>sp|Q9Z0E6|GBP2_MOUSE Guanylate-binding protein 2 OS=Mus musculus OX=10090 GN=Gbp2 PE=1 SV=1	>sp|Q9Z0E6|GBP2_MOUSE Guanylate-binding protein 2 OS=Mus musculus OX=10090 GN=Gbp2 PE=1 SV=1	>sp|Q9Z0E6|GBP2_MOUSE Guanylate-binding protein 2 OS=Mus musculus OX=10090 GN=Gbp2 PE=1 SV=1	Q9Z0E6	18	66.739	0.879239	0.00962512	0.0104258	6119275	11729300	Not Significant	no
F8WH23	F8WH23_MOUSE	Igfbp7	>tr|F8WH23|F8WH23_MOUSE Insulin-like growth factor-binding protein 7 OS=Mus musculus OX=10090 GN=Igfbp7 PE=1 SV=1;>tr|E9Q5D9|E9Q5D9_MOUSE Insulin-like growth factor-binding protein 7 OS=Mus musculus OX=10090 GN=Igfbp7 PE=1 SV=1;>sp|Q61581|IBP7_MOUSE Insuli	F8WH23;E9Q5D9;Q61581	7	29.1	2.47124	0.00968159	0.0104299	1809180	7095100	Not Significant	no
F7CVJ5	F7CVJ5_MOUSE	Ahnak2	>tr|F7CVJ5|F7CVJ5_MOUSE AHNAK nucleoprotein 2 (Fragment) OS=Mus musculus OX=10090 GN=Ahnak2 PE=1 SV=1;>tr|E9PYB0|E9PYB0_MOUSE AHNAK nucleoprotein 2 (Fragment) OS=Mus musculus OX=10090 GN=Ahnak2 PE=1 SV=8;>tr|F7DBB3|F7DBB3_MOUSE AHNAK nucleoprotein 2 (Fragm	F7CVJ5;E9PYB0;F7DBB3	10	115.14	1.27075	0.00967868	0.0104299	2062375	5346100	Not Significant	no
Q5PRF0	>sp|Q5PRF0|HTR5A_MOUSE HEAT repeat-containing protein 5A OS=Mus musculus OX=10090 GN=Heatr5a PE=1 SV=2	>sp|Q5PRF0|HTR5A_MOUSE HEAT repeat-containing protein 5A OS=Mus musculus OX=10090 GN=Heatr5a PE=1 SV=2	>sp|Q5PRF0|HTR5A_MOUSE HEAT repeat-containing protein 5A OS=Mus musculus OX=10090 GN=Heatr5a PE=1 SV=2	Q5PRF0	4	219.89	1.48679	0.00988824	0.0106237	81124.2	226255	Not Significant	no
Q9JKC6	>sp|Q9JKC6|CEND_MOUSE Cell cycle exit and neuronal differentiation protein 1 OS=Mus musculus OX=10090 GN=Cend1 PE=1 SV=1	>sp|Q9JKC6|CEND_MOUSE Cell cycle exit and neuronal differentiation protein 1 OS=Mus musculus OX=10090 GN=Cend1 PE=1 SV=1	>sp|Q9JKC6|CEND_MOUSE Cell cycle exit and neuronal differentiation protein 1 OS=Mus musculus OX=10090 GN=Cend1 PE=1 SV=1	Q9JKC6	2	14.987	-1.09048	0.0099383	0.0106486	3438900	1898020	Not Significant	no
Q8BVU5	>sp|Q8BVU5|NUDT9_MOUSE ADP-ribose pyrophosphatase, mitochondrial OS=Mus musculus OX=10090 GN=Nudt9 PE=1 SV=1	>sp|Q8BVU5|NUDT9_MOUSE ADP-ribose pyrophosphatase, mitochondrial OS=Mus musculus OX=10090 GN=Nudt9 PE=1 SV=1	>sp|Q8BVU5|NUDT9_MOUSE ADP-ribose pyrophosphatase, mitochondrial OS=Mus musculus OX=10090 GN=Nudt9 PE=1 SV=1	Q8BVU5	7	38.604	0.60081	0.00997975	0.0106642	6917450	10438825	Not Significant	yes
B1AT82	B1AT82_MOUSE	Prpsap1	>tr|B1AT82|B1AT82_MOUSE MCG6846, isoform CRA_c OS=Mus musculus OX=10090 GN=Prpsap1 PE=1 SV=1;>sp|Q9D0M1|KPRA_MOUSE Phosphoribosyl pyrophosphate synthase-associated protein 1 OS=Mus musculus OX=10090 GN=Prpsap1 PE=1 SV=1	B1AT82;Q9D0M1	12	42.467	1.03174	0.0101668	0.0108349	4460600	8980300	Not Significant	no
Q9DC16	ERGI1_MOUSE	Ergic1	>sp|Q9DC16|ERGI1_MOUSE Endoplasmic reticulum-Golgi intermediate compartment protein 1 OS=Mus musculus OX=10090 GN=Ergic1 PE=1 SV=1;>tr|F6SLP4|F6SLP4_MOUSE Endoplasmic reticulum-Golgi intermediate compartment protein 1 (Fragment) OS=Mus musculus OX=10090 GN	Q9DC16;F6SLP4	5	32.562	0.823246	0.0104044	0.0110583	2206425	4273025	Not Significant	no
A0A0R4J066	A0A0R4J066_MOUSE	Coq10b	>tr|A0A0R4J066|A0A0R4J066_MOUSE Coenzyme Q-binding protein COQ10 homolog B, mitochondrial OS=Mus musculus OX=10090 GN=Coq10b PE=1 SV=1;>sp|Q3THF9|CQ10B_MOUSE Coenzyme Q-binding protein COQ10 homolog B, mitochondrial OS=Mus musculus OX=10090 GN=Coq10b PE=1	A0A0R4J066;Q3THF9;G5E8J7	4	27.509	-1.10413	0.0104463	0.0110732	2707825	1323070	Not Significant	yes
G3UZ30	G3UZ30_MOUSE	Ppp1r11	>tr|G3UZ30|G3UZ30_MOUSE E3 ubiquitin-protein ligase PPP1R11 (Fragment) OS=Mus musculus OX=10090 GN=Ppp1r11 PE=1 SV=2;>tr|A5A4Y9|A5A4Y9_MOUSE E3 ubiquitin-protein ligase PPP1R11 OS=Mus musculus OX=10090 GN=Ppp1r11 PE=1 SV=1;>sp|Q8K1L5|PP1RB_MOUSE E3 ubiquit	G3UZ30;A5A4Y9;Q8K1L5	2	13.836	1.31608	0.0105147	0.0110981	1.68937e+06	3005300	Not Significant	no
P15532	NDKA_MOUSE	Nme1	>sp|P15532|NDKA_MOUSE Nucleoside diphosphate kinase A OS=Mus musculus OX=10090 GN=Nme1 PE=1 SV=1;>tr|Q5NC80|Q5NC80_MOUSE Nucleoside diphosphate kinase (Fragment) OS=Mus musculus OX=10090 GN=Nme1 PE=1 SV=1	P15532;Q5NC80	13	17.208	0.598125	0.0105258	0.0110981	38887000	60172500	Not Significant	no
Q9CYG7	>sp|Q9CYG7|TOM34_MOUSE Mitochondrial import receptor subunit TOM34 OS=Mus musculus OX=10090 GN=Tomm34 PE=1 SV=1	>sp|Q9CYG7|TOM34_MOUSE Mitochondrial import receptor subunit TOM34 OS=Mus musculus OX=10090 GN=Tomm34 PE=1 SV=1	>sp|Q9CYG7|TOM34_MOUSE Mitochondrial import receptor subunit TOM34 OS=Mus musculus OX=10090 GN=Tomm34 PE=1 SV=1	Q9CYG7	11	34.278	1.0744	0.0107299	0.0112833	5383350	11141400	Not Significant	yes
G3UWC2	G3UWC2_MOUSE	Naalad2	>tr|G3UWC2|G3UWC2_MOUSE N-acetylated alpha-linked acidic dipeptidase 2, isoform CRA_a OS=Mus musculus OX=10090 GN=Naalad2 PE=1 SV=1;>sp|Q9CZR2|NALD2_MOUSE N-acetylated-alpha-linked acidic dipeptidase 2 OS=Mus musculus OX=10090 GN=Naalad2 PE=1 SV=2	G3UWC2;Q9CZR2	11	87.198	1.44511	0.01078	0.011306	1.29143e+06	3204100	Not Significant	no
Q80SZ7	>sp|Q80SZ7|GBG5_MOUSE Guanine nucleotide-binding protein G(I)/G(S)/G(O) subunit gamma-5 OS=Mus musculus OX=10090 GN=Gng5 PE=1 SV=2	>sp|Q80SZ7|GBG5_MOUSE Guanine nucleotide-binding protein G(I)/G(S)/G(O) subunit gamma-5 OS=Mus musculus OX=10090 GN=Gng5 PE=1 SV=2	>sp|Q80SZ7|GBG5_MOUSE Guanine nucleotide-binding protein G(I)/G(S)/G(O) subunit gamma-5 OS=Mus musculus OX=10090 GN=Gng5 PE=1 SV=2	Q80SZ7	4	7.3184	1.06343	0.0108445	0.0113437	104025500	216460000	Not Significant	no
A0A067XG53	A0A067XG53_MOUSE	Cask	>tr|A0A067XG53|A0A067XG53_MOUSE Peripheral plasma membrane protein CASK (Fragment) OS=Mus musculus OX=10090 GN=Cask PE=1 SV=1;>sp|O70589|CSKP_MOUSE Peripheral plasma membrane protein CASK OS=Mus musculus OX=10090 GN=Cask PE=1 SV=2	A0A067XG53;O70589	2	99.226	2.77616	0.0109525	0.0113483	981973	3.51873e+06	Not Significant	no
Q6A0D4	>sp|Q6A0D4|RFTN1_MOUSE Raftlin OS=Mus musculus OX=10090 GN=Rftn1 PE=1 SV=4	>sp|Q6A0D4|RFTN1_MOUSE Raftlin OS=Mus musculus OX=10090 GN=Rftn1 PE=1 SV=4	>sp|Q6A0D4|RFTN1_MOUSE Raftlin OS=Mus musculus OX=10090 GN=Rftn1 PE=1 SV=4	Q6A0D4	9	61.536	2.06752	0.0109597	0.0113483	870842	4288550	Not Significant	no
Q91V01	MBOA5_MOUSE	Lpcat3	>sp|Q91V01|MBOA5_MOUSE Lysophospholipid acyltransferase 5 OS=Mus musculus OX=10090 GN=Lpcat3 PE=1 SV=1;>tr|A0A0N4SUM3|A0A0N4SUM3_MOUSE Lysophospholipid acyltransferase 5 OS=Mus musculus OX=10090 GN=Lpcat3 PE=1 SV=1	Q91V01;A0A0N4SUM3	4	56.146	-0.909006	0.0109122	0.0113483	5779000	3139700	Not Significant	no
Q9QZ57	>sp|Q9QZ57|HSPB3_MOUSE Heat shock protein beta-3 OS=Mus musculus OX=10090 GN=Hspb3 PE=2 SV=1	>sp|Q9QZ57|HSPB3_MOUSE Heat shock protein beta-3 OS=Mus musculus OX=10090 GN=Hspb3 PE=2 SV=1	>sp|Q9QZ57|HSPB3_MOUSE Heat shock protein beta-3 OS=Mus musculus OX=10090 GN=Hspb3 PE=2 SV=1	Q9QZ57	9	17.229	0.723337	0.0109635	0.0113483	19428000	31803750	Not Significant	no
H3BL37	H3BL37_MOUSE	Tcof1	>tr|H3BL37|H3BL37_MOUSE Treacle protein OS=Mus musculus OX=10090 GN=Tcof1 PE=1 SV=1;>sp|O08784|TCOF_MOUSE Treacle protein OS=Mus musculus OX=10090 GN=Tcof1 PE=1 SV=1;>tr|F6R3V4|F6R3V4_MOUSE Treacle protein OS=Mus musculus OX=10090 GN=Tcof1 PE=1 SV=1;>tr|H3	H3BL37;O08784;F6R3V4;H3BIX0	6	138.55	1.55988	0.011109	0.0114392	234122	610235	Not Significant	no
P61211	ARL1_MOUSE	Arl1	>sp|P61211|ARL1_MOUSE ADP-ribosylation factor-like protein 1 OS=Mus musculus OX=10090 GN=Arl1 PE=1 SV=1;>tr|F8WIB1|F8WIB1_MOUSE ADP-ribosylation factor-like protein 1 (Fragment) OS=Mus musculus OX=10090 GN=Arl1 PE=1 SV=1	P61211;F8WIB1	6	20.411	0.751213	0.0110919	0.0114392	9882125	17069000	Not Significant	no
A0A0R4J0Z1	A0A0R4J0Z1_MOUSE	Pdia4	>tr|A0A0R4J0Z1|A0A0R4J0Z1_MOUSE Protein disulfide-isomerase A4 OS=Mus musculus OX=10090 GN=Pdia4 PE=1 SV=1;>sp|P08003|PDIA4_MOUSE Protein disulfide-isomerase A4 OS=Mus musculus OX=10090 GN=Pdia4 PE=1 SV=3	A0A0R4J0Z1;P08003	22	72.369	0.642142	0.0111706	0.0114432	21549000	33414000	Not Significant	no
P51175	PPOX_MOUSE	Ppox	>sp|P51175|PPOX_MOUSE Protoporphyrinogen oxidase OS=Mus musculus OX=10090 GN=Ppox PE=1 SV=1;>tr|A0A0A6YX50|A0A0A6YX50_MOUSE Protoporphyrinogen oxidase (Fragment) OS=Mus musculus OX=10090 GN=Ppox PE=1 SV=1	P51175;A0A0A6YX50	11	50.87	0.72011	0.0111683	0.0114432	6199775	10173950	Not Significant	yes
Q99LJ6	>sp|Q99LJ6|GPX7_MOUSE Glutathione peroxidase 7 OS=Mus musculus OX=10090 GN=Gpx7 PE=1 SV=1	>sp|Q99LJ6|GPX7_MOUSE Glutathione peroxidase 7 OS=Mus musculus OX=10090 GN=Gpx7 PE=1 SV=1	>sp|Q99LJ6|GPX7_MOUSE Glutathione peroxidase 7 OS=Mus musculus OX=10090 GN=Gpx7 PE=1 SV=1	Q99LJ6	2	21.061	1.90715	0.0112426	0.0114873	744355	1.91003e+06	Not Significant	no
A0A1W2P7V0	A0A1W2P7V0_MOUSE	Gopc	>tr|A0A1W2P7V0|A0A1W2P7V0_MOUSE Golgi-associated PDZ and coiled-coil motif-containing protein (Fragment) OS=Mus musculus OX=10090 GN=Gopc PE=1 SV=1;>tr|K3W4Q9|K3W4Q9_MOUSE Golgi-associated PDZ and coiled-coil motif-containing protein OS=Mus musculus OX=100	A0A1W2P7V0;K3W4Q9;Q8BH60	8	44.672	0.845049	0.0114147	0.0115926	1784475	3208700	Not Significant	no
Q62426	>sp|Q62426|CYTB_MOUSE Cystatin-B OS=Mus musculus OX=10090 GN=Cstb PE=1 SV=1	>sp|Q62426|CYTB_MOUSE Cystatin-B OS=Mus musculus OX=10090 GN=Cstb PE=1 SV=1	>sp|Q62426|CYTB_MOUSE Cystatin-B OS=Mus musculus OX=10090 GN=Cstb PE=1 SV=1	Q62426	7	11.045	0.689969	0.0114038	0.0115926	14156750	22573500	Not Significant	no
Q9QYI3	DNJC7_MOUSE	Dnajc7	>sp|Q9QYI3|DNJC7_MOUSE DnaJ homolog subfamily C member 7 OS=Mus musculus OX=10090 GN=Dnajc7 PE=1 SV=2;>tr|F7BTP8|F7BTP8_MOUSE DnaJ homolog subfamily C member 7 (Fragment) OS=Mus musculus OX=10090 GN=Dnajc7 PE=1 SV=1	Q9QYI3;F7BTP8	16	56.475	0.966019	0.0114334	0.0115926	2360775	4611000	Not Significant	no
Q5SUC6	Q5SUC6_MOUSE	Upp1	>tr|Q5SUC6|Q5SUC6_MOUSE Uridine phosphorylase 1 (Fragment) OS=Mus musculus OX=10090 GN=Upp1 PE=1 SV=1;>tr|E9Q5K7|E9Q5K7_MOUSE Uridine phosphorylase 1 (Fragment) OS=Mus musculus OX=10090 GN=Upp1 PE=1 SV=1;>sp|P52624|UPP1_MOUSE Uridine phosphorylase 1 OS=Mus	Q5SUC6;E9Q5K7;P52624;E9Q391;F6YBT6	3	15.025	1.60943	0.0117547	0.0118479	2.19273e+06	5769075	Not Significant	no
Q8CAQ8	>sp|Q8CAQ8|MIC60_MOUSE MICOS complex subunit Mic60 OS=Mus musculus OX=10090 GN=Immt PE=1 SV=1	>sp|Q8CAQ8|MIC60_MOUSE MICOS complex subunit Mic60 OS=Mus musculus OX=10090 GN=Immt PE=1 SV=1	>sp|Q8CAQ8|MIC60_MOUSE MICOS complex subunit Mic60 OS=Mus musculus OX=10090 GN=Immt PE=1 SV=1	Q8CAQ8	79	83.899	-1.75395	0.0117173	0.0118479	2563575	2823700	Not Significant	yes
Q9DC77	>sp|Q9DC77|SMPX_MOUSE Small muscular protein OS=Mus musculus OX=10090 GN=Smpx PE=1 SV=2	>sp|Q9DC77|SMPX_MOUSE Small muscular protein OS=Mus musculus OX=10090 GN=Smpx PE=1 SV=2	>sp|Q9DC77|SMPX_MOUSE Small muscular protein OS=Mus musculus OX=10090 GN=Smpx PE=1 SV=2	Q9DC77	7	9.2525	0.628009	0.0117749	0.0118479	307837500	472660000	Not Significant	no
V9GXP8	V9GXP8_MOUSE	Erc1	>tr|V9GXP8|V9GXP8_MOUSE ELKS/Rab6-interacting/CAST family member 1 OS=Mus musculus OX=10090 GN=Erc1 PE=1 SV=1;>tr|F8VPM7|F8VPM7_MOUSE ELKS/Rab6-interacting/CAST family member 1 OS=Mus musculus OX=10090 GN=Erc1 PE=1 SV=1;>sp|Q99MI1|RB6I2_MOUSE ELKS/Rab6-int	V9GXP8;F8VPM7;Q99MI1;V9GXH3;V9GXF0;V9GWT6;V9GX53	14	127.94	0.665268	0.0118217	0.0118649	1034480	1619225	Not Significant	no
P51432	>sp|P51432|PLCB3_MOUSE 1-phosphatidylinositol 4,5-bisphosphate phosphodiesterase beta-3 OS=Mus musculus OX=10090 GN=Plcb3 PE=1 SV=2	>sp|P51432|PLCB3_MOUSE 1-phosphatidylinositol 4,5-bisphosphate phosphodiesterase beta-3 OS=Mus musculus OX=10090 GN=Plcb3 PE=1 SV=2	>sp|P51432|PLCB3_MOUSE 1-phosphatidylinositol 4,5-bisphosphate phosphodiesterase beta-3 OS=Mus musculus OX=10090 GN=Plcb3 PE=1 SV=2	P51432	5	139.49	1.64376	0.0118856	0.0118806	415665	1317280	Not Significant	no
Q9D4H2	GCC1_MOUSE	Gcc1	>sp|Q9D4H2|GCC1_MOUSE GRIP and coiled-coil domain-containing protein 1 OS=Mus musculus OX=10090 GN=Gcc1 PE=1 SV=2;>tr|F6VDD7|F6VDD7_MOUSE GRIP and coiled-coil domain-containing protein 1 (Fragment) OS=Mus musculus OX=10090 GN=Gcc1 PE=1 SV=1	Q9D4H2;F6VDD7	2	87.676	1.38298	0.0118972	0.0118806	63353	150535	Not Significant	no
Q5U5I3	Q5U5I3_MOUSE	Mrps18a	>tr|Q5U5I3|Q5U5I3_MOUSE 28S ribosomal protein S18a, mitochondrial OS=Mus musculus OX=10090 GN=Mrps18a PE=1 SV=1;>sp|Q99N85|RT18A_MOUSE 28S ribosomal protein S18a, mitochondrial OS=Mus musculus OX=10090 GN=Mrps18a PE=2 SV=1;>tr|D3Z603|D3Z603_MOUSE 28S ribos	Q5U5I3;Q99N85;D3Z603	5	22.236	0.888494	0.0119629	0.011907	7944300	14401750	Not Significant	yes
Q91YR1	>sp|Q91YR1|TWF1_MOUSE Twinfilin-1 OS=Mus musculus OX=10090 GN=Twf1 PE=1 SV=2	>sp|Q91YR1|TWF1_MOUSE Twinfilin-1 OS=Mus musculus OX=10090 GN=Twf1 PE=1 SV=2	>sp|Q91YR1|TWF1_MOUSE Twinfilin-1 OS=Mus musculus OX=10090 GN=Twf1 PE=1 SV=2	Q91YR1	12	40.079	0.627998	0.0119837	0.011907	5042300	7736475	Not Significant	no
Q8K310	MATR3_MOUSE	Matr3	>sp|Q8K310|MATR3_MOUSE Matrin-3 OS=Mus musculus OX=10090 GN=Matr3 PE=1 SV=1;>tr|A0A087WSU2|A0A087WSU2_MOUSE Matrin-3 (Fragment) OS=Mus musculus OX=10090 GN=Matr3 PE=1 SV=6;>tr|A0A087WSP7|A0A087WSP7_MOUSE MCG121979, isoform CRA_a OS=Mus musculus OX=10090 GN	Q8K310;A0A087WSU2;A0A087WSP7;A0A087WQZ1	12	94.629	0.791551	0.0120783	0.0119709	3391600	6192700	Not Significant	no
F8VQ28	F8VQ28_MOUSE	Pxn	>tr|F8VQ28|F8VQ28_MOUSE Paxillin OS=Mus musculus OX=10090 GN=Pxn PE=1 SV=1;>sp|Q8VI36|PAXI_MOUSE Paxillin OS=Mus musculus OX=10090 GN=Pxn PE=1 SV=1;>tr|A0A0J9YV30|A0A0J9YV30_MOUSE Paxillin OS=Mus musculus OX=10090 GN=Pxn PE=1 SV=1	F8VQ28;Q8VI36;A0A0J9YV30	13	64.506	0.868177	0.0121672	0.0120051	4637325	8146100	Not Significant	no
O89086	RBM3_MOUSE	Rbm3	>sp|O89086|RBM3_MOUSE RNA-binding protein 3 OS=Mus musculus OX=10090 GN=Rbm3 PE=1 SV=1;>tr|Q8BG13|Q8BG13_MOUSE RNA-binding protein 3 OS=Mus musculus OX=10090 GN=Rbm3 PE=1 SV=1	O89086;Q8BG13	6	16.604	0.690648	0.0122401	0.0120051	20345250	32037500	Not Significant	no
Q64471	GSTT1_MOUSE	Gstt1	>sp|Q64471|GSTT1_MOUSE Glutathione S-transferase theta-1 OS=Mus musculus OX=10090 GN=Gstt1 PE=1 SV=4;>tr|D3Z3X5|D3Z3X5_MOUSE Glutathione S-transferase theta-1 OS=Mus musculus OX=10090 GN=Gstt1 PE=1 SV=1	Q64471;D3Z3X5	8	27.374	0.692299	0.0122642	0.0120051	11134500	17950000	Not Significant	no
Q8CGA0	>sp|Q8CGA0|PPM1F_MOUSE Protein phosphatase 1F OS=Mus musculus OX=10090 GN=Ppm1f PE=1 SV=1	>sp|Q8CGA0|PPM1F_MOUSE Protein phosphatase 1F OS=Mus musculus OX=10090 GN=Ppm1f PE=1 SV=1	>sp|Q8CGA0|PPM1F_MOUSE Protein phosphatase 1F OS=Mus musculus OX=10090 GN=Ppm1f PE=1 SV=1	Q8CGA0	8	49.61	0.780468	0.0122577	0.0120051	7618475	13527250	Not Significant	no
Q99LD9	EI2BB_MOUSE	Eif2b2	>sp|Q99LD9|EI2BB_MOUSE Translation initiation factor eIF-2B subunit beta OS=Mus musculus OX=10090 GN=Eif2b2 PE=1 SV=1;>tr|D3Z487|D3Z487_MOUSE Translation initiation factor eIF-2B subunit beta (Fragment) OS=Mus musculus OX=10090 GN=Eif2b2 PE=1 SV=1;>tr|D3Z7	Q99LD9;D3Z487;D3Z7J6	7	38.897	0.872968	0.0121775	0.0120051	5224025	10097250	Not Significant	no
J3QQ16	J3QQ16_MOUSE	Col6a3	>tr|J3QQ16|J3QQ16_MOUSE Collagen, type VI, alpha 3 OS=Mus musculus OX=10090 GN=Col6a3 PE=1 SV=1;>tr|A0A087WS16|A0A087WS16_MOUSE Collagen, type VI, alpha 3 OS=Mus musculus OX=10090 GN=Col6a3 PE=1 SV=1;>tr|E9PWQ3|E9PWQ3_MOUSE Collagen, type VI, alpha 3 OS=Mu	J3QQ16;A0A087WS16;E9PWQ3;D3YWD1	17	288.69	0.639999	0.0123755	0.0120545	542898	863915	Not Significant	no
Q3TW96	>sp|Q3TW96|UAP1L_MOUSE UDP-N-acetylhexosamine pyrophosphorylase-like protein 1 OS=Mus musculus OX=10090 GN=Uap1l1 PE=1 SV=1	>sp|Q3TW96|UAP1L_MOUSE UDP-N-acetylhexosamine pyrophosphorylase-like protein 1 OS=Mus musculus OX=10090 GN=Uap1l1 PE=1 SV=1	>sp|Q3TW96|UAP1L_MOUSE UDP-N-acetylhexosamine pyrophosphorylase-like protein 1 OS=Mus musculus OX=10090 GN=Uap1l1 PE=1 SV=1	Q3TW96	12	56.613	1.05271	0.0123602	0.0120545	2468925	5471075	Not Significant	no
B2RUJ2	B2RUJ2_MOUSE	Erbin	>tr|B2RUJ2|B2RUJ2_MOUSE Erbb2ip protein OS=Mus musculus OX=10090 GN=Erbin PE=1 SV=1;>tr|B7ZNX6|B7ZNX6_MOUSE Erbb2ip protein OS=Mus musculus OX=10090 GN=Erbin PE=1 SV=1;>sp|Q80TH2|ERBIN_MOUSE Erbin OS=Mus musculus OX=10090 GN=Erbin PE=1 SV=3	B2RUJ2;B7ZNX6;Q80TH2	4	145.09	1.72066	0.0125958	0.0121797	70199	204125	Not Significant	no
E9Q2S9	E9Q2S9_MOUSE	Ccdc43	>tr|E9Q2S9|E9Q2S9_MOUSE Coiled-coil domain-containing protein 43 OS=Mus musculus OX=10090 GN=Ccdc43 PE=1 SV=1;>sp|Q9CR29|CCD43_MOUSE Coiled-coil domain-containing protein 43 OS=Mus musculus OX=10090 GN=Ccdc43 PE=1 SV=1	E9Q2S9;Q9CR29	4	25.035	0.953124	0.0125961	0.0121797	1.47975e+06	2725175	Not Significant	no
O54833	CSK22_MOUSE	Csnk2a2	>sp|O54833|CSK22_MOUSE Casein kinase II subunit alpha OS=Mus musculus OX=10090 GN=Csnk2a2 PE=1 SV=1;>tr|A0A1D5RLE4|A0A1D5RLE4_MOUSE Casein kinase II subunit alpha (Fragment) OS=Mus musculus OX=10090 GN=Csnk2a2 PE=1 SV=1;>tr|A0A1D5RM74|A0A1D5RM74_MOUSE Ca	O54833;A0A1D5RLE4;A0A1D5RM74	6	41.215	0.88827	0.0125366	0.0121797	1888425	3402400	Not Significant	no
Q8R574	>sp|Q8R574|KPRB_MOUSE Phosphoribosyl pyrophosphate synthase-associated protein 2 OS=Mus musculus OX=10090 GN=Prpsap2 PE=1 SV=1	>sp|Q8R574|KPRB_MOUSE Phosphoribosyl pyrophosphate synthase-associated protein 2 OS=Mus musculus OX=10090 GN=Prpsap2 PE=1 SV=1	>sp|Q8R574|KPRB_MOUSE Phosphoribosyl pyrophosphate synthase-associated protein 2 OS=Mus musculus OX=10090 GN=Prpsap2 PE=1 SV=1	Q8R574	8	40.88	0.905025	0.0126281	0.0121809	2065125	3836325	Not Significant	no
E9Q390	E9Q390_MOUSE	Myof	>tr|E9Q390|E9Q390_MOUSE Myoferlin OS=Mus musculus OX=10090 GN=Myof PE=1 SV=2;>tr|A0A286YDF5|A0A286YDF5_MOUSE Myoferlin OS=Mus musculus OX=10090 GN=Myof PE=1 SV=1;>sp|Q69ZN7|MYOF_MOUSE Myoferlin OS=Mus musculus OX=10090 GN=Myof PE=1 SV=2;>tr|A0A286YCZ3|A0A2	E9Q390;A0A286YDF5;Q69ZN7;A0A286YCZ3	14	233.32	2.19623	0.0127557	0.0122579	138801	476215	Not Significant	no
O35972	RM23_MOUSE	Mrpl23	>sp|O35972|RM23_MOUSE 39S ribosomal protein L23, mitochondrial OS=Mus musculus OX=10090 GN=Mrpl23 PE=1 SV=1;>tr|A0A1B0GSZ9|A0A1B0GSZ9_MOUSE 39S ribosomal protein L23, mitochondrial OS=Mus musculus OX=10090 GN=Mrpl23 PE=1 SV=1;>tr|A0A1B0GQZ1|A0A1B0GQZ1_MOUS	O35972;A0A1B0GSZ9;A0A1B0GQZ1	5	17.121	0.86474	0.0127698	0.0122579	28636750	50600500	Not Significant	yes
D3YYT0	D3YYT0_MOUSE	Cdh2	>tr|D3YYT0|D3YYT0_MOUSE Cadherin-2 OS=Mus musculus OX=10090 GN=Cdh2 PE=1 SV=1;>sp|P15116|CADH2_MOUSE Cadherin-2 OS=Mus musculus OX=10090 GN=Cdh2 PE=1 SV=2	D3YYT0;P15116	19	93.856	0.622403	0.0128176	0.0122741	33690250	50568500	Not Significant	no
P08207	>sp|P08207|S10AA_MOUSE Protein S100-A10 OS=Mus musculus OX=10090 GN=S100a10 PE=1 SV=2	>sp|P08207|S10AA_MOUSE Protein S100-A10 OS=Mus musculus OX=10090 GN=S100a10 PE=1 SV=2	>sp|P08207|S10AA_MOUSE Protein S100-A10 OS=Mus musculus OX=10090 GN=S100a10 PE=1 SV=2	P08207	5	11.186	0.906048	0.0129222	0.0123308	150724500	273952500	Not Significant	no
Q9R0E1	>sp|Q9R0E1|PLOD3_MOUSE Procollagen-lysine,2-oxoglutarate 5-dioxygenase 3 OS=Mus musculus OX=10090 GN=Plod3 PE=1 SV=1	>sp|Q9R0E1|PLOD3_MOUSE Procollagen-lysine,2-oxoglutarate 5-dioxygenase 3 OS=Mus musculus OX=10090 GN=Plod3 PE=1 SV=1	>sp|Q9R0E1|PLOD3_MOUSE Procollagen-lysine,2-oxoglutarate 5-dioxygenase 3 OS=Mus musculus OX=10090 GN=Plod3 PE=1 SV=1	Q9R0E1	3	84.921	1.45711	0.0129391	0.0123308	387060	924328	Not Significant	no
F8VQN6	F8VQN6_MOUSE	Arhgef12	>tr|F8VQN6|F8VQN6_MOUSE Rho guanine nucleotide exchange factor 12 OS=Mus musculus OX=10090 GN=Arhgef12 PE=1 SV=1;>sp|Q8R4H2|ARHGC_MOUSE Rho guanine nucleotide exchange factor 12 OS=Mus musculus OX=10090 GN=Arhgef12 PE=1 SV=2	F8VQN6;Q8R4H2	13	172.47	1.7583	0.012972	0.0123325	228480	651288	Not Significant	no
O08599	>sp|O08599|STXB1_MOUSE Syntaxin-binding protein 1 OS=Mus musculus OX=10090 GN=Stxbp1 PE=1 SV=2	>sp|O08599|STXB1_MOUSE Syntaxin-binding protein 1 OS=Mus musculus OX=10090 GN=Stxbp1 PE=1 SV=2	>sp|O08599|STXB1_MOUSE Syntaxin-binding protein 1 OS=Mus musculus OX=10090 GN=Stxbp1 PE=1 SV=2	O08599	9	67.568	0.846104	0.0130709	0.0123969	1627400	3210850	Not Significant	no
A0A0R4J0B2	A0A0R4J0B2_MOUSE	Plbd1	>tr|A0A0R4J0B2|A0A0R4J0B2_MOUSE Phospholipase B-like OS=Mus musculus OX=10090 GN=Plbd1 PE=1 SV=1;>sp|Q8VCI0|PLBL1_MOUSE Phospholipase B-like 1 OS=Mus musculus OX=10090 GN=Plbd1 PE=1 SV=1	A0A0R4J0B2;Q8VCI0	6	63.018	1.54313	0.013127	0.0124069	1.55415e+06	4086375	Not Significant	no
Z4YJW0	Z4YJW0_MOUSE	Emc1	>tr|Z4YJW0|Z4YJW0_MOUSE ER membrane protein complex subunit 1 OS=Mus musculus OX=10090 GN=Emc1 PE=1 SV=1;>sp|Q8C7X2|EMC1_MOUSE ER membrane protein complex subunit 1 OS=Mus musculus OX=10090 GN=Emc1 PE=1 SV=1	Z4YJW0;Q8C7X2	21	111.56	0.646401	0.0131441	0.0124069	6590525	10368350	Not Significant	no
A2API8	A2API8_MOUSE	Akap2	>tr|A2API8|A2API8_MOUSE A-kinase anchor protein 2 OS=Mus musculus OX=10090 GN=Akap2 PE=1 SV=1;>sp|O54931|AKAP2_MOUSE A-kinase anchor protein 2 OS=Mus musculus OX=10090 GN=Akap2 PE=1 SV=3	A2API8;O54931	21	101.6	1.41535	0.0133995	0.0125881	7146675	29810000	Not Significant	no
P60766	>sp|P60766|CDC42_MOUSE Cell division control protein 42 homolog OS=Mus musculus OX=10090 GN=Cdc42 PE=1 SV=2	>sp|P60766|CDC42_MOUSE Cell division control protein 42 homolog OS=Mus musculus OX=10090 GN=Cdc42 PE=1 SV=2	>sp|P60766|CDC42_MOUSE Cell division control protein 42 homolog OS=Mus musculus OX=10090 GN=Cdc42 PE=1 SV=2	P60766	8	21.258	0.58974	0.0133987	0.0125881	285722500	424365000	Not Significant	no
Q71FD7	FBLI1_MOUSE	Fblim1	>sp|Q71FD7|FBLI1_MOUSE Filamin-binding LIM protein 1 OS=Mus musculus OX=10090 GN=Fblim1 PE=1 SV=2;>tr|A2ADE7|A2ADE7_MOUSE Filamin-binding LIM protein 1 (Fragment) OS=Mus musculus OX=10090 GN=Fblim1 PE=1 SV=1;>tr|A2ADE5|A2ADE5_MOUSE Filamin-binding LIM prot	Q71FD7;A2ADE7;A2ADE5;A2ADE6	16	41.026	0.617298	0.013445	0.0126009	46256250	72201750	Not Significant	no
Q80XR5	Q80XR5_MOUSE	U2af2	>tr|Q80XR5|Q80XR5_MOUSE U2 snRNP auxiliary factor large subunit OS=Mus musculus OX=10090 GN=U2af2 PE=1 SV=1;>sp|P26369|U2AF2_MOUSE Splicing factor U2AF 65 kDa subunit OS=Mus musculus OX=10090 GN=U2af2 PE=1 SV=3;>tr|Q3KQM4|Q3KQM4_MOUSE U2 snRNP auxiliary fa	Q80XR5;P26369;Q3KQM4	7	53.12	1.07773	0.0134815	0.0126053	2373375	4933750	Not Significant	no
Q5SSK3	>sp|Q5SSK3|TEFM_MOUSE Transcription elongation factor, mitochondrial OS=Mus musculus OX=10090 GN=Tefm PE=1 SV=1	>sp|Q5SSK3|TEFM_MOUSE Transcription elongation factor, mitochondrial OS=Mus musculus OX=10090 GN=Tefm PE=1 SV=1	>sp|Q5SSK3|TEFM_MOUSE Transcription elongation factor, mitochondrial OS=Mus musculus OX=10090 GN=Tefm PE=1 SV=1	Q5SSK3	11	41.873	0.923523	0.0135716	0.0126308	4555275	9443125	Not Significant	yes
Q9CY73	>sp|Q9CY73|RM44_MOUSE 39S ribosomal protein L44, mitochondrial OS=Mus musculus OX=10090 GN=Mrpl44 PE=1 SV=3	>sp|Q9CY73|RM44_MOUSE 39S ribosomal protein L44, mitochondrial OS=Mus musculus OX=10090 GN=Mrpl44 PE=1 SV=3	>sp|Q9CY73|RM44_MOUSE 39S ribosomal protein L44, mitochondrial OS=Mus musculus OX=10090 GN=Mrpl44 PE=1 SV=3	Q9CY73	11	37.527	0.619722	0.0135724	0.0126308	14314750	21902000	Not Significant	yes
Q9CWL8	>sp|Q9CWL8|CTBL1_MOUSE Beta-catenin-like protein 1 OS=Mus musculus OX=10090 GN=Ctnnbl1 PE=1 SV=1	>sp|Q9CWL8|CTBL1_MOUSE Beta-catenin-like protein 1 OS=Mus musculus OX=10090 GN=Ctnnbl1 PE=1 SV=1	>sp|Q9CWL8|CTBL1_MOUSE Beta-catenin-like protein 1 OS=Mus musculus OX=10090 GN=Ctnnbl1 PE=1 SV=1	Q9CWL8	2	64.979	1.52411	0.0136166	0.0126422	139530	311467	Not Significant	no
G3X957	G3X957_MOUSE	Ppfibp2	>tr|G3X957|G3X957_MOUSE Liprin-beta-2 OS=Mus musculus OX=10090 GN=Ppfibp2 PE=1 SV=1;>sp|O35711|LIPB2_MOUSE Liprin-beta-2 OS=Mus musculus OX=10090 GN=Ppfibp2 PE=1 SV=3	G3X957;O35711	3	98.652	1.07112	0.0137587	0.0126693	63535.3	223750	Not Significant	no
Q3TWV4	Q3TWV4_MOUSE	Ap2m1	>tr|Q3TWV4|Q3TWV4_MOUSE AP-2 complex subunit mu OS=Mus musculus OX=10090 GN=Ap2m1 PE=1 SV=1;>sp|P84091|AP2M1_MOUSE AP-2 complex subunit mu OS=Mus musculus OX=10090 GN=Ap2m1 PE=1 SV=1	Q3TWV4;P84091	19	49.389	0.610124	0.0138375	0.0126693	24470000	37384250	Not Significant	no
Q6PDY2	>sp|Q6PDY2|AEDO_MOUSE 2-aminoethanethiol dioxygenase OS=Mus musculus OX=10090 GN=Ado PE=1 SV=2	>sp|Q6PDY2|AEDO_MOUSE 2-aminoethanethiol dioxygenase OS=Mus musculus OX=10090 GN=Ado PE=1 SV=2	>sp|Q6PDY2|AEDO_MOUSE 2-aminoethanethiol dioxygenase OS=Mus musculus OX=10090 GN=Ado PE=1 SV=2	Q6PDY2	8	28.372	0.61112	0.0137216	0.0126693	8085475	12430575	Not Significant	no
Q8VD75	HIP1_MOUSE	Hip1	>sp|Q8VD75|HIP1_MOUSE Huntingtin-interacting protein 1 OS=Mus musculus OX=10090 GN=Hip1 PE=1 SV=2;>tr|A0A0J9YUA3|A0A0J9YUA3_MOUSE Huntingtin-interacting protein 1 (Fragment) OS=Mus musculus OX=10090 GN=Hip1 PE=1 SV=1	Q8VD75;A0A0J9YUA3	10	115.2	0.96483	0.0137812	0.0126693	365165	1.08849e+06	Not Significant	no
Q9JHU9	>sp|Q9JHU9|INO1_MOUSE Inositol-3-phosphate synthase 1 OS=Mus musculus OX=10090 GN=Isyna1 PE=1 SV=1	>sp|Q9JHU9|INO1_MOUSE Inositol-3-phosphate synthase 1 OS=Mus musculus OX=10090 GN=Isyna1 PE=1 SV=1	>sp|Q9JHU9|INO1_MOUSE Inositol-3-phosphate synthase 1 OS=Mus musculus OX=10090 GN=Isyna1 PE=1 SV=1	Q9JHU9	6	60.931	0.949092	0.0138172	0.0126693	1854500	3388975	Not Significant	no
Q9Z2A9	>sp|Q9Z2A9|GGT5_MOUSE Glutathione hydrolase 5 proenzyme OS=Mus musculus OX=10090 GN=Ggt5 PE=1 SV=2	>sp|Q9Z2A9|GGT5_MOUSE Glutathione hydrolase 5 proenzyme OS=Mus musculus OX=10090 GN=Ggt5 PE=1 SV=2	>sp|Q9Z2A9|GGT5_MOUSE Glutathione hydrolase 5 proenzyme OS=Mus musculus OX=10090 GN=Ggt5 PE=1 SV=2	Q9Z2A9	9	61.673	1.66927	0.0137303	0.0126693	930598	2577675	Not Significant	no
A0A0B4J1J7	A0A0B4J1J7_MOUSE	Ighv1-82	>tr|A0A0B4J1J7|A0A0B4J1J7_MOUSE Immunoglobulin heavy variable 1-82 OS=Mus musculus OX=10090 GN=Ighv1-82 PE=1 SV=1;>tr|A0A0G2JEU7|A0A0G2JEU7_MOUSE Immunoglobulin heavy variable 1-82 (Fragment) OS=Mus musculus OX=10090 GN=Ighv1-82 PE=1 SV=1	A0A0B4J1J7;A0A0G2JEU7	3	10.65	1.25349	0.0138808	0.0126797	3276675	6.52687e+06	Not Significant	no
Q5DTJ9	>sp|Q5DTJ9|MYPN_MOUSE Myopalladin OS=Mus musculus OX=10090 GN=Mypn PE=1 SV=2	>sp|Q5DTJ9|MYPN_MOUSE Myopalladin OS=Mus musculus OX=10090 GN=Mypn PE=1 SV=2	>sp|Q5DTJ9|MYPN_MOUSE Myopalladin OS=Mus musculus OX=10090 GN=Mypn PE=1 SV=2	Q5DTJ9	27	144.11	1.05518	0.0139143	0.0126811	3797600	7763175	Not Significant	no
Q8R502	>sp|Q8R502|LRC8C_MOUSE Volume-regulated anion channel subunit LRRC8C OS=Mus musculus OX=10090 GN=Lrrc8c PE=1 SV=1	>sp|Q8R502|LRC8C_MOUSE Volume-regulated anion channel subunit LRRC8C OS=Mus musculus OX=10090 GN=Lrrc8c PE=1 SV=1	>sp|Q8R502|LRC8C_MOUSE Volume-regulated anion channel subunit LRRC8C OS=Mus musculus OX=10090 GN=Lrrc8c PE=1 SV=1	Q8R502	5	92.371	0.927547	0.0140534	0.0127585	88944	186390	Not Significant	no
Q9D0T1	>sp|Q9D0T1|NH2L1_MOUSE NHP2-like protein 1 OS=Mus musculus OX=10090 GN=Snu13 PE=1 SV=4	>sp|Q9D0T1|NH2L1_MOUSE NHP2-like protein 1 OS=Mus musculus OX=10090 GN=Snu13 PE=1 SV=4	>sp|Q9D0T1|NH2L1_MOUSE NHP2-like protein 1 OS=Mus musculus OX=10090 GN=Snu13 PE=1 SV=4	Q9D0T1	2	14.173	1.52609	0.0140637	0.0127585	805565	2436500	Not Significant	no
A2AG30	A2AG30_MOUSE	Dnajb5	>tr|A2AG30|A2AG30_MOUSE DnaJ (Hsp40) homolog, subfamily B, member 5, isoform CRA_a OS=Mus musculus OX=10090 GN=Dnajb5 PE=1 SV=1;>sp|O89114|DNJB5_MOUSE DnaJ homolog subfamily B member 5 OS=Mus musculus OX=10090 GN=Dnajb5 PE=2 SV=1	A2AG30;O89114	2	43.018	1.31219	0.0146046	0.0129818	506937	1.13639e+06	Not Significant	no
D3Z183	D3Z183_MOUSE	Mfsd6	>tr|D3Z183|D3Z183_MOUSE Major facilitator superfamily domain-containing protein 6 OS=Mus musculus OX=10090 GN=Mfsd6 PE=1 SV=1;>tr|F6U3S2|F6U3S2_MOUSE Major facilitator superfamily domain-containing protein 6 (Fragment) OS=Mus musculus OX=10090 GN=Mfsd6 PE=	D3Z183;F6U3S2;Q8CBH5	2	87.827	1.37523	0.0145873	0.0129818	188017	581320	Not Significant	no
Z4YJU8	Z4YJU8_MOUSE	Golga2	>tr|Z4YJU8|Z4YJU8_MOUSE Golgin subfamily A member 2 (Fragment) OS=Mus musculus OX=10090 GN=Golga2 PE=1 SV=2;>tr|E9PUQ5|E9PUQ5_MOUSE Golgin subfamily A member 2 OS=Mus musculus OX=10090 GN=Golga2 PE=1 SV=1;>sp|Q921M4|GOGA2_MOUSE Golgin subfamily A member 2	Z4YJU8;E9PUQ5;Q921M4	9	108.69	0.663185	0.0144679	0.0129818	1704225	2647025	Not Significant	no
G3X9J4	G3X9J4_MOUSE	2310035C23Rik	>tr|G3X9J4|G3X9J4_MOUSE RIKEN cDNA 2310035C23 gene OS=Mus musculus OX=10090 GN=2310035C23Rik PE=1 SV=2;>tr|E9QM90|E9QM90_MOUSE RIKEN cDNA 2310035C23 gene OS=Mus musculus OX=10090 GN=2310035C23Rik PE=1 SV=2;>sp|Q148V7|K1468_MOUSE LisH domain and HEAT repeat	G3X9J4;E9QM90;Q148V7;A0A087WSS1;A0A087WRM8	8	134.58	0.861045	0.0145033	0.0129818	897072	1604300	Not Significant	no
G3UXG7	G3UXG7_MOUSE	Csnk2b	>tr|G3UXG7|G3UXG7_MOUSE Casein kinase II subunit beta OS=Mus musculus OX=10090 GN=Csnk2b PE=1 SV=1;>sp|P67871|CSK2B_MOUSE Casein kinase II subunit beta OS=Mus musculus OX=10090 GN=Csnk2b PE=1 SV=1;>tr|G3UZA4|G3UZA4_MOUSE Casein kinase II subunit beta (Frag	G3UXG7;P67871;G3UZA4;G3UZJ5;G3UZX4	4	18.926	0.591103	0.0145739	0.0129818	13725500	20734250	Not Significant	no
P37889	>sp|P37889|FBLN2_MOUSE Fibulin-2 OS=Mus musculus OX=10090 GN=Fbln2 PE=1 SV=2	>sp|P37889|FBLN2_MOUSE Fibulin-2 OS=Mus musculus OX=10090 GN=Fbln2 PE=1 SV=2	>sp|P37889|FBLN2_MOUSE Fibulin-2 OS=Mus musculus OX=10090 GN=Fbln2 PE=1 SV=2	P37889	3	131.83	1.25419	0.0145929	0.0129818	86829	399875	Not Significant	no
P51410	RL9_MOUSE	Rpl9	>sp|P51410|RL9_MOUSE 60S ribosomal protein L9 OS=Mus musculus OX=10090 GN=Rpl9 PE=2 SV=2;>tr|A0A0G2JES3|A0A0G2JES3_MOUSE 60S ribosomal protein L9 (Fragment) OS=Mus musculus OX=10090 GN=Rpl9 PE=1 SV=1;>tr|A0A140T8T4|A0A140T8T4_MOUSE Uncharacterized protein	P51410;A0A0G2JES3;A0A140T8T4;D3Z629	11	21.881	0.622124	0.014563	0.0129818	168045000	254817500	Not Significant	no
Q8R2Y8	>sp|Q8R2Y8|PTH2_MOUSE Peptidyl-tRNA hydrolase 2, mitochondrial OS=Mus musculus OX=10090 GN=Ptrh2 PE=1 SV=1	>sp|Q8R2Y8|PTH2_MOUSE Peptidyl-tRNA hydrolase 2, mitochondrial OS=Mus musculus OX=10090 GN=Ptrh2 PE=1 SV=1	>sp|Q8R2Y8|PTH2_MOUSE Peptidyl-tRNA hydrolase 2, mitochondrial OS=Mus musculus OX=10090 GN=Ptrh2 PE=1 SV=1	Q8R2Y8	8	19.526	0.611118	0.0144697	0.0129818	64419750	98764000	Not Significant	yes
Q9CQQ0	>sp|Q9CQQ0|SMIM8_MOUSE Small integral membrane protein 8 OS=Mus musculus OX=10090 GN=Smim8 PE=1 SV=1	>sp|Q9CQQ0|SMIM8_MOUSE Small integral membrane protein 8 OS=Mus musculus OX=10090 GN=Smim8 PE=1 SV=1	>sp|Q9CQQ0|SMIM8_MOUSE Small integral membrane protein 8 OS=Mus musculus OX=10090 GN=Smim8 PE=1 SV=1	Q9CQQ0	4	11.064	0.896843	0.0144427	0.0129818	34066250	61202500	Not Significant	yes
Q60996	>sp|Q60996|2A5G_MOUSE Serine/threonine-protein phosphatase 2A 56 kDa regulatory subunit gamma isoform OS=Mus musculus OX=10090 GN=Ppp2r5c PE=1 SV=2	>sp|Q60996|2A5G_MOUSE Serine/threonine-protein phosphatase 2A 56 kDa regulatory subunit gamma isoform OS=Mus musculus OX=10090 GN=Ppp2r5c PE=1 SV=2	>sp|Q60996|2A5G_MOUSE Serine/threonine-protein phosphatase 2A 56 kDa regulatory subunit gamma isoform OS=Mus musculus OX=10090 GN=Ppp2r5c PE=1 SV=2	Q60996	8	60.824	1.14285	0.0146413	0.0129854	1.14027e+06	2435500	Not Significant	no
P29416	>sp|P29416|HEXA_MOUSE Beta-hexosaminidase subunit alpha OS=Mus musculus OX=10090 GN=Hexa PE=1 SV=2	>sp|P29416|HEXA_MOUSE Beta-hexosaminidase subunit alpha OS=Mus musculus OX=10090 GN=Hexa PE=1 SV=2	>sp|P29416|HEXA_MOUSE Beta-hexosaminidase subunit alpha OS=Mus musculus OX=10090 GN=Hexa PE=1 SV=2	P29416	3	60.612	0.695576	0.014677	0.012988	922400	1446050	Not Significant	no
Q62384	ZPR1_MOUSE	Zpr1	>sp|Q62384|ZPR1_MOUSE Zinc finger protein ZPR1 OS=Mus musculus OX=10090 GN=Zpr1 PE=1 SV=1;>tr|F8WHU9|F8WHU9_MOUSE Zinc finger protein ZPR1 (Fragment) OS=Mus musculus OX=10090 GN=Zpr1 PE=1 SV=1	Q62384;F8WHU9	6	50.714	0.83217	0.0148538	0.0131151	1.2724e+06	2192800	Not Significant	no
Q5UE59	Q5UE59_MOUSE	Klc1	>tr|Q5UE59|Q5UE59_MOUSE Kinesin light chain 1 OS=Mus musculus OX=10090 GN=Klc1 PE=1 SV=1;>tr|E9Q7C9|E9Q7C9_MOUSE Kinesin light chain 1 OS=Mus musculus OX=10090 GN=Klc1 PE=1 SV=1;>tr|Q7TNF4|Q7TNF4_MOUSE Kinesin light chain 1 OS=Mus musculus OX=10090 GN=Klc1	Q5UE59;E9Q7C9;Q7TNF4;Q8CD76;O88447	22	61.629	0.924412	0.0150798	0.0132851	7765650	14820700	Not Significant	no
Q99J25	>sp|Q99J25|MRM1_MOUSE rRNA methyltransferase 1, mitochondrial OS=Mus musculus OX=10090 GN=Mrm1 PE=2 SV=2	>sp|Q99J25|MRM1_MOUSE rRNA methyltransferase 1, mitochondrial OS=Mus musculus OX=10090 GN=Mrm1 PE=2 SV=2	>sp|Q99J25|MRM1_MOUSE rRNA methyltransferase 1, mitochondrial OS=Mus musculus OX=10090 GN=Mrm1 PE=2 SV=2	Q99J25	3	34.843	1.1783	0.0151627	0.0133286	866895	1916875	Not Significant	yes
A0A140LHT6	A0A140LHT6_MOUSE	Mrpl48	>tr|A0A140LHT6|A0A140LHT6_MOUSE 39S ribosomal protein L48, mitochondrial OS=Mus musculus OX=10090 GN=Mrpl48 PE=1 SV=1;>tr|E9QPQ8|E9QPQ8_MOUSE 39S ribosomal protein L48, mitochondrial OS=Mus musculus OX=10090 GN=Mrpl48 PE=1 SV=1;>tr|A0A140LI38|A0A140LI38_MO	A0A140LHT6;E9QPQ8;A0A140LI38;A0A140LHD4	5	12.954	0.801219	0.0152818	0.013402	12443500	26217250	Not Significant	yes
A2AGS6	A2AGS6_MOUSE	Trp53i11	>tr|A2AGS6|A2AGS6_MOUSE Tumor protein p53-inducible protein 11 (Fragment) OS=Mus musculus OX=10090 GN=Trp53i11 PE=1 SV=1;>sp|Q4QQM4|P5I11_MOUSE Tumor protein p53-inducible protein 11 OS=Mus musculus OX=10090 GN=Trp53i11 PE=1 SV=1	A2AGS6;Q4QQM4	3	9.5972	1.21961	0.0153815	0.013402	1505440	3907650	Not Significant	no
Q4KL52	Q4KL52_MOUSE	Zfyve19	>tr|Q4KL52|Q4KL52_MOUSE Abscission/NoCut checkpoint regulator OS=Mus musculus OX=10090 GN=Zfyve19 PE=1 SV=1;>sp|Q9DAZ9|ANCHR_MOUSE Abscission/NoCut checkpoint regulator OS=Mus musculus OX=10090 GN=Zfyve19 PE=1 SV=2	Q4KL52;Q9DAZ9	3	36.319	0.895491	0.0153402	0.013402	307405	619565	Not Significant	no
Q9D706	>sp|Q9D706|RPAP3_MOUSE RNA polymerase II-associated protein 3 OS=Mus musculus OX=10090 GN=Rpap3 PE=1 SV=1	>sp|Q9D706|RPAP3_MOUSE RNA polymerase II-associated protein 3 OS=Mus musculus OX=10090 GN=Rpap3 PE=1 SV=1	>sp|Q9D706|RPAP3_MOUSE RNA polymerase II-associated protein 3 OS=Mus musculus OX=10090 GN=Rpap3 PE=1 SV=1	Q9D706	2	74.095	0.995677	0.0153674	0.013402	250990	386093	Not Significant	no
Q7TMQ7	WDR91_MOUSE	Wdr91	>sp|Q7TMQ7|WDR91_MOUSE WD repeat-containing protein 91 OS=Mus musculus OX=10090 GN=Wdr91 PE=1 SV=1;>tr|S4R1X1|S4R1X1_MOUSE WD repeat-containing protein 91 OS=Mus musculus OX=10090 GN=Wdr91 PE=1 SV=1;>tr|D3Z101|D3Z101_MOUSE WD repeat-containing protein 91 (	Q7TMQ7;S4R1X1;D3Z101	4	83.42	1.69767	0.0154229	0.0134043	98556	334840	Not Significant	no
Q8BGS1	>sp|Q8BGS1|E41L5_MOUSE Band 4.1-like protein 5 OS=Mus musculus OX=10090 GN=Epb41l5 PE=1 SV=1	>sp|Q8BGS1|E41L5_MOUSE Band 4.1-like protein 5 OS=Mus musculus OX=10090 GN=Epb41l5 PE=1 SV=1	>sp|Q8BGS1|E41L5_MOUSE Band 4.1-like protein 5 OS=Mus musculus OX=10090 GN=Epb41l5 PE=1 SV=1	Q8BGS1	2	81.635	-2.58662	0.0154517	0.0134043	896896	56646.7	Not Significant	no
O35955	>sp|O35955|PSB10_MOUSE Proteasome subunit beta type-10 OS=Mus musculus OX=10090 GN=Psmb10 PE=1 SV=1	>sp|O35955|PSB10_MOUSE Proteasome subunit beta type-10 OS=Mus musculus OX=10090 GN=Psmb10 PE=1 SV=1	>sp|O35955|PSB10_MOUSE Proteasome subunit beta type-10 OS=Mus musculus OX=10090 GN=Psmb10 PE=1 SV=1	O35955	4	29.063	1.19918	0.0155186	0.0134329	1.34372e+06	2810325	Not Significant	no
O89112	LANC1_MOUSE	Lancl1	>sp|O89112|LANC1_MOUSE LanC-like protein 1 OS=Mus musculus OX=10090 GN=Lancl1 PE=1 SV=1;>tr|B2KGR2|B2KGR2_MOUSE LanC-like protein 1 (Fragment) OS=Mus musculus OX=10090 GN=Lancl1 PE=1 SV=1	O89112;B2KGR2	12	45.341	0.812196	0.0157275	0.0134959	16282000	29025000	Not Significant	no
P14069	>sp|P14069|S10A6_MOUSE Protein S100-A6 OS=Mus musculus OX=10090 GN=S100a6 PE=1 SV=3	>sp|P14069|S10A6_MOUSE Protein S100-A6 OS=Mus musculus OX=10090 GN=S100a6 PE=1 SV=3	>sp|P14069|S10A6_MOUSE Protein S100-A6 OS=Mus musculus OX=10090 GN=S100a6 PE=1 SV=3	P14069	5	10.051	0.712094	0.0156821	0.0134959	168980000	274680000	Not Significant	no
P22682	CBL_MOUSE	Cbl	>sp|P22682|CBL_MOUSE E3 ubiquitin-protein ligase CBL OS=Mus musculus OX=10090 GN=Cbl PE=1 SV=3;>tr|A0A0X1KG61|A0A0X1KG61_MOUSE E3 ubiquitin-protein ligase CBL OS=Mus musculus OX=10090 GN=Cbl PE=1 SV=1;>tr|A0A0U1RP47|A0A0U1RP47_MOUSE E3 ubiquitin-protein li	P22682;A0A0X1KG61;A0A0U1RP47;A0A0U1RQ85	3	100.56	1.43555	0.0157097	0.0134959	149340	297863	Not Significant	no
P28667	>sp|P28667|MRP_MOUSE MARCKS-related protein OS=Mus musculus OX=10090 GN=Marcksl1 PE=1 SV=2	>sp|P28667|MRP_MOUSE MARCKS-related protein OS=Mus musculus OX=10090 GN=Marcksl1 PE=1 SV=2	>sp|P28667|MRP_MOUSE MARCKS-related protein OS=Mus musculus OX=10090 GN=Marcksl1 PE=1 SV=2	P28667	3	20.165	0.78024	0.0156308	0.0134959	5075250	8461250	Not Significant	no
Q3TWS4	Q3TWS4_MOUSE	Snap91	>tr|Q3TWS4|Q3TWS4_MOUSE Clathrin coat assembly protein AP180 OS=Mus musculus OX=10090 GN=Snap91 PE=1 SV=1;>tr|E9Q9A3|E9Q9A3_MOUSE Clathrin coat assembly protein AP180 OS=Mus musculus OX=10090 GN=Snap91 PE=1 SV=2;>tr|E9QQ05|E9QQ05_MOUSE Clathrin coat assemb	Q3TWS4;E9Q9A3;E9QQ05;E9QLK9;Q61548;A0A087WSI9	5	61.424	1.10364	0.0159116	0.0135345	343802	685250	Not Significant	no
P47941	>sp|P47941|CRKL_MOUSE Crk-like protein OS=Mus musculus OX=10090 GN=Crkl PE=1 SV=2	>sp|P47941|CRKL_MOUSE Crk-like protein OS=Mus musculus OX=10090 GN=Crkl PE=1 SV=2	>sp|P47941|CRKL_MOUSE Crk-like protein OS=Mus musculus OX=10090 GN=Crkl PE=1 SV=2	P47941	10	33.83	0.86401	0.0158673	0.0135345	16258000	29629500	Not Significant	no
P70313	NOS3_MOUSE	Nos3	>sp|P70313|NOS3_MOUSE Nitric oxide synthase, endothelial OS=Mus musculus OX=10090 GN=Nos3 PE=1 SV=4;>tr|E9Q9X4|E9Q9X4_MOUSE Nitric oxide synthase OS=Mus musculus OX=10090 GN=Nos3 PE=1 SV=1	P70313;E9Q9X4	6	132.91	0.941539	0.0159432	0.0135345	181585	358895	Not Significant	no
Q61107	>sp|Q61107|GBP4_MOUSE Guanylate-binding protein 4 OS=Mus musculus OX=10090 GN=Gbp4 PE=1 SV=1	>sp|Q61107|GBP4_MOUSE Guanylate-binding protein 4 OS=Mus musculus OX=10090 GN=Gbp4 PE=1 SV=1	>sp|Q61107|GBP4_MOUSE Guanylate-binding protein 4 OS=Mus musculus OX=10090 GN=Gbp4 PE=1 SV=1	Q61107	5	70.801	0.685211	0.0158812	0.0135345	189375	307525	Not Significant	no
Q9D7X3	DUS3_MOUSE	Dusp3	>sp|Q9D7X3|DUS3_MOUSE Dual specificity protein phosphatase 3 OS=Mus musculus OX=10090 GN=Dusp3 PE=1 SV=1;>tr|B1AQF4|B1AQF4_MOUSE Dual-specificity protein phosphatase 3 OS=Mus musculus OX=10090 GN=Dusp3 PE=1 SV=1;>tr|Q3V2Y9|Q3V2Y9_MOUSE Dual-specificity pro	Q9D7X3;B1AQF4;Q3V2Y9;H3BKD1;H3BKL8	9	20.472	0.689534	0.0159058	0.0135345	76922500	125029500	Not Significant	no
A0A2I3BR78	A0A2I3BR78_MOUSE	Dis3	>tr|A0A2I3BR78|A0A2I3BR78_MOUSE Exosome complex exonuclease RRP44 OS=Mus musculus OX=10090 GN=Dis3 PE=1 SV=1;>sp|Q9CSH3|RRP44_MOUSE Exosome complex exonuclease RRP44 OS=Mus musculus OX=10090 GN=Dis3 PE=1 SV=4	A0A2I3BR78;Q9CSH3	2	64.633	1.47641	0.0160728	0.0135863	152775	514492	Not Significant	no
D3YU17	D3YU17_MOUSE	Ncln	>tr|D3YU17|D3YU17_MOUSE Nicalin OS=Mus musculus OX=10090 GN=Ncln PE=1 SV=1;>sp|Q8VCM8|NCLN_MOUSE Nicalin OS=Mus musculus OX=10090 GN=Ncln PE=1 SV=2	D3YU17;Q8VCM8	11	62.779	0.678073	0.0160554	0.0135863	8215625	13114750	Not Significant	no
Q9D1Q6	>sp|Q9D1Q6|ERP44_MOUSE Endoplasmic reticulum resident protein 44 OS=Mus musculus OX=10090 GN=Erp44 PE=1 SV=1	>sp|Q9D1Q6|ERP44_MOUSE Endoplasmic reticulum resident protein 44 OS=Mus musculus OX=10090 GN=Erp44 PE=1 SV=1	>sp|Q9D1Q6|ERP44_MOUSE Endoplasmic reticulum resident protein 44 OS=Mus musculus OX=10090 GN=Erp44 PE=1 SV=1	Q9D1Q6	9	46.852	0.630674	0.0166179	0.0140172	20265000	30495000	Not Significant	no
F7B209	F7B209_MOUSE	Ankrd13a	>tr|F7B209|F7B209_MOUSE Ankyrin repeat domain-containing protein 13A (Fragment) OS=Mus musculus OX=10090 GN=Ankrd13a PE=1 SV=1;>sp|Q80UP5|AN13A_MOUSE Ankyrin repeat domain-containing protein 13A OS=Mus musculus OX=10090 GN=Ankrd13a PE=1 SV=2;>sp|Q6PD24|AN1	F7B209;Q80UP5;Q6PD24	2	51.81	1.08952	0.0166967	0.0140537	695118	1383375	Not Significant	no
P70698	>sp|P70698|PYRG1_MOUSE CTP synthase 1 OS=Mus musculus OX=10090 GN=Ctps1 PE=1 SV=2	>sp|P70698|PYRG1_MOUSE CTP synthase 1 OS=Mus musculus OX=10090 GN=Ctps1 PE=1 SV=2	>sp|P70698|PYRG1_MOUSE CTP synthase 1 OS=Mus musculus OX=10090 GN=Ctps1 PE=1 SV=2	P70698	13	66.682	0.788478	0.0168176	0.0141255	4656300	7835325	Not Significant	no
Q9DBN5	>sp|Q9DBN5|LONP2_MOUSE Lon protease homolog 2, peroxisomal OS=Mus musculus OX=10090 GN=Lonp2 PE=1 SV=1	>sp|Q9DBN5|LONP2_MOUSE Lon protease homolog 2, peroxisomal OS=Mus musculus OX=10090 GN=Lonp2 PE=1 SV=1	>sp|Q9DBN5|LONP2_MOUSE Lon protease homolog 2, peroxisomal OS=Mus musculus OX=10090 GN=Lonp2 PE=1 SV=1	Q9DBN5	2	94.525	-1.60389	0.0168883	0.0141549	1.20439e+06	312398	Not Significant	no
P29341	>sp|P29341|PABP1_MOUSE Polyadenylate-binding protein 1 OS=Mus musculus OX=10090 GN=Pabpc1 PE=1 SV=2	>sp|P29341|PABP1_MOUSE Polyadenylate-binding protein 1 OS=Mus musculus OX=10090 GN=Pabpc1 PE=1 SV=2	>sp|P29341|PABP1_MOUSE Polyadenylate-binding protein 1 OS=Mus musculus OX=10090 GN=Pabpc1 PE=1 SV=2	P29341	20	70.67	0.740481	0.0169406	0.0141688	3616525	5829550	Not Significant	no
G3UY52	>tr|G3UY52|G3UY52_MOUSE Probable ubiquitin carboxyl-terminal hydrolase FAF-X (Fragment) OS=Mus musculus OX=10090 GN=Usp9x PE=1 SV=1	>tr|G3UY52|G3UY52_MOUSE Probable ubiquitin carboxyl-terminal hydrolase FAF-X (Fragment) OS=Mus musculus OX=10090 GN=Usp9x PE=1 SV=1	>tr|G3UY52|G3UY52_MOUSE Probable ubiquitin carboxyl-terminal hydrolase FAF-X (Fragment) OS=Mus musculus OX=10090 GN=Usp9x PE=1 SV=1	G3UY52	8	20.406	1.51141	0.0170771	0.0141784	1366110	2273950	Not Significant	no
P02089	>sp|P02089|HBB2_MOUSE Hemoglobin subunit beta-2 OS=Mus musculus OX=10090 GN=Hbb-b2 PE=1 SV=2	>sp|P02089|HBB2_MOUSE Hemoglobin subunit beta-2 OS=Mus musculus OX=10090 GN=Hbb-b2 PE=1 SV=2	>sp|P02089|HBB2_MOUSE Hemoglobin subunit beta-2 OS=Mus musculus OX=10090 GN=Hbb-b2 PE=1 SV=2	P02089	21	15.878	3.50609	0.0170952	0.0141784	2617092500	8055675000	Not Significant	no
P58742	AAAS_MOUSE	Aaas	>sp|P58742|AAAS_MOUSE Aladin OS=Mus musculus OX=10090 GN=Aaas PE=1 SV=1;>tr|A0A2R8VI65|A0A2R8VI65_MOUSE Aladin (Fragment) OS=Mus musculus OX=10090 GN=Aaas PE=1 SV=1	P58742;A0A2R8VI65	4	59.43	2.37423	0.0170662	0.0141784	52742.3	439768	Not Significant	no
Q9QYS9	>sp|Q9QYS9|QKI_MOUSE Protein quaking OS=Mus musculus OX=10090 GN=Qki PE=1 SV=1	>sp|Q9QYS9|QKI_MOUSE Protein quaking OS=Mus musculus OX=10090 GN=Qki PE=1 SV=1	>sp|Q9QYS9|QKI_MOUSE Protein quaking OS=Mus musculus OX=10090 GN=Qki PE=1 SV=1	Q9QYS9	10	37.67	0.711944	0.017094	0.0141784	6605675	10801650	Not Significant	no
A0A0R4J0K1	A0A0R4J0K1_MOUSE	Selenof	>tr|A0A0R4J0K1|A0A0R4J0K1_MOUSE Selenoprotein F OS=Mus musculus OX=10090 GN=Selenof PE=1 SV=1;>sp|Q9ERR7|SEP15_MOUSE Selenoprotein F OS=Mus musculus OX=10090 GN=Selenof PE=1 SV=3;>tr|A0A1C7ZMY4|A0A1C7ZMY4_MOUSE Selenoprotein F OS=Mus musculus OX=10090 GN=S	A0A0R4J0K1;Q9ERR7;A0A1C7ZMY4	5	17.731	0.784127	0.01723	0.0142605	9685975	16784750	Not Significant	no
Q923B6	>sp|Q923B6|STEA4_MOUSE Metalloreductase STEAP4 OS=Mus musculus OX=10090 GN=Steap4 PE=1 SV=1	>sp|Q923B6|STEA4_MOUSE Metalloreductase STEAP4 OS=Mus musculus OX=10090 GN=Steap4 PE=1 SV=1	>sp|Q923B6|STEA4_MOUSE Metalloreductase STEAP4 OS=Mus musculus OX=10090 GN=Steap4 PE=1 SV=1	Q923B6	9	52.993	0.800016	0.0174854	0.0144417	8962100	14979750	Not Significant	no
Q99J08	>sp|Q99J08|S14L2_MOUSE SEC14-like protein 2 OS=Mus musculus OX=10090 GN=Sec14l2 PE=1 SV=1	>sp|Q99J08|S14L2_MOUSE SEC14-like protein 2 OS=Mus musculus OX=10090 GN=Sec14l2 PE=1 SV=1	>sp|Q99J08|S14L2_MOUSE SEC14-like protein 2 OS=Mus musculus OX=10090 GN=Sec14l2 PE=1 SV=1	Q99J08	2	46.3	-1.15986	0.0177243	0.0146085	818403	548747	Not Significant	no
Q9QXB9	>sp|Q9QXB9|DRG2_MOUSE Developmentally-regulated GTP-binding protein 2 OS=Mus musculus OX=10090 GN=Drg2 PE=1 SV=1	>sp|Q9QXB9|DRG2_MOUSE Developmentally-regulated GTP-binding protein 2 OS=Mus musculus OX=10090 GN=Drg2 PE=1 SV=1	>sp|Q9QXB9|DRG2_MOUSE Developmentally-regulated GTP-binding protein 2 OS=Mus musculus OX=10090 GN=Drg2 PE=1 SV=1	Q9QXB9	8	40.718	0.660158	0.0177789	0.0146231	4062975	6673675	Not Significant	no
D3YZ54	D3YZ54_MOUSE	Hacl1	>tr|D3YZ54|D3YZ54_MOUSE 2-hydroxyacyl-CoA lyase 1 OS=Mus musculus OX=10090 GN=Hacl1 PE=1 SV=2;>sp|Q9QXE0|HACL1_MOUSE 2-hydroxyacyl-CoA lyase 1 OS=Mus musculus OX=10090 GN=Hacl1 PE=1 SV=2;>tr|E9PWM4|E9PWM4_MOUSE 2-hydroxyacyl-CoA lyase 1 OS=Mus musculus OX=	D3YZ54;Q9QXE0;E9PWM4	3	60.995	1.19748	0.0180167	0.0147646	193825	431430	Not Significant	no
Q9CR86	>sp|Q9CR86|CHSP1_MOUSE Calcium-regulated heat stable protein 1 OS=Mus musculus OX=10090 GN=Carhsp1 PE=1 SV=1	>sp|Q9CR86|CHSP1_MOUSE Calcium-regulated heat stable protein 1 OS=Mus musculus OX=10090 GN=Carhsp1 PE=1 SV=1	>sp|Q9CR86|CHSP1_MOUSE Calcium-regulated heat stable protein 1 OS=Mus musculus OX=10090 GN=Carhsp1 PE=1 SV=1	Q9CR86	4	16.062	0.826577	0.0180254	0.0147646	21805750	36370500	Not Significant	no
Q3UVL4	VPS51_MOUSE	Vps51	>sp|Q3UVL4|VPS51_MOUSE Vacuolar protein sorting-associated protein 51 homolog OS=Mus musculus OX=10090 GN=Vps51 PE=1 SV=2;>tr|E0CX85|E0CX85_MOUSE Vacuolar protein sorting-associated protein 51 homolog OS=Mus musculus OX=10090 GN=Vps51 PE=1 SV=1	Q3UVL4;E0CX85	4	86.186	1.05244	0.018183	0.0147716	655130	1.16861e+06	Not Significant	no
Q5SUH7	Q5SUH7_MOUSE	Clint1	>tr|Q5SUH7|Q5SUH7_MOUSE Clathrin interactor 1 OS=Mus musculus OX=10090 GN=Clint1 PE=1 SV=1;>tr|Q5SUH6|Q5SUH6_MOUSE Clathrin interactor 1 OS=Mus musculus OX=10090 GN=Clint1 PE=1 SV=1;>sp|Q99KN9|EPN4_MOUSE Clathrin interactor 1 OS=Mus musculus OX=10090 GN=Cl	Q5SUH7;Q5SUH6;Q99KN9	14	67.73	0.76296	0.0181723	0.0147716	11104725	17999500	Not Significant	no
Q8CFG0	>sp|Q8CFG0|SULF2_MOUSE Extracellular sulfatase Sulf-2 OS=Mus musculus OX=10090 GN=Sulf2 PE=2 SV=2	>sp|Q8CFG0|SULF2_MOUSE Extracellular sulfatase Sulf-2 OS=Mus musculus OX=10090 GN=Sulf2 PE=2 SV=2	>sp|Q8CFG0|SULF2_MOUSE Extracellular sulfatase Sulf-2 OS=Mus musculus OX=10090 GN=Sulf2 PE=2 SV=2	Q8CFG0	4	100.5	1.38721	0.0181824	0.0147716	259940	887190	Not Significant	no
Q9D1M4	>sp|Q9D1M4|MCA3_MOUSE Eukaryotic translation elongation factor 1 epsilon-1 OS=Mus musculus OX=10090 GN=Eef1e1 PE=1 SV=1	>sp|Q9D1M4|MCA3_MOUSE Eukaryotic translation elongation factor 1 epsilon-1 OS=Mus musculus OX=10090 GN=Eef1e1 PE=1 SV=1	>sp|Q9D1M4|MCA3_MOUSE Eukaryotic translation elongation factor 1 epsilon-1 OS=Mus musculus OX=10090 GN=Eef1e1 PE=1 SV=1	Q9D1M4	9	19.859	0.925258	0.0181214	0.0147716	6063000	11797275	Not Significant	no
A0A171EBL2	A0A171EBL2_MOUSE	Rnf213	>tr|A0A171EBL2|A0A171EBL2_MOUSE E3 ubiquitin-protein ligase RNF213 OS=Mus musculus OX=10090 GN=Rnf213 PE=1 SV=1;>sp|E9Q555|RN213_MOUSE E3 ubiquitin-protein ligase RNF213 OS=Mus musculus OX=10090 GN=Rnf213 PE=1 SV=2	A0A171EBL2;E9Q555	7	584.62	1.47765	0.0183026	0.0148081	1442280	3432325	Not Significant	no
Q8C0E3	>sp|Q8C0E3|TRI47_MOUSE Tripartite motif-containing protein 47 OS=Mus musculus OX=10090 GN=Trim47 PE=1 SV=2	>sp|Q8C0E3|TRI47_MOUSE Tripartite motif-containing protein 47 OS=Mus musculus OX=10090 GN=Trim47 PE=1 SV=2	>sp|Q8C0E3|TRI47_MOUSE Tripartite motif-containing protein 47 OS=Mus musculus OX=10090 GN=Trim47 PE=1 SV=2	Q8C0E3	6	69.912	1.28106	0.0182972	0.0148081	661240	1959940	Not Significant	no
Q8CCJ3	>sp|Q8CCJ3|UFL1_MOUSE E3 UFM1-protein ligase 1 OS=Mus musculus OX=10090 GN=Ufl1 PE=1 SV=2	>sp|Q8CCJ3|UFL1_MOUSE E3 UFM1-protein ligase 1 OS=Mus musculus OX=10090 GN=Ufl1 PE=1 SV=2	>sp|Q8CCJ3|UFL1_MOUSE E3 UFM1-protein ligase 1 OS=Mus musculus OX=10090 GN=Ufl1 PE=1 SV=2	Q8CCJ3	13	89.519	0.846657	0.0183912	0.0148494	1853725	3294425	Not Significant	no
Q8R480	>sp|Q8R480|NUP85_MOUSE Nuclear pore complex protein Nup85 OS=Mus musculus OX=10090 GN=Nup85 PE=1 SV=1	>sp|Q8R480|NUP85_MOUSE Nuclear pore complex protein Nup85 OS=Mus musculus OX=10090 GN=Nup85 PE=1 SV=1	>sp|Q8R480|NUP85_MOUSE Nuclear pore complex protein Nup85 OS=Mus musculus OX=10090 GN=Nup85 PE=1 SV=1	Q8R480	3	74.775	-1.06937	0.0184768	0.0148883	32515000	15048750	Not Significant	no
Q91YM2	>sp|Q91YM2|RHG35_MOUSE Rho GTPase-activating protein 35 OS=Mus musculus OX=10090 GN=Arhgap35 PE=1 SV=3	>sp|Q91YM2|RHG35_MOUSE Rho GTPase-activating protein 35 OS=Mus musculus OX=10090 GN=Arhgap35 PE=1 SV=3	>sp|Q91YM2|RHG35_MOUSE Rho GTPase-activating protein 35 OS=Mus musculus OX=10090 GN=Arhgap35 PE=1 SV=3	Q91YM2	6	170.39	0.867727	0.0186693	0.0150129	188770	330508	Not Significant	no
Q9CQF8	>sp|Q9CQF8|RT63_MOUSE Ribosomal protein 63, mitochondrial OS=Mus musculus OX=10090 GN=Mrpl57 PE=1 SV=1	>sp|Q9CQF8|RT63_MOUSE Ribosomal protein 63, mitochondrial OS=Mus musculus OX=10090 GN=Mrpl57 PE=1 SV=1	>sp|Q9CQF8|RT63_MOUSE Ribosomal protein 63, mitochondrial OS=Mus musculus OX=10090 GN=Mrpl57 PE=1 SV=1	Q9CQF8	3	11.952	1.23384	0.0187279	0.0150295	7590100	19095750	Not Significant	yes
A2A9L4	A2A9L4_MOUSE	Trim63	>tr|A2A9L4|A2A9L4_MOUSE E3 ubiquitin-protein ligase TRIM63 OS=Mus musculus OX=10090 GN=Trim63 PE=4 SV=1;>tr|F8VPZ1|F8VPZ1_MOUSE E3 ubiquitin-protein ligase TRIM63 OS=Mus musculus OX=10090 GN=Trim63 PE=4 SV=1;>sp|Q38HM4|TRI63_MOUSE E3 ubiquitin-protein liga	A2A9L4;F8VPZ1;Q38HM4	7	39.88	0.742591	0.0187941	0.0150443	1448475	2372575	Not Significant	no
Q9CQM5	>sp|Q9CQM5|TXD17_MOUSE Thioredoxin domain-containing protein 17 OS=Mus musculus OX=10090 GN=Txndc17 PE=1 SV=1	>sp|Q9CQM5|TXD17_MOUSE Thioredoxin domain-containing protein 17 OS=Mus musculus OX=10090 GN=Txndc17 PE=1 SV=1	>sp|Q9CQM5|TXD17_MOUSE Thioredoxin domain-containing protein 17 OS=Mus musculus OX=10090 GN=Txndc17 PE=1 SV=1	Q9CQM5	7	14.015	0.78931	0.0188222	0.0150443	61763250	104746500	Not Significant	no
E9QAJ9	E9QAJ9_MOUSE	Arhgap17	>tr|E9QAJ9|E9QAJ9_MOUSE Rho GTPase-activating protein 17 OS=Mus musculus OX=10090 GN=Arhgap17 PE=1 SV=1;>sp|Q3UIA2|RHG17_MOUSE Rho GTPase-activating protein 17 OS=Mus musculus OX=10090 GN=Arhgap17 PE=1 SV=1	E9QAJ9;Q3UIA2	9	88.924	1.91617	0.0189009	0.0150568	351990	1213660	Not Significant	no
Q7TPV4	>sp|Q7TPV4|MBB1A_MOUSE Myb-binding protein 1A OS=Mus musculus OX=10090 GN=Mybbp1a PE=1 SV=2	>sp|Q7TPV4|MBB1A_MOUSE Myb-binding protein 1A OS=Mus musculus OX=10090 GN=Mybbp1a PE=1 SV=2	>sp|Q7TPV4|MBB1A_MOUSE Myb-binding protein 1A OS=Mus musculus OX=10090 GN=Mybbp1a PE=1 SV=2	Q7TPV4	24	152.04	0.697466	0.0189138	0.0150568	1609450	2645250	Not Significant	no
Q8BXN7	>sp|Q8BXN7|PPM1K_MOUSE Protein phosphatase 1K, mitochondrial OS=Mus musculus OX=10090 GN=Ppm1k PE=1 SV=1	>sp|Q8BXN7|PPM1K_MOUSE Protein phosphatase 1K, mitochondrial OS=Mus musculus OX=10090 GN=Ppm1k PE=1 SV=1	>sp|Q8BXN7|PPM1K_MOUSE Protein phosphatase 1K, mitochondrial OS=Mus musculus OX=10090 GN=Ppm1k PE=1 SV=1	Q8BXN7	5	40.918	-1.31207	0.0191134	0.0151852	4789500	2262500	Not Significant	yes
Q91Z83	>sp|Q91Z83|MYH7_MOUSE Myosin-7 OS=Mus musculus OX=10090 GN=Myh7 PE=2 SV=1	>sp|Q91Z83|MYH7_MOUSE Myosin-7 OS=Mus musculus OX=10090 GN=Myh7 PE=2 SV=1	>sp|Q91Z83|MYH7_MOUSE Myosin-7 OS=Mus musculus OX=10090 GN=Myh7 PE=2 SV=1	Q91Z83	108	222.88	-1.75075	0.0191581	0.0151902	248700	126204	Not Significant	no
Q9JK53	>sp|Q9JK53|PRELP_MOUSE Prolargin OS=Mus musculus OX=10090 GN=Prelp PE=1 SV=2	>sp|Q9JK53|PRELP_MOUSE Prolargin OS=Mus musculus OX=10090 GN=Prelp PE=1 SV=2	>sp|Q9JK53|PRELP_MOUSE Prolargin OS=Mus musculus OX=10090 GN=Prelp PE=1 SV=2	Q9JK53	10	43.292	0.750628	0.0192209	0.0152096	8230425	13473750	Not Significant	no
D3YTP8	D3YTP8_MOUSE	Lsm4	>tr|D3YTP8|D3YTP8_MOUSE U6 snRNA-associated Sm-like protein LSm4 (Fragment) OS=Mus musculus OX=10090 GN=Lsm4 PE=1 SV=8;>tr|Q9CY46|Q9CY46_MOUSE LSM4 homolog, U6 small nuclear RNA associated (S. cerevisiae), isoform CRA_b OS=Mus musculus OX=10090 GN=Lsm4 PE=	D3YTP8;Q9CY46;Q9QXA5;A0A1B0GRR9	3	11.072	0.752801	0.0193194	0.0152268	2938400	5302200	Not Significant	no
Q9JJE7	>sp|Q9JJE7|FADS3_MOUSE Fatty acid desaturase 3 OS=Mus musculus OX=10090 GN=Fads3 PE=2 SV=2	>sp|Q9JJE7|FADS3_MOUSE Fatty acid desaturase 3 OS=Mus musculus OX=10090 GN=Fads3 PE=2 SV=2	>sp|Q9JJE7|FADS3_MOUSE Fatty acid desaturase 3 OS=Mus musculus OX=10090 GN=Fads3 PE=2 SV=2	Q9JJE7	2	51.469	0.77654	0.0192953	0.0152268	1.01829e+06	1802765	Not Significant	no
P68040	>sp|P68040|RACK1_MOUSE Receptor of activated protein C kinase 1 OS=Mus musculus OX=10090 GN=Rack1 PE=1 SV=3	>sp|P68040|RACK1_MOUSE Receptor of activated protein C kinase 1 OS=Mus musculus OX=10090 GN=Rack1 PE=1 SV=3	>sp|P68040|RACK1_MOUSE Receptor of activated protein C kinase 1 OS=Mus musculus OX=10090 GN=Rack1 PE=1 SV=3	P68040	22	35.076	0.864577	0.0193625	0.0152305	148575000	276537500	Not Significant	no
B7ZCI3	B7ZCI3_MOUSE	Nebl	>tr|B7ZCI3|B7ZCI3_MOUSE Nebulette OS=Mus musculus OX=10090 GN=Nebl PE=1 SV=1;>tr|A0A1B0GXL1|A0A1B0GXL1_MOUSE Nebulette (Fragment) OS=Mus musculus OX=10090 GN=Nebl PE=1 SV=1;>sp|Q0II04|NEBL_MOUSE Nebulette OS=Mus musculus OX=10090 GN=Nebl PE=1 SV=1	B7ZCI3;A0A1B0GXL1;Q0II04	47	60.624	0.763136	0.0194816	0.0152938	338283	657585	Not Significant	no
Q8VCQ8	Q8VCQ8_MOUSE	Cald1	>tr|Q8VCQ8|Q8VCQ8_MOUSE Caldesmon 1 OS=Mus musculus OX=10090 GN=Cald1 PE=1 SV=1;>tr|E9QA16|E9QA16_MOUSE Caldesmon 1 OS=Mus musculus OX=10090 GN=Cald1 PE=1 SV=1;>tr|S4R1T7|S4R1T7_MOUSE Caldesmon 1 OS=Mus musculus OX=10090 GN=Cald1 PE=1 SV=1;>tr|E9Q0M9|E9Q0M	Q8VCQ8;E9QA16;S4R1T7;E9Q0M9;D3Z6I7;E9Q9F3	22	60.452	0.621944	0.0195736	0.0153054	19870250	32381750	Not Significant	no
Q8BUE4	>sp|Q8BUE4|AIFM2_MOUSE Apoptosis-inducing factor 2 OS=Mus musculus OX=10090 GN=Aifm2 PE=1 SV=1	>sp|Q8BUE4|AIFM2_MOUSE Apoptosis-inducing factor 2 OS=Mus musculus OX=10090 GN=Aifm2 PE=1 SV=1	>sp|Q8BUE4|AIFM2_MOUSE Apoptosis-inducing factor 2 OS=Mus musculus OX=10090 GN=Aifm2 PE=1 SV=1	Q8BUE4	10	40.634	0.857705	0.019559	0.0153054	4916325	8643500	Not Significant	yes
Q9ET54	>sp|Q9ET54|PALLD_MOUSE Palladin OS=Mus musculus OX=10090 GN=Palld PE=1 SV=2	>sp|Q9ET54|PALLD_MOUSE Palladin OS=Mus musculus OX=10090 GN=Palld PE=1 SV=2	>sp|Q9ET54|PALLD_MOUSE Palladin OS=Mus musculus OX=10090 GN=Palld PE=1 SV=2	Q9ET54	28	152.13	0.646419	0.0196534	0.0153376	5767475	9135275	Not Significant	no
P28658	>sp|P28658|ATX10_MOUSE Ataxin-10 OS=Mus musculus OX=10090 GN=Atxn10 PE=1 SV=2	>sp|P28658|ATX10_MOUSE Ataxin-10 OS=Mus musculus OX=10090 GN=Atxn10 PE=1 SV=2	>sp|P28658|ATX10_MOUSE Ataxin-10 OS=Mus musculus OX=10090 GN=Atxn10 PE=1 SV=2	P28658	9	53.706	0.701429	0.0198162	0.0154342	5148725	8049275	Not Significant	no
Q8BHF7	PGPS1_MOUSE	Pgs1	>sp|Q8BHF7|PGPS1_MOUSE CDP-diacylglycerol--glycerol-3-phosphate 3-phosphatidyltransferase, mitochondrial OS=Mus musculus OX=10090 GN=Pgs1 PE=1 SV=1;>tr|F2Z427|F2Z427_MOUSE CDP-diacylglycerol--glycerol-3-phosphate 3-phosphatidyltransferase OS=Mus musculus O	Q8BHF7;F2Z427;F8WI04	6	62.488	1.93678	0.0199338	0.0154954	379644	1.18945e+06	Not Significant	yes
Q9Z247	>sp|Q9Z247|FKBP9_MOUSE Peptidyl-prolyl cis-trans isomerase FKBP9 OS=Mus musculus OX=10090 GN=Fkbp9 PE=1 SV=1	>sp|Q9Z247|FKBP9_MOUSE Peptidyl-prolyl cis-trans isomerase FKBP9 OS=Mus musculus OX=10090 GN=Fkbp9 PE=1 SV=1	>sp|Q9Z247|FKBP9_MOUSE Peptidyl-prolyl cis-trans isomerase FKBP9 OS=Mus musculus OX=10090 GN=Fkbp9 PE=1 SV=1	Q9Z247	4	62.995	1.14395	0.0200715	0.0155719	824460	1684625	Not Significant	no
A8DUK4	A8DUK4_MOUSE	Hbb-bs	>tr|A8DUK4|A8DUK4_MOUSE Beta-globin OS=Mus musculus OX=10090 GN=Hbb-bs PE=1 SV=1;>tr|E9Q223|E9Q223_MOUSE Hemoglobin, beta adult s chain (Fragment) OS=Mus musculus OX=10090 GN=Hbb-bs PE=1 SV=1	A8DUK4;E9Q223	25	15.748	-0.590212	0.0201707	0.0155878	19229500000	12613750000	Not Significant	no
Q9ERU9	>sp|Q9ERU9|RBP2_MOUSE E3 SUMO-protein ligase RanBP2 OS=Mus musculus OX=10090 GN=Ranbp2 PE=1 SV=2	>sp|Q9ERU9|RBP2_MOUSE E3 SUMO-protein ligase RanBP2 OS=Mus musculus OX=10090 GN=Ranbp2 PE=1 SV=2	>sp|Q9ERU9|RBP2_MOUSE E3 SUMO-protein ligase RanBP2 OS=Mus musculus OX=10090 GN=Ranbp2 PE=1 SV=2	Q9ERU9	15	341.12	1.02975	0.0201597	0.0155878	147378	309232	Not Significant	no
Q9DB73	NB5R1_MOUSE	Cyb5r1	>sp|Q9DB73|NB5R1_MOUSE NADH-cytochrome b5 reductase 1 OS=Mus musculus OX=10090 GN=Cyb5r1 PE=1 SV=1;>tr|G3UZG6|G3UZG6_MOUSE Cytochrome b5 reductase 1, isoform CRA_a (Fragment) OS=Mus musculus OX=10090 GN=Cyb5r1 PE=1 SV=1	Q9DB73;G3UZG6	13	34.134	0.728889	0.0202481	0.0156172	31714500	54317750	Not Significant	no
D3Z7C0	D3Z7C0_MOUSE	Mrpl40	>tr|D3Z7C0|D3Z7C0_MOUSE 39S ribosomal protein L40, mitochondrial OS=Mus musculus OX=10090 GN=Mrpl40 PE=1 SV=1;>sp|Q9Z2Q5|RM40_MOUSE 39S ribosomal protein L40, mitochondrial OS=Mus musculus OX=10090 GN=Mrpl40 PE=1 SV=2	D3Z7C0;Q9Z2Q5	7	19.378	0.605529	0.0203793	0.0156299	25840250	38439750	Not Significant	yes
P62342	>sp|P62342|SELT_MOUSE Thioredoxin reductase-like selenoprotein T OS=Mus musculus OX=10090 GN=Selenot PE=1 SV=2	>sp|P62342|SELT_MOUSE Thioredoxin reductase-like selenoprotein T OS=Mus musculus OX=10090 GN=Selenot PE=1 SV=2	>sp|P62342|SELT_MOUSE Thioredoxin reductase-like selenoprotein T OS=Mus musculus OX=10090 GN=Selenot PE=1 SV=2	P62342	5	22.292	1.67114	0.0203824	0.0156299	3.1063e+06	8107025	Not Significant	no
Q8CG29	Q8CG29_MOUSE	Myo1f	>tr|Q8CG29|Q8CG29_MOUSE Myosin IF OS=Mus musculus OX=10090 GN=Myo1f PE=1 SV=1;>sp|P70248|MYO1F_MOUSE Unconventional myosin-If OS=Mus musculus OX=10090 GN=Myo1f PE=1 SV=1;>tr|G3V011|G3V011_MOUSE Unconventional myosin-If OS=Mus musculus OX=10090 GN=Myo1f PE=	Q8CG29;P70248;G3V011;E9Q634	2	125.21	0.667282	0.0203829	0.0156299	68731	109031	Not Significant	no
Q8BFW7	>sp|Q8BFW7|LPP_MOUSE Lipoma-preferred partner homolog OS=Mus musculus OX=10090 GN=Lpp PE=1 SV=1	>sp|Q8BFW7|LPP_MOUSE Lipoma-preferred partner homolog OS=Mus musculus OX=10090 GN=Lpp PE=1 SV=1	>sp|Q8BFW7|LPP_MOUSE Lipoma-preferred partner homolog OS=Mus musculus OX=10090 GN=Lpp PE=1 SV=1	Q8BFW7	19	65.89	0.771564	0.0204436	0.0156462	14400425	23972250	Not Significant	no
Q99KN2	CIAO1_MOUSE	Ciao1	>sp|Q99KN2|CIAO1_MOUSE Probable cytosolic iron-sulfur protein assembly protein CIAO1 OS=Mus musculus OX=10090 GN=Ciao1 PE=1 SV=1;>tr|G3UYR5|G3UYR5_MOUSE Probable cytosolic iron-sulfur protein assembly protein CIAO1 OS=Mus musculus OX=10090 GN=Ciao1 PE=1 SV	Q99KN2;G3UYR5;G3UYN9	6	37.632	0.780563	0.0206104	0.0157435	2260300	3715050	Not Significant	no
Q9EP89	LACTB_MOUSE	Lactb	>sp|Q9EP89|LACTB_MOUSE Serine beta-lactamase-like protein LACTB, mitochondrial OS=Mus musculus OX=10090 GN=Lactb PE=1 SV=1;>tr|A0A1L1SVF9|A0A1L1SVF9_MOUSE Serine beta-lactamase-like protein LACTB, mitochondrial OS=Mus musculus OX=10090 GN=Lactb PE=1 SV=1	Q9EP89;A0A1L1SVF9	10	60.705	0.659792	0.0207187	0.0157958	2606925	4043600	Not Significant	yes
Q9D0Y8	>sp|Q9D0Y8|RM52_MOUSE 39S ribosomal protein L52, mitochondrial OS=Mus musculus OX=10090 GN=Mrpl52 PE=1 SV=1	>sp|Q9D0Y8|RM52_MOUSE 39S ribosomal protein L52, mitochondrial OS=Mus musculus OX=10090 GN=Mrpl52 PE=1 SV=1	>sp|Q9D0Y8|RM52_MOUSE 39S ribosomal protein L52, mitochondrial OS=Mus musculus OX=10090 GN=Mrpl52 PE=1 SV=1	Q9D0Y8	2	13.658	1.69038	0.0207918	0.0158211	1374850	3740800	Not Significant	yes
D3YW19	D3YW19_MOUSE	9030624J02Rik	>tr|D3YW19|D3YW19_MOUSE RIKEN cDNA 9030624J02 gene (Fragment) OS=Mus musculus OX=10090 GN=9030624J02Rik PE=1 SV=2;>tr|I1E4X5|I1E4X5_MOUSE RIKEN cDNA 9030624J02 gene OS=Mus musculus OX=10090 GN=9030624J02Rik PE=1 SV=1;>sp|Q8BWQ6|CP062_MOUSE UPF0505 protein	D3YW19;I1E4X5;Q8BWQ6;D3YW20	7	106.38	0.693914	0.020838	0.0158259	702308	1.13192e+06	Not Significant	no
Q8K2T4	>sp|Q8K2T4|UQCC3_MOUSE Ubiquinol-cytochrome-c reductase complex assembly factor 3 OS=Mus musculus OX=10090 GN=Uqcc3 PE=1 SV=1	>sp|Q8K2T4|UQCC3_MOUSE Ubiquinol-cytochrome-c reductase complex assembly factor 3 OS=Mus musculus OX=10090 GN=Uqcc3 PE=1 SV=1	>sp|Q8K2T4|UQCC3_MOUSE Ubiquinol-cytochrome-c reductase complex assembly factor 3 OS=Mus musculus OX=10090 GN=Uqcc3 PE=1 SV=1	Q8K2T4	3	9.5839	1.08042	0.0210193	0.015933	9891075	19452750	Not Significant	yes
Q5SUW3	Q5SUW3_MOUSE	Grb10	>tr|Q5SUW3|Q5SUW3_MOUSE Growth factor receptor-bound protein 10 OS=Mus musculus OX=10090 GN=Grb10 PE=1 SV=1;>sp|Q60760|GRB10_MOUSE Growth factor receptor-bound protein 10 OS=Mus musculus OX=10090 GN=Grb10 PE=1 SV=2;>tr|Q5SUW0|Q5SUW0_MOUSE Growth factor rec	Q5SUW3;Q60760;Q5SUW0;B1ATS7	4	62.258	1.18219	0.0212033	0.0160418	663432	1374600	Not Significant	no
D3Z2K2	D3Z2K2_MOUSE	Mrps14	>tr|D3Z2K2|D3Z2K2_MOUSE 28S ribosomal protein S14, mitochondrial OS=Mus musculus OX=10090 GN=Mrps14 PE=1 SV=1;>sp|Q9CR88|RT14_MOUSE 28S ribosomal protein S14, mitochondrial OS=Mus musculus OX=10090 GN=Mrps14 PE=1 SV=1	D3Z2K2;Q9CR88	3	14.279	2.64107	0.0213083	0.0160679	5.89243e+06	22720250	Not Significant	yes
P56376	ACYP1_MOUSE	Acyp1	>sp|P56376|ACYP1_MOUSE Acylphosphatase-1 OS=Mus musculus OX=10090 GN=Acyp1 PE=1 SV=2;>tr|E9QJT5|E9QJT5_MOUSE Acylphosphatase OS=Mus musculus OX=10090 GN=Acyp1 PE=1 SV=1	P56376;E9QJT5	7	11.241	0.671168	0.0213188	0.0160679	77632000	122488750	Not Significant	no
D3YV69	>tr|D3YV69|D3YV69_MOUSE Ras-related protein Rab-6A OS=Mus musculus OX=10090 GN=Rab6a PE=1 SV=1	>tr|D3YV69|D3YV69_MOUSE Ras-related protein Rab-6A OS=Mus musculus OX=10090 GN=Rab6a PE=1 SV=1	>tr|D3YV69|D3YV69_MOUSE Ras-related protein Rab-6A OS=Mus musculus OX=10090 GN=Rab6a PE=1 SV=1	D3YV69	10	19.961	0.624568	0.0216485	0.0162855	842240	1.2807e+06	Not Significant	no
A0A087WQS2	A0A087WQS2_MOUSE	Bzw1	>tr|A0A087WQS2|A0A087WQS2_MOUSE Basic leucine zipper and W2 domain-containing protein 1 OS=Mus musculus OX=10090 GN=Bzw1 PE=1 SV=1;>sp|Q9CQC6|BZW1_MOUSE Basic leucine zipper and W2 domain-containing protein 1 OS=Mus musculus OX=10090 GN=Bzw1 PE=1 SV=1;>tr|	A0A087WQS2;Q9CQC6;A0A087WPF9	17	51.209	0.896891	0.0217815	0.0162927	5709875	10048550	Not Significant	no
Q4LDF6	Q4LDF6_MOUSE	Cfhr2	>tr|Q4LDF6|Q4LDF6_MOUSE Complement factor H-related 2 OS=Mus musculus OX=10090 GN=Cfhr2 PE=1 SV=1;>tr|Q61405|Q61405_MOUSE Complement factor H-related 2 OS=Mus musculus OX=10090 GN=Cfhr2 PE=1 SV=1	Q4LDF6;Q61405	9	37.932	1.26384	0.0217061	0.0162927	687850	1.87753e+06	Not Significant	no
Q8BTJ4	>sp|Q8BTJ4|ENPP4_MOUSE Bis(5-adenosyl)-triphosphatase enpp4 OS=Mus musculus OX=10090 GN=Enpp4 PE=1 SV=1	>sp|Q8BTJ4|ENPP4_MOUSE Bis(5-adenosyl)-triphosphatase enpp4 OS=Mus musculus OX=10090 GN=Enpp4 PE=1 SV=1	>sp|Q8BTJ4|ENPP4_MOUSE Bis(5-adenosyl)-triphosphatase enpp4 OS=Mus musculus OX=10090 GN=Enpp4 PE=1 SV=1	Q8BTJ4	6	51.611	1.35197	0.0217603	0.0162927	3301250	7419450	Not Significant	no
A2BDX3	>sp|A2BDX3|MOCS3_MOUSE Adenylyltransferase and sulfurtransferase MOCS3 OS=Mus musculus OX=10090 GN=Mocs3 PE=1 SV=1	>sp|A2BDX3|MOCS3_MOUSE Adenylyltransferase and sulfurtransferase MOCS3 OS=Mus musculus OX=10090 GN=Mocs3 PE=1 SV=1	>sp|A2BDX3|MOCS3_MOUSE Adenylyltransferase and sulfurtransferase MOCS3 OS=Mus musculus OX=10090 GN=Mocs3 PE=1 SV=1	A2BDX3	7	49.374	1.74411	0.0218841	0.0163387	241262	671550	Not Significant	no
E9QAT4	E9QAT4_MOUSE	Sec16a	>tr|E9QAT4|E9QAT4_MOUSE Protein transport protein sec16 OS=Mus musculus OX=10090 GN=Sec16a PE=1 SV=1;>tr|A2AIX1|A2AIX1_MOUSE Protein transport protein sec16 OS=Mus musculus OX=10090 GN=Sec16a PE=1 SV=1;>tr|F7BPW6|F7BPW6_MOUSE Protein transport protein sec1	E9QAT4;A2AIX1;F7BPW6	9	254.2	0.841978	0.0219754	0.0163452	349685	642978	Not Significant	no
P17426	>sp|P17426|AP2A1_MOUSE AP-2 complex subunit alpha-1 OS=Mus musculus OX=10090 GN=Ap2a1 PE=1 SV=1	>sp|P17426|AP2A1_MOUSE AP-2 complex subunit alpha-1 OS=Mus musculus OX=10090 GN=Ap2a1 PE=1 SV=1	>sp|P17426|AP2A1_MOUSE AP-2 complex subunit alpha-1 OS=Mus musculus OX=10090 GN=Ap2a1 PE=1 SV=1	P17426	38	107.66	0.665106	0.0219602	0.0163452	5786825	9233675	Not Significant	no
G5E8A0	G5E8A0_MOUSE	Osbpl11	>tr|G5E8A0|G5E8A0_MOUSE Oxysterol-binding protein OS=Mus musculus OX=10090 GN=Osbpl11 PE=1 SV=1;>sp|Q8CI95|OSB11_MOUSE Oxysterol-binding protein-related protein 11 OS=Mus musculus OX=10090 GN=Osbpl11 PE=1 SV=2	G5E8A0;Q8CI95	9	84.332	1.07763	0.0221385	0.0164358	758362	1.50969e+06	Not Significant	no
P16330	>sp|P16330|CN37_MOUSE 2,3-cyclic-nucleotide 3-phosphodiesterase OS=Mus musculus OX=10090 GN=Cnp PE=1 SV=3	>sp|P16330|CN37_MOUSE 2,3-cyclic-nucleotide 3-phosphodiesterase OS=Mus musculus OX=10090 GN=Cnp PE=1 SV=3	>sp|P16330|CN37_MOUSE 2,3-cyclic-nucleotide 3-phosphodiesterase OS=Mus musculus OX=10090 GN=Cnp PE=1 SV=3	P16330	7	47.123	1.08086	0.0221878	0.0164416	2111900	4266250	Not Significant	no
Q6P8I6	>sp|Q6P8I6|COX11_MOUSE Cytochrome c oxidase assembly protein COX11, mitochondrial OS=Mus musculus OX=10090 GN=Cox11 PE=1 SV=1	>sp|Q6P8I6|COX11_MOUSE Cytochrome c oxidase assembly protein COX11, mitochondrial OS=Mus musculus OX=10090 GN=Cox11 PE=1 SV=1	>sp|Q6P8I6|COX11_MOUSE Cytochrome c oxidase assembly protein COX11, mitochondrial OS=Mus musculus OX=10090 GN=Cox11 PE=1 SV=1	Q6P8I6	5	30.849	0.913588	0.0225126	0.0166201	2414900	5039000	Not Significant	yes
Q8VE70	PDC10_MOUSE	Pdcd10	>sp|Q8VE70|PDC10_MOUSE Programmed cell death protein 10 OS=Mus musculus OX=10090 GN=Pdcd10 PE=1 SV=1;>tr|E0CY82|E0CY82_MOUSE Programmed cell death protein 10 (Fragment) OS=Mus musculus OX=10090 GN=Pdcd10 PE=1 SV=1;>tr|F8WI55|F8WI55_MOUSE Programmed cell de	Q8VE70;E0CY82;F8WI55	6	24.715	1.04403	0.0225058	0.0166201	4067050	8381925	Not Significant	no
O54998	>sp|O54998|FKBP7_MOUSE Peptidyl-prolyl cis-trans isomerase FKBP7 OS=Mus musculus OX=10090 GN=Fkbp7 PE=1 SV=1	>sp|O54998|FKBP7_MOUSE Peptidyl-prolyl cis-trans isomerase FKBP7 OS=Mus musculus OX=10090 GN=Fkbp7 PE=1 SV=1	>sp|O54998|FKBP7_MOUSE Peptidyl-prolyl cis-trans isomerase FKBP7 OS=Mus musculus OX=10090 GN=Fkbp7 PE=1 SV=1	O54998	6	24.913	0.808884	0.0227601	0.0166786	1127770	1965025	Not Significant	no
P14483	HB2A_MOUSE	H2-Ab1	>sp|P14483|HB2A_MOUSE H-2 class II histocompatibility antigen, A beta chain OS=Mus musculus OX=10090 GN=H2-Ab1 PE=1 SV=1;>sp|P06342|HB2Q_MOUSE H-2 class II histocompatibility antigen, A-Q beta chain OS=Mus musculus OX=10090 GN=H2-Ab1 PE=1 SV=1;>sp|P01921|H	P14483;P06342;P01921;P06346;P06344;P06343	4	30.128	2.34379	0.0227109	0.0166786	407010	1.96125e+06	Not Significant	no
Q8CFB4	GBP5_MOUSE	Gbp5	>sp|Q8CFB4|GBP5_MOUSE Guanylate-binding protein 5 OS=Mus musculus OX=10090 GN=Gbp5 PE=1 SV=2;>tr|Q8BMN7|Q8BMN7_MOUSE Guanylate-binding protein 5 OS=Mus musculus OX=10090 GN=Gbp5 PE=1 SV=1	Q8CFB4;Q8BMN7	5	66.929	2.49179	0.0226477	0.0166786	247188	2936720	Not Significant	no
Q9CS42	>sp|Q9CS42|PRPS2_MOUSE Ribose-phosphate pyrophosphokinase 2 OS=Mus musculus OX=10090 GN=Prps2 PE=1 SV=4	>sp|Q9CS42|PRPS2_MOUSE Ribose-phosphate pyrophosphokinase 2 OS=Mus musculus OX=10090 GN=Prps2 PE=1 SV=4	>sp|Q9CS42|PRPS2_MOUSE Ribose-phosphate pyrophosphokinase 2 OS=Mus musculus OX=10090 GN=Prps2 PE=1 SV=4	Q9CS42	8	34.786	0.980012	0.0227186	0.0166786	270778	559515	Not Significant	no
P24369	>sp|P24369|PPIB_MOUSE Peptidyl-prolyl cis-trans isomerase B OS=Mus musculus OX=10090 GN=Ppib PE=1 SV=2	>sp|P24369|PPIB_MOUSE Peptidyl-prolyl cis-trans isomerase B OS=Mus musculus OX=10090 GN=Ppib PE=1 SV=2	>sp|P24369|PPIB_MOUSE Peptidyl-prolyl cis-trans isomerase B OS=Mus musculus OX=10090 GN=Ppib PE=1 SV=2	P24369	16	23.713	0.743936	0.0228136	0.0166869	56472500	96315750	Not Significant	no
Q3UIX4	Q3UIX4_MOUSE	Srsf11	>tr|Q3UIX4|Q3UIX4_MOUSE Serine/arginine-rich-splicing factor 11 OS=Mus musculus OX=10090 GN=Srsf11 PE=1 SV=1;>tr|F6RDI8|F6RDI8_MOUSE Serine/arginine-rich-splicing factor 11 (Fragment) OS=Mus musculus OX=10090 GN=Srsf11 PE=1 SV=1;>tr|E9Q6E5|E9Q6E5_MOUSE Ser	Q3UIX4;F6RDI8;E9Q6E5;D3Z4B0	3	53.102	0.999244	0.0228575	0.0166883	2272050	4754625	Not Significant	no
Q8C4Q6	>sp|Q8C4Q6|AIDA_MOUSE Axin interactor, dorsalization-associated protein OS=Mus musculus OX=10090 GN=Aida PE=1 SV=1	>sp|Q8C4Q6|AIDA_MOUSE Axin interactor, dorsalization-associated protein OS=Mus musculus OX=10090 GN=Aida PE=1 SV=1	>sp|Q8C4Q6|AIDA_MOUSE Axin interactor, dorsalization-associated protein OS=Mus musculus OX=10090 GN=Aida PE=1 SV=1	Q8C4Q6	2	34.888	0.619527	0.0230309	0.016784	646008	1051905	Not Significant	no
D3YUE7	D3YUE7_MOUSE	Gramd4	>tr|D3YUE7|D3YUE7_MOUSE GRAM domain-containing protein 4 OS=Mus musculus OX=10090 GN=Gramd4 PE=1 SV=1;>sp|Q8CB44|GRAM4_MOUSE GRAM domain-containing protein 4 OS=Mus musculus OX=10090 GN=Gramd4 PE=1 SV=1;>tr|D6RET7|D6RET7_MOUSE GRAM domain-containing protei	D3YUE7;Q8CB44;D6RET7	4	72.133	1.394	0.0230748	0.0167851	173197	451632	Not Significant	no
Q64378	>sp|Q64378|FKBP5_MOUSE Peptidyl-prolyl cis-trans isomerase FKBP5 OS=Mus musculus OX=10090 GN=Fkbp5 PE=1 SV=1	>sp|Q64378|FKBP5_MOUSE Peptidyl-prolyl cis-trans isomerase FKBP5 OS=Mus musculus OX=10090 GN=Fkbp5 PE=1 SV=1	>sp|Q64378|FKBP5_MOUSE Peptidyl-prolyl cis-trans isomerase FKBP5 OS=Mus musculus OX=10090 GN=Fkbp5 PE=1 SV=1	Q64378	5	50.966	1.93627	0.0234013	0.0169914	939712	2783200	Not Significant	no
E9QAT9	E9QAT9_MOUSE	Trim54	>tr|E9QAT9|E9QAT9_MOUSE Tripartite motif-containing protein 54 OS=Mus musculus OX=10090 GN=Trim54 PE=1 SV=1;>sp|Q9ERP3|TRI54_MOUSE Tripartite motif-containing protein 54 OS=Mus musculus OX=10090 GN=Trim54 PE=1 SV=1	E9QAT9;Q9ERP3	14	40.986	0.605184	0.0236893	0.0171691	14778000	22970750	Not Significant	no
P17439	GLCM_MOUSE	Gba	>sp|P17439|GLCM_MOUSE Glucosylceramidase OS=Mus musculus OX=10090 GN=Gba PE=1 SV=1;>tr|A0A0G2JDK2|A0A0G2JDK2_MOUSE Glucosylceramidase OS=Mus musculus OX=10090 GN=Gba PE=1 SV=1	P17439;A0A0G2JDK2	5	57.621	0.941094	0.0239215	0.0172543	1718800	2969150	Not Significant	no
Q80U93	>sp|Q80U93|NU214_MOUSE Nuclear pore complex protein Nup214 OS=Mus musculus OX=10090 GN=Nup214 PE=1 SV=2	>sp|Q80U93|NU214_MOUSE Nuclear pore complex protein Nup214 OS=Mus musculus OX=10090 GN=Nup214 PE=1 SV=2	>sp|Q80U93|NU214_MOUSE Nuclear pore complex protein Nup214 OS=Mus musculus OX=10090 GN=Nup214 PE=1 SV=2	Q80U93	5	212.98	0.753408	0.0238747	0.0172543	299910	496612	Not Significant	no
Q8R5A0	>sp|Q8R5A0|SMYD2_MOUSE N-lysine methyltransferase SMYD2 OS=Mus musculus OX=10090 GN=Smyd2 PE=1 SV=1	>sp|Q8R5A0|SMYD2_MOUSE N-lysine methyltransferase SMYD2 OS=Mus musculus OX=10090 GN=Smyd2 PE=1 SV=1	>sp|Q8R5A0|SMYD2_MOUSE N-lysine methyltransferase SMYD2 OS=Mus musculus OX=10090 GN=Smyd2 PE=1 SV=1	Q8R5A0	8	49.566	0.711311	0.0239374	0.0172543	4969825	7824375	Not Significant	no
Q9CU62	>sp|Q9CU62|SMC1A_MOUSE Structural maintenance of chromosomes protein 1A OS=Mus musculus OX=10090 GN=Smc1a PE=1 SV=4	>sp|Q9CU62|SMC1A_MOUSE Structural maintenance of chromosomes protein 1A OS=Mus musculus OX=10090 GN=Smc1a PE=1 SV=4	>sp|Q9CU62|SMC1A_MOUSE Structural maintenance of chromosomes protein 1A OS=Mus musculus OX=10090 GN=Smc1a PE=1 SV=4	Q9CU62	12	143.23	-1.77573	0.0240613	0.0173121	1.96395e+06	503992	Not Significant	no
A0A140T8J4	A0A140T8J4_MOUSE	Hebp1	>tr|A0A140T8J4|A0A140T8J4_MOUSE Heme-binding protein 1 OS=Mus musculus OX=10090 GN=Hebp1 PE=1 SV=1;>sp|Q9R257|HEBP1_MOUSE Heme-binding protein 1 OS=Mus musculus OX=10090 GN=Hebp1 PE=1 SV=2	A0A140T8J4;Q9R257	8	21.053	-1.31129	0.0241792	0.0173654	10124450	4530100	Not Significant	yes
Q9R0P4	SMAP_MOUSE	Smap	>sp|Q9R0P4|SMAP_MOUSE Small acidic protein OS=Mus musculus OX=10090 GN=Smap PE=1 SV=1;>tr|A0A0U1RPJ7|A0A0U1RPJ7_MOUSE RIKEN cDNA 1110004F10 gene (Fragment) OS=Mus musculus OX=10090 GN=1110004F10Rik PE=1 SV=1;>tr|D3YVR9|D3YVR9_MOUSE MCG7316, isoform CRA_b O	Q9R0P4;A0A0U1RPJ7;D3YVR9	4	20.046	0.782805	0.0242918	0.0174147	8930100	14712250	Not Significant	no
Z4YJS5	Z4YJS5_MOUSE	Agrn	>tr|Z4YJS5|Z4YJS5_MOUSE Agrin OS=Mus musculus OX=10090 GN=Agrn PE=1 SV=1;>tr|Z4YK85|Z4YK85_MOUSE Agrin OS=Mus musculus OX=10090 GN=Agrn PE=1 SV=1;>tr|M0QWP1|M0QWP1_MOUSE Agrin OS=Mus musculus OX=10090 GN=Agrn PE=1 SV=1;>sp|A2ASQ1|AGRIN_MOUSE Agrin OS=Mus m	Z4YJS5;Z4YK85;M0QWP1;A2ASQ1	5	121.88	1.08906	0.0246505	0.017545	249448	478507	Not Significant	no
E9QKB2	E9QKB2_MOUSE	Habp4	>tr|E9QKB2|E9QKB2_MOUSE Intracellular hyaluronan-binding protein 4 OS=Mus musculus OX=10090 GN=Habp4 PE=1 SV=1;>sp|Q9JKS5|HABP4_MOUSE Intracellular hyaluronan-binding protein 4 OS=Mus musculus OX=10090 GN=Habp4 PE=1 SV=2;>tr|A0A1Y7VNT1|A0A1Y7VNT1_MOUSE Int	E9QKB2;Q9JKS5;A0A1Y7VNT1	4	45.965	1.53968	0.0245178	0.017545	352454	850112	Not Significant	no
Q3TMP8	>sp|Q3TMP8|TM38A_MOUSE Trimeric intracellular cation channel type A OS=Mus musculus OX=10090 GN=Tmem38a PE=1 SV=2	>sp|Q3TMP8|TM38A_MOUSE Trimeric intracellular cation channel type A OS=Mus musculus OX=10090 GN=Tmem38a PE=1 SV=2	>sp|Q3TMP8|TM38A_MOUSE Trimeric intracellular cation channel type A OS=Mus musculus OX=10090 GN=Tmem38a PE=1 SV=2	Q3TMP8	9	33.309	-0.758758	0.0245751	0.017545	114961250	66274250	Not Significant	no
Q9D1H8	>sp|Q9D1H8|RM53_MOUSE 39S ribosomal protein L53, mitochondrial OS=Mus musculus OX=10090 GN=Mrpl53 PE=1 SV=1	>sp|Q9D1H8|RM53_MOUSE 39S ribosomal protein L53, mitochondrial OS=Mus musculus OX=10090 GN=Mrpl53 PE=1 SV=1	>sp|Q9D1H8|RM53_MOUSE 39S ribosomal protein L53, mitochondrial OS=Mus musculus OX=10090 GN=Mrpl53 PE=1 SV=1	Q9D1H8	7	12.737	0.625481	0.024616	0.017545	42139500	65750250	Not Significant	yes
A0A2K6EDM5	A0A2K6EDM5_MOUSE	Mbnl2	>tr|A0A2K6EDM5|A0A2K6EDM5_MOUSE Muscleblind-like protein 2 OS=Mus musculus OX=10090 GN=Mbnl2 PE=1 SV=1;>sp|Q8C181|MBNL2_MOUSE Muscleblind-like protein 2 OS=Mus musculus OX=10090 GN=Mbnl2 PE=2 SV=2	A0A2K6EDM5;Q8C181	9	41.317	2.69276	0.02472	0.0175629	510067	1.92596e+06	Not Significant	no
G3UW46	G3UW46_MOUSE	Atp23	>tr|G3UW46|G3UW46_MOUSE Mitochondrial inner membrane protease ATP23 OS=Mus musculus OX=10090 GN=Atp23 PE=1 SV=1;>sp|Q9CWQ3|ATP23_MOUSE Mitochondrial inner membrane protease ATP23 homolog OS=Mus musculus OX=10090 GN=Atp23 PE=1 SV=1	G3UW46;Q9CWQ3	3	27.464	1.19197	0.024791	0.0175818	609938	1224750	Not Significant	yes
Q921M7	>sp|Q921M7|FA49B_MOUSE Protein FAM49B OS=Mus musculus OX=10090 GN=Fam49b PE=1 SV=1	>sp|Q921M7|FA49B_MOUSE Protein FAM49B OS=Mus musculus OX=10090 GN=Fam49b PE=1 SV=1	>sp|Q921M7|FA49B_MOUSE Protein FAM49B OS=Mus musculus OX=10090 GN=Fam49b PE=1 SV=1	Q921M7	12	36.776	0.803351	0.0248985	0.0176266	6730125	11483150	Not Significant	no
Q08093	CNN2_MOUSE	Cnn2	>sp|Q08093|CNN2_MOUSE Calponin-2 OS=Mus musculus OX=10090 GN=Cnn2 PE=1 SV=1;>tr|D3Z7R6|D3Z7R6_MOUSE Calponin OS=Mus musculus OX=10090 GN=Cnn2 PE=1 SV=1	Q08093;D3Z7R6	9	33.155	1.51835	0.025043	0.0176973	1855075	5412125	Not Significant	no
A0A1L1SUF6	>tr|A0A1L1SUF6|A0A1L1SUF6_MOUSE 60S ribosomal protein L14 (Fragment) OS=Mus musculus OX=10090 GN=Rpl14 PE=1 SV=1	>tr|A0A1L1SUF6|A0A1L1SUF6_MOUSE 60S ribosomal protein L14 (Fragment) OS=Mus musculus OX=10090 GN=Rpl14 PE=1 SV=1	>tr|A0A1L1SUF6|A0A1L1SUF6_MOUSE 60S ribosomal protein L14 (Fragment) OS=Mus musculus OX=10090 GN=Rpl14 PE=1 SV=1	A0A1L1SUF6	4	6.8838	0.60346	0.0251544	0.0177209	1425550	2042350	Not Significant	no
O55111	>sp|O55111|DSG2_MOUSE Desmoglein-2 OS=Mus musculus OX=10090 GN=Dsg2 PE=1 SV=3	>sp|O55111|DSG2_MOUSE Desmoglein-2 OS=Mus musculus OX=10090 GN=Dsg2 PE=1 SV=3	>sp|O55111|DSG2_MOUSE Desmoglein-2 OS=Mus musculus OX=10090 GN=Dsg2 PE=1 SV=3	O55111	23	122.38	1.07472	0.0251658	0.0177209	4339600	10173550	Not Significant	no
Q8K449	>sp|Q8K449|ABCA9_MOUSE ATP-binding cassette sub-family A member 9 OS=Mus musculus OX=10090 GN=Abca9 PE=1 SV=2	>sp|Q8K449|ABCA9_MOUSE ATP-binding cassette sub-family A member 9 OS=Mus musculus OX=10090 GN=Abca9 PE=1 SV=2	>sp|Q8K449|ABCA9_MOUSE ATP-binding cassette sub-family A member 9 OS=Mus musculus OX=10090 GN=Abca9 PE=1 SV=2	Q8K449	2	183.11	-2.532	0.0253118	0.0177921	870340	602212	Not Significant	yes
D3YWK1	D3YWK1_MOUSE	Wipi2	>tr|D3YWK1|D3YWK1_MOUSE WD repeat domain phosphoinositide-interacting protein 2 OS=Mus musculus OX=10090 GN=Wipi2 PE=1 SV=1;>sp|Q80W47|WIPI2_MOUSE WD repeat domain phosphoinositide-interacting protein 2 OS=Mus musculus OX=10090 GN=Wipi2 PE=1 SV=1	D3YWK1;Q80W47	3	46.434	0.915588	0.0258401	0.0179298	994840	1759475	Not Significant	no
Q8CII5	Q8CII5_MOUSE	Tia1	>tr|Q8CII5|Q8CII5_MOUSE Nucleolysin TIA-1 OS=Mus musculus OX=10090 GN=Tia1 PE=1 SV=1;>tr|G5E8L2|G5E8L2_MOUSE Cytotoxic granule-associated RNA binding protein 1, isoform CRA_f OS=Mus musculus OX=10090 GN=Tia1 PE=1 SV=1;>tr|Q80ZW7|Q80ZW7_MOUSE Nucleolysin TI	Q8CII5;G5E8L2;Q80ZW7;D3Z4H6;P52912;A0A0N4SVR8;A0A0N4SUX1;D3YY02	2	31.58	-1.50834	0.025658	0.0179298	258653	117867	Not Significant	no
E9Q5P9	E9Q5P9_MOUSE	Smad2	>tr|E9Q5P9|E9Q5P9_MOUSE Mothers against decapentaplegic homolog 2 (Fragment) OS=Mus musculus OX=10090 GN=Smad2 PE=1 SV=1;>tr|E9Q3M0|E9Q3M0_MOUSE Mothers against decapentaplegic homolog OS=Mus musculus OX=10090 GN=Smad2 PE=1 SV=1;>sp|Q62432|SMAD2_MOUSE Moth	E9Q5P9;E9Q3M0;Q62432;E9PXA8	4	27.329	0.706463	0.0259061	0.0179298	3705650	5993000	Not Significant	no
O70318	E41L2_MOUSE	Epb41l2	>sp|O70318|E41L2_MOUSE Band 4.1-like protein 2 OS=Mus musculus OX=10090 GN=Epb41l2 PE=1 SV=2;>tr|A0A1W2P6I5|A0A1W2P6I5_MOUSE Band 4.1-like protein 2 (Fragment) OS=Mus musculus OX=10090 GN=Epb41l2 PE=1 SV=1	O70318;A0A1W2P6I5	29	109.94	0.643598	0.0261738	0.0179298	5542325	8560825	Not Significant	no
P16294	>sp|P16294|FA9_MOUSE Coagulation factor IX OS=Mus musculus OX=10090 GN=F9 PE=2 SV=3	>sp|P16294|FA9_MOUSE Coagulation factor IX OS=Mus musculus OX=10090 GN=F9 PE=2 SV=3	>sp|P16294|FA9_MOUSE Coagulation factor IX OS=Mus musculus OX=10090 GN=F9 PE=2 SV=3	P16294	3	52.977	0.662871	0.0262766	0.0179298	1.49099e+06	2332400	Not Significant	no
P62137	>sp|P62137|PP1A_MOUSE Serine/threonine-protein phosphatase PP1-alpha catalytic subunit OS=Mus musculus OX=10090 GN=Ppp1ca PE=1 SV=1	>sp|P62137|PP1A_MOUSE Serine/threonine-protein phosphatase PP1-alpha catalytic subunit OS=Mus musculus OX=10090 GN=Ppp1ca PE=1 SV=1	>sp|P62137|PP1A_MOUSE Serine/threonine-protein phosphatase PP1-alpha catalytic subunit OS=Mus musculus OX=10090 GN=Ppp1ca PE=1 SV=1	P62137	16	37.54	0.774907	0.0261753	0.0179298	13009200	21201500	Not Significant	no
Q6Q899	DDX58_MOUSE	Ddx58	>sp|Q6Q899|DDX58_MOUSE Probable ATP-dependent RNA helicase DDX58 OS=Mus musculus OX=10090 GN=Ddx58 PE=1 SV=2;>tr|A2AP29|A2AP29_MOUSE Probable ATP-dependent RNA helicase DDX58 (Fragment) OS=Mus musculus OX=10090 GN=Ddx58 PE=1 SV=1	Q6Q899;A2AP29	9	105.97	1.96193	0.0256536	0.0179298	358638	1504170	Not Significant	no
Q80U63	>sp|Q80U63|MFN2_MOUSE Mitofusin-2 OS=Mus musculus OX=10090 GN=Mfn2 PE=1 SV=3	>sp|Q80U63|MFN2_MOUSE Mitofusin-2 OS=Mus musculus OX=10090 GN=Mfn2 PE=1 SV=3	>sp|Q80U63|MFN2_MOUSE Mitofusin-2 OS=Mus musculus OX=10090 GN=Mfn2 PE=1 SV=3	Q80U63	17	86.187	1.38842	0.0259213	0.0179298	5868750	17244375	Not Significant	yes
Q8C8U0	>sp|Q8C8U0|LIPB1_MOUSE Liprin-beta-1 OS=Mus musculus OX=10090 GN=Ppfibp1 PE=1 SV=3	>sp|Q8C8U0|LIPB1_MOUSE Liprin-beta-1 OS=Mus musculus OX=10090 GN=Ppfibp1 PE=1 SV=3	>sp|Q8C8U0|LIPB1_MOUSE Liprin-beta-1 OS=Mus musculus OX=10090 GN=Ppfibp1 PE=1 SV=3	Q8C8U0	6	108.54	1.172	0.0255575	0.0179298	302800	675170	Not Significant	no
Q8VCM4	LIPT_MOUSE	Lipt1	>sp|Q8VCM4|LIPT_MOUSE Lipoyltransferase 1, mitochondrial OS=Mus musculus OX=10090 GN=Lipt1 PE=1 SV=1;>tr|D3Z093|D3Z093_MOUSE Lipoyltransferase 1, mitochondrial (Fragment) OS=Mus musculus OX=10090 GN=Lipt1 PE=1 SV=1;>tr|D3Z7N1|D3Z7N1_MOUSE Lipoyltransferase	Q8VCM4;D3Z093;D3Z7N1	8	42.145	-0.845434	0.0261253	0.0179298	14418550	7571075	Not Significant	yes
Q91VE0	>sp|Q91VE0|S27A4_MOUSE Long-chain fatty acid transport protein 4 OS=Mus musculus OX=10090 GN=Slc27a4 PE=1 SV=1	>sp|Q91VE0|S27A4_MOUSE Long-chain fatty acid transport protein 4 OS=Mus musculus OX=10090 GN=Slc27a4 PE=1 SV=1	>sp|Q91VE0|S27A4_MOUSE Long-chain fatty acid transport protein 4 OS=Mus musculus OX=10090 GN=Slc27a4 PE=1 SV=1	Q91VE0	6	72.318	1.95605	0.0262549	0.0179298	1.04078e+06	2839725	Not Significant	no
Q99JB8	>sp|Q99JB8|PACN3_MOUSE Protein kinase C and casein kinase II substrate protein 3 OS=Mus musculus OX=10090 GN=Pacsin3 PE=1 SV=1	>sp|Q99JB8|PACN3_MOUSE Protein kinase C and casein kinase II substrate protein 3 OS=Mus musculus OX=10090 GN=Pacsin3 PE=1 SV=1	>sp|Q99JB8|PACN3_MOUSE Protein kinase C and casein kinase II substrate protein 3 OS=Mus musculus OX=10090 GN=Pacsin3 PE=1 SV=1	Q99JB8	24	48.584	0.634165	0.0261224	0.0179298	55622500	89486000	Not Significant	no
Q9D8C4	>sp|Q9D8C4|IN35_MOUSE Interferon-induced 35 kDa protein homolog OS=Mus musculus OX=10090 GN=Ifi35 PE=1 SV=3	>sp|Q9D8C4|IN35_MOUSE Interferon-induced 35 kDa protein homolog OS=Mus musculus OX=10090 GN=Ifi35 PE=1 SV=3	>sp|Q9D8C4|IN35_MOUSE Interferon-induced 35 kDa protein homolog OS=Mus musculus OX=10090 GN=Ifi35 PE=1 SV=3	Q9D8C4	4	31.875	1.12707	0.0259143	0.0179298	495452	1.15279e+06	Not Significant	no
Q9DBG1	>sp|Q9DBG1|CP27A_MOUSE Sterol 26-hydroxylase, mitochondrial OS=Mus musculus OX=10090 GN=Cyp27a1 PE=1 SV=1	>sp|Q9DBG1|CP27A_MOUSE Sterol 26-hydroxylase, mitochondrial OS=Mus musculus OX=10090 GN=Cyp27a1 PE=1 SV=1	>sp|Q9DBG1|CP27A_MOUSE Sterol 26-hydroxylase, mitochondrial OS=Mus musculus OX=10090 GN=Cyp27a1 PE=1 SV=1	Q9DBG1	5	60.719	1.25348	0.0261107	0.0179298	864550	1763925	Not Significant	yes
Q9JKX6	NUDT5_MOUSE	Nudt5	>sp|Q9JKX6|NUDT5_MOUSE ADP-sugar pyrophosphatase OS=Mus musculus OX=10090 GN=Nudt5 PE=1 SV=1;>tr|A0A0A6YVU1|A0A0A6YVU1_MOUSE ADP-sugar pyrophosphatase (Fragment) OS=Mus musculus OX=10090 GN=Nudt5 PE=1 SV=1;>tr|A2ATT5|A2ATT5_MOUSE ADP-sugar pyrophosphatase	Q9JKX6;A0A0A6YVU1;A2ATT5	5	23.984	0.823432	0.0257801	0.0179298	5658125	9529575	Not Significant	yes
Q9R1W5	>sp|Q9R1W5|CALRL_MOUSE Calcitonin gene-related peptide type 1 receptor OS=Mus musculus OX=10090 GN=Calcrl PE=1 SV=2	>sp|Q9R1W5|CALRL_MOUSE Calcitonin gene-related peptide type 1 receptor OS=Mus musculus OX=10090 GN=Calcrl PE=1 SV=2	>sp|Q9R1W5|CALRL_MOUSE Calcitonin gene-related peptide type 1 receptor OS=Mus musculus OX=10090 GN=Calcrl PE=1 SV=2	Q9R1W5	2	53.264	1.21307	0.0261782	0.0179298	888042	1443700	Not Significant	no
Q9Z176	>sp|Q9Z176|P2R3D_MOUSE Serine/threonine-protein phosphatase 2A regulatory subunit B subunit delta OS=Mus musculus OX=10090 GN=Ppp2r3d PE=2 SV=1	>sp|Q9Z176|P2R3D_MOUSE Serine/threonine-protein phosphatase 2A regulatory subunit B subunit delta OS=Mus musculus OX=10090 GN=Ppp2r3d PE=2 SV=1	>sp|Q9Z176|P2R3D_MOUSE Serine/threonine-protein phosphatase 2A regulatory subunit B subunit delta OS=Mus musculus OX=10090 GN=Ppp2r3d PE=2 SV=1	Q9Z176	4	55.705	0.613476	0.0262202	0.0179298	440305	667400	Not Significant	no
O70423	AOC3_MOUSE	Aoc3	>sp|O70423|AOC3_MOUSE Membrane primary amine oxidase OS=Mus musculus OX=10090 GN=Aoc3 PE=1 SV=3;>tr|A2A4I8|A2A4I8_MOUSE Amine oxidase (Fragment) OS=Mus musculus OX=10090 GN=Aoc3 PE=1 SV=1	O70423;A2A4I8	14	84.533	0.732872	0.0264095	0.0179587	7250950	12301475	Not Significant	no
Q8VDP3	MICA1_MOUSE	Mical1	>sp|Q8VDP3|MICA1_MOUSE [F-actin]-monooxygenase MICAL1 OS=Mus musculus OX=10090 GN=Mical1 PE=1 SV=1;>tr|E9PUI4|E9PUI4_MOUSE [F-actin]-monooxygenase MICAL1 OS=Mus musculus OX=10090 GN=Mical1 PE=1 SV=1	Q8VDP3;E9PUI4	10	116.78	-2.69578	0.0263654	0.0179587	5.83345e+06	666600	Not Significant	no
F8WHU5	F8WHU5_MOUSE	Pds5b	>tr|F8WHU5|F8WHU5_MOUSE Sister chromatid cohesion protein PDS5 homolog B OS=Mus musculus OX=10090 GN=Pds5b PE=1 SV=1;>sp|Q4VA53|PDS5B_MOUSE Sister chromatid cohesion protein PDS5 homolog B OS=Mus musculus OX=10090 GN=Pds5b PE=1 SV=1	F8WHU5;Q4VA53	7	164.76	1.88985	0.0265812	0.0180136	346215	1658030	Not Significant	no
Q91WC0	SETD3_MOUSE	Setd3	>sp|Q91WC0|SETD3_MOUSE Histone-lysine N-methyltransferase setd3 OS=Mus musculus OX=10090 GN=Setd3 PE=1 SV=1;>tr|F2Z420|F2Z420_MOUSE Histone-lysine N-methyltransferase OS=Mus musculus OX=10090 GN=Setd3 PE=1 SV=1	Q91WC0;F2Z420	16	67.175	0.779679	0.0265379	0.0180136	4027375	7030950	Not Significant	no
Q8R2H9	PHOP1_MOUSE	Phospho1	>sp|Q8R2H9|PHOP1_MOUSE Phosphoethanolamine/phosphocholine phosphatase OS=Mus musculus OX=10090 GN=Phospho1 PE=1 SV=1;>tr|H3BLB1|H3BLB1_MOUSE Phosphoethanolamine/phosphocholine phosphatase (Fragment) OS=Mus musculus OX=10090 GN=Phospho1 PE=1 SV=1	Q8R2H9;H3BLB1	8	29.911	0.606491	0.0267584	0.0180719	13051250	19919250	Not Significant	no
Q9CQW9	>sp|Q9CQW9|IFM3_MOUSE Interferon-induced transmembrane protein 3 OS=Mus musculus OX=10090 GN=Ifitm3 PE=1 SV=1	>sp|Q9CQW9|IFM3_MOUSE Interferon-induced transmembrane protein 3 OS=Mus musculus OX=10090 GN=Ifitm3 PE=1 SV=1	>sp|Q9CQW9|IFM3_MOUSE Interferon-induced transmembrane protein 3 OS=Mus musculus OX=10090 GN=Ifitm3 PE=1 SV=1	Q9CQW9	4	14.954	1.89285	0.0267469	0.0180719	11212425	29936750	Not Significant	no
O55106	STRN_MOUSE	Strn	>sp|O55106|STRN_MOUSE Striatin OS=Mus musculus OX=10090 GN=Strn PE=1 SV=2;>tr|F8WH41|F8WH41_MOUSE Striatin OS=Mus musculus OX=10090 GN=Strn PE=1 SV=1	O55106;F8WH41	11	85.965	1.50556	0.026872	0.0181178	1.56446e+06	3670325	Not Significant	no
Q3TCU5	Q3TCU5_MOUSE	Tapbp	>tr|Q3TCU5|Q3TCU5_MOUSE Tapasin OS=Mus musculus OX=10090 GN=Tapbp PE=1 SV=1;>sp|Q9R233|TPSN_MOUSE Tapasin OS=Mus musculus OX=10090 GN=Tapbp PE=1 SV=2	Q3TCU5;Q9R233	6	49.835	1.10992	0.02702	0.0181866	1.88602e+06	4159900	Not Significant	no
P62743	AP2S1_MOUSE	Ap2s1	>sp|P62743|AP2S1_MOUSE AP-2 complex subunit sigma OS=Mus musculus OX=10090 GN=Ap2s1 PE=1 SV=1;>tr|A0A0U1RPS0|A0A0U1RPS0_MOUSE AP-2 complex subunit sigma OS=Mus musculus OX=10090 GN=Ap2s1 PE=1 SV=1	P62743;A0A0U1RPS0	5	17.018	0.852947	0.0272556	0.0183142	14734425	25132000	Not Significant	no
O08582	>sp|O08582|GTPB1_MOUSE GTP-binding protein 1 OS=Mus musculus OX=10090 GN=Gtpbp1 PE=1 SV=2	>sp|O08582|GTPB1_MOUSE GTP-binding protein 1 OS=Mus musculus OX=10090 GN=Gtpbp1 PE=1 SV=2	>sp|O08582|GTPB1_MOUSE GTP-binding protein 1 OS=Mus musculus OX=10090 GN=Gtpbp1 PE=1 SV=2	O08582	10	72.3	0.613318	0.0273865	0.0183577	3804450	5709025	Not Significant	no
Q80V94	>sp|Q80V94|AP4E1_MOUSE AP-4 complex subunit epsilon-1 OS=Mus musculus OX=10090 GN=Ap4e1 PE=1 SV=3	>sp|Q80V94|AP4E1_MOUSE AP-4 complex subunit epsilon-1 OS=Mus musculus OX=10090 GN=Ap4e1 PE=1 SV=3	>sp|Q80V94|AP4E1_MOUSE AP-4 complex subunit epsilon-1 OS=Mus musculus OX=10090 GN=Ap4e1 PE=1 SV=3	Q80V94	3	124.84	0.826609	0.0274593	0.0183577	70374	148975	Not Significant	no
Q8R238	SDSL_MOUSE	Sdsl	>sp|Q8R238|SDSL_MOUSE Serine dehydratase-like OS=Mus musculus OX=10090 GN=Sdsl PE=1 SV=1;>tr|D3Z0F6|D3Z0F6_MOUSE Serine dehydratase-like (Fragment) OS=Mus musculus OX=10090 GN=Sdsl PE=1 SV=1	Q8R238;D3Z0F6	10	34.732	1.15524	0.0274366	0.0183577	6257750	14974350	Not Significant	yes
E0CZD9	E0CZD9_MOUSE	Zfpl1	>tr|E0CZD9|E0CZD9_MOUSE Zinc finger protein-like 1 (Fragment) OS=Mus musculus OX=10090 GN=Zfpl1 PE=1 SV=1;>tr|E0CXM9|E0CXM9_MOUSE Zinc finger protein-like 1 (Fragment) OS=Mus musculus OX=10090 GN=Zfpl1 PE=1 SV=1;>sp|Q9DB43|ZFPL1_MOUSE Zinc finger protein-l	E0CZD9;E0CXM9;Q9DB43;E0CX79;E0CXR3	6	26.806	1.21948	0.0280058	0.0186915	2923525	6935575	Not Significant	no
P24547	IMDH2_MOUSE	Impdh2	>sp|P24547|IMDH2_MOUSE Inosine-5-monophosphate dehydrogenase 2 OS=Mus musculus OX=10090 GN=Impdh2 PE=1 SV=2;>tr|A0A0A6YXS4|A0A0A6YXS4_MOUSE Inosine-5-monophosphate dehydrogenase 2 (Fragment) OS=Mus musculus OX=10090 GN=Impdh2 PE=1 SV=1	P24547;A0A0A6YXS4	12	55.814	0.862344	0.0282443	0.018819	7306800	13028725	Not Significant	no
A2AST1	A2AST1_MOUSE	Ccdc141	>tr|A2AST1|A2AST1_MOUSE Coiled-coil domain-containing 141 OS=Mus musculus OX=10090 GN=Ccdc141 PE=1 SV=1;>tr|E9Q8Q6|E9Q8Q6_MOUSE Coiled-coil domain-containing 141 OS=Mus musculus OX=10090 GN=Ccdc141 PE=1 SV=2	A2AST1;E9Q8Q6	18	164.9	0.879674	0.0284942	0.0189219	1.09918e+06	2046025	Not Significant	no
D3Z4E6	D3Z4E6_MOUSE	Vezt	>tr|D3Z4E6|D3Z4E6_MOUSE Vezatin OS=Mus musculus OX=10090 GN=Vezt PE=1 SV=1;>sp|Q3ZK22|VEZA_MOUSE Vezatin OS=Mus musculus OX=10090 GN=Vezt PE=1 SV=2	D3Z4E6;Q3ZK22	3	88.483	0.615481	0.0284644	0.0189219	1310260	1.88773e+06	Not Significant	no
E9PYJ6	E9PYJ6_MOUSE	Focad	>tr|E9PYJ6|E9PYJ6_MOUSE Focadhesin OS=Mus musculus OX=10090 GN=Focad PE=1 SV=1;>sp|A2AKG8|FOCAD_MOUSE Focadhesin OS=Mus musculus OX=10090 GN=Focad PE=1 SV=1	E9PYJ6;A2AKG8	5	189.56	1.4027	0.0285618	0.0189351	78281.7	199150	Not Significant	no
P62881	>sp|P62881|GNB5_MOUSE Guanine nucleotide-binding protein subunit beta-5 OS=Mus musculus OX=10090 GN=Gnb5 PE=1 SV=1	>sp|P62881|GNB5_MOUSE Guanine nucleotide-binding protein subunit beta-5 OS=Mus musculus OX=10090 GN=Gnb5 PE=1 SV=1	>sp|P62881|GNB5_MOUSE Guanine nucleotide-binding protein subunit beta-5 OS=Mus musculus OX=10090 GN=Gnb5 PE=1 SV=1	P62881	6	43.565	0.792385	0.0286939	0.018979	1456375	2371550	Not Significant	no
Q80WQ2	VAC14_MOUSE	Vac14	>sp|Q80WQ2|VAC14_MOUSE Protein VAC14 homolog OS=Mus musculus OX=10090 GN=Vac14 PE=1 SV=1;>tr|A0A1D5RLY2|A0A1D5RLY2_MOUSE Protein VAC14 homolog OS=Mus musculus OX=10090 GN=Vac14 PE=1 SV=1	Q80WQ2;A0A1D5RLY2	8	88.047	0.95937	0.0287694	0.018979	871642	1625825	Not Significant	no
Q8C0L0	TMX4_MOUSE	Tmx4	>sp|Q8C0L0|TMX4_MOUSE Thioredoxin-related transmembrane protein 4 OS=Mus musculus OX=10090 GN=Tmx4 PE=1 SV=2;>tr|A2ARI0|A2ARI0_MOUSE Thioredoxin-related transmembrane protein 4 OS=Mus musculus OX=10090 GN=Tmx4 PE=1 SV=1	Q8C0L0;A2ARI0	4	37.131	0.622209	0.0287716	0.018979	13626850	21044000	Not Significant	no
B0R091	B0R091_MOUSE	Chp1	>tr|B0R091|B0R091_MOUSE Calcineurin B homologous protein 1 OS=Mus musculus OX=10090 GN=Chp1 PE=1 SV=1;>sp|P61022|CHP1_MOUSE Calcineurin B homologous protein 1 OS=Mus musculus OX=10090 GN=Chp1 PE=1 SV=2	B0R091;P61022	9	21.997	0.716212	0.0291833	0.0190592	6688600	11019425	Not Significant	no
B1ASP2	B1ASP2_MOUSE	Jak1	>tr|B1ASP2|B1ASP2_MOUSE Tyrosine-protein kinase OS=Mus musculus OX=10090 GN=Jak1 PE=1 SV=1;>sp|P52332|JAK1_MOUSE Tyrosine-protein kinase JAK1 OS=Mus musculus OX=10090 GN=Jak1 PE=1 SV=1	B1ASP2;P52332	6	133.35	2.17757	0.0289646	0.0190592	180725	598530	Not Significant	no
B7ZNP3	B7ZNP3_MOUSE	Commd6	>tr|B7ZNP3|B7ZNP3_MOUSE COMM domain-containing protein 6 OS=Mus musculus OX=10090 GN=Commd6 PE=1 SV=1;>sp|Q3V4B5|COMD6_MOUSE COMM domain-containing protein 6 OS=Mus musculus OX=10090 GN=Commd6 PE=1 SV=1	B7ZNP3;Q3V4B5	2	9.4097	1.31079	0.0291943	0.0190592	1.73907e+06	3589450	Not Significant	no
E0CYH4	E0CYH4_MOUSE	Wdr26	>tr|E0CYH4|E0CYH4_MOUSE WD repeat-containing protein 26 OS=Mus musculus OX=10090 GN=Wdr26 PE=1 SV=1;>sp|Q8C6G8|WDR26_MOUSE WD repeat-containing protein 26 OS=Mus musculus OX=10090 GN=Wdr26 PE=1 SV=3	E0CYH4;Q8C6G8	5	68.879	0.589545	0.0290552	0.0190592	1642150	2414125	Not Significant	no
O88983	>sp|O88983|STX8_MOUSE Syntaxin-8 OS=Mus musculus OX=10090 GN=Stx8 PE=1 SV=1	>sp|O88983|STX8_MOUSE Syntaxin-8 OS=Mus musculus OX=10090 GN=Stx8 PE=1 SV=1	>sp|O88983|STX8_MOUSE Syntaxin-8 OS=Mus musculus OX=10090 GN=Stx8 PE=1 SV=1	O88983	4	26.925	1.38226	0.0290583	0.0190592	1.63086e+06	4163425	Not Significant	no
Q6P1H6	>sp|Q6P1H6|ANKL2_MOUSE Ankyrin repeat and LEM domain-containing protein 2 OS=Mus musculus OX=10090 GN=Ankle2 PE=1 SV=2	>sp|Q6P1H6|ANKL2_MOUSE Ankyrin repeat and LEM domain-containing protein 2 OS=Mus musculus OX=10090 GN=Ankle2 PE=1 SV=2	>sp|Q6P1H6|ANKL2_MOUSE Ankyrin repeat and LEM domain-containing protein 2 OS=Mus musculus OX=10090 GN=Ankle2 PE=1 SV=2	Q6P1H6	4	106.2	1.24742	0.0292414	0.0190592	146218	419092	Not Significant	no
Q9CQ37	UBE2T_MOUSE	Ube2t	>sp|Q9CQ37|UBE2T_MOUSE Ubiquitin-conjugating enzyme E2 T OS=Mus musculus OX=10090 GN=Ube2t PE=1 SV=1;>tr|A0A286YCR4|A0A286YCR4_MOUSE Ubiquitin-conjugating enzyme E2 T OS=Mus musculus OX=10090 GN=Ube2t PE=1 SV=1	Q9CQ37;A0A286YCR4	2	22.975	2.87496	0.0292779	0.0190592	10802690	22449000	Not Significant	no
Q9EST5	>sp|Q9EST5|AN32B_MOUSE Acidic leucine-rich nuclear phosphoprotein 32 family member B OS=Mus musculus OX=10090 GN=Anp32b PE=1 SV=1	>sp|Q9EST5|AN32B_MOUSE Acidic leucine-rich nuclear phosphoprotein 32 family member B OS=Mus musculus OX=10090 GN=Anp32b PE=1 SV=1	>sp|Q9EST5|AN32B_MOUSE Acidic leucine-rich nuclear phosphoprotein 32 family member B OS=Mus musculus OX=10090 GN=Anp32b PE=1 SV=1	Q9EST5	6	31.078	1.16859	0.0291927	0.0190592	10414450	21296750	Not Significant	no
A0A0R4J0G4	A0A0R4J0G4_MOUSE	Ranbp10	>tr|A0A0R4J0G4|A0A0R4J0G4_MOUSE Ran-binding protein 10 OS=Mus musculus OX=10090 GN=Ranbp10 PE=1 SV=1;>sp|Q6VN19|RBP10_MOUSE Ran-binding protein 10 OS=Mus musculus OX=10090 GN=Ranbp10 PE=1 SV=2	A0A0R4J0G4;Q6VN19	5	70.087	1.53097	0.029403	0.0190692	777960	1779175	Not Significant	no
E9Q706	E9Q706_MOUSE	Adcy9	>tr|E9Q706|E9Q706_MOUSE Adenylate cyclase type 9 OS=Mus musculus OX=10090 GN=Adcy9 PE=1 SV=1;>sp|P51830|ADCY9_MOUSE Adenylate cyclase type 9 OS=Mus musculus OX=10090 GN=Adcy9 PE=1 SV=1	E9Q706;P51830	5	124.39	1.24581	0.0294857	0.0190692	165010	450470	Not Significant	no
Q8BZ20	>sp|Q8BZ20|PAR12_MOUSE Poly [ADP-ribose] polymerase 12 OS=Mus musculus OX=10090 GN=Parp12 PE=1 SV=3	>sp|Q8BZ20|PAR12_MOUSE Poly [ADP-ribose] polymerase 12 OS=Mus musculus OX=10090 GN=Parp12 PE=1 SV=3	>sp|Q8BZ20|PAR12_MOUSE Poly [ADP-ribose] polymerase 12 OS=Mus musculus OX=10090 GN=Parp12 PE=1 SV=3	Q8BZ20	7	79.916	1.23366	0.0293484	0.0190692	188743	430825	Not Significant	no
Q8CI75	>sp|Q8CI75|DI3L2_MOUSE DIS3-like exonuclease 2 OS=Mus musculus OX=10090 GN=Dis3l2 PE=1 SV=1	>sp|Q8CI75|DI3L2_MOUSE DIS3-like exonuclease 2 OS=Mus musculus OX=10090 GN=Dis3l2 PE=1 SV=1	>sp|Q8CI75|DI3L2_MOUSE DIS3-like exonuclease 2 OS=Mus musculus OX=10090 GN=Dis3l2 PE=1 SV=1	Q8CI75	5	97.774	1.49718	0.0294604	0.0190692	252931	627462	Not Significant	no
H3BJI4	H3BJI4_MOUSE	Rwdd4a	>tr|H3BJI4|H3BJI4_MOUSE RWD domain containing 4A, isoform CRA_b OS=Mus musculus OX=10090 GN=Rwdd4a PE=1 SV=1;>tr|H3BJN8|H3BJN8_MOUSE RWD domain-containing 4A (Fragment) OS=Mus musculus OX=10090 GN=Rwdd4a PE=1 SV=1;>sp|Q9CPR1|RWDD4_MOUSE RWD domain-containi	H3BJI4;H3BJN8;Q9CPR1	2	5.0345	1.18287	0.02955	0.0190797	1.63134e+06	2748425	Not Significant	no
Q8R411	>sp|Q8R411|MYCT1_MOUSE Myc target protein 1 OS=Mus musculus OX=10090 GN=Myct1 PE=1 SV=1	>sp|Q8R411|MYCT1_MOUSE Myc target protein 1 OS=Mus musculus OX=10090 GN=Myct1 PE=1 SV=1	>sp|Q8R411|MYCT1_MOUSE Myc target protein 1 OS=Mus musculus OX=10090 GN=Myct1 PE=1 SV=1	Q8R411	3	21.079	1.22769	0.0296568	0.0191175	2265800	5785950	Not Significant	no
Q9CZP0	>sp|Q9CZP0|UFSP1_MOUSE Ufm1-specific protease 1 OS=Mus musculus OX=10090 GN=Ufsp1 PE=1 SV=1	>sp|Q9CZP0|UFSP1_MOUSE Ufm1-specific protease 1 OS=Mus musculus OX=10090 GN=Ufsp1 PE=1 SV=1	>sp|Q9CZP0|UFSP1_MOUSE Ufm1-specific protease 1 OS=Mus musculus OX=10090 GN=Ufsp1 PE=1 SV=1	Q9CZP0	3	23.42	0.797503	0.0298206	0.0191919	1057270	1862825	Not Significant	no
P58404	>sp|P58404|STRN4_MOUSE Striatin-4 OS=Mus musculus OX=10090 GN=Strn4 PE=1 SV=2	>sp|P58404|STRN4_MOUSE Striatin-4 OS=Mus musculus OX=10090 GN=Strn4 PE=1 SV=2	>sp|P58404|STRN4_MOUSE Striatin-4 OS=Mus musculus OX=10090 GN=Strn4 PE=1 SV=2	P58404	12	81.644	0.783672	0.0302466	0.0194345	2407525	4021750	Not Significant	no
Q505F5	LRC47_MOUSE	Lrrc47	>sp|Q505F5|LRC47_MOUSE Leucine-rich repeat-containing protein 47 OS=Mus musculus OX=10090 GN=Lrrc47 PE=1 SV=1;>tr|E9PV22|E9PV22_MOUSE Leucine-rich repeat-containing protein 47 OS=Mus musculus OX=10090 GN=Lrrc47 PE=1 SV=1	Q505F5;E9PV22	16	63.589	0.609079	0.0303809	0.0194893	6866125	10307675	Not Significant	no
G3X8P6	G3X8P6_MOUSE	Txnrd3	>tr|G3X8P6|G3X8P6_MOUSE Thioredoxin reductase 3 OS=Mus musculus OX=10090 GN=Txnrd3 PE=1 SV=1;>sp|Q99MD6|TRXR3_MOUSE Thioredoxin reductase 3 OS=Mus musculus OX=10090 GN=Txnrd3 PE=1 SV=3;>tr|D3Z0H7|D3Z0H7_MOUSE Thioredoxin reductase 3 OS=Mus musculus OX=1009	G3X8P6;Q99MD6;D3Z0H7	10	67.504	0.822996	0.0306564	0.0195425	1629700	2876500	Not Significant	no
P45377	>sp|P45377|ALD2_MOUSE Aldose reductase-related protein 2 OS=Mus musculus OX=10090 GN=Akr1b8 PE=1 SV=2	>sp|P45377|ALD2_MOUSE Aldose reductase-related protein 2 OS=Mus musculus OX=10090 GN=Akr1b8 PE=1 SV=2	>sp|P45377|ALD2_MOUSE Aldose reductase-related protein 2 OS=Mus musculus OX=10090 GN=Akr1b8 PE=1 SV=2	P45377	8	36.12	1.16224	0.0307022	0.0195425	883757	1934450	Not Significant	no
Q80UE5	Q80UE5_MOUSE	Epb41l2	>tr|Q80UE5|Q80UE5_MOUSE Band 4.1-like protein 2 OS=Mus musculus OX=10090 GN=Epb41l2 PE=1 SV=1;>tr|Q80UE4|Q80UE4_MOUSE Band 4.1-like protein 2 OS=Mus musculus OX=10090 GN=Epb41l2 PE=1 SV=1	Q80UE5;Q80UE4	28	101.81	0.730201	0.0307104	0.0195425	60951	106350	Not Significant	no
Q80W54	>sp|Q80W54|FACE1_MOUSE CAAX prenyl protease 1 homolog OS=Mus musculus OX=10090 GN=Zmpste24 PE=1 SV=2	>sp|Q80W54|FACE1_MOUSE CAAX prenyl protease 1 homolog OS=Mus musculus OX=10090 GN=Zmpste24 PE=1 SV=2	>sp|Q80W54|FACE1_MOUSE CAAX prenyl protease 1 homolog OS=Mus musculus OX=10090 GN=Zmpste24 PE=1 SV=2	Q80W54	9	54.734	0.619171	0.030633	0.0195425	26722000	40280500	Not Significant	no
Q9R061	>sp|Q9R061|NUBP2_MOUSE Cytosolic Fe-S cluster assembly factor NUBP2 OS=Mus musculus OX=10090 GN=Nubp2 PE=1 SV=1	>sp|Q9R061|NUBP2_MOUSE Cytosolic Fe-S cluster assembly factor NUBP2 OS=Mus musculus OX=10090 GN=Nubp2 PE=1 SV=1	>sp|Q9R061|NUBP2_MOUSE Cytosolic Fe-S cluster assembly factor NUBP2 OS=Mus musculus OX=10090 GN=Nubp2 PE=1 SV=1	Q9R061	5	29.518	1.03855	0.0305859	0.0195425	1625425	3594350	Not Significant	no
G5E8N7	G5E8N7_MOUSE	Pnkp	>tr|G5E8N7|G5E8N7_MOUSE Bifunctional polynucleotide phosphatase/kinase OS=Mus musculus OX=10090 GN=Pnkp PE=1 SV=1;>sp|Q9JLV6|PNKP_MOUSE Bifunctional polynucleotide phosphatase/kinase OS=Mus musculus OX=10090 GN=Pnkp PE=1 SV=2;>tr|A0A0J9YVJ6|A0A0J9YVJ6_MOUS	G5E8N7;Q9JLV6;A0A0J9YVJ6;E9Q9A5	5	57.214	0.782041	0.0308568	0.0196042	1078980	1776850	Not Significant	no
P48772	>sp|P48772|COX8B_MOUSE Cytochrome c oxidase subunit 8B, mitochondrial OS=Mus musculus OX=10090 GN=Cox8b PE=3 SV=1	>sp|P48772|COX8B_MOUSE Cytochrome c oxidase subunit 8B, mitochondrial OS=Mus musculus OX=10090 GN=Cox8b PE=3 SV=1	>sp|P48772|COX8B_MOUSE Cytochrome c oxidase subunit 8B, mitochondrial OS=Mus musculus OX=10090 GN=Cox8b PE=3 SV=1	P48772	2	7.3317	2.71813	0.0309503	0.0196321	2.68988e+06	23753150	Not Significant	yes
Q63850	NUP62_MOUSE	Nup62	>sp|Q63850|NUP62_MOUSE Nuclear pore glycoprotein p62 OS=Mus musculus OX=10090 GN=Nup62 PE=1 SV=2;>tr|A0A140LJH5|A0A140LJH5_MOUSE Nuclear pore glycoprotein p62 (Fragment) OS=Mus musculus OX=10090 GN=Nup62 PE=1 SV=1;>tr|A0A140LJ77|A0A140LJ77_MOUSE Nuclear po	Q63850;A0A140LJH5;A0A140LJ77	2	53.254	1.00879	0.0310177	0.0196435	987065	3.03567e+06	Not Significant	no
A0A0R4J0R1	A0A0R4J0R1_MOUSE	Vamp8	>tr|A0A0R4J0R1|A0A0R4J0R1_MOUSE Vesicle-associated membrane protein 8 OS=Mus musculus OX=10090 GN=Vamp8 PE=1 SV=1;>sp|O70404|VAMP8_MOUSE Vesicle-associated membrane protein 8 OS=Mus musculus OX=10090 GN=Vamp8 PE=1 SV=1	A0A0R4J0R1;O70404	6	11.435	0.744285	0.0311742	0.0197111	19354250	32272000	Not Significant	no
A0A0U1RP81	>tr|A0A0U1RP81|A0A0U1RP81_MOUSE MICOS complex subunit MIC60 OS=Mus musculus OX=10090 GN=Immt PE=1 SV=1	>tr|A0A0U1RP81|A0A0U1RP81_MOUSE MICOS complex subunit MIC60 OS=Mus musculus OX=10090 GN=Immt PE=1 SV=1	>tr|A0A0U1RP81|A0A0U1RP81_MOUSE MICOS complex subunit MIC60 OS=Mus musculus OX=10090 GN=Immt PE=1 SV=1	A0A0U1RP81	55	53.717	0.630941	0.0321051	0.0201568	4655700	7077325	Not Significant	yes
F8VPK5	F8VPK5_MOUSE	Rock2	>tr|F8VPK5|F8VPK5_MOUSE Rho-associated protein kinase OS=Mus musculus OX=10090 GN=Rock2 PE=1 SV=1;>tr|A0A1Y7VMN0|A0A1Y7VMN0_MOUSE Rho-associated protein kinase 2 (Fragment) OS=Mus musculus OX=10090 GN=Rock2 PE=1 SV=1;>sp|P70336|ROCK2_MOUSE Rho-associated p	F8VPK5;A0A1Y7VMN0;P70336	43	160.61	0.727311	0.0320001	0.0201568	5410700	9483700	Not Significant	no
E9PV44	E9PV44_MOUSE	Atpif1	>tr|E9PV44|E9PV44_MOUSE ATPase inhibitor, mitochondrial OS=Mus musculus OX=10090 GN=Atpif1 PE=1 SV=1;>sp|O35143|ATIF1_MOUSE ATPase inhibitor, mitochondrial OS=Mus musculus OX=10090 GN=ATP5IF1 PE=1 SV=2	E9PV44;O35143	7	8.7887	0.790545	0.0319754	0.0201568	680322500	1146110000	Not Significant	yes
P52795	>sp|P52795|EFNB1_MOUSE Ephrin-B1 OS=Mus musculus OX=10090 GN=Efnb1 PE=1 SV=1	>sp|P52795|EFNB1_MOUSE Ephrin-B1 OS=Mus musculus OX=10090 GN=Efnb1 PE=1 SV=1	>sp|P52795|EFNB1_MOUSE Ephrin-B1 OS=Mus musculus OX=10090 GN=Efnb1 PE=1 SV=1	P52795	2	37.859	0.870013	0.0321334	0.0201568	367328	738750	Not Significant	no
Q5F2E8	>sp|Q5F2E8|TAOK1_MOUSE Serine/threonine-protein kinase TAO1 OS=Mus musculus OX=10090 GN=Taok1 PE=1 SV=1	>sp|Q5F2E8|TAOK1_MOUSE Serine/threonine-protein kinase TAO1 OS=Mus musculus OX=10090 GN=Taok1 PE=1 SV=1	>sp|Q5F2E8|TAOK1_MOUSE Serine/threonine-protein kinase TAO1 OS=Mus musculus OX=10090 GN=Taok1 PE=1 SV=1	Q5F2E8	8	116.05	0.963896	0.0320416	0.0201568	617282	1.10211e+06	Not Significant	no
D6RFP5	D6RFP5_MOUSE	Rrm2b	>tr|D6RFP5|D6RFP5_MOUSE Ribonucleoside-diphosphate reductase subunit M2 B OS=Mus musculus OX=10090 GN=Rrm2b PE=1 SV=1;>sp|Q6PEE3|RIR2B_MOUSE Ribonucleoside-diphosphate reductase subunit M2 B OS=Mus musculus OX=10090 GN=Rrm2b PE=1 SV=1;>tr|D6RFN4|D6RFN4_MOU	D6RFP5;Q6PEE3;D6RFN4;D3YVM0	2	12.947	1.48591	0.0321885	0.0201595	1764390	4315775	Not Significant	no
O54946	DNJB6_MOUSE	Dnajb6	>sp|O54946|DNJB6_MOUSE DnaJ homolog subfamily B member 6 OS=Mus musculus OX=10090 GN=Dnajb6 PE=1 SV=4;>tr|A0A0G2JER9|A0A0G2JER9_MOUSE DnaJ homolog subfamily B member 6 OS=Mus musculus OX=10090 GN=Dnajb6 PE=1 SV=1;>tr|A0A0G2JGN9|A0A0G2JGN9_MOUSE DnaJ homolo	O54946;A0A0G2JER9;A0A0G2JGN9;A0A0G2JEI3;F6YRQ2;G3X8S5	4	39.807	-1.07281	0.0324776	0.0202128	1308150	696805	Not Significant	no
Q8K3C3	LZIC_MOUSE	Lzic	>sp|Q8K3C3|LZIC_MOUSE Protein LZIC OS=Mus musculus OX=10090 GN=Lzic PE=1 SV=1;>tr|B1AS04|B1AS04_MOUSE Protein LZIC (Fragment) OS=Mus musculus OX=10090 GN=Lzic PE=1 SV=1	Q8K3C3;B1AS04	14	21.536	-0.58812	0.0324746	0.0202128	60792500	41308000	Not Significant	no
Q8VDP4	>sp|Q8VDP4|CCAR2_MOUSE Cell cycle and apoptosis regulator protein 2 OS=Mus musculus OX=10090 GN=Ccar2 PE=1 SV=2	>sp|Q8VDP4|CCAR2_MOUSE Cell cycle and apoptosis regulator protein 2 OS=Mus musculus OX=10090 GN=Ccar2 PE=1 SV=2	>sp|Q8VDP4|CCAR2_MOUSE Cell cycle and apoptosis regulator protein 2 OS=Mus musculus OX=10090 GN=Ccar2 PE=1 SV=2	Q8VDP4	15	103	0.758962	0.0324695	0.0202128	1743325	2844300	Not Significant	no
Q9CPW3	>sp|Q9CPW3|RM54_MOUSE 39S ribosomal protein L54, mitochondrial OS=Mus musculus OX=10090 GN=Mrpl54 PE=1 SV=1	>sp|Q9CPW3|RM54_MOUSE 39S ribosomal protein L54, mitochondrial OS=Mus musculus OX=10090 GN=Mrpl54 PE=1 SV=1	>sp|Q9CPW3|RM54_MOUSE 39S ribosomal protein L54, mitochondrial OS=Mus musculus OX=10090 GN=Mrpl54 PE=1 SV=1	Q9CPW3	5	15.422	0.60472	0.0324486	0.0202128	20909500	31906000	Not Significant	yes
E9PUH7	E9PUH7_MOUSE	Nfix	>tr|E9PUH7|E9PUH7_MOUSE Nuclear factor 1 OS=Mus musculus OX=10090 GN=Nfix PE=1 SV=1;>tr|D3YZ00|D3YZ00_MOUSE Nuclear factor 1 (Fragment) OS=Mus musculus OX=10090 GN=Nfix PE=1 SV=1;>sp|P70257|NFIX_MOUSE Nuclear factor 1 X-type OS=Mus musculus OX=10090 GN=Nfi	E9PUH7;D3YZ00;P70257	7	54.161	2.02867	0.032534	0.0202162	5.30893e+06	7028950	Not Significant	no
Q3TJ22	Q3TJ22_MOUSE	Aamp	>tr|Q3TJ22|Q3TJ22_MOUSE Angio-associated migratory protein OS=Mus musculus OX=10090 GN=Aamp PE=1 SV=1;>tr|J3QN89|J3QN89_MOUSE Angio-associated migratory protein OS=Mus musculus OX=10090 GN=Aamp PE=1 SV=1	Q3TJ22;J3QN89	4	46.894	0.752139	0.0325966	0.0202234	1447725	2564825	Not Significant	no
E9PV73	E9PV73_MOUSE	Hpca	>tr|E9PV73|E9PV73_MOUSE Neuron-specific calcium-binding protein hippocalcin (Fragment) OS=Mus musculus OX=10090 GN=Hpca PE=1 SV=1;>sp|P84075|HPCA_MOUSE Neuron-specific calcium-binding protein hippocalcin OS=Mus musculus OX=10090 GN=Hpca PE=1 SV=2;>tr|D3YVA	E9PV73;P84075;D3YVA2;Q91X97;A2A7R5	5	21.82	1.85526	0.0327199	0.0202682	652270	1.9365e+06	Not Significant	no
P46061	>sp|P46061|RAGP1_MOUSE Ran GTPase-activating protein 1 OS=Mus musculus OX=10090 GN=Rangap1 PE=1 SV=2	>sp|P46061|RAGP1_MOUSE Ran GTPase-activating protein 1 OS=Mus musculus OX=10090 GN=Rangap1 PE=1 SV=2	>sp|P46061|RAGP1_MOUSE Ran GTPase-activating protein 1 OS=Mus musculus OX=10090 GN=Rangap1 PE=1 SV=2	P46061	5	63.53	2.02801	0.0329026	0.0203495	528592	1555160	Not Significant	no
A0A0U1RNK7	A0A0U1RNK7_MOUSE	Dock7	>tr|A0A0U1RNK7|A0A0U1RNK7_MOUSE Dedicator of cytokinesis protein 7 OS=Mus musculus OX=10090 GN=Dock7 PE=1 SV=1;>tr|E9PX48|E9PX48_MOUSE Dedicator of cytokinesis protein 7 OS=Mus musculus OX=10090 GN=Dock7 PE=1 SV=2;>tr|A2A9M5|A2A9M5_MOUSE Dedicator of cytok	A0A0U1RNK7;E9PX48;A2A9M5;A2A9M4;Q8R1A4	3	238.09	1.68887	0.033122	0.0204215	92171.8	199503	Not Significant	no
B1B1D8	B1B1D8_MOUSE	Mrpl2	>tr|B1B1D8|B1B1D8_MOUSE 39S ribosomal protein L2, mitochondrial OS=Mus musculus OX=10090 GN=Mrpl2 PE=1 SV=1;>sp|Q9D773|RM02_MOUSE 39S ribosomal protein L2, mitochondrial OS=Mus musculus OX=10090 GN=Mrpl2 PE=1 SV=1;>tr|B1B1D7|B1B1D7_MOUSE 39S ribosomal prot	B1B1D8;Q9D773;B1B1D7	8	33.099	0.852914	0.0330758	0.0204215	6929875	12561825	Not Significant	yes
Q6PD28	>sp|Q6PD28|2A5B_MOUSE Serine/threonine-protein phosphatase 2A 56 kDa regulatory subunit beta isoform OS=Mus musculus OX=10090 GN=Ppp2r5b PE=1 SV=1	>sp|Q6PD28|2A5B_MOUSE Serine/threonine-protein phosphatase 2A 56 kDa regulatory subunit beta isoform OS=Mus musculus OX=10090 GN=Ppp2r5b PE=1 SV=1	>sp|Q6PD28|2A5B_MOUSE Serine/threonine-protein phosphatase 2A 56 kDa regulatory subunit beta isoform OS=Mus musculus OX=10090 GN=Ppp2r5b PE=1 SV=1	Q6PD28	4	57.342	1.4806	0.0332648	0.0204777	494880	1.13533e+06	Not Significant	no
A0A087WNV1	A0A087WNV1_MOUSE	Agfg1	>tr|A0A087WNV1|A0A087WNV1_MOUSE Arf-GAP domain and FG repeat-containing protein 1 OS=Mus musculus OX=10090 GN=Agfg1 PE=1 SV=1;>tr|A0A087WSR7|A0A087WSR7_MOUSE Arf-GAP domain and FG repeat-containing protein 1 OS=Mus musculus OX=10090 GN=Agfg1 PE=1 SV=1;>tr|	A0A087WNV1;A0A087WSR7;A0A087WR52;Q8K2K6	5	53.974	0.740241	0.0334181	0.0205402	3340475	5713900	Not Significant	no
D3Z7Q2	>tr|D3Z7Q2|D3Z7Q2_MOUSE Small integral membrane protein 20 OS=Mus musculus OX=10090 GN=Smim20 PE=1 SV=1	>tr|D3Z7Q2|D3Z7Q2_MOUSE Small integral membrane protein 20 OS=Mus musculus OX=10090 GN=Smim20 PE=1 SV=1	>tr|D3Z7Q2|D3Z7Q2_MOUSE Small integral membrane protein 20 OS=Mus musculus OX=10090 GN=Smim20 PE=1 SV=1	D3Z7Q2	3	7.818	1.40835	0.0335311	0.0205777	34780250	73543250	Not Significant	yes
O08742	GPV_MOUSE	Gp5	>sp|O08742|GPV_MOUSE Platelet glycoprotein V OS=Mus musculus OX=10090 GN=Gp5 PE=1 SV=1;>tr|Q9QZU3|Q9QZU3_MOUSE Platelet glycoprotein V (Fragment) OS=Mus musculus OX=10090 GN=Gp5 PE=1 SV=1	O08742;Q9QZU3	3	63.467	1.11813	0.0338591	0.0207469	234358	556445	Not Significant	no
Q921I9	>sp|Q921I9|EXOS4_MOUSE Exosome complex component RRP41 OS=Mus musculus OX=10090 GN=Exosc4 PE=1 SV=3	>sp|Q921I9|EXOS4_MOUSE Exosome complex component RRP41 OS=Mus musculus OX=10090 GN=Exosc4 PE=1 SV=3	>sp|Q921I9|EXOS4_MOUSE Exosome complex component RRP41 OS=Mus musculus OX=10090 GN=Exosc4 PE=1 SV=3	Q921I9	3	26.249	1.05391	0.0339289	0.0207576	1917820	4001925	Not Significant	no
Q91Z31	PTBP2_MOUSE	Ptbp2	>sp|Q91Z31|PTBP2_MOUSE Polypyrimidine tract-binding protein 2 OS=Mus musculus OX=10090 GN=Ptbp2 PE=1 SV=2;>tr|A0A0G2JGW0|A0A0G2JGW0_MOUSE Polypyrimidine tract-binding protein 2 OS=Mus musculus OX=10090 GN=Ptbp2 PE=1 SV=1	Q91Z31;A0A0G2JGW0	11	57.488	0.961414	0.0341405	0.0208549	1614245	2938675	Not Significant	no
P56394	>sp|P56394|COX17_MOUSE Cytochrome c oxidase copper chaperone OS=Mus musculus OX=10090 GN=Cox17 PE=1 SV=2	>sp|P56394|COX17_MOUSE Cytochrome c oxidase copper chaperone OS=Mus musculus OX=10090 GN=Cox17 PE=1 SV=2	>sp|P56394|COX17_MOUSE Cytochrome c oxidase copper chaperone OS=Mus musculus OX=10090 GN=Cox17 PE=1 SV=2	P56394	4	6.784	0.62068	0.0342668	0.0208998	48106750	71904750	Not Significant	yes
Q8BTY8	>sp|Q8BTY8|SCFD2_MOUSE Sec1 family domain-containing protein 2 OS=Mus musculus OX=10090 GN=Scfd2 PE=1 SV=1	>sp|Q8BTY8|SCFD2_MOUSE Sec1 family domain-containing protein 2 OS=Mus musculus OX=10090 GN=Scfd2 PE=1 SV=1	>sp|Q8BTY8|SCFD2_MOUSE Sec1 family domain-containing protein 2 OS=Mus musculus OX=10090 GN=Scfd2 PE=1 SV=1	Q8BTY8	7	74.75	1.14146	0.0343359	0.0209098	665510	1434440	Not Significant	no
A0A0R4J085	A0A0R4J085_MOUSE	Uap1	>tr|A0A0R4J085|A0A0R4J085_MOUSE UDP-N-acetylhexosamine pyrophosphorylase OS=Mus musculus OX=10090 GN=Uap1 PE=1 SV=1;>tr|Q3UHZ7|Q3UHZ7_MOUSE UDP-N-acetylhexosamine pyrophosphorylase OS=Mus musculus OX=10090 GN=Uap1 PE=1 SV=1;>tr|A0A0R4J1F6|A0A0R4J1F6_MOUSE	A0A0R4J085;Q3UHZ7;A0A0R4J1F6;Q91YN5	7	58.495	1.73961	0.0348407	0.0210234	1.38764e+06	3087400	Not Significant	no
A0A286YDB3	A0A286YDB3_MOUSE	Tbc1d5	>tr|A0A286YDB3|A0A286YDB3_MOUSE TBC1 domain family member 5 OS=Mus musculus OX=10090 GN=Tbc1d5 PE=1 SV=1;>sp|Q80XQ2|TBCD5_MOUSE TBC1 domain family member 5 OS=Mus musculus OX=10090 GN=Tbc1d5 PE=1 SV=2	A0A286YDB3;Q80XQ2	3	94.017	0.903778	0.0346004	0.0210234	131470	395703	Not Significant	no
E9QKR1	E9QKR1_MOUSE	Enah	>tr|E9QKR1|E9QKR1_MOUSE Protein enabled homolog OS=Mus musculus OX=10090 GN=Enah PE=1 SV=2;>tr|A0A0A6YW06|A0A0A6YW06_MOUSE Protein enabled homolog OS=Mus musculus OX=10090 GN=Enah PE=1 SV=1;>tr|J3QNM3|J3QNM3_MOUSE Protein enabled homolog OS=Mus musculus OX	E9QKR1;A0A0A6YW06;J3QNM3;E9QKQ9;E9QLZ9;Q03173;A0A0A6YXC8	12	62.24	1.41176	0.0347212	0.0210234	2169305	4560050	Not Significant	no
F6ZGN3	>tr|F6ZGN3|F6ZGN3_MOUSE Unconventional myosin-XVIIIa (Fragment) OS=Mus musculus OX=10090 GN=Myo18a PE=1 SV=2	>tr|F6ZGN3|F6ZGN3_MOUSE Unconventional myosin-XVIIIa (Fragment) OS=Mus musculus OX=10090 GN=Myo18a PE=1 SV=2	>tr|F6ZGN3|F6ZGN3_MOUSE Unconventional myosin-XVIIIa (Fragment) OS=Mus musculus OX=10090 GN=Myo18a PE=1 SV=2	F6ZGN3	7	54.258	1.02487	0.0348168	0.0210234	2528100	4708225	Not Significant	no
F7A1B4	F7A1B4_MOUSE	Eng	>tr|F7A1B4|F7A1B4_MOUSE Endoglin OS=Mus musculus OX=10090 GN=Eng PE=1 SV=1;>tr|Q3UAM9|Q3UAM9_MOUSE Endoglin OS=Mus musculus OX=10090 GN=Eng PE=1 SV=1;>sp|Q63961|EGLN_MOUSE Endoglin OS=Mus musculus OX=10090 GN=Eng PE=1 SV=2	F7A1B4;Q3UAM9;Q63961	7	69.274	1.00484	0.0347066	0.0210234	2338450	4798550	Not Significant	no
Q9CQE5	>sp|Q9CQE5|RGS10_MOUSE Regulator of G-protein signaling 10 OS=Mus musculus OX=10090 GN=Rgs10 PE=1 SV=1	>sp|Q9CQE5|RGS10_MOUSE Regulator of G-protein signaling 10 OS=Mus musculus OX=10090 GN=Rgs10 PE=1 SV=1	>sp|Q9CQE5|RGS10_MOUSE Regulator of G-protein signaling 10 OS=Mus musculus OX=10090 GN=Rgs10 PE=1 SV=1	Q9CQE5	3	21.151	1.27518	0.0347646	0.0210234	2697775	5909900	Not Significant	no
A0A0N4SUH4	A0A0N4SUH4_MOUSE	Pum3	>tr|A0A0N4SUH4|A0A0N4SUH4_MOUSE Pumilio homolog 3 OS=Mus musculus OX=10090 GN=Pum3 PE=1 SV=1;>sp|Q8BKS9|PUM3_MOUSE Pumilio homolog 3 OS=Mus musculus OX=10090 GN=Pum3 PE=1 SV=2	A0A0N4SUH4;Q8BKS9	2	72.93	0.642202	0.0349879	0.0210802	96117500	132730000	Not Significant	no
Q921M3	>sp|Q921M3|SF3B3_MOUSE Splicing factor 3B subunit 3 OS=Mus musculus OX=10090 GN=Sf3b3 PE=1 SV=1	>sp|Q921M3|SF3B3_MOUSE Splicing factor 3B subunit 3 OS=Mus musculus OX=10090 GN=Sf3b3 PE=1 SV=1	>sp|Q921M3|SF3B3_MOUSE Splicing factor 3B subunit 3 OS=Mus musculus OX=10090 GN=Sf3b3 PE=1 SV=1	Q921M3	6	135.55	1.75104	0.0350897	0.0211094	425005	831998	Not Significant	no
P56382	>sp|P56382|ATP5E_MOUSE ATP synthase subunit epsilon, mitochondrial OS=Mus musculus OX=10090 GN=Atp5f1e PE=1 SV=2	>sp|P56382|ATP5E_MOUSE ATP synthase subunit epsilon, mitochondrial OS=Mus musculus OX=10090 GN=Atp5f1e PE=1 SV=2	>sp|P56382|ATP5E_MOUSE ATP synthase subunit epsilon, mitochondrial OS=Mus musculus OX=10090 GN=Atp5f1e PE=1 SV=2	P56382	8	5.8378	-0.736794	0.035226	0.0211593	6002400000	3733500000	Not Significant	yes
Q8VED9	>sp|Q8VED9|LEGL_MOUSE Galectin-related protein OS=Mus musculus OX=10090 GN=Lgalsl PE=1 SV=1	>sp|Q8VED9|LEGL_MOUSE Galectin-related protein OS=Mus musculus OX=10090 GN=Lgalsl PE=1 SV=1	>sp|Q8VED9|LEGL_MOUSE Galectin-related protein OS=Mus musculus OX=10090 GN=Lgalsl PE=1 SV=1	Q8VED9	5	18.955	0.888734	0.0352925	0.0211672	12433150	22190000	Not Significant	no
P26450	P85A_MOUSE	Pik3r1	>sp|P26450|P85A_MOUSE Phosphatidylinositol 3-kinase regulatory subunit alpha OS=Mus musculus OX=10090 GN=Pik3r1 PE=1 SV=2;>tr|Q80UI5|Q80UI5_MOUSE Phosphatidylinositol 3-kinase regulatory subunit alpha OS=Mus musculus OX=10090 GN=Pik3r1 PE=1 SV=1	P26450;Q80UI5	11	83.516	0.808155	0.0353859	0.0211912	1286800	2232950	Not Significant	no
A0A087WRE5	A0A087WRE5_MOUSE	Nudt16	>tr|A0A087WRE5|A0A087WRE5_MOUSE U8 snoRNA-decapping enzyme (Fragment) OS=Mus musculus OX=10090 GN=Nudt16 PE=1 SV=1;>sp|Q6P3D0|NUD16_MOUSE U8 snoRNA-decapping enzyme OS=Mus musculus OX=10090 GN=Nudt16 PE=1 SV=1;>tr|A0A087WSB5|A0A087WSB5_MOUSE U8 snoRNA-deca	A0A087WRE5;Q6P3D0;A0A087WSB5	6	21.248	1.59583	0.0355407	0.0212198	1724755	4596675	Not Significant	no
A0A286YDZ6	A0A286YDZ6_MOUSE	Ap3m1	>tr|A0A286YDZ6|A0A286YDZ6_MOUSE AP-3 complex subunit mu-1 OS=Mus musculus OX=10090 GN=Ap3m1 PE=1 SV=1;>tr|H7BWY2|H7BWY2_MOUSE AP-3 complex subunit mu-1 OS=Mus musculus OX=10090 GN=Ap3m1 PE=1 SV=1;>sp|Q9JKC8|AP3M1_MOUSE AP-3 complex subunit mu-1 OS=Mus musc	A0A286YDZ6;H7BWY2;Q9JKC8	6	23.03	0.89338	0.0355091	0.0212198	3036000	5984500	Not Significant	no
Q9R0M6	RAB9A_MOUSE	Rab9a	>sp|Q9R0M6|RAB9A_MOUSE Ras-related protein Rab-9A OS=Mus musculus OX=10090 GN=Rab9a PE=1 SV=1;>tr|A2AFP5|A2AFP5_MOUSE RAB9, member RAS oncogene family (Fragment) OS=Mus musculus OX=10090 GN=Rab9 PE=1 SV=1	Q9R0M6;A2AFP5	3	22.909	-0.685439	0.0356001	0.0212233	1520600	762070	Not Significant	no
Q3TC46	>sp|Q3TC46|PATL1_MOUSE Protein PAT1 homolog 1 OS=Mus musculus OX=10090 GN=Patl1 PE=1 SV=2	>sp|Q3TC46|PATL1_MOUSE Protein PAT1 homolog 1 OS=Mus musculus OX=10090 GN=Patl1 PE=1 SV=2	>sp|Q3TC46|PATL1_MOUSE Protein PAT1 homolog 1 OS=Mus musculus OX=10090 GN=Patl1 PE=1 SV=2	Q3TC46	2	86.769	1.14593	0.0357247	0.0212387	57551.3	156864	Not Significant	no
Q61699	HS105_MOUSE	Hsph1	>sp|Q61699|HS105_MOUSE Heat shock protein 105 kDa OS=Mus musculus OX=10090 GN=Hsph1 PE=1 SV=2;>tr|E9Q0U7|E9Q0U7_MOUSE Heat shock protein 105 kDa OS=Mus musculus OX=10090 GN=Hsph1 PE=1 SV=1	Q61699;E9Q0U7	37	96.406	0.77588	0.0357783	0.0212387	13399550	22167000	Not Significant	no
Q91XV3	>sp|Q91XV3|BASP1_MOUSE Brain acid soluble protein 1 OS=Mus musculus OX=10090 GN=Basp1 PE=1 SV=3	>sp|Q91XV3|BASP1_MOUSE Brain acid soluble protein 1 OS=Mus musculus OX=10090 GN=Basp1 PE=1 SV=3	>sp|Q91XV3|BASP1_MOUSE Brain acid soluble protein 1 OS=Mus musculus OX=10090 GN=Basp1 PE=1 SV=3	Q91XV3	9	22.086	0.689764	0.0357866	0.0212387	7991150	12890500	Not Significant	no
A0A0A6YXN4	A0A0A6YXN4_MOUSE	Ighv1-18	>tr|A0A0A6YXN4|A0A0A6YXN4_MOUSE Immunoglobulin heavy variable V1-18 (Fragment) OS=Mus musculus OX=10090 GN=Ighv1-18 PE=1 SV=1;>tr|A0A075B5U4|A0A075B5U4_MOUSE Immunoglobulin heavy variable V1-18 OS=Mus musculus OX=10090 GN=Ighv1-18 PE=1 SV=1	A0A0A6YXN4;A0A075B5U4	4	12.912	1.20157	0.035883	0.0212442	107396000	197140000	Not Significant	no
G5E896	G5E896_MOUSE	Edc4	>tr|G5E896|G5E896_MOUSE Enhancer of mRNA decapping 4, isoform CRA_b OS=Mus musculus OX=10090 GN=Edc4 PE=1 SV=1;>tr|D6RE33|D6RE33_MOUSE Enhancer of mRNA-decapping protein 4 OS=Mus musculus OX=10090 GN=Edc4 PE=1 SV=1;>tr|A0A0R4J1Q0|A0A0R4J1Q0_MOUSE Enhancer	G5E896;D6RE33;A0A0R4J1Q0;Q3UJB9	17	152.48	0.829295	0.0360005	0.0212442	1615860	2757375	Not Significant	no
Q5F285	>sp|Q5F285|TM256_MOUSE Transmembrane protein 256 OS=Mus musculus OX=10090 GN=Tmem256 PE=1 SV=1	>sp|Q5F285|TM256_MOUSE Transmembrane protein 256 OS=Mus musculus OX=10090 GN=Tmem256 PE=1 SV=1	>sp|Q5F285|TM256_MOUSE Transmembrane protein 256 OS=Mus musculus OX=10090 GN=Tmem256 PE=1 SV=1	Q5F285	4	11.655	0.721365	0.0360017	0.0212442	58289000	93502500	Not Significant	no
Q6PDL0	DC1L2_MOUSE	Dync1li2	>sp|Q6PDL0|DC1L2_MOUSE Cytoplasmic dynein 1 light intermediate chain 2 OS=Mus musculus OX=10090 GN=Dync1li2 PE=1 SV=2;>tr|A0A1D5RMC1|A0A1D5RMC1_MOUSE Cytoplasmic dynein 1 light intermediate chain 2 (Fragment) OS=Mus musculus OX=10090 GN=Dync1li2 PE=1 SV=1;	Q6PDL0;A0A1D5RMC1;A0A1D5RM94	12	54.218	0.627206	0.0360104	0.0212442	4745275	7039025	Not Significant	no
Q3KNM2	MARH5_MOUSE	March5	>sp|Q3KNM2|MARH5_MOUSE E3 ubiquitin-protein ligase MARCH5 OS=Mus musculus OX=10090 GN=March5 PE=1 SV=1;>tr|A0A0R4J1H0|A0A0R4J1H0_MOUSE E3 ubiquitin-protein ligase MARCH5 OS=Mus musculus OX=10090 GN=March5 PE=1 SV=1	Q3KNM2;A0A0R4J1H0	7	31.231	0.588236	0.0362169	0.0213343	4393375	7054000	Not Significant	yes
Q9QZD8	>sp|Q9QZD8|DIC_MOUSE Mitochondrial dicarboxylate carrier OS=Mus musculus OX=10090 GN=Slc25a10 PE=1 SV=2	>sp|Q9QZD8|DIC_MOUSE Mitochondrial dicarboxylate carrier OS=Mus musculus OX=10090 GN=Slc25a10 PE=1 SV=2	>sp|Q9QZD8|DIC_MOUSE Mitochondrial dicarboxylate carrier OS=Mus musculus OX=10090 GN=Slc25a10 PE=1 SV=2	Q9QZD8	9	31.715	1.48698	0.0367626	0.0216236	2586675	6646300	Not Significant	yes
P42227	STAT3_MOUSE	Stat3	>sp|P42227|STAT3_MOUSE Signal transducer and activator of transcription 3 OS=Mus musculus OX=10090 GN=Stat3 PE=1 SV=2;>tr|B7ZC18|B7ZC18_MOUSE Signal transducer and activator of transcription OS=Mus musculus OX=10090 GN=Stat3 PE=1 SV=1	P42227;B7ZC18	22	88.053	0.628314	0.036995	0.0216639	9672175	15097850	Not Significant	no
P47955	>sp|P47955|RLA1_MOUSE 60S acidic ribosomal protein P1 OS=Mus musculus OX=10090 GN=Rplp1 PE=1 SV=1	>sp|P47955|RLA1_MOUSE 60S acidic ribosomal protein P1 OS=Mus musculus OX=10090 GN=Rplp1 PE=1 SV=1	>sp|P47955|RLA1_MOUSE 60S acidic ribosomal protein P1 OS=Mus musculus OX=10090 GN=Rplp1 PE=1 SV=1	P47955	5	11.475	0.609388	0.0369616	0.0216639	627377500	932452500	Not Significant	no
P98203	>sp|P98203|ARVC_MOUSE Armadillo repeat protein deleted in velo-cardio-facial syndrome homolog OS=Mus musculus OX=10090 GN=Arvcf PE=1 SV=2	>sp|P98203|ARVC_MOUSE Armadillo repeat protein deleted in velo-cardio-facial syndrome homolog OS=Mus musculus OX=10090 GN=Arvcf PE=1 SV=2	>sp|P98203|ARVC_MOUSE Armadillo repeat protein deleted in velo-cardio-facial syndrome homolog OS=Mus musculus OX=10090 GN=Arvcf PE=1 SV=2	P98203	5	105.06	0.957975	0.0369116	0.0216639	531725	909490	Not Significant	no
Q68FE6	>sp|Q68FE6|RIPR1_MOUSE Rho family-interacting cell polarization regulator 1 OS=Mus musculus OX=10090 GN=Ripor1 PE=1 SV=2	>sp|Q68FE6|RIPR1_MOUSE Rho family-interacting cell polarization regulator 1 OS=Mus musculus OX=10090 GN=Ripor1 PE=1 SV=2	>sp|Q68FE6|RIPR1_MOUSE Rho family-interacting cell polarization regulator 1 OS=Mus musculus OX=10090 GN=Ripor1 PE=1 SV=2	Q68FE6	3	132.35	1.00514	0.03709	0.0216875	114058	360070	Not Significant	no
D3YU08	D3YU08_MOUSE	Synpo2l	>tr|D3YU08|D3YU08_MOUSE Synaptopodin 2-like protein OS=Mus musculus OX=10090 GN=Synpo2l PE=1 SV=1;>tr|B2RQK7|B2RQK7_MOUSE Synaptopodin 2-like protein OS=Mus musculus OX=10090 GN=Synpo2l PE=1 SV=1;>sp|Q8BWB1|SYP2L_MOUSE Synaptopodin 2-like protein OS=Mus mu	D3YU08;B2RQK7;Q8BWB1	5	79.127	0.700192	0.0371803	0.0217083	1935975	3328225	Not Significant	no
P01901	HA1B_MOUSE	H2-K1	>sp|P01901|HA1B_MOUSE H-2 class I histocompatibility antigen, K-B alpha chain OS=Mus musculus OX=10090 GN=H2-K1 PE=1 SV=1;>tr|Q3TH01|Q3TH01_MOUSE H-2 class I histocompatibility antigen, K-K alpha chain OS=Mus musculus OX=10090 GN=H2-K1 PE=1 SV=1;>sp|P04223	P01901;Q3TH01;P04223;G3UXW2;P14428;P14426;P03991	10	41.301	1.11772	0.0378721	0.0220797	1.80954e+06	4054075	Not Significant	no
P28651	>sp|P28651|CAH8_MOUSE Carbonic anhydrase-related protein OS=Mus musculus OX=10090 GN=Ca8 PE=1 SV=5	>sp|P28651|CAH8_MOUSE Carbonic anhydrase-related protein OS=Mus musculus OX=10090 GN=Ca8 PE=1 SV=5	>sp|P28651|CAH8_MOUSE Carbonic anhydrase-related protein OS=Mus musculus OX=10090 GN=Ca8 PE=1 SV=5	P28651	2	33.081	0.988866	0.0379715	0.0220923	753127	1294070	Not Significant	no
Q99PV0	>sp|Q99PV0|PRP8_MOUSE Pre-mRNA-processing-splicing factor 8 OS=Mus musculus OX=10090 GN=Prpf8 PE=1 SV=2	>sp|Q99PV0|PRP8_MOUSE Pre-mRNA-processing-splicing factor 8 OS=Mus musculus OX=10090 GN=Prpf8 PE=1 SV=2	>sp|Q99PV0|PRP8_MOUSE Pre-mRNA-processing-splicing factor 8 OS=Mus musculus OX=10090 GN=Prpf8 PE=1 SV=2	Q99PV0	5	273.61	0.751228	0.0380052	0.0220923	125708	208975	Not Significant	no
H3BKN0	H3BKN0_MOUSE	Nsun2	>tr|H3BKN0|H3BKN0_MOUSE tRNA (cytosine(34)-C(5))-methyltransferase OS=Mus musculus OX=10090 GN=Nsun2 PE=1 SV=1;>sp|Q1HFZ0|NSUN2_MOUSE tRNA (cytosine(34)-C(5))-methyltransferase OS=Mus musculus OX=10090 GN=Nsun2 PE=1 SV=2	H3BKN0;Q1HFZ0	9	81.373	0.859412	0.0383028	0.022177	844630	1532575	Not Significant	yes
P70697	>sp|P70697|DCUP_MOUSE Uroporphyrinogen decarboxylase OS=Mus musculus OX=10090 GN=Urod PE=1 SV=2	>sp|P70697|DCUP_MOUSE Uroporphyrinogen decarboxylase OS=Mus musculus OX=10090 GN=Urod PE=1 SV=2	>sp|P70697|DCUP_MOUSE Uroporphyrinogen decarboxylase OS=Mus musculus OX=10090 GN=Urod PE=1 SV=2	P70697	9	40.691	0.652799	0.0383729	0.022177	5799400	8947450	Not Significant	no
Q62179	>sp|Q62179|SEM4B_MOUSE Semaphorin-4B OS=Mus musculus OX=10090 GN=Sema4b PE=1 SV=2	>sp|Q62179|SEM4B_MOUSE Semaphorin-4B OS=Mus musculus OX=10090 GN=Sema4b PE=1 SV=2	>sp|Q62179|SEM4B_MOUSE Semaphorin-4B OS=Mus musculus OX=10090 GN=Sema4b PE=1 SV=2	Q62179	3	91.391	1.54125	0.0383746	0.022177	175237	481077	Not Significant	no
Q8BH15	CNO10_MOUSE	Cnot10	>sp|Q8BH15|CNO10_MOUSE CCR4-NOT transcription complex subunit 10 OS=Mus musculus OX=10090 GN=Cnot10 PE=1 SV=1;>tr|A0A1L1SSE2|A0A1L1SSE2_MOUSE CCR4-NOT transcription complex subunit 10 OS=Mus musculus OX=10090 GN=Cnot10 PE=1 SV=1;>tr|A0A1L1SQA7|A0A1L1SQA7_M	Q8BH15;A0A1L1SSE2;A0A1L1SQA7;A0A1L1SS47;A0A1L1SQF2	4	81.817	1.45309	0.0383454	0.022177	392608	1316570	Not Significant	no
G3UW70	G3UW70_MOUSE	Lamtor5	>tr|G3UW70|G3UW70_MOUSE MCG21719 OS=Mus musculus OX=10090 GN=Lamtor5 PE=1 SV=1;>sp|Q9D1L9|LTOR5_MOUSE Ragulator complex protein LAMTOR5 OS=Mus musculus OX=10090 GN=Lamtor5 PE=1 SV=1	G3UW70;Q9D1L9	3	15.354	0.680875	0.0385143	0.0222253	21485750	33336750	Not Significant	no
Q8BGP6	S2540_MOUSE	Slc25a40	>sp|Q8BGP6|S2540_MOUSE Solute carrier family 25 member 40 OS=Mus musculus OX=10090 GN=Slc25a40 PE=1 SV=1;>tr|A0A0G2JDU9|A0A0G2JDU9_MOUSE Solute carrier family 25 member 40 OS=Mus musculus OX=10090 GN=Slc25a40 PE=1 SV=1;>tr|A0A0G2JF69|A0A0G2JF69_MOUSE Solut	Q8BGP6;A0A0G2JDU9;A0A0G2JF69	2	37.963	0.648247	0.0387119	0.0223068	1677825	2517850	Not Significant	yes
Z4YJR1	Z4YJR1_MOUSE	Lmf1	>tr|Z4YJR1|Z4YJR1_MOUSE Lipase maturation factor OS=Mus musculus OX=10090 GN=Lmf1 PE=1 SV=1;>sp|Q3U3R4|LMF1_MOUSE Lipase maturation factor 1 OS=Mus musculus OX=10090 GN=Lmf1 PE=1 SV=1	Z4YJR1;Q3U3R4	5	65.734	1.04917	0.0391611	0.0225003	1337445	2517425	Not Significant	no
Q62313	TGON1_MOUSE	Tgoln1	>sp|Q62313|TGON1_MOUSE Trans-Golgi network integral membrane protein 1 OS=Mus musculus OX=10090 GN=Tgoln1 PE=1 SV=1;>sp|Q62314|TGON2_MOUSE Trans-Golgi network integral membrane protein 2 OS=Mus musculus OX=10090 GN=Tgoln2 PE=1 SV=1	Q62313;Q62314	4	37.848	0.971041	0.0391457	0.0225003	1002200	1855475	Not Significant	no
Q9DB25	>sp|Q9DB25|ALG5_MOUSE Dolichyl-phosphate beta-glucosyltransferase OS=Mus musculus OX=10090 GN=Alg5 PE=1 SV=1	>sp|Q9DB25|ALG5_MOUSE Dolichyl-phosphate beta-glucosyltransferase OS=Mus musculus OX=10090 GN=Alg5 PE=1 SV=1	>sp|Q9DB25|ALG5_MOUSE Dolichyl-phosphate beta-glucosyltransferase OS=Mus musculus OX=10090 GN=Alg5 PE=1 SV=1	Q9DB25	3	36.79	0.925457	0.0394905	0.0226567	272922	611058	Not Significant	no
P98083	>sp|P98083|SHC1_MOUSE SHC-transforming protein 1 OS=Mus musculus OX=10090 GN=Shc1 PE=1 SV=3	>sp|P98083|SHC1_MOUSE SHC-transforming protein 1 OS=Mus musculus OX=10090 GN=Shc1 PE=1 SV=3	>sp|P98083|SHC1_MOUSE SHC-transforming protein 1 OS=Mus musculus OX=10090 GN=Shc1 PE=1 SV=3	P98083	4	62.607	1.08905	0.0398166	0.0228108	175867	505448	Not Significant	no
A0A0A6YY78	A0A0A6YY78_MOUSE	Mark1	>tr|A0A0A6YY78|A0A0A6YY78_MOUSE Serine/threonine-protein kinase MARK1 (Fragment) OS=Mus musculus OX=10090 GN=Mark1 PE=1 SV=1;>tr|A0A1Y7VNZ6|A0A1Y7VNZ6_MOUSE Non-specific serine/threonine protein kinase OS=Mus musculus OX=10090 GN=Mark3 PE=1 SV=1;>sp|Q03141	A0A0A6YY78;A0A1Y7VNZ6;Q03141;Q8VHJ5	3	17.281	0.608024	0.0400628	0.0228898	1.13246e+06	1680050	Not Significant	no
Q9CWE0	MFR1L_MOUSE	Mtfr1l	>sp|Q9CWE0|MFR1L_MOUSE Mitochondrial fission regulator 1-like OS=Mus musculus OX=10090 GN=Mtfr1l PE=1 SV=1;>tr|D3YW54|D3YW54_MOUSE Mitochondrial fission regulator 1-like (Fragment) OS=Mus musculus OX=10090 GN=Mtfr1l PE=1 SV=1;>tr|D6RCX5|D6RCX5_MOUSE Mitoch	Q9CWE0;D3YW54;D6RCX5;D3Z0X8	7	31.726	0.659703	0.0400699	0.0228898	18383500	28930750	Not Significant	yes
Q8K4F5	ABHDB_MOUSE	Abhd11	>sp|Q8K4F5|ABHDB_MOUSE Protein ABHD11 OS=Mus musculus OX=10090 GN=Abhd11 PE=1 SV=1;>tr|D3YYK0|D3YYK0_MOUSE Abhydrolase domain containing 11, isoform CRA_b OS=Mus musculus OX=10090 GN=Abhd11 PE=1 SV=1	Q8K4F5;D3YYK0	13	33.56	0.588683	0.0403192	0.022999	101318000	151880000	Not Significant	yes
A0A0A6YWM5	A0A0A6YWM5_MOUSE	Rab3gap2	>tr|A0A0A6YWM5|A0A0A6YWM5_MOUSE Rab3 GTPase-activating protein non-catalytic subunit OS=Mus musculus OX=10090 GN=Rab3gap2 PE=1 SV=1;>tr|E9QKE4|E9QKE4_MOUSE Rab3 GTPase-activating protein non-catalytic subunit OS=Mus musculus OX=10090 GN=Rab3gap2 PE=1 SV=1;	A0A0A6YWM5;E9QKE4;Q8BMG7	14	152.54	0.827041	0.0405149	0.0230483	822952	1465900	Not Significant	no
Q9DCI9	>sp|Q9DCI9|RM32_MOUSE 39S ribosomal protein L32, mitochondrial OS=Mus musculus OX=10090 GN=Mrpl32 PE=1 SV=1	>sp|Q9DCI9|RM32_MOUSE 39S ribosomal protein L32, mitochondrial OS=Mus musculus OX=10090 GN=Mrpl32 PE=1 SV=1	>sp|Q9DCI9|RM32_MOUSE 39S ribosomal protein L32, mitochondrial OS=Mus musculus OX=10090 GN=Mrpl32 PE=1 SV=1	Q9DCI9	4	21.733	0.628141	0.0405218	0.0230483	11626650	17585500	Not Significant	yes
D3Z7R9	D3Z7R9_MOUSE	Ccpg1	>tr|D3Z7R9|D3Z7R9_MOUSE Cell cycle progression 1, isoform CRA_d OS=Mus musculus OX=10090 GN=Ccpg1 PE=1 SV=1;>sp|Q640L3|CCPG1_MOUSE Cell cycle progression protein 1 OS=Mus musculus OX=10090 GN=Ccpg1 PE=1 SV=2	D3Z7R9;Q640L3	3	89.132	1.35382	0.0406717	0.02305	318142	810718	Not Significant	no
E9Q9E0	E9Q9E0_MOUSE	Micu1	>tr|E9Q9E0|E9Q9E0_MOUSE Calcium uptake protein 1, mitochondrial (Fragment) OS=Mus musculus OX=10090 GN=Micu1 PE=1 SV=1;>sp|Q8VCX5|MICU1_MOUSE Calcium uptake protein 1, mitochondrial OS=Mus musculus OX=10090 GN=Micu1 PE=1 SV=1	E9Q9E0;Q8VCX5	2	26.718	-1.10196	0.0406116	0.02305	1337275	684630	Not Significant	yes
Q8BGT6	>sp|Q8BGT6|MILK1_MOUSE MICAL-like protein 1 OS=Mus musculus OX=10090 GN=Micall1 PE=1 SV=3	>sp|Q8BGT6|MILK1_MOUSE MICAL-like protein 1 OS=Mus musculus OX=10090 GN=Micall1 PE=1 SV=3	>sp|Q8BGT6|MILK1_MOUSE MICAL-like protein 1 OS=Mus musculus OX=10090 GN=Micall1 PE=1 SV=3	Q8BGT6	5	94.078	2.04743	0.0407185	0.02305	159052	475218	Not Significant	no
Q9JIZ9	>sp|Q9JIZ9|PLS3_MOUSE Phospholipid scramblase 3 OS=Mus musculus OX=10090 GN=Plscr3 PE=1 SV=1	>sp|Q9JIZ9|PLS3_MOUSE Phospholipid scramblase 3 OS=Mus musculus OX=10090 GN=Plscr3 PE=1 SV=1	>sp|Q9JIZ9|PLS3_MOUSE Phospholipid scramblase 3 OS=Mus musculus OX=10090 GN=Plscr3 PE=1 SV=1	Q9JIZ9	2	31.802	0.616328	0.0407575	0.02305	647025	1258230	Not Significant	yes
A0A0R4J1H6	A0A0R4J1H6_MOUSE	Golga3	>tr|A0A0R4J1H6|A0A0R4J1H6_MOUSE Golgin subfamily A member 3 OS=Mus musculus OX=10090 GN=Golga3 PE=1 SV=1;>tr|E9QP99|E9QP99_MOUSE Golgin subfamily A member 3 OS=Mus musculus OX=10090 GN=Golga3 PE=1 SV=1;>sp|P55937|GOGA3_MOUSE Golgin subfamily A member 3 OS=	A0A0R4J1H6;E9QP99;P55937	23	162.89	0.617102	0.0409974	0.0231527	1125075	1733750	Not Significant	no
D3Z478	D3Z478_MOUSE	Rnmt	>tr|D3Z478|D3Z478_MOUSE mRNA cap guanine-N7 methyltransferase (Fragment) OS=Mus musculus OX=10090 GN=Rnmt PE=1 SV=1;>tr|D3YYS7|D3YYS7_MOUSE mRNA cap guanine-N7 methyltransferase (Fragment) OS=Mus musculus OX=10090 GN=Rnmt PE=1 SV=1;>sp|Q9D0L8|MCES_MOUSE mR	D3Z478;D3YYS7;Q9D0L8	2	22.889	-1.22822	0.041333	0.0232671	3014900	1.48999e+06	Not Significant	no
E0CXZ1	E0CXZ1_MOUSE	Fsd1l	>tr|E0CXZ1|E0CXZ1_MOUSE FSD1-like protein (Fragment) OS=Mus musculus OX=10090 GN=Fsd1l PE=1 SV=2;>tr|J3QM95|J3QM95_MOUSE FSD1-like protein OS=Mus musculus OX=10090 GN=Fsd1l PE=1 SV=1;>tr|F8WGT4|F8WGT4_MOUSE FSD1-like protein (Fragment) OS=Mus musculus OX=1	E0CXZ1;J3QM95;F8WGT4;Q8BYN5	5	55.339	0.762934	0.041376	0.0232671	752460	1.3304e+06	Not Significant	no
P63085	>sp|P63085|MK01_MOUSE Mitogen-activated protein kinase 1 OS=Mus musculus OX=10090 GN=Mapk1 PE=1 SV=3	>sp|P63085|MK01_MOUSE Mitogen-activated protein kinase 1 OS=Mus musculus OX=10090 GN=Mapk1 PE=1 SV=3	>sp|P63085|MK01_MOUSE Mitogen-activated protein kinase 1 OS=Mus musculus OX=10090 GN=Mapk1 PE=1 SV=3	P63085	18	41.275	0.586628	0.041262	0.0232671	26901250	41237750	Not Significant	no
Q99JP6	>sp|Q99JP6|HOME3_MOUSE Homer protein homolog 3 OS=Mus musculus OX=10090 GN=Homer3 PE=1 SV=2	>sp|Q99JP6|HOME3_MOUSE Homer protein homolog 3 OS=Mus musculus OX=10090 GN=Homer3 PE=1 SV=2	>sp|Q99JP6|HOME3_MOUSE Homer protein homolog 3 OS=Mus musculus OX=10090 GN=Homer3 PE=1 SV=2	Q99JP6	5	39.694	0.790046	0.041622	0.0233723	3970275	6530675	Not Significant	no
Q9QXD8	>sp|Q9QXD8|LIMD1_MOUSE LIM domain-containing protein 1 OS=Mus musculus OX=10090 GN=Limd1 PE=1 SV=2	>sp|Q9QXD8|LIMD1_MOUSE LIM domain-containing protein 1 OS=Mus musculus OX=10090 GN=Limd1 PE=1 SV=2	>sp|Q9QXD8|LIMD1_MOUSE LIM domain-containing protein 1 OS=Mus musculus OX=10090 GN=Limd1 PE=1 SV=2	Q9QXD8	9	71.421	1.58712	0.0419009	0.0234956	855242	1740050	Not Significant	no
Q9Z321	>sp|Q9Z321|TOP3B_MOUSE DNA topoisomerase 3-beta-1 OS=Mus musculus OX=10090 GN=Top3b PE=1 SV=1	>sp|Q9Z321|TOP3B_MOUSE DNA topoisomerase 3-beta-1 OS=Mus musculus OX=10090 GN=Top3b PE=1 SV=1	>sp|Q9Z321|TOP3B_MOUSE DNA topoisomerase 3-beta-1 OS=Mus musculus OX=10090 GN=Top3b PE=1 SV=1	Q9Z321	4	96.948	0.92651	0.0420541	0.0235482	300070	532112	Not Significant	no
B7ZCU2	B7ZCU2_MOUSE	Abi1	>tr|B7ZCU2|B7ZCU2_MOUSE Abl interactor 1 OS=Mus musculus OX=10090 GN=Abi1 PE=1 SV=1;>tr|B7ZCU5|B7ZCU5_MOUSE Abl interactor 1 OS=Mus musculus OX=10090 GN=Abi1 PE=1 SV=1;>tr|B7ZCU4|B7ZCU4_MOUSE Abl interactor 1 OS=Mus musculus OX=10090 GN=Abi1 PE=1 SV=1;>tr|	B7ZCU2;B7ZCU5;B7ZCU4;B7ZCU3;B7ZCU0;J3QNK8;Q8CBW3	2	43.174	0.705982	0.0421241	0.0235541	801905	1.04069e+06	Not Significant	no
G5E8J9	G5E8J9_MOUSE	Scyl2	>tr|G5E8J9|G5E8J9_MOUSE SCY1-like protein 2 OS=Mus musculus OX=10090 GN=Scyl2 PE=1 SV=1;>sp|Q8CFE4|SCYL2_MOUSE SCY1-like protein 2 OS=Mus musculus OX=10090 GN=Scyl2 PE=1 SV=1	G5E8J9;Q8CFE4	4	103.19	1.19673	0.0422474	0.0235898	244165	540268	Not Significant	no
A6H6E2	>sp|A6H6E2|MMRN2_MOUSE Multimerin-2 OS=Mus musculus OX=10090 GN=Mmrn2 PE=1 SV=1	>sp|A6H6E2|MMRN2_MOUSE Multimerin-2 OS=Mus musculus OX=10090 GN=Mmrn2 PE=1 SV=1	>sp|A6H6E2|MMRN2_MOUSE Multimerin-2 OS=Mus musculus OX=10090 GN=Mmrn2 PE=1 SV=1	A6H6E2	8	105.21	0.735345	0.0424411	0.0235983	2205400	4093175	Not Significant	no
D3YUT2	D3YUT2_MOUSE	Alpk3	>tr|D3YUT2|D3YUT2_MOUSE Alpha-protein kinase 3 OS=Mus musculus OX=10090 GN=Alpk3 PE=1 SV=1;>sp|Q924C5|ALPK3_MOUSE Alpha-protein kinase 3 OS=Mus musculus OX=10090 GN=Alpk3 PE=1 SV=1	D3YUT2;Q924C5	25	180.11	0.610077	0.0423342	0.0235983	2227025	3373950	Not Significant	no
P70663	>sp|P70663|SPRL1_MOUSE SPARC-like protein 1 OS=Mus musculus OX=10090 GN=Sparcl1 PE=1 SV=3	>sp|P70663|SPRL1_MOUSE SPARC-like protein 1 OS=Mus musculus OX=10090 GN=Sparcl1 PE=1 SV=3	>sp|P70663|SPRL1_MOUSE SPARC-like protein 1 OS=Mus musculus OX=10090 GN=Sparcl1 PE=1 SV=3	P70663	3	72.286	1.03772	0.0424367	0.0235983	279435	574690	Not Significant	no
P59016	>sp|P59016|VP33B_MOUSE Vacuolar protein sorting-associated protein 33B OS=Mus musculus OX=10090 GN=Vps33b PE=1 SV=1	>sp|P59016|VP33B_MOUSE Vacuolar protein sorting-associated protein 33B OS=Mus musculus OX=10090 GN=Vps33b PE=1 SV=1	>sp|P59016|VP33B_MOUSE Vacuolar protein sorting-associated protein 33B OS=Mus musculus OX=10090 GN=Vps33b PE=1 SV=1	P59016	5	70.525	1.10591	0.0426668	0.0236905	369980	837900	Not Significant	no
Q8VBT9	ASPC1_MOUSE	Aspscr1	>sp|Q8VBT9|ASPC1_MOUSE Tether containing UBX domain for GLUT4 OS=Mus musculus OX=10090 GN=Aspscr1 PE=1 SV=1;>tr|A2AC05|A2AC05_MOUSE Tether-containing UBX domain for GLUT4 (Fragment) OS=Mus musculus OX=10090 GN=Aspscr1 PE=1 SV=1;>tr|A2ABZ8|A2ABZ8_MOUSE Teth	Q8VBT9;A2AC05;A2ABZ8	6	59.795	0.80397	0.0427731	0.0237163	1944725	3340775	Not Significant	no
Q8BH69	>sp|Q8BH69|SPS1_MOUSE Selenide, water dikinase 1 OS=Mus musculus OX=10090 GN=Sephs1 PE=1 SV=1	>sp|Q8BH69|SPS1_MOUSE Selenide, water dikinase 1 OS=Mus musculus OX=10090 GN=Sephs1 PE=1 SV=1	>sp|Q8BH69|SPS1_MOUSE Selenide, water dikinase 1 OS=Mus musculus OX=10090 GN=Sephs1 PE=1 SV=1	Q8BH69	6	42.906	0.626508	0.0430051	0.0238116	10749050	16454500	Not Significant	no
A0A140LHA2	A0A140LHA2_MOUSE	Bub3	>tr|A0A140LHA2|A0A140LHA2_MOUSE Mitotic checkpoint protein BUB3 OS=Mus musculus OX=10090 GN=Bub3 PE=1 SV=1;>sp|Q9WVA3|BUB3_MOUSE Mitotic checkpoint protein BUB3 OS=Mus musculus OX=10090 GN=Bub3 PE=1 SV=2;>tr|A0A140LJ21|A0A140LJ21_MOUSE Mitotic checkpoint p	A0A140LHA2;Q9WVA3;A0A140LJ21;A0A140LI47	8	36.766	0.898647	0.043281	0.0238298	5285325	10278250	Not Significant	no
P27601	GNA13_MOUSE	Gna13	>sp|P27601|GNA13_MOUSE Guanine nucleotide-binding protein subunit alpha-13 OS=Mus musculus OX=10090 GN=Gna13 PE=1 SV=1;>tr|Q9D034|Q9D034_MOUSE Guanine nucleotide-binding protein subunit alpha-13 OS=Mus musculus OX=10090 GN=Gna13 PE=1 SV=1	P27601;Q9D034	11	44.054	0.753121	0.043109	0.0238298	3378675	5494675	Not Significant	no
Q78JE5	FBX22_MOUSE	Fbxo22	>sp|Q78JE5|FBX22_MOUSE F-box only protein 22 OS=Mus musculus OX=10090 GN=Fbxo22 PE=1 SV=2;>tr|Q3V492|Q3V492_MOUSE F-box only protein 22 OS=Mus musculus OX=10090 GN=Fbxo22 PE=1 SV=1	Q78JE5;Q3V492	12	44.202	0.610855	0.0433385	0.0238298	5156100	7935850	Not Significant	no
Q78JW9	>sp|Q78JW9|UBFD1_MOUSE Ubiquitin domain-containing protein UBFD1 OS=Mus musculus OX=10090 GN=Ubfd1 PE=1 SV=2	>sp|Q78JW9|UBFD1_MOUSE Ubiquitin domain-containing protein UBFD1 OS=Mus musculus OX=10090 GN=Ubfd1 PE=1 SV=2	>sp|Q78JW9|UBFD1_MOUSE Ubiquitin domain-containing protein UBFD1 OS=Mus musculus OX=10090 GN=Ubfd1 PE=1 SV=2	Q78JW9	5	40.143	1.62626	0.043254	0.0238298	1182240	3030275	Not Significant	no
Q8CHS8	>sp|Q8CHS8|VP37A_MOUSE Vacuolar protein sorting-associated protein 37A OS=Mus musculus OX=10090 GN=Vps37a PE=1 SV=1	>sp|Q8CHS8|VP37A_MOUSE Vacuolar protein sorting-associated protein 37A OS=Mus musculus OX=10090 GN=Vps37a PE=1 SV=1	>sp|Q8CHS8|VP37A_MOUSE Vacuolar protein sorting-associated protein 37A OS=Mus musculus OX=10090 GN=Vps37a PE=1 SV=1	Q8CHS8	2	44.418	1.79394	0.043159	0.0238298	101462	345808	Not Significant	no
A2AW05	A2AW05_MOUSE	Ssrp1	>tr|A2AW05|A2AW05_MOUSE FACT complex subunit SSRP1 (Fragment) OS=Mus musculus OX=10090 GN=Ssrp1 PE=1 SV=1;>sp|Q08943|SSRP1_MOUSE FACT complex subunit SSRP1 OS=Mus musculus OX=10090 GN=Ssrp1 PE=1 SV=2	A2AW05;Q08943	2	71.527	1.28918	0.0434497	0.0238579	146226	261872	Not Significant	no
Q9Z1B3	>sp|Q9Z1B3|PLCB1_MOUSE 1-phosphatidylinositol 4,5-bisphosphate phosphodiesterase beta-1 OS=Mus musculus OX=10090 GN=Plcb1 PE=1 SV=2	>sp|Q9Z1B3|PLCB1_MOUSE 1-phosphatidylinositol 4,5-bisphosphate phosphodiesterase beta-1 OS=Mus musculus OX=10090 GN=Plcb1 PE=1 SV=2	>sp|Q9Z1B3|PLCB1_MOUSE 1-phosphatidylinositol 4,5-bisphosphate phosphodiesterase beta-1 OS=Mus musculus OX=10090 GN=Plcb1 PE=1 SV=2	Q9Z1B3	2	138.39	1.07071	0.0435669	0.0238892	81359.7	174482	Not Significant	no
H3BKQ5	H3BKQ5_MOUSE	Ggact	>tr|H3BKQ5|H3BKQ5_MOUSE Gamma-glutamylaminecyclotransferase OS=Mus musculus OX=10090 GN=Ggact PE=1 SV=2;>tr|E0CZ04|E0CZ04_MOUSE Gamma-glutamylaminecyclotransferase (Fragment) OS=Mus musculus OX=10090 GN=Ggact PE=1 SV=1;>tr|E0CX39|E0CX39_MOUSE Gamma-glutamy	H3BKQ5;E0CZ04;E0CX39;Q923B0	3	7.5127	0.671799	0.0437604	0.0239621	10364925	17123750	Not Significant	no
P22437	>sp|P22437|PGH1_MOUSE Prostaglandin G/H synthase 1 OS=Mus musculus OX=10090 GN=Ptgs1 PE=1 SV=1	>sp|P22437|PGH1_MOUSE Prostaglandin G/H synthase 1 OS=Mus musculus OX=10090 GN=Ptgs1 PE=1 SV=1	>sp|P22437|PGH1_MOUSE Prostaglandin G/H synthase 1 OS=Mus musculus OX=10090 GN=Ptgs1 PE=1 SV=1	P22437	3	69.042	0.833128	0.0438439	0.0239748	345468	643433	Not Significant	no
Q8R180	>sp|Q8R180|ERO1A_MOUSE ERO1-like protein alpha OS=Mus musculus OX=10090 GN=Ero1a PE=1 SV=2	>sp|Q8R180|ERO1A_MOUSE ERO1-like protein alpha OS=Mus musculus OX=10090 GN=Ero1a PE=1 SV=2	>sp|Q8R180|ERO1A_MOUSE ERO1-like protein alpha OS=Mus musculus OX=10090 GN=Ero1a PE=1 SV=2	Q8R180	8	54.084	0.858304	0.0439809	0.0240165	1762575	3124675	Not Significant	no
E2QRQ3	E2QRQ3_MOUSE	Stau2	>tr|E2QRQ3|E2QRQ3_MOUSE Double-stranded RNA-binding protein Staufen homolog 2 OS=Mus musculus OX=10090 GN=Stau2 PE=1 SV=1;>tr|D3Z6D2|D3Z6D2_MOUSE Double-stranded RNA-binding protein Staufen homolog 2 OS=Mus musculus OX=10090 GN=Stau2 PE=1 SV=1;>sp|Q8CJ67|S	E2QRQ3;D3Z6D2;Q8CJ67	4	51.996	-0.641674	0.0452531	0.0246772	475597	337270	Not Significant	no
E9Q9N6	E9Q9N6_MOUSE	Mark2	>tr|E9Q9N6|E9Q9N6_MOUSE Non-specific serine/threonine protein kinase OS=Mus musculus OX=10090 GN=Mark2 PE=1 SV=1;>tr|E9PYX3|E9PYX3_MOUSE Non-specific serine/threonine protein kinase OS=Mus musculus OX=10090 GN=Mark2 PE=1 SV=1;>tr|A0A0R4J227|A0A0R4J227_MOUS	E9Q9N6;E9PYX3;A0A0R4J227;A0A0R4J0B1;Q3T9A3;F6ZS70;E9QMP6;Q05512	8	79.091	0.991678	0.0453213	0.0246805	681395	1243780	Not Significant	no
L7N451	L7N451_MOUSE	Gvin1	>tr|L7N451|L7N451_MOUSE Interferon-induced very large GTPase 1 OS=Mus musculus OX=10090 GN=Gvin1 PE=1 SV=1;>sp|Q80SU7|GVIN1_MOUSE Interferon-induced very large GTPase 1 OS=Mus musculus OX=10090 GN=Gvin1 PE=1 SV=1	L7N451;Q80SU7	5	280.78	-1.06242	0.0454072	0.0246934	278982	154061	Not Significant	no
E0CZ81	E0CZ81_MOUSE	Tbce	>tr|E0CZ81|E0CZ81_MOUSE Tubulin-specific chaperone E OS=Mus musculus OX=10090 GN=Tbce PE=1 SV=1;>sp|Q8CIV8|TBCE_MOUSE Tubulin-specific chaperone E OS=Mus musculus OX=10090 GN=Tbce PE=1 SV=1	E0CZ81;Q8CIV8	5	47.976	0.899006	0.0456544	0.0247938	1.26504e+06	2184325	Not Significant	no
Q5I1X5	>sp|Q5I1X5|IASPP_MOUSE RelA-associated inhibitor OS=Mus musculus OX=10090 GN=Ppp1r13l PE=1 SV=1	>sp|Q5I1X5|IASPP_MOUSE RelA-associated inhibitor OS=Mus musculus OX=10090 GN=Ppp1r13l PE=1 SV=1	>sp|Q5I1X5|IASPP_MOUSE RelA-associated inhibitor OS=Mus musculus OX=10090 GN=Ppp1r13l PE=1 SV=1	Q5I1X5	10	88.975	1.20502	0.0457546	0.0248142	1037230	1962175	Not Significant	no
Q9JHH9	>sp|Q9JHH9|COPZ2_MOUSE Coatomer subunit zeta-2 OS=Mus musculus OX=10090 GN=Copz2 PE=1 SV=1	>sp|Q9JHH9|COPZ2_MOUSE Coatomer subunit zeta-2 OS=Mus musculus OX=10090 GN=Copz2 PE=1 SV=1	>sp|Q9JHH9|COPZ2_MOUSE Coatomer subunit zeta-2 OS=Mus musculus OX=10090 GN=Copz2 PE=1 SV=1	Q9JHH9	2	22.934	-1.64717	0.0466604	0.0252708	2787600	1.33076e+06	Not Significant	no
A0A1W2P7X0	A0A1W2P7X0_MOUSE	Abracl	>tr|A0A1W2P7X0|A0A1W2P7X0_MOUSE Costars family protein ABRACL (Fragment) OS=Mus musculus OX=10090 GN=Abracl PE=1 SV=1;>tr|E9QMV2|E9QMV2_MOUSE Costars family protein ABRACL OS=Mus musculus OX=10090 GN=Abracl PE=1 SV=1;>sp|Q4KML4|ABRAL_MOUSE Costars family p	A0A1W2P7X0;E9QMV2;Q4KML4	3	6.4374	0.594134	0.0470554	0.02545	191385000	282057500	Not Significant	no
E9Q8I9	FRY_MOUSE	Fry	>sp|E9Q8I9|FRY_MOUSE Protein furry homolog OS=Mus musculus OX=10090 GN=Fry PE=1 SV=1;>tr|A0A0J9YTT8|A0A0J9YTT8_MOUSE Protein furry homolog (Fragment) OS=Mus musculus OX=10090 GN=Fry PE=1 SV=1;>tr|A0A0J9YVH0|A0A0J9YVH0_MOUSE Protein furry homolog (Fragment)	E9Q8I9;A0A0J9YTT8;A0A0J9YVH0	4	339.09	-1.77419	0.0473419	0.0255649	107462	50415.9	Not Significant	no
Q9DC29	>sp|Q9DC29|ABCB6_MOUSE ATP-binding cassette sub-family B member 6, mitochondrial OS=Mus musculus OX=10090 GN=Abcb6 PE=1 SV=1	>sp|Q9DC29|ABCB6_MOUSE ATP-binding cassette sub-family B member 6, mitochondrial OS=Mus musculus OX=10090 GN=Abcb6 PE=1 SV=1	>sp|Q9DC29|ABCB6_MOUSE ATP-binding cassette sub-family B member 6, mitochondrial OS=Mus musculus OX=10090 GN=Abcb6 PE=1 SV=1	Q9DC29	4	93.769	-0.817286	0.0473967	0.0255649	936490	551307	Not Significant	yes
Q8C3F2	>sp|Q8C3F2|F120C_MOUSE Constitutive coactivator of PPAR-gamma-like protein 2 OS=Mus musculus OX=10090 GN=Fam120c PE=1 SV=3	>sp|Q8C3F2|F120C_MOUSE Constitutive coactivator of PPAR-gamma-like protein 2 OS=Mus musculus OX=10090 GN=Fam120c PE=1 SV=3	>sp|Q8C3F2|F120C_MOUSE Constitutive coactivator of PPAR-gamma-like protein 2 OS=Mus musculus OX=10090 GN=Fam120c PE=1 SV=3	Q8C3F2	5	119.72	0.818588	0.0474829	0.0255765	327930	648700	Not Significant	no
Q60778	>sp|Q60778|IKBB_MOUSE NF-kappa-B inhibitor beta OS=Mus musculus OX=10090 GN=Nfkbib PE=1 SV=2	>sp|Q60778|IKBB_MOUSE NF-kappa-B inhibitor beta OS=Mus musculus OX=10090 GN=Nfkbib PE=1 SV=2	>sp|Q60778|IKBB_MOUSE NF-kappa-B inhibitor beta OS=Mus musculus OX=10090 GN=Nfkbib PE=1 SV=2	Q60778	2	37.965	0.851543	0.0475895	0.0255992	312940	745450	Not Significant	no
O35309	>sp|O35309|NMI_MOUSE N-myc-interactor OS=Mus musculus OX=10090 GN=Nmi PE=1 SV=1	>sp|O35309|NMI_MOUSE N-myc-interactor OS=Mus musculus OX=10090 GN=Nmi PE=1 SV=1	>sp|O35309|NMI_MOUSE N-myc-interactor OS=Mus musculus OX=10090 GN=Nmi PE=1 SV=1	O35309	4	35.235	0.750609	0.0477832	0.0256686	1373360	2208925	Not Significant	no
Q91X70	Q91X70_MOUSE	C6	>tr|Q91X70|Q91X70_MOUSE Complement component 6 OS=Mus musculus OX=10090 GN=C6 PE=1 SV=1;>tr|E9Q6D8|E9Q6D8_MOUSE Complement component 6 OS=Mus musculus OX=10090 GN=C6 PE=1 SV=2	Q91X70;E9Q6D8	17	86.63	0.693235	0.0480565	0.0257735	3432050	5229000	Not Significant	no
Q8CHK3	>sp|Q8CHK3|MBOA7_MOUSE Lysophospholipid acyltransferase 7 OS=Mus musculus OX=10090 GN=Mboat7 PE=1 SV=1	>sp|Q8CHK3|MBOA7_MOUSE Lysophospholipid acyltransferase 7 OS=Mus musculus OX=10090 GN=Mboat7 PE=1 SV=1	>sp|Q8CHK3|MBOA7_MOUSE Lysophospholipid acyltransferase 7 OS=Mus musculus OX=10090 GN=Mboat7 PE=1 SV=1	Q8CHK3	2	53.435	0.598463	0.0481085	0.0257735	1754850	2587875	Not Significant	no
A0A0G2JGA8	A0A0G2JGA8_MOUSE	Cdk6	>tr|A0A0G2JGA8|A0A0G2JGA8_MOUSE Cyclin-dependent kinase 6 (Fragment) OS=Mus musculus OX=10090 GN=Cdk6 PE=1 SV=1;>sp|Q64261|CDK6_MOUSE Cyclin-dependent kinase 6 OS=Mus musculus OX=10090 GN=Cdk6 PE=1 SV=2;>tr|A0A0G2JGH2|A0A0G2JGH2_MOUSE Cyclin-dependent kina	A0A0G2JGA8;Q64261;A0A0G2JGH2	2	9.3225	1.04809	0.04825	0.0257844	1639725	3367075	Not Significant	no
Q3TIV9	Q3TIV9_MOUSE	Ap1s2	>tr|Q3TIV9|Q3TIV9_MOUSE AP complex subunit sigma OS=Mus musculus OX=10090 GN=Ap1s2 PE=1 SV=1;>tr|B1B0F6|B1B0F6_MOUSE AP complex subunit sigma (Fragment) OS=Mus musculus OX=10090 GN=Ap1s2 PE=1 SV=1;>tr|Q8BW87|Q8BW87_MOUSE AP complex subunit sigma OS=Mus mus	Q3TIV9;B1B0F6;Q8BW87;Q9DB50	2	18.615	0.961498	0.048259	0.0257844	2.54763e+06	4032525	Not Significant	no
B9EIZ7	B9EIZ7_MOUSE	Coro6	>tr|B9EIZ7|B9EIZ7_MOUSE Coronin OS=Mus musculus OX=10090 GN=Coro6 PE=1 SV=1;>sp|Q920M5|CORO6_MOUSE Coronin-6 OS=Mus musculus OX=10090 GN=Coro6 PE=1 SV=1	B9EIZ7;Q920M5	4	48.22	1.5215	0.0483964	0.0257883	632040	1840800	Not Significant	no
Q504M2	>tr|Q504M2|Q504M2_MOUSE MCG53395 OS=Mus musculus OX=10090 GN=Pdp2 PE=1 SV=1	>tr|Q504M2|Q504M2_MOUSE MCG53395 OS=Mus musculus OX=10090 GN=Pdp2 PE=1 SV=1	>tr|Q504M2|Q504M2_MOUSE MCG53395 OS=Mus musculus OX=10090 GN=Pdp2 PE=1 SV=1	Q504M2	5	59.946	1.12908	0.0483478	0.0257883	1.5568e+06	2917475	Not Significant	yes
P57080	>sp|P57080|UBP25_MOUSE Ubiquitin carboxyl-terminal hydrolase 25 OS=Mus musculus OX=10090 GN=Usp25 PE=1 SV=2	>sp|P57080|UBP25_MOUSE Ubiquitin carboxyl-terminal hydrolase 25 OS=Mus musculus OX=10090 GN=Usp25 PE=1 SV=2	>sp|P57080|UBP25_MOUSE Ubiquitin carboxyl-terminal hydrolase 25 OS=Mus musculus OX=10090 GN=Usp25 PE=1 SV=2	P57080	6	121.42	1.76488	0.0489699	0.0260589	175778	699022	Not Significant	no
G3UVU2	G3UVU2_MOUSE	Sf3a2	>tr|G3UVU2|G3UVU2_MOUSE Splicing factor 3A subunit 2 OS=Mus musculus OX=10090 GN=Sf3a2 PE=1 SV=1;>tr|D3YW09|D3YW09_MOUSE Splicing factor 3A subunit 2 OS=Mus musculus OX=10090 GN=Sf3a2 PE=1 SV=1;>sp|Q62203|SF3A2_MOUSE Splicing factor 3A subunit 2 OS=Mus mus	G3UVU2;D3YW09;Q62203	6	51.278	0.79197	0.0492423	0.0261687	4187175	6642500	Not Significant	no
O35379	>sp|O35379|MRP1_MOUSE Multidrug resistance-associated protein 1 OS=Mus musculus OX=10090 GN=Abcc1 PE=1 SV=1	>sp|O35379|MRP1_MOUSE Multidrug resistance-associated protein 1 OS=Mus musculus OX=10090 GN=Abcc1 PE=1 SV=1	>sp|O35379|MRP1_MOUSE Multidrug resistance-associated protein 1 OS=Mus musculus OX=10090 GN=Abcc1 PE=1 SV=1	O35379	9	171.18	1.04919	0.0493969	0.0262157	416058	798382	Not Significant	no
A0A0R4J1G5	A0A0R4J1G5_MOUSE	Erlin1	>tr|A0A0R4J1G5|A0A0R4J1G5_MOUSE Erlin-1 OS=Mus musculus OX=10090 GN=Erlin1 PE=1 SV=1;>sp|Q91X78|ERLN1_MOUSE Erlin-1 OS=Mus musculus OX=10090 GN=Erlin1 PE=1 SV=1	A0A0R4J1G5;Q91X78	4	39.182	0.77524	0.0498448	0.0263828	379967	397870	Not Significant	no
Q9QZ08	NAGK_MOUSE	Nagk	>sp|Q9QZ08|NAGK_MOUSE N-acetyl-D-glucosamine kinase OS=Mus musculus OX=10090 GN=Nagk PE=1 SV=3;>tr|Q9D997|Q9D997_MOUSE N-acetyl-D-glucosamine kinase OS=Mus musculus OX=10090 GN=Nagk PE=1 SV=1;>tr|D3YXG2|D3YXG2_MOUSE N-acetyl-D-glucosamine kinase OS=Mus mus	Q9QZ08;Q9D997;D3YXG2	12	37.268	0.60721	0.0498061	0.0263828	18349000	27162250	Not Significant	no
E9Q9F7	E9Q9F7_MOUSE	Ccdc146	>tr|E9Q9F7|E9Q9F7_MOUSE Coiled-coil domain-containing 146 OS=Mus musculus OX=10090 GN=Ccdc146 PE=1 SV=1;>tr|G3X8Z3|G3X8Z3_MOUSE Coiled-coil domain-containing 146 OS=Mus musculus OX=10090 GN=Ccdc146 PE=4 SV=1	E9Q9F7;G3X8Z3	2	115.12	-1.72791	0.0502237	0.0265454	527899	84201	Not Significant	no
Q9CZG3	>sp|Q9CZG3|COMD8_MOUSE COMM domain-containing protein 8 OS=Mus musculus OX=10090 GN=Commd8 PE=1 SV=1	>sp|Q9CZG3|COMD8_MOUSE COMM domain-containing protein 8 OS=Mus musculus OX=10090 GN=Commd8 PE=1 SV=1	>sp|Q9CZG3|COMD8_MOUSE COMM domain-containing protein 8 OS=Mus musculus OX=10090 GN=Commd8 PE=1 SV=1	Q9CZG3	3	20.852	1.75837	0.0502859	0.0265454	1467510	4400450	Not Significant	no
Q91VW3	SH3L3_MOUSE	Sh3bgrl3	>sp|Q91VW3|SH3L3_MOUSE SH3 domain-binding glutamic acid-rich-like protein 3 OS=Mus musculus OX=10090 GN=Sh3bgrl3 PE=1 SV=1;>tr|I7HPY0|I7HPY0_MOUSE SH3 domain-binding glutamic acid-rich-like protein 3 OS=Mus musculus OX=10090 GN=Sh3bgrl3 PE=1 SV=1	Q91VW3;I7HPY0	2	10.477	1.13834	0.0506376	0.0266955	20810750	53262500	Not Significant	no
F7BJK1	F7BJK1_MOUSE	Pcdh1	>tr|F7BJK1|F7BJK1_MOUSE Protocadherin 1 (Fragment) OS=Mus musculus OX=10090 GN=Pcdh1 PE=1 SV=1;>tr|Q8CFX3|Q8CFX3_MOUSE Protocadherin 1 OS=Mus musculus OX=10090 GN=Pcdh1 PE=1 SV=1	F7BJK1;Q8CFX3	5	116.52	0.879579	0.0508818	0.0267886	346388	632745	Not Significant	no
Q69ZP3	>sp|Q69ZP3|PNKD_MOUSE Probable hydrolase PNKD OS=Mus musculus OX=10090 GN=Pnkd PE=1 SV=2	>sp|Q69ZP3|PNKD_MOUSE Probable hydrolase PNKD OS=Mus musculus OX=10090 GN=Pnkd PE=1 SV=2	>sp|Q69ZP3|PNKD_MOUSE Probable hydrolase PNKD OS=Mus musculus OX=10090 GN=Pnkd PE=1 SV=2	Q69ZP3	3	43.016	-0.762573	0.0509914	0.0268107	1.91997e+06	1260100	Not Significant	yes
A0A1W2P7U1	A0A1W2P7U1_MOUSE	Cdc34	>tr|A0A1W2P7U1|A0A1W2P7U1_MOUSE Ubiquitin-conjugating enzyme E2 R1 OS=Mus musculus OX=10090 GN=Cdc34 PE=1 SV=1;>sp|Q8CFI2|UB2R1_MOUSE Ubiquitin-conjugating enzyme E2 R1 OS=Mus musculus OX=10090 GN=Cdc34 PE=1 SV=1;>tr|A0A1W2P7U9|A0A1W2P7U9_MOUSE Ubiquitin-c	A0A1W2P7U1;Q8CFI2;A0A1W2P7U9;A0A087WP01;A0A140T8I4	4	21.439	0.733543	0.051242	0.0268357	8269825	13446750	Not Significant	no
Q99KI3	>sp|Q99KI3|EMC3_MOUSE ER membrane protein complex subunit 3 OS=Mus musculus OX=10090 GN=Emc3 PE=1 SV=3	>sp|Q99KI3|EMC3_MOUSE ER membrane protein complex subunit 3 OS=Mus musculus OX=10090 GN=Emc3 PE=1 SV=3	>sp|Q99KI3|EMC3_MOUSE ER membrane protein complex subunit 3 OS=Mus musculus OX=10090 GN=Emc3 PE=1 SV=3	Q99KI3	4	29.98	0.685299	0.0511583	0.0268357	3819300	5837125	Not Significant	no
Q9D799	>sp|Q9D799|FMT_MOUSE Methionyl-tRNA formyltransferase, mitochondrial OS=Mus musculus OX=10090 GN=Mtfmt PE=2 SV=3	>sp|Q9D799|FMT_MOUSE Methionyl-tRNA formyltransferase, mitochondrial OS=Mus musculus OX=10090 GN=Mtfmt PE=2 SV=3	>sp|Q9D799|FMT_MOUSE Methionyl-tRNA formyltransferase, mitochondrial OS=Mus musculus OX=10090 GN=Mtfmt PE=2 SV=3	Q9D799	4	43.092	1.28031	0.0512386	0.0268357	853538	1941500	Not Significant	yes
P12246	>sp|P12246|SAMP_MOUSE Serum amyloid P-component OS=Mus musculus OX=10090 GN=Apcs PE=1 SV=2	>sp|P12246|SAMP_MOUSE Serum amyloid P-component OS=Mus musculus OX=10090 GN=Apcs PE=1 SV=2	>sp|P12246|SAMP_MOUSE Serum amyloid P-component OS=Mus musculus OX=10090 GN=Apcs PE=1 SV=2	P12246	3	26.247	1.26623	0.0515241	0.0269478	5976950	14962600	Not Significant	no
A0A1L1SVG0	A0A1L1SVG0_MOUSE	Uaca	>tr|A0A1L1SVG0|A0A1L1SVG0_MOUSE Uveal autoantigen with coiled-coil domains and ankyrin repeats OS=Mus musculus OX=10090 GN=Uaca PE=1 SV=1;>tr|A0A0R4J0S7|A0A0R4J0S7_MOUSE Uveal autoantigen with coiled-coil domains and ankyrin repeats OS=Mus musculus OX=1009	A0A1L1SVG0;A0A0R4J0S7;Q8CGB3;A0A1L1STY4	5	160.8	1.37748	0.0518763	0.0270963	59993	198368	Not Significant	no
B2RUS7	B2RUS7_MOUSE	Abcc8	>tr|B2RUS7|B2RUS7_MOUSE ATP-binding cassette, sub-family C (CFTR/MRP), member 8 OS=Mus musculus OX=10090 GN=Abcc8 PE=1 SV=1;>tr|A0A1B0GT25|A0A1B0GT25_MOUSE ATP-binding cassette, sub-family C (CFTR/MRP), member 8 (Fragment) OS=Mus musculus OX=10090 GN=Abcc8	B2RUS7;A0A1B0GT25	8	178.07	1.61736	0.0522574	0.0271522	82344.2	395801	Not Significant	no
P13020	GELS_MOUSE	Gsn	>sp|P13020|GELS_MOUSE Gelsolin OS=Mus musculus OX=10090 GN=Gsn PE=1 SV=3;>tr|A0A0J9YUQ8|A0A0J9YUQ8_MOUSE Gelsolin (Fragment) OS=Mus musculus OX=10090 GN=Gsn PE=1 SV=1	P13020;A0A0J9YUQ8	17	85.941	0.645229	0.0521915	0.0271522	19742500	29268000	Not Significant	no
Q8VHM5	Q8VHM5_MOUSE	Hnrnpr	>tr|Q8VHM5|Q8VHM5_MOUSE Heterogeneous nuclear ribonucleoprotein R OS=Mus musculus OX=10090 GN=Hnrnpr PE=1 SV=1;>tr|F7B5B5|F7B5B5_MOUSE Heterogeneous nuclear ribonucleoprotein R OS=Mus musculus OX=10090 GN=Hnrnpr PE=1 SV=1;>tr|A2AW41|A2AW41_MOUSE Heterogene	Q8VHM5;F7B5B5;A2AW41	11	70.887	1.89206	0.0520652	0.0271522	749265	1615575	Not Significant	no
Q99NB8	>sp|Q99NB8|UBQL4_MOUSE Ubiquilin-4 OS=Mus musculus OX=10090 GN=Ubqln4 PE=1 SV=1	>sp|Q99NB8|UBQL4_MOUSE Ubiquilin-4 OS=Mus musculus OX=10090 GN=Ubqln4 PE=1 SV=1	>sp|Q99NB8|UBQL4_MOUSE Ubiquilin-4 OS=Mus musculus OX=10090 GN=Ubqln4 PE=1 SV=1	Q99NB8	8	63.505	0.594232	0.0521844	0.0271522	5647075	8625325	Not Significant	no
A0A0G2JEK2	A0A0G2JEK2_MOUSE	Crip1	>tr|A0A0G2JEK2|A0A0G2JEK2_MOUSE Cysteine-rich protein 1 OS=Mus musculus OX=10090 GN=Crip1 PE=1 SV=1;>sp|P63254|CRIP1_MOUSE Cysteine-rich protein 1 OS=Mus musculus OX=10090 GN=Crip1 PE=1 SV=2	A0A0G2JEK2;P63254	5	13.582	0.60401	0.0525288	0.0271596	82667500	128435000	Not Significant	no
O70571	>sp|O70571|PDK4_MOUSE [Pyruvate dehydrogenase (acetyl-transferring)] kinase isozyme 4, mitochondrial OS=Mus musculus OX=10090 GN=Pdk4 PE=1 SV=1	>sp|O70571|PDK4_MOUSE [Pyruvate dehydrogenase (acetyl-transferring)] kinase isozyme 4, mitochondrial OS=Mus musculus OX=10090 GN=Pdk4 PE=1 SV=1	>sp|O70571|PDK4_MOUSE [Pyruvate dehydrogenase (acetyl-transferring)] kinase isozyme 4, mitochondrial OS=Mus musculus OX=10090 GN=Pdk4 PE=1 SV=1	O70571	20	46.596	0.656289	0.0524818	0.0271596	22337000	34798000	Not Significant	yes
O88322	NID2_MOUSE	Nid2	>sp|O88322|NID2_MOUSE Nidogen-2 OS=Mus musculus OX=10090 GN=Nid2 PE=1 SV=2;>tr|A0A286YCQ5|A0A286YCQ5_MOUSE Nidogen-2 (Fragment) OS=Mus musculus OX=10090 GN=Nid2 PE=1 SV=1	O88322;A0A286YCQ5	6	153.91	0.837004	0.0525457	0.0271596	222315	383842	Not Significant	no
P57746	>sp|P57746|VATD_MOUSE V-type proton ATPase subunit D OS=Mus musculus OX=10090 GN=Atp6v1d PE=1 SV=1	>sp|P57746|VATD_MOUSE V-type proton ATPase subunit D OS=Mus musculus OX=10090 GN=Atp6v1d PE=1 SV=1	>sp|P57746|VATD_MOUSE V-type proton ATPase subunit D OS=Mus musculus OX=10090 GN=Atp6v1d PE=1 SV=1	P57746	4	28.369	1.28154	0.0524157	0.0271596	2693850	5806525	Not Significant	no
A2ACV6	A2ACV6_MOUSE	Soga1	>tr|A2ACV6|A2ACV6_MOUSE Protein SOGA1 OS=Mus musculus OX=10090 GN=Soga1 PE=1 SV=1;>sp|E1U8D0|SOGA1_MOUSE Protein SOGA1 OS=Mus musculus OX=10090 GN=Soga1 PE=1 SV=3	A2ACV6;E1U8D0	2	183.14	0.595103	0.0528183	0.027265	801110	1108300	Not Significant	no
A1BN54	A1BN54_MOUSE	Actn1	>tr|A1BN54|A1BN54_MOUSE Alpha actinin 1a OS=Mus musculus OX=10090 GN=Actn1 PE=1 SV=1;>sp|Q7TPR4|ACTN1_MOUSE Alpha-actinin-1 OS=Mus musculus OX=10090 GN=Actn1 PE=1 SV=1	A1BN54;Q7TPR4	38	102.72	0.692656	0.0533789	0.0274447	7083600	10757625	Not Significant	no
P84104	SRSF3_MOUSE	Srsf3	>sp|P84104|SRSF3_MOUSE Serine/arginine-rich splicing factor 3 OS=Mus musculus OX=10090 GN=Srsf3 PE=1 SV=1;>tr|A2A4X6|A2A4X6_MOUSE MCG21910 OS=Mus musculus OX=10090 GN=Gm12355 PE=4 SV=1	P84104;A2A4X6	5	19.329	0.747723	0.0533403	0.0274447	26133000	42139750	Not Significant	no
Q6PGL7	WASC2_MOUSE	Washc2	>sp|Q6PGL7|WASC2_MOUSE WASH complex subunit 2 OS=Mus musculus OX=10090 GN=Washc2 PE=1 SV=1;>tr|A0A0N4SUJ0|A0A0N4SUJ0_MOUSE WASH complex subunit 2 (Fragment) OS=Mus musculus OX=10090 GN=Washc2 PE=1 SV=1;>tr|A0A0N4SV74|A0A0N4SV74_MOUSE WASH complex subunit 2	Q6PGL7;A0A0N4SUJ0;A0A0N4SV74	15	145.31	1.11217	0.0533633	0.0274447	341730	851072	Not Significant	no
Q8BZB2	COAC_MOUSE	Ppcdc	>sp|Q8BZB2|COAC_MOUSE Phosphopantothenoylcysteine decarboxylase OS=Mus musculus OX=10090 GN=Ppcdc PE=1 SV=1;>tr|A0A1L1SQ26|A0A1L1SQ26_MOUSE Phosphopantothenoylcysteine decarboxylase (Fragment) OS=Mus musculus OX=10090 GN=Ppcdc PE=1 SV=1	Q8BZB2;A0A1L1SQ26	3	22.344	-0.820776	0.0534433	0.0274447	2063600	1552050	Not Significant	no
A0A0J9YTU1	>tr|A0A0J9YTU1|A0A0J9YTU1_MOUSE Ketohexokinase (Fragment) OS=Mus musculus OX=10090 GN=Khk PE=1 SV=3	>tr|A0A0J9YTU1|A0A0J9YTU1_MOUSE Ketohexokinase (Fragment) OS=Mus musculus OX=10090 GN=Khk PE=1 SV=3	>tr|A0A0J9YTU1|A0A0J9YTU1_MOUSE Ketohexokinase (Fragment) OS=Mus musculus OX=10090 GN=Khk PE=1 SV=3	A0A0J9YTU1	5	27.131	0.63392	0.0541191	0.0277199	1902725	3009825	Not Significant	no
Q9R1T2	>sp|Q9R1T2|SAE1_MOUSE SUMO-activating enzyme subunit 1 OS=Mus musculus OX=10090 GN=Sae1 PE=1 SV=1	>sp|Q9R1T2|SAE1_MOUSE SUMO-activating enzyme subunit 1 OS=Mus musculus OX=10090 GN=Sae1 PE=1 SV=1	>sp|Q9R1T2|SAE1_MOUSE SUMO-activating enzyme subunit 1 OS=Mus musculus OX=10090 GN=Sae1 PE=1 SV=1	Q9R1T2	10	38.62	0.681993	0.0540936	0.0277199	5572875	8691200	Not Significant	no
Q6PD19	>sp|Q6PD19|ARMD3_MOUSE Armadillo-like helical domain-containing protein 3 OS=Mus musculus OX=10090 GN=Armh3 PE=1 SV=2	>sp|Q6PD19|ARMD3_MOUSE Armadillo-like helical domain-containing protein 3 OS=Mus musculus OX=10090 GN=Armh3 PE=1 SV=2	>sp|Q6PD19|ARMD3_MOUSE Armadillo-like helical domain-containing protein 3 OS=Mus musculus OX=10090 GN=Armh3 PE=1 SV=2	Q6PD19	4	78.631	1.21966	0.0545167	0.0278516	359515	749388	Not Significant	no
Q9D0M0	>sp|Q9D0M0|EXOS7_MOUSE Exosome complex exonuclease RRP42 OS=Mus musculus OX=10090 GN=Exosc7 PE=1 SV=2	>sp|Q9D0M0|EXOS7_MOUSE Exosome complex exonuclease RRP42 OS=Mus musculus OX=10090 GN=Exosc7 PE=1 SV=2	>sp|Q9D0M0|EXOS7_MOUSE Exosome complex exonuclease RRP42 OS=Mus musculus OX=10090 GN=Exosc7 PE=1 SV=2	Q9D0M0	3	31.825	1.30532	0.0544721	0.0278516	321080	667472	Not Significant	no
F8VPX1	F8VPX1_MOUSE	Usp7	>tr|F8VPX1|F8VPX1_MOUSE Ubiquitin carboxyl-terminal hydrolase 7 OS=Mus musculus OX=10090 GN=Usp7 PE=1 SV=1;>tr|E9PXY8|E9PXY8_MOUSE Ubiquitin carboxyl-terminal hydrolase 7 OS=Mus musculus OX=10090 GN=Usp7 PE=1 SV=1;>sp|Q6A4J8|UBP7_MOUSE Ubiquitin carboxyl-t	F8VPX1;E9PXY8;Q6A4J8	19	128.47	0.683665	0.0550658	0.027952	1653850	2713175	Not Significant	no
P27546	>sp|P27546|MAP4_MOUSE Microtubule-associated protein 4 OS=Mus musculus OX=10090 GN=Map4 PE=1 SV=3	>sp|P27546|MAP4_MOUSE Microtubule-associated protein 4 OS=Mus musculus OX=10090 GN=Map4 PE=1 SV=3	>sp|P27546|MAP4_MOUSE Microtubule-associated protein 4 OS=Mus musculus OX=10090 GN=Map4 PE=1 SV=3	P27546	60	117.43	0.922231	0.0550267	0.027952	103266750	173697500	Not Significant	no
Q6A099	Q6A099_MOUSE	Gbf1	>tr|Q6A099|Q6A099_MOUSE Golgi-specific brefeldin A-resistance factor 1 (Fragment) OS=Mus musculus OX=10090 GN=Gbf1 PE=1 SV=1;>tr|Q6DFZ1|Q6DFZ1_MOUSE Golgi-specific brefeldin A-resistance factor 1 OS=Mus musculus OX=10090 GN=Gbf1 PE=1 SV=1	Q6A099;Q6DFZ1	12	200.18	1.14186	0.0549092	0.027952	291664	637728	Not Significant	no
Q6YI28	>tr|Q6YI28|Q6YI28_MOUSE EP1 OS=Mus musculus OX=10090 GN=2210407C18Rik PE=1 SV=1	>tr|Q6YI28|Q6YI28_MOUSE EP1 OS=Mus musculus OX=10090 GN=2210407C18Rik PE=1 SV=1	>tr|Q6YI28|Q6YI28_MOUSE EP1 OS=Mus musculus OX=10090 GN=2210407C18Rik PE=1 SV=1	Q6YI28	3	23.675	-1.05032	0.0549434	0.027952	1.07376e+06	596425	Not Significant	no
Q8K273	>sp|Q8K273|MMGT1_MOUSE Membrane magnesium transporter 1 OS=Mus musculus OX=10090 GN=Mmgt1 PE=1 SV=1	>sp|Q8K273|MMGT1_MOUSE Membrane magnesium transporter 1 OS=Mus musculus OX=10090 GN=Mmgt1 PE=1 SV=1	>sp|Q8K273|MMGT1_MOUSE Membrane magnesium transporter 1 OS=Mus musculus OX=10090 GN=Mmgt1 PE=1 SV=1	Q8K273	2	14.677	1.19905	0.0547999	0.027952	7528125	14491500	Not Significant	no
O09118	>sp|O09118|NET1_MOUSE Netrin-1 OS=Mus musculus OX=10090 GN=Ntn1 PE=1 SV=3	>sp|O09118|NET1_MOUSE Netrin-1 OS=Mus musculus OX=10090 GN=Ntn1 PE=1 SV=3	>sp|O09118|NET1_MOUSE Netrin-1 OS=Mus musculus OX=10090 GN=Ntn1 PE=1 SV=3	O09118	5	67.81	-1.06675	0.0552408	0.028005	412120	206750	Not Significant	no
E9PYJ9	>tr|E9PYJ9|E9PYJ9_MOUSE LIM domain-binding protein 3 OS=Mus musculus OX=10090 GN=Ldb3 PE=1 SV=1	>tr|E9PYJ9|E9PYJ9_MOUSE LIM domain-binding protein 3 OS=Mus musculus OX=10090 GN=Ldb3 PE=1 SV=1	>tr|E9PYJ9|E9PYJ9_MOUSE LIM domain-binding protein 3 OS=Mus musculus OX=10090 GN=Ldb3 PE=1 SV=1	E9PYJ9	30	72.312	-0.740093	0.0554689	0.0280489	6576200	4120500	Not Significant	no
Q8R0A0	>sp|Q8R0A0|T2FB_MOUSE General transcription factor IIF subunit 2 OS=Mus musculus OX=10090 GN=Gtf2f2 PE=1 SV=1	>sp|Q8R0A0|T2FB_MOUSE General transcription factor IIF subunit 2 OS=Mus musculus OX=10090 GN=Gtf2f2 PE=1 SV=1	>sp|Q8R0A0|T2FB_MOUSE General transcription factor IIF subunit 2 OS=Mus musculus OX=10090 GN=Gtf2f2 PE=1 SV=1	Q8R0A0	2	28.381	0.643696	0.0554628	0.0280489	575070	929815	Not Significant	no
Q8BGB8	COQ4_MOUSE	Coq4	>sp|Q8BGB8|COQ4_MOUSE Ubiquinone biosynthesis protein COQ4 homolog, mitochondrial OS=Mus musculus OX=10090 GN=Coq4 PE=1 SV=1;>tr|B7ZCV4|B7ZCV4_MOUSE Ubiquinone biosynthesis protein COQ4 homolog, mitochondrial (Fragment) OS=Mus musculus OX=10090 GN=Coq4 PE=	Q8BGB8;B7ZCV4;D6RJJ8	4	30.084	-0.878089	0.0557744	0.0281675	7148400	4010675	Not Significant	yes
G3X9Y5	G3X9Y5_MOUSE	Ube4a	>tr|G3X9Y5|G3X9Y5_MOUSE Ubiquitin conjugation factor E4 A OS=Mus musculus OX=10090 GN=Ube4a PE=1 SV=1;>sp|E9Q735|UBE4A_MOUSE Ubiquitin conjugation factor E4 A OS=Mus musculus OX=10090 GN=Ube4a PE=1 SV=1;>tr|E9Q442|E9Q442_MOUSE Ubiquitin conjugation factor	G3X9Y5;E9Q735;E9Q442;Q8VDS1	7	124.46	1.43621	0.0560327	0.0282619	786475	1.61412e+06	Not Significant	no
Q9CW03	>sp|Q9CW03|SMC3_MOUSE Structural maintenance of chromosomes protein 3 OS=Mus musculus OX=10090 GN=Smc3 PE=1 SV=2	>sp|Q9CW03|SMC3_MOUSE Structural maintenance of chromosomes protein 3 OS=Mus musculus OX=10090 GN=Smc3 PE=1 SV=2	>sp|Q9CW03|SMC3_MOUSE Structural maintenance of chromosomes protein 3 OS=Mus musculus OX=10090 GN=Smc3 PE=1 SV=2	Q9CW03	6	141.55	1.85215	0.056251	0.028336	175561	494682	Not Significant	no
Q9D8U8	>sp|Q9D8U8|SNX5_MOUSE Sorting nexin-5 OS=Mus musculus OX=10090 GN=Snx5 PE=1 SV=1	>sp|Q9D8U8|SNX5_MOUSE Sorting nexin-5 OS=Mus musculus OX=10090 GN=Snx5 PE=1 SV=1	>sp|Q9D8U8|SNX5_MOUSE Sorting nexin-5 OS=Mus musculus OX=10090 GN=Snx5 PE=1 SV=1	Q9D8U8	19	46.797	0.745492	0.0563934	0.0283717	14063550	23498500	Not Significant	no
I1E4X1	I1E4X1_MOUSE	Stx5a	>tr|I1E4X1|I1E4X1_MOUSE Syntaxin 5A OS=Mus musculus OX=10090 GN=Stx5a PE=1 SV=1;>sp|Q8K1E0|STX5_MOUSE Syntaxin-5 OS=Mus musculus OX=10090 GN=Stx5 PE=1 SV=3;>tr|H3BJ02|H3BJ02_MOUSE Syntaxin 5A OS=Mus musculus OX=10090 GN=Stx5a PE=1 SV=1;>tr|H3BJE3|H3BJE3_MO	I1E4X1;Q8K1E0;H3BJ02;H3BJE3	5	49.084	-1.44711	0.0569753	0.0286281	2779620	895520	Not Significant	no
Q68FG1	Q68FG1_MOUSE	Mlh3	>tr|Q68FG1|Q68FG1_MOUSE MutL homolog 3 OS=Mus musculus OX=10090 GN=Mlh3 PE=2 SV=1;>tr|A0A1Y7VMP7|A0A1Y7VMP7_MOUSE MCG5531, isoform CRA_b OS=Mus musculus OX=10090 GN=Mlh3 PE=4 SV=1	Q68FG1;A0A1Y7VMP7	2	158.72	0.91284	0.0570999	0.0286544	1435375	3099700	Not Significant	no
A0A0A6YWP6	A0A0A6YWP6_MOUSE	Atp6v1h	>tr|A0A0A6YWP6|A0A0A6YWP6_MOUSE V-type proton ATPase subunit H OS=Mus musculus OX=10090 GN=Atp6v1h PE=1 SV=1;>tr|A0A0A6YX18|A0A0A6YX18_MOUSE V-type proton ATPase subunit H OS=Mus musculus OX=10090 GN=Atp6v1h PE=1 SV=1;>sp|Q8BVE3|VATH_MOUSE V-type proton AT	A0A0A6YWP6;A0A0A6YX18;Q8BVE3	9	50.811	0.955949	0.0574243	0.0287807	3575700	6506900	Not Significant	no
Q99M71	>sp|Q99M71|EPDR1_MOUSE Mammalian ependymin-related protein 1 OS=Mus musculus OX=10090 GN=Epdr1 PE=1 SV=1	>sp|Q99M71|EPDR1_MOUSE Mammalian ependymin-related protein 1 OS=Mus musculus OX=10090 GN=Epdr1 PE=1 SV=1	>sp|Q99M71|EPDR1_MOUSE Mammalian ependymin-related protein 1 OS=Mus musculus OX=10090 GN=Epdr1 PE=1 SV=1	Q99M71	3	25.485	-0.962457	0.0576811	0.0288729	2.11187e+06	886910	Not Significant	no
D3YXZ3	D3YXZ3_MOUSE	Klc2	>tr|D3YXZ3|D3YXZ3_MOUSE Kinesin light chain 2 OS=Mus musculus OX=10090 GN=Klc2 PE=1 SV=1;>tr|Q91YS4|Q91YS4_MOUSE Kinesin light chain 2 OS=Mus musculus OX=10090 GN=Klc2 PE=1 SV=1;>sp|O88448|KLC2_MOUSE Kinesin light chain 2 OS=Mus musculus OX=10090 GN=Klc2 P	D3YXZ3;Q91YS4;O88448	16	68.176	1.19424	0.0581838	0.0290512	885305	1.74501e+06	Not Significant	no
Q3V493	Q3V493_MOUSE	Trappc4	>tr|Q3V493|Q3V493_MOUSE Trafficking protein particle complex subunit 4 OS=Mus musculus OX=10090 GN=Trappc4 PE=1 SV=1;>sp|Q9ES56|TPPC4_MOUSE Trafficking protein particle complex subunit 4 OS=Mus musculus OX=10090 GN=Trappc4 PE=1 SV=1	Q3V493;Q9ES56	3	21.765	2.63098	0.0581753	0.0290512	10094275	36211850	Not Significant	no
A0A1W2P7K6	A0A1W2P7K6_MOUSE	Rab3ip	>tr|A0A1W2P7K6|A0A1W2P7K6_MOUSE RAB3A interacting protein, isoform CRA_b OS=Mus musculus OX=10090 GN=Rab3ip PE=1 SV=1;>sp|Q68EF0|RAB3I_MOUSE Rab-3A-interacting protein OS=Mus musculus OX=10090 GN=Rab3ip PE=1 SV=1	A0A1W2P7K6;Q68EF0	7	50.894	0.611104	0.0583584	0.0291017	2526200	3812850	Not Significant	no
Q61335	>sp|Q61335|BAP31_MOUSE B-cell receptor-associated protein 31 OS=Mus musculus OX=10090 GN=Bcap31 PE=1 SV=4	>sp|Q61335|BAP31_MOUSE B-cell receptor-associated protein 31 OS=Mus musculus OX=10090 GN=Bcap31 PE=1 SV=4	>sp|Q61335|BAP31_MOUSE B-cell receptor-associated protein 31 OS=Mus musculus OX=10090 GN=Bcap31 PE=1 SV=4	Q61335	15	27.956	0.672657	0.0585337	0.0291525	46639250	76076500	Not Significant	no
E9QL80	E9QL80_MOUSE	Lpgat1	>tr|E9QL80|E9QL80_MOUSE Acyl-CoA:lysophosphatidylglycerol acyltransferase 1 OS=Mus musculus OX=10090 GN=Lpgat1 PE=1 SV=1;>sp|Q91YX5|LGAT1_MOUSE Acyl-CoA:lysophosphatidylglycerol acyltransferase 1 OS=Mus musculus OX=10090 GN=Lpgat1 PE=1 SV=1	E9QL80;Q91YX5	7	47	0.722361	0.0588869	0.0292381	2264725	3699450	Not Significant	no
P61202	CSN2_MOUSE	Cops2	>sp|P61202|CSN2_MOUSE COP9 signalosome complex subunit 2 OS=Mus musculus OX=10090 GN=Cops2 PE=1 SV=1;>tr|A2AQE4|A2AQE4_MOUSE COP9 signalosome complex subunit 2 OS=Mus musculus OX=10090 GN=Cops2 PE=1 SV=1	P61202;A2AQE4	25	51.596	0.591288	0.058915	0.0292381	40310000	58406250	Not Significant	no
Q8R3E3	WIPI1_MOUSE	Wipi1	>sp|Q8R3E3|WIPI1_MOUSE WD repeat domain phosphoinositide-interacting protein 1 OS=Mus musculus OX=10090 GN=Wipi1 PE=1 SV=1;>tr|B1AT64|B1AT64_MOUSE WD repeat domain phosphoinositide-interacting protein 1 OS=Mus musculus OX=10090 GN=Wipi1 PE=1 SV=1	Q8R3E3;B1AT64	7	48.758	1.04186	0.0589269	0.0292381	3584725	7209475	Not Significant	no
Q9CQV4	>sp|Q9CQV4|RETR3_MOUSE Reticulophagy regulator 3 OS=Mus musculus OX=10090 GN=Retreg3 PE=1 SV=1	>sp|Q9CQV4|RETR3_MOUSE Reticulophagy regulator 3 OS=Mus musculus OX=10090 GN=Retreg3 PE=1 SV=1	>sp|Q9CQV4|RETR3_MOUSE Reticulophagy regulator 3 OS=Mus musculus OX=10090 GN=Retreg3 PE=1 SV=1	Q9CQV4	5	51.637	0.805468	0.0594015	0.0294368	1.30213e+06	1916900	Not Significant	no
Q9D8S5	Q9D8S5_MOUSE	Srsf5	>tr|Q9D8S5|Q9D8S5_MOUSE MCG7614, isoform CRA_c OS=Mus musculus OX=10090 GN=Srsf5 PE=1 SV=1;>sp|O35326|SRSF5_MOUSE Serine/arginine-rich splicing factor 5 OS=Mus musculus OX=10090 GN=Srsf5 PE=1 SV=2	Q9D8S5;O35326	2	30.978	0.674937	0.0594793	0.0294385	1.35846e+06	2.58563e+06	Not Significant	no
G3X9E8	>tr|G3X9E8|G3X9E8_MOUSE MCG15724, isoform CRA_a OS=Mus musculus OX=10090 GN=Ppp2r3a PE=1 SV=1	>tr|G3X9E8|G3X9E8_MOUSE MCG15724, isoform CRA_a OS=Mus musculus OX=10090 GN=Ppp2r3a PE=1 SV=1	>tr|G3X9E8|G3X9E8_MOUSE MCG15724, isoform CRA_a OS=Mus musculus OX=10090 GN=Ppp2r3a PE=1 SV=1	G3X9E8	13	61.105	-1.30361	0.0599002	0.0296099	20458650	6378550	Not Significant	no
E9PX24	E9PX24_MOUSE	Lyrm9	>tr|E9PX24|E9PX24_MOUSE LYR motif-containing protein 9 (Fragment) OS=Mus musculus OX=10090 GN=Lyrm9 PE=1 SV=1;>sp|Q3UN90|LYRM9_MOUSE LYR motif-containing protein 9 OS=Mus musculus OX=10090 GN=Lyrm9 PE=3 SV=1	E9PX24;Q3UN90	3	11.088	0.594218	0.0603805	0.0298101	31730000	46758250	Not Significant	yes
Q2EMV9	>sp|Q2EMV9|PAR14_MOUSE Poly [ADP-ribose] polymerase 14 OS=Mus musculus OX=10090 GN=Parp14 PE=1 SV=3	>sp|Q2EMV9|PAR14_MOUSE Poly [ADP-ribose] polymerase 14 OS=Mus musculus OX=10090 GN=Parp14 PE=1 SV=3	>sp|Q2EMV9|PAR14_MOUSE Poly [ADP-ribose] polymerase 14 OS=Mus musculus OX=10090 GN=Parp14 PE=1 SV=3	Q2EMV9	3	203.8	0.757108	0.0604753	0.0298198	141180	287810	Not Significant	no
Q8CCF0	>sp|Q8CCF0|PRP31_MOUSE U4/U6 small nuclear ribonucleoprotein Prp31 OS=Mus musculus OX=10090 GN=Prpf31 PE=1 SV=3	>sp|Q8CCF0|PRP31_MOUSE U4/U6 small nuclear ribonucleoprotein Prp31 OS=Mus musculus OX=10090 GN=Prpf31 PE=1 SV=3	>sp|Q8CCF0|PRP31_MOUSE U4/U6 small nuclear ribonucleoprotein Prp31 OS=Mus musculus OX=10090 GN=Prpf31 PE=1 SV=3	Q8CCF0	2	55.429	-0.642392	0.0611052	0.0300929	1380100	848392	Not Significant	no
P11589	>sp|P11589|MUP2_MOUSE Major urinary protein 2 OS=Mus musculus OX=10090 GN=Mup2 PE=1 SV=1	>sp|P11589|MUP2_MOUSE Major urinary protein 2 OS=Mus musculus OX=10090 GN=Mup2 PE=1 SV=1	>sp|P11589|MUP2_MOUSE Major urinary protein 2 OS=Mus musculus OX=10090 GN=Mup2 PE=1 SV=1	P11589	11	20.663	1.00874	0.0614668	0.0302335	1137200	2101300	Not Significant	no
Q04899	>sp|Q04899|CDK18_MOUSE Cyclin-dependent kinase 18 OS=Mus musculus OX=10090 GN=Cdk18 PE=1 SV=1	>sp|Q04899|CDK18_MOUSE Cyclin-dependent kinase 18 OS=Mus musculus OX=10090 GN=Cdk18 PE=1 SV=1	>sp|Q04899|CDK18_MOUSE Cyclin-dependent kinase 18 OS=Mus musculus OX=10090 GN=Cdk18 PE=1 SV=1	Q04899	2	51.847	-1.00964	0.0623805	0.0306449	89783	89263	Not Significant	no
Q9CWT6	>sp|Q9CWT6|DDX28_MOUSE Probable ATP-dependent RNA helicase DDX28 OS=Mus musculus OX=10090 GN=Ddx28 PE=2 SV=2	>sp|Q9CWT6|DDX28_MOUSE Probable ATP-dependent RNA helicase DDX28 OS=Mus musculus OX=10090 GN=Ddx28 PE=2 SV=2	>sp|Q9CWT6|DDX28_MOUSE Probable ATP-dependent RNA helicase DDX28 OS=Mus musculus OX=10090 GN=Ddx28 PE=2 SV=2	Q9CWT6	2	59.514	1.63263	0.0625881	0.0307088	131540	326000	Not Significant	yes
G3UXL2	G3UXL2_MOUSE	Prps1l3	>tr|G3UXL2|G3UXL2_MOUSE Phosphoribosyl pyrophosphate synthetase 1-like 3 OS=Mus musculus OX=10090 GN=Prps1l3 PE=3 SV=1;>sp|Q9D7G0|PRPS1_MOUSE Ribose-phosphate pyrophosphokinase 1 OS=Mus musculus OX=10090 GN=Prps1 PE=1 SV=4	G3UXL2;Q9D7G0	15	34.824	0.658334	0.0630139	0.0307654	24754250	36800500	Not Significant	no
Q5U430	UBR3_MOUSE	Ubr3	>sp|Q5U430|UBR3_MOUSE E3 ubiquitin-protein ligase UBR3 OS=Mus musculus OX=10090 GN=Ubr3 PE=1 SV=3;>tr|F6QC57|F6QC57_MOUSE E3 ubiquitin-protein ligase UBR3 OS=Mus musculus OX=10090 GN=Ubr3 PE=1 SV=1;>tr|F6RDS0|F6RDS0_MOUSE E3 ubiquitin-protein ligase UBR3 (	Q5U430;F6QC57;F6RDS0	12	212.75	-0.875056	0.0628625	0.0307654	1056505	563298	Not Significant	no
Q8JZM7	>sp|Q8JZM7|CDC73_MOUSE Parafibromin OS=Mus musculus OX=10090 GN=Cdc73 PE=1 SV=1	>sp|Q8JZM7|CDC73_MOUSE Parafibromin OS=Mus musculus OX=10090 GN=Cdc73 PE=1 SV=1	>sp|Q8JZM7|CDC73_MOUSE Parafibromin OS=Mus musculus OX=10090 GN=Cdc73 PE=1 SV=1	Q8JZM7	2	60.576	1.23485	0.0629578	0.0307654	137407	257498	Not Significant	no
Q9WTU6	>sp|Q9WTU6|MK09_MOUSE Mitogen-activated protein kinase 9 OS=Mus musculus OX=10090 GN=Mapk9 PE=1 SV=2	>sp|Q9WTU6|MK09_MOUSE Mitogen-activated protein kinase 9 OS=Mus musculus OX=10090 GN=Mapk9 PE=1 SV=2	>sp|Q9WTU6|MK09_MOUSE Mitogen-activated protein kinase 9 OS=Mus musculus OX=10090 GN=Mapk9 PE=1 SV=2	Q9WTU6	5	48.189	0.92815	0.0629948	0.0307654	1671095	2600700	Not Significant	no
P54822	PUR8_MOUSE	Adsl	>sp|P54822|PUR8_MOUSE Adenylosuccinate lyase OS=Mus musculus OX=10090 GN=Adsl PE=1 SV=2;>tr|E9Q242|E9Q242_MOUSE Adenylosuccinate lyase OS=Mus musculus OX=10090 GN=Adsl PE=1 SV=1;>tr|E9Q3T7|E9Q3T7_MOUSE Adenylosuccinate lyase OS=Mus musculus OX=10090 GN=Ads	P54822;E9Q242;E9Q3T7	31	54.866	-0.706193	0.0632125	0.0307705	219610000	123982500	Not Significant	no
Q9D0L7	ARM10_MOUSE	Armc10	>sp|Q9D0L7|ARM10_MOUSE Armadillo repeat-containing protein 10 OS=Mus musculus OX=10090 GN=Armc10 PE=1 SV=1;>tr|D3Z5T2|D3Z5T2_MOUSE Armadillo repeat-containing protein 10 OS=Mus musculus OX=10090 GN=Armc10 PE=1 SV=1	Q9D0L7;D3Z5T2	6	33.31	0.948413	0.0632572	0.0307705	3971825	7149700	Not Significant	yes
Q9D1E8	PLCE_MOUSE	Agpat5	>sp|Q9D1E8|PLCE_MOUSE 1-acyl-sn-glycerol-3-phosphate acyltransferase epsilon OS=Mus musculus OX=10090 GN=Agpat5 PE=2 SV=2;>tr|F8WGD9|F8WGD9_MOUSE 1-acyl-sn-glycerol-3-phosphate acyltransferase epsilon OS=Mus musculus OX=10090 GN=Agpat5 PE=1 SV=1	Q9D1E8;F8WGD9	6	42.202	0.646635	0.0631072	0.0307705	1918125	3037050	Not Significant	yes
D3YTP0	D3YTP0_MOUSE	Steap3	>tr|D3YTP0|D3YTP0_MOUSE Metalloreductase STEAP3 (Fragment) OS=Mus musculus OX=10090 GN=Steap3 PE=1 SV=8;>tr|A0A0R4J1G9|A0A0R4J1G9_MOUSE Metalloreductase STEAP3 OS=Mus musculus OX=10090 GN=Steap3 PE=1 SV=1;>tr|E9QN92|E9QN92_MOUSE Metalloreductase STEAP3 OS=	D3YTP0;A0A0R4J1G9;E9QN92;Q8CI59	6	46.878	1.00938	0.0634173	0.030785	1.97827e+06	3524750	Not Significant	no
Q61749	EI2BD_MOUSE	Eif2b4	>sp|Q61749|EI2BD_MOUSE Translation initiation factor eIF-2B subunit delta OS=Mus musculus OX=10090 GN=Eif2b4 PE=1 SV=2;>tr|D3Z780|D3Z780_MOUSE Translation initiation factor eIF-2B subunit delta OS=Mus musculus OX=10090 GN=Eif2b4 PE=1 SV=1;>tr|A0A0J9YUY0|A0	Q61749;D3Z780;A0A0J9YUY0	8	57.624	1.13135	0.0634422	0.030785	1557520	2950900	Not Significant	no
Q3U9N4	Q3U9N4_MOUSE	Grn	>tr|Q3U9N4|Q3U9N4_MOUSE Granulins OS=Mus musculus OX=10090 GN=Grn PE=1 SV=1;>sp|P28798|GRN_MOUSE Granulins OS=Mus musculus OX=10090 GN=Grn PE=1 SV=2;>tr|H3BJE0|H3BJE0_MOUSE Granulins (Fragment) OS=Mus musculus OX=10090 GN=Grn PE=1 SV=1	Q3U9N4;P28798;H3BJE0	6	65.018	1.2645	0.0638917	0.0309652	1830810	4510025	Not Significant	no
Q9CQA1	>sp|Q9CQA1|TPPC5_MOUSE Trafficking protein particle complex subunit 5 OS=Mus musculus OX=10090 GN=Trappc5 PE=1 SV=1	>sp|Q9CQA1|TPPC5_MOUSE Trafficking protein particle complex subunit 5 OS=Mus musculus OX=10090 GN=Trappc5 PE=1 SV=1	>sp|Q9CQA1|TPPC5_MOUSE Trafficking protein particle complex subunit 5 OS=Mus musculus OX=10090 GN=Trappc5 PE=1 SV=1	Q9CQA1	7	20.795	0.785669	0.0642718	0.0311114	4455675	6992950	Not Significant	no
Q61206	PA1B2_MOUSE	Pafah1b2	>sp|Q61206|PA1B2_MOUSE Platelet-activating factor acetylhydrolase IB subunit beta OS=Mus musculus OX=10090 GN=Pafah1b2 PE=1 SV=2;>tr|A0A1L1SVK0|A0A1L1SVK0_MOUSE Platelet-activating factor acetylhydrolase IB subunit beta (Fragment) OS=Mus musculus OX=10090	Q61206;A0A1L1SVK0;A0A1L1SRD0	8	25.581	0.939283	0.0644034	0.0311371	36372000	68850500	Not Significant	no
Q5SUR0	>sp|Q5SUR0|PUR4_MOUSE Phosphoribosylformylglycinamidine synthase OS=Mus musculus OX=10090 GN=Pfas PE=1 SV=1	>sp|Q5SUR0|PUR4_MOUSE Phosphoribosylformylglycinamidine synthase OS=Mus musculus OX=10090 GN=Pfas PE=1 SV=1	>sp|Q5SUR0|PUR4_MOUSE Phosphoribosylformylglycinamidine synthase OS=Mus musculus OX=10090 GN=Pfas PE=1 SV=1	Q5SUR0	3	144.63	1.18861	0.0650279	0.0314007	220470	516578	Not Significant	no
P54227	STMN1_MOUSE	Stmn1	>sp|P54227|STMN1_MOUSE Stathmin OS=Mus musculus OX=10090 GN=Stmn1 PE=1 SV=2;>tr|D3Z1Z8|D3Z1Z8_MOUSE Stathmin (Fragment) OS=Mus musculus OX=10090 GN=Stmn1 PE=1 SV=1;>tr|D3Z5N2|D3Z5N2_MOUSE Stathmin OS=Mus musculus OX=10090 GN=Stmn1 PE=1 SV=1	P54227;D3Z1Z8;D3Z5N2	8	17.274	0.693647	0.0653244	0.0315055	11522875	17492750	Not Significant	no
Q9CYJ6	Q9CYJ6_MOUSE	Sec61a2	>tr|Q9CYJ6|Q9CYJ6_MOUSE Protein transport protein Sec61 subunit alpha isoform 2 OS=Mus musculus OX=10090 GN=Sec61a2 PE=1 SV=1;>sp|Q9JLR1|S61A2_MOUSE Protein transport protein Sec61 subunit alpha isoform 2 OS=Mus musculus OX=10090 GN=Sec61a2 PE=2 SV=3	Q9CYJ6;Q9JLR1	6	44.749	0.836737	0.0654718	0.0315382	464347	842898	Not Significant	no
P49222	EPB42_MOUSE	Epb42	>sp|P49222|EPB42_MOUSE Erythrocyte membrane protein band 4.2 OS=Mus musculus OX=10090 GN=Epb42 PE=1 SV=3;>tr|Q3UV95|Q3UV95_MOUSE Erythrocyte membrane protein band 4.2 OS=Mus musculus OX=10090 GN=Epb42 PE=1 SV=1	P49222;Q3UV95	13	76.755	-0.691312	0.0655549	0.0315399	4532825	3049475	Not Significant	no
O35382	EXOC4_MOUSE	Exoc4	>sp|O35382|EXOC4_MOUSE Exocyst complex component 4 OS=Mus musculus OX=10090 GN=Exoc4 PE=1 SV=2;>tr|Q8C391|Q8C391_MOUSE Exocyst complex component 4 OS=Mus musculus OX=10090 GN=Exoc4 PE=1 SV=1;>tr|Q9CXE1|Q9CXE1_MOUSE Exocyst complex component 4 OS=Mus muscul	O35382;Q8C391;Q9CXE1	10	110.54	0.602683	0.0657106	0.0315765	853228	1.39313e+06	Not Significant	no
Q9CZZ6	Q9CZZ6_MOUSE	Ggps1	>tr|Q9CZZ6|Q9CZZ6_MOUSE Geranylgeranyl diphosphate synthase 1, isoform CRA_a OS=Mus musculus OX=10090 GN=Ggps1 PE=1 SV=1;>sp|Q9WTN0|GGPPS_MOUSE Geranylgeranyl pyrophosphate synthase OS=Mus musculus OX=10090 GN=Ggps1 PE=1 SV=1;>tr|A0A1Y7VMJ4|A0A1Y7VMJ4_MOUS	Q9CZZ6;Q9WTN0;A0A1Y7VMJ4;A0A1Y7VLK7;A0A1Y7VNC9;A0A1Y7VJZ1	2	27.3	-0.676421	0.0660526	0.0317024	381202	235677	Not Significant	no
P41317	>sp|P41317|MBL2_MOUSE Mannose-binding protein C OS=Mus musculus OX=10090 GN=Mbl2 PE=1 SV=2	>sp|P41317|MBL2_MOUSE Mannose-binding protein C OS=Mus musculus OX=10090 GN=Mbl2 PE=1 SV=2	>sp|P41317|MBL2_MOUSE Mannose-binding protein C OS=Mus musculus OX=10090 GN=Mbl2 PE=1 SV=2	P41317	4	25.957	-1.39099	0.0663045	0.0317848	6218275	3.01577e+06	Not Significant	no
A2BDX2	A2BDX2_MOUSE	Dpm1	>tr|A2BDX2|A2BDX2_MOUSE Dolichol-phosphate mannosyltransferase subunit 1 OS=Mus musculus OX=10090 GN=Dpm1 PE=1 SV=1;>sp|O70152|DPM1_MOUSE Dolichol-phosphate mannosyltransferase subunit 1 OS=Mus musculus OX=10090 GN=Dpm1 PE=1 SV=1;>tr|F8WII3|F8WII3_MOUSE Do	A2BDX2;O70152;F8WII3	3	23.432	0.866472	0.0672198	0.0321847	2468100	4269300	Not Significant	no
E9PZ21	E9PZ21_MOUSE	Rbms1	>tr|E9PZ21|E9PZ21_MOUSE RNA-binding motif, single-stranded-interacting protein 1 OS=Mus musculus OX=10090 GN=Rbms1 PE=1 SV=1;>sp|Q91W59|RBMS1_MOUSE RNA-binding motif, single-stranded-interacting protein 1 OS=Mus musculus OX=10090 GN=Rbms1 PE=1 SV=1	E9PZ21;Q91W59	2	45.02	0.750663	0.0676644	0.0323049	602620	684858	Not Significant	no
P63248	IPKA_MOUSE	Pkia	>sp|P63248|IPKA_MOUSE cAMP-dependent protein kinase inhibitor alpha OS=Mus musculus OX=10090 GN=Pkia PE=1 SV=2;>tr|A0A0A6YXS7|A0A0A6YXS7_MOUSE cAMP-dependent protein kinase inhibitor alpha (Fragment) OS=Mus musculus OX=10090 GN=Pkia PE=1 SV=1	P63248;A0A0A6YXS7	4	7.9604	-0.666801	0.0675725	0.0323049	56610750	34935500	Not Significant	no
Q9D1C8	VPS28_MOUSE	Vps28	>sp|Q9D1C8|VPS28_MOUSE Vacuolar protein sorting-associated protein 28 homolog OS=Mus musculus OX=10090 GN=Vps28 PE=1 SV=1;>tr|A0A2R8VKS6|A0A2R8VKS6_MOUSE Vacuolar protein sorting-associated protein 28 homolog OS=Mus musculus OX=10090 GN=Vps28 PE=1 SV=1	Q9D1C8;A0A2R8VKS6	8	25.452	0.597209	0.0677154	0.0323049	7230400	10591800	Not Significant	no
Q9EPC5	RET7_MOUSE	Rbp7	>sp|Q9EPC5|RET7_MOUSE Retinoid-binding protein 7 OS=Mus musculus OX=10090 GN=Rbp7 PE=1 SV=1;>tr|F6R1Y3|F6R1Y3_MOUSE Retinoid-binding protein 7 (Fragment) OS=Mus musculus OX=10090 GN=Rbp7 PE=1 SV=1	Q9EPC5;F6R1Y3	2	15.427	1.78521	0.068011	0.032407	4.9761e+06	11393150	Not Significant	no
P43275	>sp|P43275|H11_MOUSE Histone H1.1 OS=Mus musculus OX=10090 GN=Hist1h1a PE=1 SV=2	>sp|P43275|H11_MOUSE Histone H1.1 OS=Mus musculus OX=10090 GN=Hist1h1a PE=1 SV=2	>sp|P43275|H11_MOUSE Histone H1.1 OS=Mus musculus OX=10090 GN=Hist1h1a PE=1 SV=2	P43275	4	21.785	0.644936	0.0680947	0.0324079	1.64459e+06	2677750	Not Significant	no
A2A9I0	A2A9I0_MOUSE	Gosr2	>tr|A2A9I0|A2A9I0_MOUSE Golgi SNAP receptor complex member 2 OS=Mus musculus OX=10090 GN=Gosr2 PE=1 SV=1;>sp|O35166|GOSR2_MOUSE Golgi SNAP receptor complex member 2 OS=Mus musculus OX=10090 GN=Gosr2 PE=1 SV=2	A2A9I0;O35166	6	19.571	1.33191	0.068493	0.0325584	1.09326e+06	3.67616e+06	Not Significant	no
E0CXA9	E0CXA9_MOUSE	Mob4	>tr|E0CXA9|E0CXA9_MOUSE MOB-like protein phocein OS=Mus musculus OX=10090 GN=Mob4 PE=1 SV=1;>sp|Q6PEB6|PHOCN_MOUSE MOB-like protein phocein OS=Mus musculus OX=10090 GN=Mob4 PE=1 SV=1;>tr|E0CYJ0|E0CYJ0_MOUSE MOB-like protein phocein (Fragment) OS=Mus muscul	E0CXA9;Q6PEB6;E0CYJ0	6	23.513	1.53769	0.0688302	0.0326795	4.23795e+06	9238175	Not Significant	no
Q91ZR1	>sp|Q91ZR1|RAB4B_MOUSE Ras-related protein Rab-4B OS=Mus musculus OX=10090 GN=Rab4b PE=1 SV=2	>sp|Q91ZR1|RAB4B_MOUSE Ras-related protein Rab-4B OS=Mus musculus OX=10090 GN=Rab4b PE=1 SV=2	>sp|Q91ZR1|RAB4B_MOUSE Ras-related protein Rab-4B OS=Mus musculus OX=10090 GN=Rab4b PE=1 SV=2	Q91ZR1	3	23.629	0.616947	0.0689751	0.0327091	1.2672e+06	2528230	Not Significant	no
P16301	>sp|P16301|LCAT_MOUSE Phosphatidylcholine-sterol acyltransferase OS=Mus musculus OX=10090 GN=Lcat PE=1 SV=2	>sp|P16301|LCAT_MOUSE Phosphatidylcholine-sterol acyltransferase OS=Mus musculus OX=10090 GN=Lcat PE=1 SV=2	>sp|P16301|LCAT_MOUSE Phosphatidylcholine-sterol acyltransferase OS=Mus musculus OX=10090 GN=Lcat PE=1 SV=2	P16301	4	49.746	-1.51521	0.0693736	0.0328196	1223840	638627	Not Significant	no
Q7TMC8	>sp|Q7TMC8|FUK_MOUSE L-fucose kinase OS=Mus musculus OX=10090 GN=Fuk PE=1 SV=1	>sp|Q7TMC8|FUK_MOUSE L-fucose kinase OS=Mus musculus OX=10090 GN=Fuk PE=1 SV=1	>sp|Q7TMC8|FUK_MOUSE L-fucose kinase OS=Mus musculus OX=10090 GN=Fuk PE=1 SV=1	Q7TMC8	4	119.27	0.680789	0.0693182	0.0328196	302105	500190	Not Significant	no
Q8CIH9	>tr|Q8CIH9|Q8CIH9_MOUSE Amidophosphoribosyltransferase OS=Mus musculus OX=10090 GN=Ppat PE=1 SV=1	>tr|Q8CIH9|Q8CIH9_MOUSE Amidophosphoribosyltransferase OS=Mus musculus OX=10090 GN=Ppat PE=1 SV=1	>tr|Q8CIH9|Q8CIH9_MOUSE Amidophosphoribosyltransferase OS=Mus musculus OX=10090 GN=Ppat PE=1 SV=1	Q8CIH9	8	57.402	1.12754	0.0694689	0.0328255	1615075	2924900	Not Significant	no
Q9Z1Q2	>sp|Q9Z1Q2|ABHGA_MOUSE Protein ABHD16A OS=Mus musculus OX=10090 GN=Abhd16a PE=1 SV=3	>sp|Q9Z1Q2|ABHGA_MOUSE Protein ABHD16A OS=Mus musculus OX=10090 GN=Abhd16a PE=1 SV=3	>sp|Q9Z1Q2|ABHGA_MOUSE Protein ABHD16A OS=Mus musculus OX=10090 GN=Abhd16a PE=1 SV=3	Q9Z1Q2	11	63.085	0.997161	0.0697104	0.0329004	5259875	9231050	Not Significant	no
Q91WX5	Q91WX5_MOUSE	Bak1	>tr|Q91WX5|Q91WX5_MOUSE Bak1 protein OS=Mus musculus OX=10090 GN=Bak1 PE=1 SV=1;>sp|O08734|BAK_MOUSE Bcl-2 homologous antagonist/killer OS=Mus musculus OX=10090 GN=Bak1 PE=1 SV=3	Q91WX5;O08734	2	16.402	0.708594	0.0700947	0.032925	6419100	11271775	Not Significant	yes
Q5ND52	>sp|Q5ND52|MRM3_MOUSE rRNA methyltransferase 3, mitochondrial OS=Mus musculus OX=10090 GN=Mrm3 PE=2 SV=1	>sp|Q5ND52|MRM3_MOUSE rRNA methyltransferase 3, mitochondrial OS=Mus musculus OX=10090 GN=Mrm3 PE=2 SV=1	>sp|Q5ND52|MRM3_MOUSE rRNA methyltransferase 3, mitochondrial OS=Mus musculus OX=10090 GN=Mrm3 PE=2 SV=1	Q5ND52	3	46.795	0.790219	0.0700547	0.032925	1.18913e+06	1785800	Not Significant	yes
Q8K2Q5	CHCH7_MOUSE	Chchd7	>sp|Q8K2Q5|CHCH7_MOUSE Coiled-coil-helix-coiled-coil-helix domain-containing protein 7 OS=Mus musculus OX=10090 GN=Chchd7 PE=1 SV=1;>tr|B1AXC8|B1AXC8_MOUSE Coiled-coil-helix-coiled-coil-helix domain-containing protein 7 (Fragment) OS=Mus musculus OX=10090	Q8K2Q5;B1AXC8	5	10.101	0.726533	0.070068	0.032925	19912100	31449500	Not Significant	yes
Q91Z67	SRGP2_MOUSE	Srgap2	>sp|Q91Z67|SRGP2_MOUSE SLIT-ROBO Rho GTPase-activating protein 2 OS=Mus musculus OX=10090 GN=Srgap2 PE=1 SV=2;>tr|A0A087WSQ1|A0A087WSQ1_MOUSE SLIT-ROBO Rho GTPase-activating protein 2 (Fragment) OS=Mus musculus OX=10090 GN=Srgap2 PE=1 SV=1;>tr|A0A087WNM1|A	Q91Z67;A0A087WSQ1;A0A087WNM1;A0A087WS59	4	120.8	1.29449	0.0699085	0.032925	177478	406965	Not Significant	no
A0A1B0GS41	A0A1B0GS41_MOUSE	Gab1	>tr|A0A1B0GS41|A0A1B0GS41_MOUSE GRB2-associated-binding protein 1 OS=Mus musculus OX=10090 GN=Gab1 PE=1 SV=1;>sp|Q9QYY0|GAB1_MOUSE GRB2-associated-binding protein 1 OS=Mus musculus OX=10090 GN=Gab1 PE=1 SV=2	A0A1B0GS41;Q9QYY0	5	80.184	0.658266	0.0703679	0.0329752	850728	1319545	Not Significant	no
A0A2I3BQ07	A0A2I3BQ07_MOUSE	Ankrd28	>tr|A0A2I3BQ07|A0A2I3BQ07_MOUSE Serine/threonine-protein phosphatase 6 regulatory ankyrin repeat subunit A OS=Mus musculus OX=10090 GN=Ankrd28 PE=1 SV=1;>sp|Q505D1|ANR28_MOUSE Serine/threonine-protein phosphatase 6 regulatory ankyrin repeat subunit A OS=Mu	A0A2I3BQ07;Q505D1;A0A2I3BQJ1;A0A2I3BRN1	6	116.03	1.34968	0.0703352	0.0329752	529208	1086205	Not Significant	no
Q8BFZ9	ERLN2_MOUSE	Erlin2	>sp|Q8BFZ9|ERLN2_MOUSE Erlin-2 OS=Mus musculus OX=10090 GN=Erlin2 PE=1 SV=1;>tr|A0A1B0GT70|A0A1B0GT70_MOUSE Erlin-2 (Fragment) OS=Mus musculus OX=10090 GN=Erlin2 PE=1 SV=1;>tr|A0A1B0GSD8|A0A1B0GSD8_MOUSE Erlin-2 (Fragment) OS=Mus musculus OX=10090 GN=Erlin	Q8BFZ9;A0A1B0GT70;A0A1B0GSD8	13	37.872	0.589395	0.0705269	0.0330107	9395075	13435750	Not Significant	no
Q91YJ2	>sp|Q91YJ2|SNX4_MOUSE Sorting nexin-4 OS=Mus musculus OX=10090 GN=Snx4 PE=1 SV=1	>sp|Q91YJ2|SNX4_MOUSE Sorting nexin-4 OS=Mus musculus OX=10090 GN=Snx4 PE=1 SV=1	>sp|Q91YJ2|SNX4_MOUSE Sorting nexin-4 OS=Mus musculus OX=10090 GN=Snx4 PE=1 SV=1	Q91YJ2	3	51.777	1.68423	0.0707992	0.033099	583231	1.27544e+06	Not Significant	no
Q8BTI8	>sp|Q8BTI8|SRRM2_MOUSE Serine/arginine repetitive matrix protein 2 OS=Mus musculus OX=10090 GN=Srrm2 PE=1 SV=3	>sp|Q8BTI8|SRRM2_MOUSE Serine/arginine repetitive matrix protein 2 OS=Mus musculus OX=10090 GN=Srrm2 PE=1 SV=3	>sp|Q8BTI8|SRRM2_MOUSE Serine/arginine repetitive matrix protein 2 OS=Mus musculus OX=10090 GN=Srrm2 PE=1 SV=3	Q8BTI8	3	294.84	0.990268	0.0714198	0.0333106	83129.7	160463	Not Significant	no
Q9CQQ8	>sp|Q9CQQ8|LSM7_MOUSE U6 snRNA-associated Sm-like protein LSm7 OS=Mus musculus OX=10090 GN=Lsm7 PE=1 SV=1	>sp|Q9CQQ8|LSM7_MOUSE U6 snRNA-associated Sm-like protein LSm7 OS=Mus musculus OX=10090 GN=Lsm7 PE=1 SV=1	>sp|Q9CQQ8|LSM7_MOUSE U6 snRNA-associated Sm-like protein LSm7 OS=Mus musculus OX=10090 GN=Lsm7 PE=1 SV=1	Q9CQQ8	3	11.636	1.05864	0.0713956	0.0333106	2724500	5377825	Not Significant	no
Q810A7	>sp|Q810A7|DDX42_MOUSE ATP-dependent RNA helicase DDX42 OS=Mus musculus OX=10090 GN=Ddx42 PE=1 SV=3	>sp|Q810A7|DDX42_MOUSE ATP-dependent RNA helicase DDX42 OS=Mus musculus OX=10090 GN=Ddx42 PE=1 SV=3	>sp|Q810A7|DDX42_MOUSE ATP-dependent RNA helicase DDX42 OS=Mus musculus OX=10090 GN=Ddx42 PE=1 SV=3	Q810A7	3	101.96	-0.707178	0.0716653	0.0333858	379493	286107	Not Significant	no
Q3TGM7	Q3TGM7_MOUSE	Hbs1l	>tr|Q3TGM7|Q3TGM7_MOUSE HBS1-like protein OS=Mus musculus OX=10090 GN=Hbs1l PE=1 SV=1;>sp|Q69ZS7|HBS1L_MOUSE HBS1-like protein OS=Mus musculus OX=10090 GN=Hbs1l PE=1 SV=2	Q3TGM7;Q69ZS7	12	74.827	0.722854	0.0718152	0.0334164	1423825	2484175	Not Significant	no
A0A140T8P5	>tr|A0A140T8P5|A0A140T8P5_MOUSE Immunoglobulin kappa chain variable 8-24 (Fragment) OS=Mus musculus OX=10090 GN=Igkv8-24 PE=4 SV=2	>tr|A0A140T8P5|A0A140T8P5_MOUSE Immunoglobulin kappa chain variable 8-24 (Fragment) OS=Mus musculus OX=10090 GN=Igkv8-24 PE=4 SV=2	>tr|A0A140T8P5|A0A140T8P5_MOUSE Immunoglobulin kappa chain variable 8-24 (Fragment) OS=Mus musculus OX=10090 GN=Igkv8-24 PE=4 SV=2	A0A140T8P5	2	13.264	0.671173	0.0719665	0.0334475	3.43493e+06	6.16363e+06	Not Significant	no
Q6ZQ38	>sp|Q6ZQ38|CAND1_MOUSE Cullin-associated NEDD8-dissociated protein 1 OS=Mus musculus OX=10090 GN=Cand1 PE=1 SV=2	>sp|Q6ZQ38|CAND1_MOUSE Cullin-associated NEDD8-dissociated protein 1 OS=Mus musculus OX=10090 GN=Cand1 PE=1 SV=2	>sp|Q6ZQ38|CAND1_MOUSE Cullin-associated NEDD8-dissociated protein 1 OS=Mus musculus OX=10090 GN=Cand1 PE=1 SV=2	Q6ZQ38	45	136.33	0.659769	0.0722844	0.0335322	22504750	37116250	Not Significant	no
Q9DAU1	>sp|Q9DAU1|CNPY3_MOUSE Protein canopy homolog 3 OS=Mus musculus OX=10090 GN=Cnpy3 PE=1 SV=1	>sp|Q9DAU1|CNPY3_MOUSE Protein canopy homolog 3 OS=Mus musculus OX=10090 GN=Cnpy3 PE=1 SV=1	>sp|Q9DAU1|CNPY3_MOUSE Protein canopy homolog 3 OS=Mus musculus OX=10090 GN=Cnpy3 PE=1 SV=1	Q9DAU1	3	30.537	1.28085	0.072318	0.0335322	2286900	9181800	Not Significant	no
O88327	>sp|O88327|CTNL1_MOUSE Alpha-catulin OS=Mus musculus OX=10090 GN=Ctnnal1 PE=1 SV=1	>sp|O88327|CTNL1_MOUSE Alpha-catulin OS=Mus musculus OX=10090 GN=Ctnnal1 PE=1 SV=1	>sp|O88327|CTNL1_MOUSE Alpha-catulin OS=Mus musculus OX=10090 GN=Ctnnal1 PE=1 SV=1	O88327	3	81.462	2.10472	0.0724564	0.0335572	277246	988585	Not Significant	no
A0A1Y7VLN4	A0A1Y7VLN4_MOUSE	Lpin1	>tr|A0A1Y7VLN4|A0A1Y7VLN4_MOUSE Phosphatidate phosphatase LPIN1 OS=Mus musculus OX=10090 GN=Lpin1 PE=1 SV=1;>tr|E9QKQ5|E9QKQ5_MOUSE Phosphatidate phosphatase LPIN1 OS=Mus musculus OX=10090 GN=Lpin1 PE=1 SV=2;>sp|Q91ZP3|LPIN1_MOUSE Phosphatidate phosphatase	A0A1Y7VLN4;E9QKQ5;Q91ZP3	13	98.535	0.887672	0.0732661	0.0338626	1.35396e+06	2832050	Not Significant	no
Q9CXE7	TMED5_MOUSE	Tmed5	>sp|Q9CXE7|TMED5_MOUSE Transmembrane emp24 domain-containing protein 5 OS=Mus musculus OX=10090 GN=Tmed5 PE=1 SV=1;>tr|E9PXY3|E9PXY3_MOUSE Transmembrane emp24 domain-containing protein 5 OS=Mus musculus OX=10090 GN=Tmed5 PE=1 SV=1	Q9CXE7;E9PXY3	3	26.172	-0.821611	0.0732868	0.0338626	9776200	5915050	Not Significant	no
A0A0R4J065	A0A0R4J065_MOUSE	Atg4b	>tr|A0A0R4J065|A0A0R4J065_MOUSE Cysteine protease OS=Mus musculus OX=10090 GN=Atg4b PE=1 SV=1;>sp|Q8BGE6|ATG4B_MOUSE Cysteine protease ATG4B OS=Mus musculus OX=10090 GN=Atg4b PE=1 SV=2;>tr|A0A087WNY2|A0A087WNY2_MOUSE Cysteine protease (Fragment) OS=Mus mus	A0A0R4J065;Q8BGE6;A0A087WNY2;A0A087WRT0	4	44.403	0.965185	0.0741092	0.0341804	1022745	1841525	Not Significant	no
Q8CGE8	>sp|Q8CGE8|IFI5A_MOUSE Interferon-activable protein 205-A OS=Mus musculus OX=10090 GN=Ifi205a PE=2 SV=1	>sp|Q8CGE8|IFI5A_MOUSE Interferon-activable protein 205-A OS=Mus musculus OX=10090 GN=Ifi205a PE=2 SV=1	>sp|Q8CGE8|IFI5A_MOUSE Interferon-activable protein 205-A OS=Mus musculus OX=10090 GN=Ifi205a PE=2 SV=1	Q8CGE8	11	45.176	1.65647	0.0741469	0.0341804	1634995	3152175	Not Significant	no
H3BJ53	>tr|H3BJ53|H3BJ53_MOUSE Rho guanine nucleotide exchange factor 6 (Fragment) OS=Mus musculus OX=10090 GN=Arhgef6 PE=1 SV=1	>tr|H3BJ53|H3BJ53_MOUSE Rho guanine nucleotide exchange factor 6 (Fragment) OS=Mus musculus OX=10090 GN=Arhgef6 PE=1 SV=1	>tr|H3BJ53|H3BJ53_MOUSE Rho guanine nucleotide exchange factor 6 (Fragment) OS=Mus musculus OX=10090 GN=Arhgef6 PE=1 SV=1	H3BJ53	5	34.571	-1.19498	0.0744895	0.0342985	724750	606973	Not Significant	no
Q9D8N2	FA45A_MOUSE	Fam45a	>sp|Q9D8N2|FA45A_MOUSE Protein FAM45A OS=Mus musculus OX=10090 GN=Fam45a PE=1 SV=2;>tr|Q3TH34|Q3TH34_MOUSE Protein FAM45A OS=Mus musculus OX=10090 GN=Fam45a PE=1 SV=1	Q9D8N2;Q3TH34	6	40.42	0.614151	0.074632	0.0343242	949610	1607540	Not Significant	no
A2AHX8	A2AHX8_MOUSE	Bcl2l1	>tr|A2AHX8|A2AHX8_MOUSE Bcl-2-like protein 1 (Fragment) OS=Mus musculus OX=10090 GN=Bcl2l1 PE=1 SV=1;>tr|A2AHX9|A2AHX9_MOUSE Bcl-2-like protein 1 (Fragment) OS=Mus musculus OX=10090 GN=Bcl2l1 PE=1 SV=1;>tr|Q9QWX2|Q9QWX2_MOUSE Bcl-2-like protein 1 (Fragment	A2AHX8;A2AHX9;Q9QWX2;Q64373;A2AHX7	2	10.51	1.09346	0.0747484	0.0343298	5536275	8842500	Not Significant	yes
Q9CQD4	CH1B2_MOUSE	Chmp1b2	>sp|Q9CQD4|CH1B2_MOUSE Charged multivesicular body protein 1b-2 OS=Mus musculus OX=10090 GN=Chmp1b2 PE=2 SV=2;>sp|Q99LU0|CH1B1_MOUSE Charged multivesicular body protein 1b-1 OS=Mus musculus OX=10090 GN=Chmp1b1 PE=1 SV=1	Q9CQD4;Q99LU0	4	22.161	0.695684	0.0748174	0.0343298	4882500	7555475	Not Significant	no
G5E8G0	G5E8G0_MOUSE	Hnrnpd	>tr|G5E8G0|G5E8G0_MOUSE Heterogeneous nuclear ribonucleoprotein D, isoform CRA_b OS=Mus musculus OX=10090 GN=Hnrnpd PE=1 SV=1;>tr|G3X9W0|G3X9W0_MOUSE Heterogeneous nuclear ribonucleoprotein D, isoform CRA_a OS=Mus musculus OX=10090 GN=Hnrnpd PE=1 SV=1;>tr|	G5E8G0;G3X9W0;F6ZV59;E9Q5B6	6	30.608	0.659394	0.0750712	0.0343667	3074075	4565825	Not Significant	no
Q8C0E2	>sp|Q8C0E2|VP26B_MOUSE Vacuolar protein sorting-associated protein 26B OS=Mus musculus OX=10090 GN=Vps26b PE=1 SV=1	>sp|Q8C0E2|VP26B_MOUSE Vacuolar protein sorting-associated protein 26B OS=Mus musculus OX=10090 GN=Vps26b PE=1 SV=1	>sp|Q8C0E2|VP26B_MOUSE Vacuolar protein sorting-associated protein 26B OS=Mus musculus OX=10090 GN=Vps26b PE=1 SV=1	Q8C0E2	8	39.124	-0.980764	0.0750087	0.0343667	3903600	2.42054e+06	Not Significant	no
Q9CQ48	NUDC2_MOUSE	Nudcd2	>sp|Q9CQ48|NUDC2_MOUSE NudC domain-containing protein 2 OS=Mus musculus OX=10090 GN=Nudcd2 PE=1 SV=1;>tr|E0CYQ2|E0CYQ2_MOUSE NudC domain-containing protein 2 OS=Mus musculus OX=10090 GN=Nudcd2 PE=1 SV=1	Q9CQ48;E0CYQ2	4	17.66	0.649441	0.075323	0.0344392	11253175	18362925	Not Significant	no
Q9Z2X1	HNRPF_MOUSE	Hnrnpf	>sp|Q9Z2X1|HNRPF_MOUSE Heterogeneous nuclear ribonucleoprotein F OS=Mus musculus OX=10090 GN=Hnrnpf PE=1 SV=3;>tr|J3QMT0|J3QMT0_MOUSE Heterogeneous nuclear ribonucleoprotein F (Fragment) OS=Mus musculus OX=10090 GN=Hnrnpf PE=1 SV=8;>tr|J3QM80|J3QM80_MOUSE	Q9Z2X1;J3QMT0;J3QM80	14	45.729	0.721303	0.0754032	0.0344392	8569825	15376025	Not Significant	no
Q9CR09	UFC1_MOUSE	Ufc1	>sp|Q9CR09|UFC1_MOUSE Ubiquitin-fold modifier-conjugating enzyme 1 OS=Mus musculus OX=10090 GN=Ufc1 PE=1 SV=1;>tr|M0QWS4|M0QWS4_MOUSE Ubiquitin-fold modifier conjugating enzyme 1, isoform CRA_c OS=Mus musculus OX=10090 GN=Ufc1 PE=1 SV=1	Q9CR09;M0QWS4	8	19.481	0.61648	0.0761936	0.0347601	15672500	24495250	Not Significant	no
G3UZ34	G3UZ34_MOUSE	Eftud2	>tr|G3UZ34|G3UZ34_MOUSE 116 kDa U5 small nuclear ribonucleoprotein component OS=Mus musculus OX=10090 GN=Eftud2 PE=1 SV=1;>tr|A2AH85|A2AH85_MOUSE 116 kDa U5 small nuclear ribonucleoprotein component OS=Mus musculus OX=10090 GN=Eftud2 PE=1 SV=1;>sp|O08810|U	G3UZ34;A2AH85;O08810	9	108.34	1.26309	0.0773752	0.0352586	458512	1012145	Not Significant	no
E9PX30	E9PX30_MOUSE	Map4k5	>tr|E9PX30|E9PX30_MOUSE Mitogen-activated protein kinase kinase kinase kinase OS=Mus musculus OX=10090 GN=Map4k5 PE=1 SV=1;>sp|Q8BPM2|M4K5_MOUSE Mitogen-activated protein kinase kinase kinase kinase 5 OS=Mus musculus OX=10090 GN=Map4k5 PE=1 SV=2;>tr|E9Q1T3	E9PX30;Q8BPM2;E9Q1T3	3	94.986	1.55139	0.0777583	0.0353925	211291	332980	Not Significant	no
A0A0R4J0T5	A0A0R4J0T5_MOUSE	Celf1	>tr|A0A0R4J0T5|A0A0R4J0T5_MOUSE CUG triplet repeat, RNA binding protein 1, isoform CRA_b OS=Mus musculus OX=10090 GN=Celf1 PE=1 SV=1;>sp|P28659|CELF1_MOUSE CUGBP Elav-like family member 1 OS=Mus musculus OX=10090 GN=Celf1 PE=1 SV=2	A0A0R4J0T5;P28659	9	52.178	1.14043	0.0778579	0.0353972	2897335	5833125	Not Significant	no
P35831	>sp|P35831|PTN12_MOUSE Tyrosine-protein phosphatase non-receptor type 12 OS=Mus musculus OX=10090 GN=Ptpn12 PE=1 SV=3	>sp|P35831|PTN12_MOUSE Tyrosine-protein phosphatase non-receptor type 12 OS=Mus musculus OX=10090 GN=Ptpn12 PE=1 SV=3	>sp|P35831|PTN12_MOUSE Tyrosine-protein phosphatase non-receptor type 12 OS=Mus musculus OX=10090 GN=Ptpn12 PE=1 SV=3	P35831	4	86.525	1.27283	0.0780748	0.0354551	236086	555295	Not Significant	no
Q8BK67	>sp|Q8BK67|RCC2_MOUSE Protein RCC2 OS=Mus musculus OX=10090 GN=Rcc2 PE=1 SV=1	>sp|Q8BK67|RCC2_MOUSE Protein RCC2 OS=Mus musculus OX=10090 GN=Rcc2 PE=1 SV=1	>sp|Q8BK67|RCC2_MOUSE Protein RCC2 OS=Mus musculus OX=10090 GN=Rcc2 PE=1 SV=1	Q8BK67	4	55.983	1.1873	0.0782927	0.0355134	682418	1486935	Not Significant	no
Q9DBR0	>sp|Q9DBR0|AKAP8_MOUSE A-kinase anchor protein 8 OS=Mus musculus OX=10090 GN=Akap8 PE=1 SV=1	>sp|Q9DBR0|AKAP8_MOUSE A-kinase anchor protein 8 OS=Mus musculus OX=10090 GN=Akap8 PE=1 SV=1	>sp|Q9DBR0|AKAP8_MOUSE A-kinase anchor protein 8 OS=Mus musculus OX=10090 GN=Akap8 PE=1 SV=1	Q9DBR0	4	76.293	1.23788	0.0787086	0.0356613	169509	416900	Not Significant	no
O35683	>sp|O35683|NDUA1_MOUSE NADH dehydrogenase [ubiquinone] 1 alpha subcomplex subunit 1 OS=Mus musculus OX=10090 GN=Ndufa1 PE=1 SV=1	>sp|O35683|NDUA1_MOUSE NADH dehydrogenase [ubiquinone] 1 alpha subcomplex subunit 1 OS=Mus musculus OX=10090 GN=Ndufa1 PE=1 SV=1	>sp|O35683|NDUA1_MOUSE NADH dehydrogenase [ubiquinone] 1 alpha subcomplex subunit 1 OS=Mus musculus OX=10090 GN=Ndufa1 PE=1 SV=1	O35683	2	8.1384	0.621794	0.0790631	0.035781	514660000	788410000	Not Significant	yes
Q6QD59	SEC20_MOUSE	Bnip1	>sp|Q6QD59|SEC20_MOUSE Vesicle transport protein SEC20 OS=Mus musculus OX=10090 GN=Bnip1 PE=1 SV=1;>tr|B8JJI4|B8JJI4_MOUSE Vesicle transport protein SEC20 OS=Mus musculus OX=10090 GN=Bnip1 PE=1 SV=1;>tr|F7C279|F7C279_MOUSE Vesicle transport protein SEC20 (	Q6QD59;B8JJI4;F7C279	9	26.175	0.612658	0.0791763	0.0357913	9827700	15080750	Not Significant	no
Q8K3K7	>sp|Q8K3K7|PLCB_MOUSE 1-acyl-sn-glycerol-3-phosphate acyltransferase beta OS=Mus musculus OX=10090 GN=Agpat2 PE=1 SV=1	>sp|Q8K3K7|PLCB_MOUSE 1-acyl-sn-glycerol-3-phosphate acyltransferase beta OS=Mus musculus OX=10090 GN=Agpat2 PE=1 SV=1	>sp|Q8K3K7|PLCB_MOUSE 1-acyl-sn-glycerol-3-phosphate acyltransferase beta OS=Mus musculus OX=10090 GN=Agpat2 PE=1 SV=1	Q8K3K7	4	31.01	1.05115	0.0798231	0.0360427	6014750	10179050	Not Significant	no
A0A1L1SVD8	A0A1L1SVD8_MOUSE	Cwc15	>tr|A0A1L1SVD8|A0A1L1SVD8_MOUSE Spliceosome-associated protein CWC15 homolog (Fragment) OS=Mus musculus OX=10090 GN=Cwc15 PE=1 SV=1;>sp|Q9JHS9|CWC15_MOUSE Spliceosome-associated protein CWC15 homolog OS=Mus musculus OX=10090 GN=Cwc15 PE=1 SV=1	A0A1L1SVD8;Q9JHS9	2	9.174	-0.730433	0.0799198	0.0360453	3875500	2626900	Not Significant	no
Q9WVL1	AP4S1_MOUSE	Ap4s1	>sp|Q9WVL1|AP4S1_MOUSE AP-4 complex subunit sigma-1 OS=Mus musculus OX=10090 GN=Ap4s1 PE=2 SV=1;>tr|A0A1W2P708|A0A1W2P708_MOUSE AP-4 complex subunit sigma-1 (Fragment) OS=Mus musculus OX=10090 GN=Ap4s1 PE=1 SV=1	Q9WVL1;A0A1W2P708	2	16.817	0.649075	0.0804677	0.0362511	957472	1524975	Not Significant	no
A0A0G2JDP0	A0A0G2JDP0_MOUSE	Hax1	>tr|A0A0G2JDP0|A0A0G2JDP0_MOUSE HCLS1-associated protein X-1 OS=Mus musculus OX=10090 GN=Hax1 PE=1 SV=1;>sp|O35387|HAX1_MOUSE HCLS1-associated protein X-1 OS=Mus musculus OX=10090 GN=Hax1 PE=1 SV=1;>tr|A0A0G2JEE6|A0A0G2JEE6_MOUSE HCLS1-associated protein X	A0A0G2JDP0;O35387;A0A0G2JEE6;A0A0G2JE46;A0A0G2JFF9	5	31.315	0.861796	0.0807937	0.0363567	2353780	4021725	Not Significant	no
P31786	ACBP_MOUSE	Dbi	>sp|P31786|ACBP_MOUSE Acyl-CoA-binding protein OS=Mus musculus OX=10090 GN=Dbi PE=1 SV=2;>tr|Q4VWZ5|Q4VWZ5_MOUSE Acyl-CoA-binding protein OS=Mus musculus OX=10090 GN=Dbi PE=1 SV=1;>tr|D3Z563|D3Z563_MOUSE Acyl-CoA-binding protein OS=Mus musculus OX=10090 GN	P31786;Q4VWZ5;D3Z563;M0QWU8	4	10	0.59442	0.0811685	0.0364306	260462500	374450000	Not Significant	yes
P34152	>sp|P34152|FAK1_MOUSE Focal adhesion kinase 1 OS=Mus musculus OX=10090 GN=Ptk2 PE=1 SV=3	>sp|P34152|FAK1_MOUSE Focal adhesion kinase 1 OS=Mus musculus OX=10090 GN=Ptk2 PE=1 SV=3	>sp|P34152|FAK1_MOUSE Focal adhesion kinase 1 OS=Mus musculus OX=10090 GN=Ptk2 PE=1 SV=3	P34152	8	123.54	1.37266	0.0811777	0.0364306	971288	1950150	Not Significant	no
Q6NXL1	>tr|Q6NXL1|Q6NXL1_MOUSE Sec24-related gene family, member D (S. cerevisiae) OS=Mus musculus OX=10090 GN=Sec24d PE=1 SV=1	>tr|Q6NXL1|Q6NXL1_MOUSE Sec24-related gene family, member D (S. cerevisiae) OS=Mus musculus OX=10090 GN=Sec24d PE=1 SV=1	>tr|Q6NXL1|Q6NXL1_MOUSE Sec24-related gene family, member D (S. cerevisiae) OS=Mus musculus OX=10090 GN=Sec24d PE=1 SV=1	Q6NXL1	5	112.67	0.873939	0.0812337	0.0364306	739302	1368725	Not Significant	no
Q8K199	>sp|Q8K199|COXM2_MOUSE COX assembly mitochondrial protein 2 homolog OS=Mus musculus OX=10090 GN=Cmc2 PE=3 SV=1	>sp|Q8K199|COXM2_MOUSE COX assembly mitochondrial protein 2 homolog OS=Mus musculus OX=10090 GN=Cmc2 PE=3 SV=1	>sp|Q8K199|COXM2_MOUSE COX assembly mitochondrial protein 2 homolog OS=Mus musculus OX=10090 GN=Cmc2 PE=3 SV=1	Q8K199	5	9.4186	0.67808	0.0814067	0.036467	130086500	207077500	Not Significant	yes
A2AUR3	A2AUR3_MOUSE	Pter	>tr|A2AUR3|A2AUR3_MOUSE Phosphotriesterase-related protein (Fragment) OS=Mus musculus OX=10090 GN=Pter PE=1 SV=2;>sp|Q60866|PTER_MOUSE Phosphotriesterase-related protein OS=Mus musculus OX=10090 GN=Pter PE=1 SV=1;>tr|A2AUR5|A2AUR5_MOUSE Phosphotriesterase-	A2AUR3;Q60866;A2AUR5	9	35.855	0.653243	0.0815882	0.036507	8033650	12188975	Not Significant	no
Q9D2N9	>sp|Q9D2N9|VP33A_MOUSE Vacuolar protein sorting-associated protein 33A OS=Mus musculus OX=10090 GN=Vps33a PE=1 SV=2	>sp|Q9D2N9|VP33A_MOUSE Vacuolar protein sorting-associated protein 33A OS=Mus musculus OX=10090 GN=Vps33a PE=1 SV=2	>sp|Q9D2N9|VP33A_MOUSE Vacuolar protein sorting-associated protein 33A OS=Mus musculus OX=10090 GN=Vps33a PE=1 SV=2	Q9D2N9	4	67.554	1.45526	0.0818007	0.0365197	316132	1580120	Not Significant	no
Q9Z0J0	>sp|Q9Z0J0|NPC2_MOUSE NPC intracellular cholesterol transporter 2 OS=Mus musculus OX=10090 GN=Npc2 PE=1 SV=1	>sp|Q9Z0J0|NPC2_MOUSE NPC intracellular cholesterol transporter 2 OS=Mus musculus OX=10090 GN=Npc2 PE=1 SV=1	>sp|Q9Z0J0|NPC2_MOUSE NPC intracellular cholesterol transporter 2 OS=Mus musculus OX=10090 GN=Npc2 PE=1 SV=1	Q9Z0J0	2	16.442	1.04121	0.081726	0.0365197	1967150	3393500	Not Significant	no
P56212	ARP19_MOUSE	Arpp19	>sp|P56212|ARP19_MOUSE cAMP-regulated phosphoprotein 19 OS=Mus musculus OX=10090 GN=Arpp19 PE=1 SV=2;>tr|E9Q4B9|E9Q4B9_MOUSE cAMP-regulated phosphoprotein 19 OS=Mus musculus OX=10090 GN=Arpp19 PE=1 SV=1;>tr|E9Q827|E9Q827_MOUSE cAMP-regulated phosphoprotein	P56212;E9Q4B9;E9Q827	6	12.293	0.677198	0.0819431	0.0365421	14871750	22782250	Not Significant	no
A0A2R8VI94	>tr|A0A2R8VI94|A0A2R8VI94_MOUSE Leukocyte surface antigen CD47 OS=Mus musculus OX=10090 GN=Cd47 PE=1 SV=1	>tr|A0A2R8VI94|A0A2R8VI94_MOUSE Leukocyte surface antigen CD47 OS=Mus musculus OX=10090 GN=Cd47 PE=1 SV=1	>tr|A0A2R8VI94|A0A2R8VI94_MOUSE Leukocyte surface antigen CD47 OS=Mus musculus OX=10090 GN=Cd47 PE=1 SV=1	A0A2R8VI94	3	30.411	-0.738611	0.0823122	0.0366654	313350	242680	Not Significant	no
E9Q6I2	E9Q6I2_MOUSE	Il1rap	>tr|E9Q6I2|E9Q6I2_MOUSE Interleukin-1 receptor accessory protein OS=Mus musculus OX=10090 GN=Il1rap PE=1 SV=1;>sp|Q61730|IL1AP_MOUSE Interleukin-1 receptor accessory protein OS=Mus musculus OX=10090 GN=Il1rap PE=1 SV=1;>tr|G3UY13|G3UY13_MOUSE Interleukin-1	E9Q6I2;Q61730;G3UY13	7	73.516	0.903702	0.0827061	0.0367995	3751100	6901825	Not Significant	no
F7A5H7	F7A5H7_MOUSE	L1cam	>tr|F7A5H7|F7A5H7_MOUSE Neural cell adhesion molecule L1 (Fragment) OS=Mus musculus OX=10090 GN=L1cam PE=1 SV=1;>tr|A2AFG7|A2AFG7_MOUSE Neural cell adhesion molecule L1 OS=Mus musculus OX=10090 GN=L1cam PE=1 SV=1;>tr|A2AFG8|A2AFG8_MOUSE Neural cell adhesio	F7A5H7;A2AFG7;A2AFG8;Q6PGJ3;P11627	2	21.636	0.71102	0.0830568	0.0368316	203229	408875	Not Significant	no
Q8JZU2	TXTP_MOUSE	Slc25a1	>sp|Q8JZU2|TXTP_MOUSE Tricarboxylate transport protein, mitochondrial OS=Mus musculus OX=10090 GN=Slc25a1 PE=1 SV=1;>tr|F6VVY4|F6VVY4_MOUSE Tricarboxylate transport protein, mitochondrial (Fragment) OS=Mus musculus OX=10090 GN=Slc25a1 PE=1 SV=1	Q8JZU2;F6VVY4	2	33.931	0.638153	0.0829722	0.0368316	1443195	2137925	Not Significant	yes
Q8VDM6	>sp|Q8VDM6|HNRL1_MOUSE Heterogeneous nuclear ribonucleoprotein U-like protein 1 OS=Mus musculus OX=10090 GN=Hnrnpul1 PE=1 SV=1	>sp|Q8VDM6|HNRL1_MOUSE Heterogeneous nuclear ribonucleoprotein U-like protein 1 OS=Mus musculus OX=10090 GN=Hnrnpul1 PE=1 SV=1	>sp|Q8VDM6|HNRL1_MOUSE Heterogeneous nuclear ribonucleoprotein U-like protein 1 OS=Mus musculus OX=10090 GN=Hnrnpul1 PE=1 SV=1	Q8VDM6	14	96.001	-0.882654	0.0830544	0.0368316	13593775	6443325	Not Significant	no
E9Q411	>tr|E9Q411|E9Q411_MOUSE Neuroblastoma-amplified sequence OS=Mus musculus OX=10090 GN=Nbas PE=1 SV=1	>tr|E9Q411|E9Q411_MOUSE Neuroblastoma-amplified sequence OS=Mus musculus OX=10090 GN=Nbas PE=1 SV=1	>tr|E9Q411|E9Q411_MOUSE Neuroblastoma-amplified sequence OS=Mus musculus OX=10090 GN=Nbas PE=1 SV=1	E9Q411	9	265.77	0.876743	0.0834007	0.0368807	245618	455845	Not Significant	no
P49962	SRP09_MOUSE	Srp9	>sp|P49962|SRP09_MOUSE Signal recognition particle 9 kDa protein OS=Mus musculus OX=10090 GN=Srp9 PE=1 SV=2;>tr|D3YZX8|D3YZX8_MOUSE Signal recognition particle 9 kDa protein OS=Mus musculus OX=10090 GN=Srp9 PE=1 SV=1	P49962;D3YZX8	4	10.194	0.938836	0.083267	0.0368807	4399375	7485650	Not Significant	no
Q6PER3	>sp|Q6PER3|MARE3_MOUSE Microtubule-associated protein RP/EB family member 3 OS=Mus musculus OX=10090 GN=Mapre3 PE=1 SV=1	>sp|Q6PER3|MARE3_MOUSE Microtubule-associated protein RP/EB family member 3 OS=Mus musculus OX=10090 GN=Mapre3 PE=1 SV=1	>sp|Q6PER3|MARE3_MOUSE Microtubule-associated protein RP/EB family member 3 OS=Mus musculus OX=10090 GN=Mapre3 PE=1 SV=1	Q6PER3	14	31.966	0.588516	0.0834468	0.0368807	1.16347e+06	1.43907e+06	Not Significant	no
A2AQ19	>sp|A2AQ19|RTF1_MOUSE RNA polymerase-associated protein RTF1 homolog OS=Mus musculus OX=10090 GN=Rtf1 PE=1 SV=1	>sp|A2AQ19|RTF1_MOUSE RNA polymerase-associated protein RTF1 homolog OS=Mus musculus OX=10090 GN=Rtf1 PE=1 SV=1	>sp|A2AQ19|RTF1_MOUSE RNA polymerase-associated protein RTF1 homolog OS=Mus musculus OX=10090 GN=Rtf1 PE=1 SV=1	A2AQ19	2	80.796	1.22046	0.0842084	0.0371759	261140	319165	Not Significant	no
Q8K0M3	Q8K0M3_MOUSE	Sorbs3	>tr|Q8K0M3|Q8K0M3_MOUSE Sorbs3 protein OS=Mus musculus OX=10090 GN=Sorbs3 PE=1 SV=1;>tr|A0A2I3BS41|A0A2I3BS41_MOUSE Vinexin OS=Mus musculus OX=10090 GN=Sorbs3 PE=1 SV=1;>sp|Q9R1Z8|VINEX_MOUSE Vinexin OS=Mus musculus OX=10090 GN=Sorbs3 PE=1 SV=1	Q8K0M3;A0A2I3BS41;Q9R1Z8	4	76.711	0.964748	0.0848314	0.0374093	364050	643058	Not Significant	no
A0A2U3TZ82	A0A2U3TZ82_MOUSE	Triobp	>tr|A0A2U3TZ82|A0A2U3TZ82_MOUSE TRIO and F-actin-binding protein OS=Mus musculus OX=10090 GN=Triobp PE=4 SV=1;>sp|Q99KW3|TARA_MOUSE TRIO and F-actin-binding protein OS=Mus musculus OX=10090 GN=Triobp PE=1 SV=3;>tr|J9JI90|J9JI90_MOUSE TRIO and F-actin-bindi	A0A2U3TZ82;Q99KW3;J9JI90;A0A2R8VI29;G5E8W1	2	71.684	0.937096	0.0854871	0.0376566	276260	365212	Not Significant	no
Q8CHY3	>sp|Q8CHY3|DYM_MOUSE Dymeclin OS=Mus musculus OX=10090 GN=Dym PE=1 SV=1	>sp|Q8CHY3|DYM_MOUSE Dymeclin OS=Mus musculus OX=10090 GN=Dym PE=1 SV=1	>sp|Q8CHY3|DYM_MOUSE Dymeclin OS=Mus musculus OX=10090 GN=Dym PE=1 SV=1	Q8CHY3	3	75.847	0.909167	0.08602	0.0378073	331918	531792	Not Significant	no
Q9EPC1	PARVA_MOUSE	Parva	>sp|Q9EPC1|PARVA_MOUSE Alpha-parvin OS=Mus musculus OX=10090 GN=Parva PE=1 SV=1;>tr|Q3UF75|Q3UF75_MOUSE Alpha-parvin OS=Mus musculus OX=10090 GN=Parva PE=1 SV=1	Q9EPC1;Q3UF75	15	42.329	0.796963	0.0859414	0.0378073	15956750	28704000	Not Significant	no
G3X9D8	G3X9D8_MOUSE	Klhl31	>tr|G3X9D8|G3X9D8_MOUSE Kelch-like protein 31 OS=Mus musculus OX=10090 GN=Klhl31 PE=1 SV=1;>sp|Q8BWA5|KLH31_MOUSE Kelch-like protein 31 OS=Mus musculus OX=10090 GN=Klhl31 PE=1 SV=1	G3X9D8;Q8BWA5	5	70.194	0.770813	0.0863432	0.0379073	953000	1825715	Not Significant	no
Q8CG72	>sp|Q8CG72|ARHL2_MOUSE Poly(ADP-ribose) glycohydrolase ARH3 OS=Mus musculus OX=10090 GN=Adprhl2 PE=1 SV=1	>sp|Q8CG72|ARHL2_MOUSE Poly(ADP-ribose) glycohydrolase ARH3 OS=Mus musculus OX=10090 GN=Adprhl2 PE=1 SV=1	>sp|Q8CG72|ARHL2_MOUSE Poly(ADP-ribose) glycohydrolase ARH3 OS=Mus musculus OX=10090 GN=Adprhl2 PE=1 SV=1	Q8CG72	4	39.414	0.704031	0.0864572	0.0379154	2400425	4234325	Not Significant	no
A0A0N4SWD0	A0A0N4SWD0_MOUSE	Scrn1	>tr|A0A0N4SWD0|A0A0N4SWD0_MOUSE Secernin-1 (Fragment) OS=Mus musculus OX=10090 GN=Scrn1 PE=1 SV=1;>sp|Q9CZC8|SCRN1_MOUSE Secernin-1 OS=Mus musculus OX=10090 GN=Scrn1 PE=1 SV=1	A0A0N4SWD0;Q9CZC8	3	18.556	0.824066	0.0873807	0.0381576	1.31418e+06	1739975	Not Significant	no
Q99L88	>sp|Q99L88|SNTB1_MOUSE Beta-1-syntrophin OS=Mus musculus OX=10090 GN=Sntb1 PE=1 SV=4	>sp|Q99L88|SNTB1_MOUSE Beta-1-syntrophin OS=Mus musculus OX=10090 GN=Sntb1 PE=1 SV=4	>sp|Q99L88|SNTB1_MOUSE Beta-1-syntrophin OS=Mus musculus OX=10090 GN=Sntb1 PE=1 SV=4	Q99L88	3	58.081	1.5414	0.0873945	0.0381576	246629	691190	Not Significant	no
Q9EST4	>sp|Q9EST4|PSMG2_MOUSE Proteasome assembly chaperone 2 OS=Mus musculus OX=10090 GN=Psmg2 PE=1 SV=1	>sp|Q9EST4|PSMG2_MOUSE Proteasome assembly chaperone 2 OS=Mus musculus OX=10090 GN=Psmg2 PE=1 SV=1	>sp|Q9EST4|PSMG2_MOUSE Proteasome assembly chaperone 2 OS=Mus musculus OX=10090 GN=Psmg2 PE=1 SV=1	Q9EST4	6	29.524	1.11568	0.0872354	0.0381576	2.36641e+06	4596675	Not Significant	no
Q9JMK2	KC1E_MOUSE	Csnk1e	>sp|Q9JMK2|KC1E_MOUSE Casein kinase I isoform epsilon OS=Mus musculus OX=10090 GN=Csnk1e PE=1 SV=2;>tr|A8Y2Z9|A8Y2Z9_MOUSE Casein kinase I isoform epsilon (Fragment) OS=Mus musculus OX=10090 GN=Csnk1e PE=1 SV=8;>tr|A0A2R8W6S2|A0A2R8W6S2_MOUSE Casein kinase	Q9JMK2;A8Y2Z9;A0A2R8W6S2;F7A4U8;Q3TYE1;Q9DC28	2	47.321	-0.876942	0.0873178	0.0381576	278898	170830	Not Significant	no
A0A0B4J1E2	A0A0B4J1E2_MOUSE	Snw1	>tr|A0A0B4J1E2|A0A0B4J1E2_MOUSE SNW domain-containing protein 1 OS=Mus musculus OX=10090 GN=Snw1 PE=1 SV=1;>sp|Q9CSN1|SNW1_MOUSE SNW domain-containing protein 1 OS=Mus musculus OX=10090 GN=Snw1 PE=1 SV=3	A0A0B4J1E2;Q9CSN1	3	61.461	0.827259	0.0878655	0.0382688	188750	301377	Not Significant	no
Q3TR20	Q3TR20_MOUSE	Cog7	>tr|Q3TR20|Q3TR20_MOUSE Conserved oligomeric Golgi complex subunit 7 OS=Mus musculus OX=10090 GN=Cog7 PE=1 SV=1;>tr|A0A0R4J0Q9|A0A0R4J0Q9_MOUSE Conserved oligomeric Golgi complex subunit 7 OS=Mus musculus OX=10090 GN=Cog7 PE=1 SV=1;>sp|Q3UM29|COG7_MOUSE Co	Q3TR20;A0A0R4J0Q9;Q3UM29	4	80.581	-1.70295	0.0880508	0.0382688	391915	211115	Not Significant	no
Q3UDM0	Q3UDM0_MOUSE	Mob1b	>tr|Q3UDM0|Q3UDM0_MOUSE MOB kinase activator 1B OS=Mus musculus OX=10090 GN=Mob1b PE=1 SV=1;>sp|Q921Y0|MOB1A_MOUSE MOB kinase activator 1A OS=Mus musculus OX=10090 GN=Mob1a PE=2 SV=3;>sp|Q8BPB0|MOB1B_MOUSE MOB kinase activator 1B OS=Mus musculus OX=10090 G	Q3UDM0;Q921Y0;Q8BPB0	4	25.609	1.56306	0.088132	0.0382688	6.53302e+06	16925150	Not Significant	no
Q8BP27	>sp|Q8BP27|SFR1_MOUSE Swi5-dependent recombination DNA repair protein 1 homolog OS=Mus musculus OX=10090 GN=Sfr1 PE=1 SV=2	>sp|Q8BP27|SFR1_MOUSE Swi5-dependent recombination DNA repair protein 1 homolog OS=Mus musculus OX=10090 GN=Sfr1 PE=1 SV=2	>sp|Q8BP27|SFR1_MOUSE Swi5-dependent recombination DNA repair protein 1 homolog OS=Mus musculus OX=10090 GN=Sfr1 PE=1 SV=2	Q8BP27	5	35.182	0.663765	0.088059	0.0382688	951880	1562475	Not Significant	no
Q8CBE3	>sp|Q8CBE3|WDR37_MOUSE WD repeat-containing protein 37 OS=Mus musculus OX=10090 GN=Wdr37 PE=1 SV=1	>sp|Q8CBE3|WDR37_MOUSE WD repeat-containing protein 37 OS=Mus musculus OX=10090 GN=Wdr37 PE=1 SV=1	>sp|Q8CBE3|WDR37_MOUSE WD repeat-containing protein 37 OS=Mus musculus OX=10090 GN=Wdr37 PE=1 SV=1	Q8CBE3	11	55.045	0.736567	0.0879865	0.0382688	3843075	5994975	Not Significant	no
A0A140T8N5	A0A140T8N5_MOUSE	Igkv6-23	>tr|A0A140T8N5|A0A140T8N5_MOUSE Immunoglobulin kappa variable 6-23 (Fragment) OS=Mus musculus OX=10090 GN=Igkv6-23 PE=4 SV=2;>tr|A0A140T8P1|A0A140T8P1_MOUSE Immunoglobulin kappa variable 6-14 (Fragment) OS=Mus musculus OX=10090 GN=Igkv6-14 PE=4 SV=2	A0A140T8N5;A0A140T8P1	4	12.787	1.45131	0.0887056	0.0384758	7293225	23269850	Not Significant	no
P04925	>sp|P04925|PRIO_MOUSE Major prion protein OS=Mus musculus OX=10090 GN=Prnp PE=1 SV=2	>sp|P04925|PRIO_MOUSE Major prion protein OS=Mus musculus OX=10090 GN=Prnp PE=1 SV=2	>sp|P04925|PRIO_MOUSE Major prion protein OS=Mus musculus OX=10090 GN=Prnp PE=1 SV=2	P04925	2	27.977	1.69342	0.0895216	0.0387873	3.9801e+06	7600350	Not Significant	no
Q9QYB5	>sp|Q9QYB5|ADDG_MOUSE Gamma-adducin OS=Mus musculus OX=10090 GN=Add3 PE=1 SV=2	>sp|Q9QYB5|ADDG_MOUSE Gamma-adducin OS=Mus musculus OX=10090 GN=Add3 PE=1 SV=2	>sp|Q9QYB5|ADDG_MOUSE Gamma-adducin OS=Mus musculus OX=10090 GN=Add3 PE=1 SV=2	Q9QYB5	12	78.776	1.07243	0.0897096	0.0388263	4149975	8060925	Not Significant	no
Q8BTG7	>sp|Q8BTG7|NDRG4_MOUSE Protein NDRG4 OS=Mus musculus OX=10090 GN=Ndrg4 PE=1 SV=1	>sp|Q8BTG7|NDRG4_MOUSE Protein NDRG4 OS=Mus musculus OX=10090 GN=Ndrg4 PE=1 SV=1	>sp|Q8BTG7|NDRG4_MOUSE Protein NDRG4 OS=Mus musculus OX=10090 GN=Ndrg4 PE=1 SV=1	Q8BTG7	6	38.508	0.792944	0.089967	0.0388952	5878100	10882225	Not Significant	no
O70503	>sp|O70503|DHB12_MOUSE Very-long-chain 3-oxoacyl-CoA reductase OS=Mus musculus OX=10090 GN=Hsd17b12 PE=1 SV=1	>sp|O70503|DHB12_MOUSE Very-long-chain 3-oxoacyl-CoA reductase OS=Mus musculus OX=10090 GN=Hsd17b12 PE=1 SV=1	>sp|O70503|DHB12_MOUSE Very-long-chain 3-oxoacyl-CoA reductase OS=Mus musculus OX=10090 GN=Hsd17b12 PE=1 SV=1	O70503	11	34.741	0.613506	0.0912106	0.0392211	15970150	23739500	Not Significant	no
P23881	>sp|P23881|TCEA3_MOUSE Transcription elongation factor A protein 3 OS=Mus musculus OX=10090 GN=Tcea3 PE=1 SV=3	>sp|P23881|TCEA3_MOUSE Transcription elongation factor A protein 3 OS=Mus musculus OX=10090 GN=Tcea3 PE=1 SV=3	>sp|P23881|TCEA3_MOUSE Transcription elongation factor A protein 3 OS=Mus musculus OX=10090 GN=Tcea3 PE=1 SV=3	P23881	4	38.849	-0.974042	0.0913372	0.0392211	1917875	578460	Not Significant	no
P49813	>sp|P49813|TMOD1_MOUSE Tropomodulin-1 OS=Mus musculus OX=10090 GN=Tmod1 PE=1 SV=2	>sp|P49813|TMOD1_MOUSE Tropomodulin-1 OS=Mus musculus OX=10090 GN=Tmod1 PE=1 SV=2	>sp|P49813|TMOD1_MOUSE Tropomodulin-1 OS=Mus musculus OX=10090 GN=Tmod1 PE=1 SV=2	P49813	7	40.466	0.768102	0.0911656	0.0392211	789005	1.62954e+06	Not Significant	no
Q3TB82	>sp|Q3TB82|PKHF1_MOUSE Pleckstrin homology domain-containing family F member 1 OS=Mus musculus OX=10090 GN=Plekhf1 PE=2 SV=1	>sp|Q3TB82|PKHF1_MOUSE Pleckstrin homology domain-containing family F member 1 OS=Mus musculus OX=10090 GN=Plekhf1 PE=2 SV=1	>sp|Q3TB82|PKHF1_MOUSE Pleckstrin homology domain-containing family F member 1 OS=Mus musculus OX=10090 GN=Plekhf1 PE=2 SV=1	Q3TB82	3	31.157	0.631543	0.091302	0.0392211	1.04562e+06	1.22197e+06	Not Significant	no
Q5PPR2	Q5PPR2_MOUSE	Exoc1	>tr|Q5PPR2|Q5PPR2_MOUSE Exocyst complex component 1 OS=Mus musculus OX=10090 GN=Exoc1 PE=1 SV=1;>tr|Q6P1Y9|Q6P1Y9_MOUSE Exocyst complex component 1 OS=Mus musculus OX=10090 GN=Exoc1 PE=1 SV=1;>sp|Q8R3S6|EXOC1_MOUSE Exocyst complex component 1 OS=Mus muscul	Q5PPR2;Q6P1Y9;Q8R3S6	7	100.19	-1.07159	0.0912982	0.0392211	2.01046e+06	611432	Not Significant	no
Q8BU33	ILVBL_MOUSE	Ilvbl	>sp|Q8BU33|ILVBL_MOUSE Acetolactate synthase-like protein OS=Mus musculus OX=10090 GN=Ilvbl PE=1 SV=1;>tr|A0A1W2P727|A0A1W2P727_MOUSE Acetolactate synthase-like protein OS=Mus musculus OX=10090 GN=Ilvbl PE=1 SV=1;>tr|A0A1W2P8E1|A0A1W2P8E1_MOUSE Acetolactat	Q8BU33;A0A1W2P727;A0A1W2P8E1	10	68.155	0.969501	0.0908234	0.0392211	2378865	4261025	Not Significant	no
Q9CX80	>sp|Q9CX80|CYGB_MOUSE Cytoglobin OS=Mus musculus OX=10090 GN=Cygb PE=1 SV=1	>sp|Q9CX80|CYGB_MOUSE Cytoglobin OS=Mus musculus OX=10090 GN=Cygb PE=1 SV=1	>sp|Q9CX80|CYGB_MOUSE Cytoglobin OS=Mus musculus OX=10090 GN=Cygb PE=1 SV=1	Q9CX80	8	21.465	0.690501	0.0914132	0.0392211	7014925	11128725	Not Significant	no
B1ATZ0	B1ATZ0_MOUSE	Hgs	>tr|B1ATZ0|B1ATZ0_MOUSE Hepatocyte growth factor-regulated tyrosine kinase substrate OS=Mus musculus OX=10090 GN=Hgs PE=1 SV=1;>tr|B1ATZ1|B1ATZ1_MOUSE Hepatocyte growth factor-regulated tyrosine kinase substrate OS=Mus musculus OX=10090 GN=Hgs PE=1 SV=1;>t	B1ATZ0;B1ATZ1;Q3UMA3;Q99LI8	11	85.778	0.629499	0.0919038	0.0393889	2236950	3675325	Not Significant	no
O08648	>sp|O08648|M3K4_MOUSE Mitogen-activated protein kinase kinase kinase 4 OS=Mus musculus OX=10090 GN=Map3k4 PE=1 SV=2	>sp|O08648|M3K4_MOUSE Mitogen-activated protein kinase kinase kinase 4 OS=Mus musculus OX=10090 GN=Map3k4 PE=1 SV=2	>sp|O08648|M3K4_MOUSE Mitogen-activated protein kinase kinase kinase 4 OS=Mus musculus OX=10090 GN=Map3k4 PE=1 SV=2	O08648	2	179.83	-2.11359	0.0932407	0.0399188	1078500	1.13476e+06	Not Significant	no
A0A0G2JE26	A0A0G2JE26_MOUSE	Antxr2	>tr|A0A0G2JE26|A0A0G2JE26_MOUSE Anthrax toxin receptor OS=Mus musculus OX=10090 GN=Antxr2 PE=1 SV=1;>sp|Q6DFX2|ANTR2_MOUSE Anthrax toxin receptor 2 OS=Mus musculus OX=10090 GN=Antxr2 PE=1 SV=1	A0A0G2JE26;Q6DFX2	6	56.928	0.643425	0.0935793	0.0400205	3569125	5284375	Not Significant	no
E9PXR3	E9PXR3_MOUSE	Sesn1	>tr|E9PXR3|E9PXR3_MOUSE Sestrin-1 OS=Mus musculus OX=10090 GN=Sesn1 PE=1 SV=1;>sp|P58006|SESN1_MOUSE Sestrin-1 OS=Mus musculus OX=10090 GN=Sesn1 PE=1 SV=3	E9PXR3;P58006	5	63.647	0.886726	0.0942461	0.0402623	160784	272900	Not Significant	no
A0A0R4J256	A0A0R4J256_MOUSE	Psmb9	>tr|A0A0R4J256|A0A0R4J256_MOUSE Proteasome subunit beta type OS=Mus musculus OX=10090 GN=Psmb9 PE=1 SV=1;>sp|P28076|PSB9_MOUSE Proteasome subunit beta type-9 OS=Mus musculus OX=10090 GN=Psmb9 PE=1 SV=1	A0A0R4J256;P28076	4	23.325	0.995436	0.0950242	0.0405074	3427925	5562950	Not Significant	no
O88271	>sp|O88271|CFDP1_MOUSE Craniofacial development protein 1 OS=Mus musculus OX=10090 GN=Cfdp1 PE=1 SV=1	>sp|O88271|CFDP1_MOUSE Craniofacial development protein 1 OS=Mus musculus OX=10090 GN=Cfdp1 PE=1 SV=1	>sp|O88271|CFDP1_MOUSE Craniofacial development protein 1 OS=Mus musculus OX=10090 GN=Cfdp1 PE=1 SV=1	O88271	2	32.921	0.676132	0.0949306	0.0405074	2198425	3387750	Not Significant	no
A0A0A6YY72	>tr|A0A0A6YY72|A0A0A6YY72_MOUSE Inosine-5-monophosphate dehydrogenase 2 (Fragment) OS=Mus musculus OX=10090 GN=Impdh2 PE=1 SV=1	>tr|A0A0A6YY72|A0A0A6YY72_MOUSE Inosine-5-monophosphate dehydrogenase 2 (Fragment) OS=Mus musculus OX=10090 GN=Impdh2 PE=1 SV=1	>tr|A0A0A6YY72|A0A0A6YY72_MOUSE Inosine-5-monophosphate dehydrogenase 2 (Fragment) OS=Mus musculus OX=10090 GN=Impdh2 PE=1 SV=1	A0A0A6YY72	6	34.129	1.02371	0.0958756	0.0407826	417170	778307	Not Significant	no
Q60772	>sp|Q60772|CDN2C_MOUSE Cyclin-dependent kinase 4 inhibitor C OS=Mus musculus OX=10090 GN=Cdkn2c PE=1 SV=1	>sp|Q60772|CDN2C_MOUSE Cyclin-dependent kinase 4 inhibitor C OS=Mus musculus OX=10090 GN=Cdkn2c PE=1 SV=1	>sp|Q60772|CDN2C_MOUSE Cyclin-dependent kinase 4 inhibitor C OS=Mus musculus OX=10090 GN=Cdkn2c PE=1 SV=1	Q60772	2	18.066	1.60996	0.0957799	0.0407826	794295	4.77918e+06	Not Significant	no
P22366	>sp|P22366|MYD88_MOUSE Myeloid differentiation primary response protein MyD88 OS=Mus musculus OX=10090 GN=Myd88 PE=1 SV=3	>sp|P22366|MYD88_MOUSE Myeloid differentiation primary response protein MyD88 OS=Mus musculus OX=10090 GN=Myd88 PE=1 SV=3	>sp|P22366|MYD88_MOUSE Myeloid differentiation primary response protein MyD88 OS=Mus musculus OX=10090 GN=Myd88 PE=1 SV=3	P22366	4	33.753	0.629688	0.0961568	0.0408146	879485	1424370	Not Significant	no
Q4VC33	MAEA_MOUSE	Maea	>sp|Q4VC33|MAEA_MOUSE Macrophage erythroblast attacher OS=Mus musculus OX=10090 GN=Maea PE=1 SV=1;>tr|A0A0J9YVB4|A0A0J9YVB4_MOUSE Macrophage erythroblast attacher (Fragment) OS=Mus musculus OX=10090 GN=Maea PE=1 SV=1;>tr|A0A0J9YVB7|A0A0J9YVB7_MOUSE Macroph	Q4VC33;A0A0J9YVB4;A0A0J9YVB7	4	45.336	-0.780924	0.096133	0.0408146	291910	228260	Not Significant	no
Q80W22	>sp|Q80W22|THNS2_MOUSE Threonine synthase-like 2 OS=Mus musculus OX=10090 GN=Thnsl2 PE=1 SV=1	>sp|Q80W22|THNS2_MOUSE Threonine synthase-like 2 OS=Mus musculus OX=10090 GN=Thnsl2 PE=1 SV=1	>sp|Q80W22|THNS2_MOUSE Threonine synthase-like 2 OS=Mus musculus OX=10090 GN=Thnsl2 PE=1 SV=1	Q80W22	10	54.187	-0.860117	0.0964616	0.0408966	1971400	1232690	Not Significant	no
Q8K1R7	>sp|Q8K1R7|NEK9_MOUSE Serine/threonine-protein kinase Nek9 OS=Mus musculus OX=10090 GN=Nek9 PE=1 SV=2	>sp|Q8K1R7|NEK9_MOUSE Serine/threonine-protein kinase Nek9 OS=Mus musculus OX=10090 GN=Nek9 PE=1 SV=2	>sp|Q8K1R7|NEK9_MOUSE Serine/threonine-protein kinase Nek9 OS=Mus musculus OX=10090 GN=Nek9 PE=1 SV=2	Q8K1R7	14	107.14	0.843112	0.0965562	0.0408966	1.77385e+06	2710350	Not Significant	no
Q8C253	Q8C253_MOUSE	Lgals3	>tr|Q8C253|Q8C253_MOUSE Galectin OS=Mus musculus OX=10090 GN=Lgals3 PE=1 SV=1;>sp|P16110|LEG3_MOUSE Galectin-3 OS=Mus musculus OX=10090 GN=Lgals3 PE=1 SV=3	Q8C253;P16110	4	27.414	2.0228	0.0970055	0.041043	7059510	12521325	Not Significant	no
Q9JLI8	>sp|Q9JLI8|SART3_MOUSE Squamous cell carcinoma antigen recognized by T-cells 3 OS=Mus musculus OX=10090 GN=Sart3 PE=1 SV=1	>sp|Q9JLI8|SART3_MOUSE Squamous cell carcinoma antigen recognized by T-cells 3 OS=Mus musculus OX=10090 GN=Sart3 PE=1 SV=1	>sp|Q9JLI8|SART3_MOUSE Squamous cell carcinoma antigen recognized by T-cells 3 OS=Mus musculus OX=10090 GN=Sart3 PE=1 SV=1	Q9JLI8	5	109.62	-1.25343	0.0977891	0.0413305	163862000	81409750	Not Significant	no
D3Z5G7	>tr|D3Z5G7|D3Z5G7_MOUSE Carboxylic ester hydrolase OS=Mus musculus OX=10090 GN=Ces1b PE=1 SV=1	>tr|D3Z5G7|D3Z5G7_MOUSE Carboxylic ester hydrolase OS=Mus musculus OX=10090 GN=Ces1b PE=1 SV=1	>tr|D3Z5G7|D3Z5G7_MOUSE Carboxylic ester hydrolase OS=Mus musculus OX=10090 GN=Ces1b PE=1 SV=1	D3Z5G7	10	62.196	-0.911598	0.0980333	0.0413895	1.21386e+06	626592	Not Significant	no
Q62189	SNRPA_MOUSE	Snrpa	>sp|Q62189|SNRPA_MOUSE U1 small nuclear ribonucleoprotein A OS=Mus musculus OX=10090 GN=Snrpa PE=1 SV=3;>tr|D3Z0S6|D3Z0S6_MOUSE U1 small nuclear ribonucleoprotein A (Fragment) OS=Mus musculus OX=10090 GN=Snrpa PE=1 SV=1;>tr|F8VQ88|F8VQ88_MOUSE Uncharacteri	Q62189;D3Z0S6;F8VQ88	6	31.835	0.624192	0.0982892	0.0414534	6671950	9428200	Not Significant	no
Q99LC8	EI2BA_MOUSE	Eif2b1	>sp|Q99LC8|EI2BA_MOUSE Translation initiation factor eIF-2B subunit alpha OS=Mus musculus OX=10090 GN=Eif2b1 PE=1 SV=1;>tr|D3Z151|D3Z151_MOUSE Translation initiation factor eIF-2B subunit alpha (Fragment) OS=Mus musculus OX=10090 GN=Eif2b1 PE=1 SV=8	Q99LC8;D3Z151	6	33.816	0.635779	0.0984813	0.0414903	2533325	3920925	Not Significant	no
Q8BTR5	>sp|Q8BTR5|DUS28_MOUSE Dual specificity phosphatase 28 OS=Mus musculus OX=10090 GN=Dusp28 PE=1 SV=1	>sp|Q8BTR5|DUS28_MOUSE Dual specificity phosphatase 28 OS=Mus musculus OX=10090 GN=Dusp28 PE=1 SV=1	>sp|Q8BTR5|DUS28_MOUSE Dual specificity phosphatase 28 OS=Mus musculus OX=10090 GN=Dusp28 PE=1 SV=1	Q8BTR5	5	17.505	0.740443	0.0987841	0.0415737	2997625	4967475	Not Significant	no
Q9ERD7	>sp|Q9ERD7|TBB3_MOUSE Tubulin beta-3 chain OS=Mus musculus OX=10090 GN=Tubb3 PE=1 SV=1	>sp|Q9ERD7|TBB3_MOUSE Tubulin beta-3 chain OS=Mus musculus OX=10090 GN=Tubb3 PE=1 SV=1	>sp|Q9ERD7|TBB3_MOUSE Tubulin beta-3 chain OS=Mus musculus OX=10090 GN=Tubb3 PE=1 SV=1	Q9ERD7	17	50.418	0.704068	0.0990721	0.0416507	3600300	6588700	Not Significant	no
K3W4R2	K3W4R2_MOUSE	Myh14	>tr|K3W4R2|K3W4R2_MOUSE Myosin-14 OS=Mus musculus OX=10090 GN=Myh14 PE=1 SV=1;>sp|Q6URW6|MYH14_MOUSE Myosin-14 OS=Mus musculus OX=10090 GN=Myh14 PE=1 SV=1;>tr|A0A140LI60|A0A140LI60_MOUSE Myosin-14 (Fragment) OS=Mus musculus OX=10090 GN=Myh14 PE=1 SV=1	K3W4R2;Q6URW6;A0A140LI60	12	228.56	-1.34939	0.0991863	0.0416545	8585825	2265750	Not Significant	no
A2AMY5	A2AMY5_MOUSE	Ubap2	>tr|A2AMY5|A2AMY5_MOUSE Ubiquitin-associated protein 2 OS=Mus musculus OX=10090 GN=Ubap2 PE=1 SV=1;>sp|Q91VX2|UBAP2_MOUSE Ubiquitin-associated protein 2 OS=Mus musculus OX=10090 GN=Ubap2 PE=1 SV=1	A2AMY5;Q91VX2	9	117.83	1.52016	0.100012	0.0418546	3167135	6787350	Not Significant	no
B1AUW9	B1AUW9_MOUSE	Irak1	>tr|B1AUW9|B1AUW9_MOUSE Interleukin-1 receptor-associated kinase 1 OS=Mus musculus OX=10090 GN=Irak1 PE=1 SV=1;>tr|Q8BR10|Q8BR10_MOUSE Interleukin-1 receptor-associated kinase 1 OS=Mus musculus OX=10090 GN=Irak1 PE=1 SV=1;>tr|B1AUW6|B1AUW6_MOUSE Interleuki	B1AUW9;Q8BR10;B1AUW6;Q62406;F6THK7;B1AUW8	3	74.383	0.751098	0.100009	0.0418546	500097	811325	Not Significant	no
Q8BKE6	>sp|Q8BKE6|CP20A_MOUSE Cytochrome P450 20A1 OS=Mus musculus OX=10090 GN=Cyp20a1 PE=1 SV=1	>sp|Q8BKE6|CP20A_MOUSE Cytochrome P450 20A1 OS=Mus musculus OX=10090 GN=Cyp20a1 PE=1 SV=1	>sp|Q8BKE6|CP20A_MOUSE Cytochrome P450 20A1 OS=Mus musculus OX=10090 GN=Cyp20a1 PE=1 SV=1	Q8BKE6	5	52.149	0.805041	0.100085	0.0418546	646570	890865	Not Significant	no
Q9JHP7	>sp|Q9JHP7|KDEL1_MOUSE KDEL motif-containing protein 1 OS=Mus musculus OX=10090 GN=Kdelc1 PE=1 SV=1	>sp|Q9JHP7|KDEL1_MOUSE KDEL motif-containing protein 1 OS=Mus musculus OX=10090 GN=Kdelc1 PE=1 SV=1	>sp|Q9JHP7|KDEL1_MOUSE KDEL motif-containing protein 1 OS=Mus musculus OX=10090 GN=Kdelc1 PE=1 SV=1	Q9JHP7	5	57.985	1.30461	0.100038	0.0418546	645440	1.01479e+06	Not Significant	no
Q02105	>sp|Q02105|C1QC_MOUSE Complement C1q subcomponent subunit C OS=Mus musculus OX=10090 GN=C1qc PE=1 SV=2	>sp|Q02105|C1QC_MOUSE Complement C1q subcomponent subunit C OS=Mus musculus OX=10090 GN=C1qc PE=1 SV=2	>sp|Q02105|C1QC_MOUSE Complement C1q subcomponent subunit C OS=Mus musculus OX=10090 GN=C1qc PE=1 SV=2	Q02105	4	25.991	1.30796	0.100202	0.0418595	2231670	3154075	Not Significant	no
A0A0R4J092	A0A0R4J092_MOUSE	Manba	>tr|A0A0R4J092|A0A0R4J092_MOUSE Beta-mannosidase OS=Mus musculus OX=10090 GN=Manba PE=1 SV=1;>sp|Q8K2I4|MANBA_MOUSE Beta-mannosidase OS=Mus musculus OX=10090 GN=Manba PE=1 SV=1	A0A0R4J092;Q8K2I4	10	100.85	1.04135	0.101328	0.0421271	1.20445e+06	2050425	Not Significant	no
D3Z3Q3	D3Z3Q3_MOUSE	Smtn	>tr|D3Z3Q3|D3Z3Q3_MOUSE Smoothelin OS=Mus musculus OX=10090 GN=Smtn PE=1 SV=1;>sp|Q921U8|SMTN_MOUSE Smoothelin OS=Mus musculus OX=10090 GN=Smtn PE=1 SV=2	D3Z3Q3;Q921U8	7	103.04	0.938674	0.101309	0.0421271	385730	653025	Not Significant	no
J3QPB5	J3QPB5_MOUSE	Ndc1	>tr|J3QPB5|J3QPB5_MOUSE Nucleoporin NDC1 OS=Mus musculus OX=10090 GN=Ndc1 PE=1 SV=1;>sp|Q8VCB1|NDC1_MOUSE Nucleoporin NDC1 OS=Mus musculus OX=10090 GN=Ndc1 PE=1 SV=1	J3QPB5;Q8VCB1	4	60.299	1.29538	0.101374	0.0421271	640390	1.25795e+06	Not Significant	no
O35598	ADA10_MOUSE	Adam10	>sp|O35598|ADA10_MOUSE Disintegrin and metalloproteinase domain-containing protein 10 OS=Mus musculus OX=10090 GN=Adam10 PE=1 SV=2;>tr|E9PYF2|E9PYF2_MOUSE Disintegrin and metalloproteinase domain-containing protein 10 OS=Mus musculus OX=10090 GN=Adam10 PE=	O35598;E9PYF2	10	83.967	0.857005	0.101089	0.0421271	1308540	2148225	Not Significant	no
Q9CR51	>sp|Q9CR51|VATG1_MOUSE V-type proton ATPase subunit G 1 OS=Mus musculus OX=10090 GN=Atp6v1g1 PE=1 SV=3	>sp|Q9CR51|VATG1_MOUSE V-type proton ATPase subunit G 1 OS=Mus musculus OX=10090 GN=Atp6v1g1 PE=1 SV=3	>sp|Q9CR51|VATG1_MOUSE V-type proton ATPase subunit G 1 OS=Mus musculus OX=10090 GN=Atp6v1g1 PE=1 SV=3	Q9CR51	4	13.724	1.05678	0.101322	0.0421271	17914450	29412500	Not Significant	no
Q8BVY0	>sp|Q8BVY0|RL1D1_MOUSE Ribosomal L1 domain-containing protein 1 OS=Mus musculus OX=10090 GN=Rsl1d1 PE=1 SV=1	>sp|Q8BVY0|RL1D1_MOUSE Ribosomal L1 domain-containing protein 1 OS=Mus musculus OX=10090 GN=Rsl1d1 PE=1 SV=1	>sp|Q8BVY0|RL1D1_MOUSE Ribosomal L1 domain-containing protein 1 OS=Mus musculus OX=10090 GN=Rsl1d1 PE=1 SV=1	Q8BVY0	2	50.421	0.683884	0.101588	0.0421717	1.16814e+06	1595950	Not Significant	no
Q8K5B2	MCFD2_MOUSE	Mcfd2	>sp|Q8K5B2|MCFD2_MOUSE Multiple coagulation factor deficiency protein 2 homolog OS=Mus musculus OX=10090 GN=Mcfd2 PE=1 SV=1;>tr|D3Z6A4|D3Z6A4_MOUSE Multiple coagulation factor deficiency protein 2 homolog OS=Mus musculus OX=10090 GN=Mcfd2 PE=1 SV=1;>tr|D3Z	Q8K5B2;D3Z6A4;D3Z1G3	2	16.168	1.1607	0.101864	0.0422422	5067600	8.74247e+06	Not Significant	no
A0A0G2JFT8	A0A0G2JFT8_MOUSE	Rufy3	>tr|A0A0G2JFT8|A0A0G2JFT8_MOUSE Protein RUFY3 OS=Mus musculus OX=10090 GN=Rufy3 PE=1 SV=1;>sp|Q9D394|RUFY3_MOUSE Protein RUFY3 OS=Mus musculus OX=10090 GN=Rufy3 PE=1 SV=1	A0A0G2JFT8;Q9D394	5	74.769	0.974101	0.102793	0.0425828	198912	393422	Not Significant	no
Q62167	DDX3X_MOUSE	Ddx3x	>sp|Q62167|DDX3X_MOUSE ATP-dependent RNA helicase DDX3X OS=Mus musculus OX=10090 GN=Ddx3x PE=1 SV=3;>sp|P16381|DDX3L_MOUSE Putative ATP-dependent RNA helicase Pl10 OS=Mus musculus OX=10090 GN=D1Pas1 PE=1 SV=1	Q62167;P16381	24	73.101	-1.10687	0.10316	0.0426903	18302875	7028275	Not Significant	no
F6RIG8	F6RIG8_MOUSE	Wdr45b	>tr|F6RIG8|F6RIG8_MOUSE WD repeat domain phosphoinositide-interacting protein 3 (Fragment) OS=Mus musculus OX=10090 GN=Wdr45b PE=1 SV=1;>tr|F7AZP7|F7AZP7_MOUSE WD repeat domain phosphoinositide-interacting protein 3 (Fragment) OS=Mus musculus OX=10090 GN=W	F6RIG8;F7AZP7;Q9CR39	2	19.145	0.9439	0.103296	0.0427018	2121000	5.06607e+06	Not Significant	no
A2AAA9	A2AAA9_MOUSE	Mrc2	>tr|A2AAA9|A2AAA9_MOUSE C-type mannose receptor 2 OS=Mus musculus OX=10090 GN=Mrc2 PE=1 SV=1;>sp|Q64449|MRC2_MOUSE C-type mannose receptor 2 OS=Mus musculus OX=10090 GN=Mrc2 PE=1 SV=3	A2AAA9;Q64449	4	120.25	0.745445	0.10413	0.0429602	182347	408920	Not Significant	no
P43883	>sp|P43883|PLIN2_MOUSE Perilipin-2 OS=Mus musculus OX=10090 GN=Plin2 PE=1 SV=2	>sp|P43883|PLIN2_MOUSE Perilipin-2 OS=Mus musculus OX=10090 GN=Plin2 PE=1 SV=2	>sp|P43883|PLIN2_MOUSE Perilipin-2 OS=Mus musculus OX=10090 GN=Plin2 PE=1 SV=2	P43883	21	46.646	-0.607609	0.104137	0.0429602	41690250	27620750	Not Significant	no
E9Q0A7	E9Q0A7_MOUSE	Oxr1	>tr|E9Q0A7|E9Q0A7_MOUSE Oxidation resistance protein 1 OS=Mus musculus OX=10090 GN=Oxr1 PE=1 SV=1;>sp|Q4KMM3|OXR1_MOUSE Oxidation resistance protein 1 OS=Mus musculus OX=10090 GN=Oxr1 PE=1 SV=3;>tr|A0A2R8W6N3|A0A2R8W6N3_MOUSE Oxidation resistance protein 1	E9Q0A7;Q4KMM3;A0A2R8W6N3	7	91.741	1.0558	0.104794	0.0431412	723878	1497550	Not Significant	yes
Q8BTS3	>tr|Q8BTS3|Q8BTS3_MOUSE Guanylate-binding protein 9 OS=Mus musculus OX=10090 GN=Gbp9 PE=1 SV=1	>tr|Q8BTS3|Q8BTS3_MOUSE Guanylate-binding protein 9 OS=Mus musculus OX=10090 GN=Gbp9 PE=1 SV=1	>tr|Q8BTS3|Q8BTS3_MOUSE Guanylate-binding protein 9 OS=Mus musculus OX=10090 GN=Gbp9 PE=1 SV=1	Q8BTS3	11	71.341	1.28233	0.10476	0.0431412	1.21044e+06	2281775	Not Significant	no
A0A2I3BS49	A0A2I3BS49_MOUSE	Timm23	>tr|A0A2I3BS49|A0A2I3BS49_MOUSE Mitochondrial import inner membrane translocase subunit Tim23 OS=Mus musculus OX=10090 GN=Timm23 PE=1 SV=1;>tr|Q9CXU4|Q9CXU4_MOUSE Mitochondrial import inner membrane translocase subunit TIM23 OS=Mus musculus OX=10090 GN=Gm1	A0A2I3BS49;Q9CXU4;Q9WTQ8	7	20.749	0.701868	0.105073	0.0432114	18753000	37068250	Not Significant	yes
A0A075B5M2	A0A075B5M2_MOUSE	Igkv4-61	>tr|A0A075B5M2|A0A075B5M2_MOUSE Immunoglobulin kappa chain variable 4-61 OS=Mus musculus OX=10090 GN=Igkv4-61 PE=4 SV=7;>tr|L7N239|L7N239_MOUSE Immunoglobulin kappa chain variable 4-71 OS=Mus musculus OX=10090 GN=Igkv4-71 PE=4 SV=1;>tr|J3QNZ9|J3QNZ9_MOUSE	A0A075B5M2;L7N239;J3QNZ9;A0A075B5M3;A0A0G2JH00;A0A0G2JGI6;A0A075B5L2;P01680	2	10.153	0.997712	0.105746	0.0433531	5894250	14934500	Not Significant	no
Q05CH9	Q05CH9_MOUSE	Rnf123	>tr|Q05CH9|Q05CH9_MOUSE E3 ubiquitin-protein ligase RNF123 (Fragment) OS=Mus musculus OX=10090 GN=Rnf123 PE=1 SV=1;>sp|Q5XPI3|RN123_MOUSE E3 ubiquitin-protein ligase RNF123 OS=Mus musculus OX=10090 GN=Rnf123 PE=1 SV=1	Q05CH9;Q5XPI3	14	140.65	-0.627105	0.105692	0.0433531	3263625	1921750	Not Significant	no
Q9JJ28	>sp|Q9JJ28|FLII_MOUSE Protein flightless-1 homolog OS=Mus musculus OX=10090 GN=Flii PE=1 SV=1	>sp|Q9JJ28|FLII_MOUSE Protein flightless-1 homolog OS=Mus musculus OX=10090 GN=Flii PE=1 SV=1	>sp|Q9JJ28|FLII_MOUSE Protein flightless-1 homolog OS=Mus musculus OX=10090 GN=Flii PE=1 SV=1	Q9JJ28	10	144.8	0.809715	0.105602	0.0433531	480410	779160	Not Significant	no
A0A140LIS7	A0A140LIS7_MOUSE	Pet100	>tr|A0A140LIS7|A0A140LIS7_MOUSE MCG13005, isoform CRA_c OS=Mus musculus OX=10090 GN=Pet100 PE=1 SV=1;>tr|A0A140LIT5|A0A140LIT5_MOUSE Protein PET100 homolog, mitochondrial (Fragment) OS=Mus musculus OX=10090 GN=Pet100 PE=1 SV=1;>sp|P0DJE0|PT100_MOUSE Protei	A0A140LIS7;A0A140LIT5;P0DJE0	2	8.3494	1.00403	0.106268	0.0434516	43133250	70242250	Not Significant	yes
E9PWG9	E9PWG9_MOUSE	Map3k5	>tr|E9PWG9|E9PWG9_MOUSE Mitogen-activated protein kinase kinase kinase 5 OS=Mus musculus OX=10090 GN=Map3k5 PE=1 SV=1;>sp|O35099|M3K5_MOUSE Mitogen-activated protein kinase kinase kinase 5 OS=Mus musculus OX=10090 GN=Map3k5 PE=1 SV=3	E9PWG9;O35099	3	153.58	1.57756	0.106192	0.0434516	254260	1.10726e+06	Not Significant	no
Q8BMD8	>sp|Q8BMD8|SCMC1_MOUSE Calcium-binding mitochondrial carrier protein SCaMC-1 OS=Mus musculus OX=10090 GN=Slc25a24 PE=1 SV=1	>sp|Q8BMD8|SCMC1_MOUSE Calcium-binding mitochondrial carrier protein SCaMC-1 OS=Mus musculus OX=10090 GN=Slc25a24 PE=1 SV=1	>sp|Q8BMD8|SCMC1_MOUSE Calcium-binding mitochondrial carrier protein SCaMC-1 OS=Mus musculus OX=10090 GN=Slc25a24 PE=1 SV=1	Q8BMD8	8	52.901	0.951937	0.106315	0.0434516	2507630	4184725	Not Significant	yes
E9QNY8	E9QNY8_MOUSE	Sacs	>tr|E9QNY8|E9QNY8_MOUSE Sacsin OS=Mus musculus OX=10090 GN=Sacs PE=1 SV=1;>sp|Q9JLC8|SACS_MOUSE Sacsin OS=Mus musculus OX=10090 GN=Sacs PE=1 SV=2	E9QNY8;Q9JLC8	12	520.69	1.24688	0.106987	0.0435913	85703.8	166028	Not Significant	no
Q06770	>sp|Q06770|CBG_MOUSE Corticosteroid-binding globulin OS=Mus musculus OX=10090 GN=Serpina6 PE=1 SV=1	>sp|Q06770|CBG_MOUSE Corticosteroid-binding globulin OS=Mus musculus OX=10090 GN=Serpina6 PE=1 SV=1	>sp|Q06770|CBG_MOUSE Corticosteroid-binding globulin OS=Mus musculus OX=10090 GN=Serpina6 PE=1 SV=1	Q06770	5	44.769	-0.599926	0.106883	0.0435913	10774025	7015500	Not Significant	no
Q9DAC2	Q9DAC2_MOUSE	C8g	>tr|Q9DAC2|Q9DAC2_MOUSE Complement component 8, gamma subunit, isoform CRA_b OS=Mus musculus OX=10090 GN=C8g PE=1 SV=1;>sp|Q8VCG4|CO8G_MOUSE Complement component C8 gamma chain OS=Mus musculus OX=10090 GN=C8g PE=1 SV=1	Q9DAC2;Q8VCG4	8	18.946	0.613715	0.106822	0.0435913	14789325	20476250	Not Significant	no
Q8R1Q9	>sp|Q8R1Q9|RBSK_MOUSE Ribokinase OS=Mus musculus OX=10090 GN=Rbks PE=1 SV=1	>sp|Q8R1Q9|RBSK_MOUSE Ribokinase OS=Mus musculus OX=10090 GN=Rbks PE=1 SV=1	>sp|Q8R1Q9|RBSK_MOUSE Ribokinase OS=Mus musculus OX=10090 GN=Rbks PE=1 SV=1	Q8R1Q9	2	34.119	0.8139	0.107207	0.0436363	1531655	2631375	Not Significant	no
O70475	>sp|O70475|UGDH_MOUSE UDP-glucose 6-dehydrogenase OS=Mus musculus OX=10090 GN=Ugdh PE=1 SV=1	>sp|O70475|UGDH_MOUSE UDP-glucose 6-dehydrogenase OS=Mus musculus OX=10090 GN=Ugdh PE=1 SV=1	>sp|O70475|UGDH_MOUSE UDP-glucose 6-dehydrogenase OS=Mus musculus OX=10090 GN=Ugdh PE=1 SV=1	O70475	8	54.831	1.21841	0.10789	0.0438689	545892	1510835	Not Significant	no
Q8C048	Q8C048_MOUSE	Atp2b3	>tr|Q8C048|Q8C048_MOUSE Calcium-transporting ATPase OS=Mus musculus OX=10090 GN=Atp2b3 PE=1 SV=1;>tr|A2ALL9|A2ALL9_MOUSE Calcium-transporting ATPase OS=Mus musculus OX=10090 GN=Atp2b3 PE=1 SV=1;>tr|Q0VF55|Q0VF55_MOUSE Calcium-transporting ATPase OS=Mus mus	Q8C048;A2ALL9;Q0VF55	8	125.71	1.13506	0.108353	0.0439221	252950	460138	Not Significant	no
Q8BSZ2	>sp|Q8BSZ2|AP3S2_MOUSE AP-3 complex subunit sigma-2 OS=Mus musculus OX=10090 GN=Ap3s2 PE=1 SV=1	>sp|Q8BSZ2|AP3S2_MOUSE AP-3 complex subunit sigma-2 OS=Mus musculus OX=10090 GN=Ap3s2 PE=1 SV=1	>sp|Q8BSZ2|AP3S2_MOUSE AP-3 complex subunit sigma-2 OS=Mus musculus OX=10090 GN=Ap3s2 PE=1 SV=1	Q8BSZ2	2	22.017	0.666267	0.108333	0.0439221	1740750	3017775	Not Significant	no
Q8JZS9	>sp|Q8JZS9|RM48_MOUSE 39S ribosomal protein L48, mitochondrial OS=Mus musculus OX=10090 GN=Mrpl48 PE=1 SV=1	>sp|Q8JZS9|RM48_MOUSE 39S ribosomal protein L48, mitochondrial OS=Mus musculus OX=10090 GN=Mrpl48 PE=1 SV=1	>sp|Q8JZS9|RM48_MOUSE 39S ribosomal protein L48, mitochondrial OS=Mus musculus OX=10090 GN=Mrpl48 PE=1 SV=1	Q8JZS9	5	23.952	0.61927	0.108179	0.0439221	1640500	2322450	Not Significant	yes
J7NUP1	J7NUP1_MOUSE	Irgm1	>tr|J7NUP1|J7NUP1_MOUSE Immunity-related GTPase family M protein 1 OS=Mus musculus OX=10090 GN=Irgm1 PE=1 SV=1;>sp|Q60766|IRGM1_MOUSE Immunity-related GTPase family M protein 1 OS=Mus musculus OX=10090 GN=Irgm1 PE=1 SV=1	J7NUP1;Q60766	10	44.887	0.688133	0.10874	0.0440341	7152625	12342125	Not Significant	no
A2AKI5	A2AKI5_MOUSE	Itgav	>tr|A2AKI5|A2AKI5_MOUSE Integrin alpha-V OS=Mus musculus OX=10090 GN=Itgav PE=1 SV=1;>sp|P43406|ITAV_MOUSE Integrin alpha-V OS=Mus musculus OX=10090 GN=Itgav PE=1 SV=2	A2AKI5;P43406	12	111.51	1.04211	0.109771	0.0444061	922372	1931840	Not Significant	no
E9Q7S0	E9Q7S0_MOUSE	Synj1	>tr|E9Q7S0|E9Q7S0_MOUSE Synaptojanin-1 OS=Mus musculus OX=10090 GN=Synj1 PE=1 SV=1;>tr|F7BQW7|F7BQW7_MOUSE Synaptojanin-1 (Fragment) OS=Mus musculus OX=10090 GN=Synj1 PE=1 SV=1;>tr|D3Z656|D3Z656_MOUSE Synaptojanin-1 OS=Mus musculus OX=10090 GN=Synj1 PE=1 S	E9Q7S0;F7BQW7;D3Z656;Q8CHC4	7	144.59	0.706922	0.11001	0.044448	280755	478192	Not Significant	no
P56528	>sp|P56528|CD38_MOUSE ADP-ribosyl cyclase/cyclic ADP-ribose hydrolase 1 OS=Mus musculus OX=10090 GN=Cd38 PE=1 SV=2	>sp|P56528|CD38_MOUSE ADP-ribosyl cyclase/cyclic ADP-ribose hydrolase 1 OS=Mus musculus OX=10090 GN=Cd38 PE=1 SV=2	>sp|P56528|CD38_MOUSE ADP-ribosyl cyclase/cyclic ADP-ribose hydrolase 1 OS=Mus musculus OX=10090 GN=Cd38 PE=1 SV=2	P56528	5	34.407	0.817131	0.110211	0.044448	2698150	4938775	Not Significant	no
Q9D8H7	>sp|Q9D8H7|OMA1_MOUSE Metalloendopeptidase OMA1, mitochondrial OS=Mus musculus OX=10090 GN=Oma1 PE=1 SV=1	>sp|Q9D8H7|OMA1_MOUSE Metalloendopeptidase OMA1, mitochondrial OS=Mus musculus OX=10090 GN=Oma1 PE=1 SV=1	>sp|Q9D8H7|OMA1_MOUSE Metalloendopeptidase OMA1, mitochondrial OS=Mus musculus OX=10090 GN=Oma1 PE=1 SV=1	Q9D8H7	9	58.877	0.783316	0.110154	0.044448	5953750	8959300	Not Significant	yes
Q9D0A3	>sp|Q9D0A3|ARPIN_MOUSE Arpin OS=Mus musculus OX=10090 GN=Arpin PE=1 SV=1	>sp|Q9D0A3|ARPIN_MOUSE Arpin OS=Mus musculus OX=10090 GN=Arpin PE=1 SV=1	>sp|Q9D0A3|ARPIN_MOUSE Arpin OS=Mus musculus OX=10090 GN=Arpin PE=1 SV=1	Q9D0A3	10	25.193	0.895963	0.110386	0.0444735	4871025	8223225	Not Significant	no
Q5SQY2	>sp|Q5SQY2|BOD1_MOUSE Biorientation of chromosomes in cell division protein 1 OS=Mus musculus OX=10090 GN=Bod1 PE=3 SV=1	>sp|Q5SQY2|BOD1_MOUSE Biorientation of chromosomes in cell division protein 1 OS=Mus musculus OX=10090 GN=Bod1 PE=3 SV=1	>sp|Q5SQY2|BOD1_MOUSE Biorientation of chromosomes in cell division protein 1 OS=Mus musculus OX=10090 GN=Bod1 PE=3 SV=1	Q5SQY2	5	18.363	-0.871479	0.111768	0.0449847	4368325	2601775	Not Significant	no
Q3U2V3	NUD18_MOUSE	Nudt18	>sp|Q3U2V3|NUD18_MOUSE 8-oxo-dGDP phosphatase NUDT18 OS=Mus musculus OX=10090 GN=Nudt18 PE=1 SV=1;>tr|A0A2I3BQN8|A0A2I3BQN8_MOUSE 8-oxo-dGDP phosphatase NUDT18 OS=Mus musculus OX=10090 GN=Nudt18 PE=1 SV=1	Q3U2V3;A0A2I3BQN8	3	35.693	0.676902	0.111951	0.0450126	2108700	3427125	Not Significant	no
Q8K274	>sp|Q8K274|KT3K_MOUSE Ketosamine-3-kinase OS=Mus musculus OX=10090 GN=Fn3krp PE=1 SV=2	>sp|Q8K274|KT3K_MOUSE Ketosamine-3-kinase OS=Mus musculus OX=10090 GN=Fn3krp PE=1 SV=2	>sp|Q8K274|KT3K_MOUSE Ketosamine-3-kinase OS=Mus musculus OX=10090 GN=Fn3krp PE=1 SV=2	Q8K274	5	34.468	0.73433	0.112657	0.0452506	4240275	7392900	Not Significant	no
Q9DBH5	>sp|Q9DBH5|LMAN2_MOUSE Vesicular integral-membrane protein VIP36 OS=Mus musculus OX=10090 GN=Lman2 PE=1 SV=2	>sp|Q9DBH5|LMAN2_MOUSE Vesicular integral-membrane protein VIP36 OS=Mus musculus OX=10090 GN=Lman2 PE=1 SV=2	>sp|Q9DBH5|LMAN2_MOUSE Vesicular integral-membrane protein VIP36 OS=Mus musculus OX=10090 GN=Lman2 PE=1 SV=2	Q9DBH5	13	40.429	0.721994	0.112821	0.0452707	17083950	26944750	Not Significant	no
A2AJW4	>tr|A2AJW4|A2AJW4_MOUSE Protein phosphatase 1 regulatory subunit OS=Mus musculus OX=10090 GN=Ppp1r3d PE=1 SV=1	>tr|A2AJW4|A2AJW4_MOUSE Protein phosphatase 1 regulatory subunit OS=Mus musculus OX=10090 GN=Ppp1r3d PE=1 SV=1	>tr|A2AJW4|A2AJW4_MOUSE Protein phosphatase 1 regulatory subunit OS=Mus musculus OX=10090 GN=Ppp1r3d PE=1 SV=1	A2AJW4	4	30.509	-0.612286	0.113309	0.0454203	5133100	3640250	Not Significant	no
J3QNU6	J3QNU6_MOUSE	Arrb1	>tr|J3QNU6|J3QNU6_MOUSE Beta-arrestin-1 OS=Mus musculus OX=10090 GN=Arrb1 PE=1 SV=1;>sp|Q8BWG8|ARRB1_MOUSE Beta-arrestin-1 OS=Mus musculus OX=10090 GN=Arrb1 PE=1 SV=1	J3QNU6;Q8BWG8	3	47.106	-0.760341	0.113647	0.04551	2.11847e+06	1.61628e+06	Not Significant	no
A2AS45	A2AS45_MOUSE	Pkp4	>tr|A2AS45|A2AS45_MOUSE Plakophilin-4 OS=Mus musculus OX=10090 GN=Pkp4 PE=1 SV=1;>sp|Q68FH0|PKP4_MOUSE Plakophilin-4 OS=Mus musculus OX=10090 GN=Pkp4 PE=1 SV=1;>tr|A2AS44|A2AS44_MOUSE Plakophilin-4 (Fragment) OS=Mus musculus OX=10090 GN=Pkp4 PE=1 SV=1;>tr|	A2AS45;Q68FH0;A2AS44;A2AS47;B7ZNF6;E9QKH8;O35927	2	128.53	0.697711	0.114232	0.0456133	49527.8	85226.5	Not Significant	no
O88520	>sp|O88520|SHOC2_MOUSE Leucine-rich repeat protein SHOC-2 OS=Mus musculus OX=10090 GN=Shoc2 PE=1 SV=2	>sp|O88520|SHOC2_MOUSE Leucine-rich repeat protein SHOC-2 OS=Mus musculus OX=10090 GN=Shoc2 PE=1 SV=2	>sp|O88520|SHOC2_MOUSE Leucine-rich repeat protein SHOC-2 OS=Mus musculus OX=10090 GN=Shoc2 PE=1 SV=2	O88520	3	64.892	0.965344	0.114113	0.0456133	447255	1.04212e+06	Not Significant	no
P29351	>sp|P29351|PTN6_MOUSE Tyrosine-protein phosphatase non-receptor type 6 OS=Mus musculus OX=10090 GN=Ptpn6 PE=1 SV=2	>sp|P29351|PTN6_MOUSE Tyrosine-protein phosphatase non-receptor type 6 OS=Mus musculus OX=10090 GN=Ptpn6 PE=1 SV=2	>sp|P29351|PTN6_MOUSE Tyrosine-protein phosphatase non-receptor type 6 OS=Mus musculus OX=10090 GN=Ptpn6 PE=1 SV=2	P29351	5	67.558	0.700207	0.114366	0.0456133	356753	523152	Not Significant	no
Q9D173	>sp|Q9D173|TOM7_MOUSE Mitochondrial import receptor subunit TOM7 homolog OS=Mus musculus OX=10090 GN=Tomm7 PE=3 SV=1	>sp|Q9D173|TOM7_MOUSE Mitochondrial import receptor subunit TOM7 homolog OS=Mus musculus OX=10090 GN=Tomm7 PE=3 SV=1	>sp|Q9D173|TOM7_MOUSE Mitochondrial import receptor subunit TOM7 homolog OS=Mus musculus OX=10090 GN=Tomm7 PE=3 SV=1	Q9D173	2	6.1773	-0.700309	0.114324	0.0456133	21316000	14524350	Not Significant	yes
O70172	>sp|O70172|PI42A_MOUSE Phosphatidylinositol 5-phosphate 4-kinase type-2 alpha OS=Mus musculus OX=10090 GN=Pip4k2a PE=1 SV=1	>sp|O70172|PI42A_MOUSE Phosphatidylinositol 5-phosphate 4-kinase type-2 alpha OS=Mus musculus OX=10090 GN=Pip4k2a PE=1 SV=1	>sp|O70172|PI42A_MOUSE Phosphatidylinositol 5-phosphate 4-kinase type-2 alpha OS=Mus musculus OX=10090 GN=Pip4k2a PE=1 SV=1	O70172	5	46.151	-1.09876	0.114924	0.0457899	782145	418573	Not Significant	no
A0A0R4J0D1	A0A0R4J0D1_MOUSE	Saraf	>tr|A0A0R4J0D1|A0A0R4J0D1_MOUSE Store-operated calcium entry-associated regulatory factor OS=Mus musculus OX=10090 GN=Saraf PE=1 SV=1;>sp|Q8R3Q0|SARAF_MOUSE Store-operated calcium entry-associated regulatory factor OS=Mus musculus OX=10090 GN=Saraf PE=1 SV	A0A0R4J0D1;Q8R3Q0	6	38.705	0.788997	0.115286	0.0458169	5910075	10265350	Not Significant	no
Q6PB93	>sp|Q6PB93|GALT2_MOUSE Polypeptide N-acetylgalactosaminyltransferase 2 OS=Mus musculus OX=10090 GN=Galnt2 PE=1 SV=1	>sp|Q6PB93|GALT2_MOUSE Polypeptide N-acetylgalactosaminyltransferase 2 OS=Mus musculus OX=10090 GN=Galnt2 PE=1 SV=1	>sp|Q6PB93|GALT2_MOUSE Polypeptide N-acetylgalactosaminyltransferase 2 OS=Mus musculus OX=10090 GN=Galnt2 PE=1 SV=1	Q6PB93	6	64.514	0.861854	0.115155	0.0458169	1.06775e+06	1.9684e+06	Not Significant	no
Q91YQ3	>sp|Q91YQ3|CSDC2_MOUSE Cold shock domain-containing protein C2 OS=Mus musculus OX=10090 GN=Csdc2 PE=1 SV=2	>sp|Q91YQ3|CSDC2_MOUSE Cold shock domain-containing protein C2 OS=Mus musculus OX=10090 GN=Csdc2 PE=1 SV=2	>sp|Q91YQ3|CSDC2_MOUSE Cold shock domain-containing protein C2 OS=Mus musculus OX=10090 GN=Csdc2 PE=1 SV=2	Q91YQ3	3	16.853	0.914279	0.115338	0.0458169	2.49577e+06	4286200	Not Significant	no
Q9JMD0	ZN207_MOUSE	Znf207	>sp|Q9JMD0|ZN207_MOUSE BUB3-interacting and GLEBS motif-containing protein ZNF207 OS=Mus musculus OX=10090 GN=Znf207 PE=1 SV=1;>tr|M0QWF0|M0QWF0_MOUSE Zinc finger protein 207 (Fragment) OS=Mus musculus OX=10090 GN=Zfp207 PE=1 SV=1	Q9JMD0;M0QWF0	3	52.792	0.593614	0.116297	0.0461515	285772	456267	Not Significant	no
F7CB97	>tr|F7CB97|F7CB97_MOUSE CAP-Gly domain-containing linker protein 1 (Fragment) OS=Mus musculus OX=10090 GN=Clip1 PE=1 SV=1	>tr|F7CB97|F7CB97_MOUSE CAP-Gly domain-containing linker protein 1 (Fragment) OS=Mus musculus OX=10090 GN=Clip1 PE=1 SV=1	>tr|F7CB97|F7CB97_MOUSE CAP-Gly domain-containing linker protein 1 (Fragment) OS=Mus musculus OX=10090 GN=Clip1 PE=1 SV=1	F7CB97	17	135.88	-2.8916	0.118111	0.0468243	23226375	3086720	Not Significant	no
F6QN75	F6QN75_MOUSE	Lman2l	>tr|F6QN75|F6QN75_MOUSE VIP36-like protein (Fragment) OS=Mus musculus OX=10090 GN=Lman2l PE=1 SV=1;>tr|A0A0A6YX25|A0A0A6YX25_MOUSE VIP36-like protein (Fragment) OS=Mus musculus OX=10090 GN=Lman2l PE=1 SV=1;>tr|D3Z4P2|D3Z4P2_MOUSE Lectin, mannose-binding 2-	F6QN75;A0A0A6YX25;D3Z4P2;P59481	3	14.273	-1.05676	0.119121	0.0471779	31399000	1.98676e+07	Not Significant	no
Q8K4L2	Q8K4L2_MOUSE	Svil	>tr|Q8K4L2|Q8K4L2_MOUSE Archvillin OS=Mus musculus OX=10090 GN=Svil PE=1 SV=1;>tr|E9Q3Z5|E9Q3Z5_MOUSE Supervillin OS=Mus musculus OX=10090 GN=Svil PE=1 SV=1;>tr|A0A1B0GS91|A0A1B0GS91_MOUSE Supervillin OS=Mus musculus OX=10090 GN=Svil PE=1 SV=1;>sp|Q8K4L3|S	Q8K4L2;E9Q3Z5;A0A1B0GS91;Q8K4L3	20	226.81	0.837214	0.120755	0.0477773	478842	732068	Not Significant	no
A0A0A0MQJ3	>tr|A0A0A0MQJ3|A0A0A0MQJ3_MOUSE Integrin beta-1 (Fragment) OS=Mus musculus OX=10090 GN=Itgb1 PE=1 SV=1	>tr|A0A0A0MQJ3|A0A0A0MQJ3_MOUSE Integrin beta-1 (Fragment) OS=Mus musculus OX=10090 GN=Itgb1 PE=1 SV=1	>tr|A0A0A0MQJ3|A0A0A0MQJ3_MOUSE Integrin beta-1 (Fragment) OS=Mus musculus OX=10090 GN=Itgb1 PE=1 SV=1	A0A0A0MQJ3	2	12.638	-0.830834	0.121035	0.0478401	5524900	4427575	Not Significant	no
Q8K2N3	Q8K2N3_MOUSE	Nemp1	>tr|Q8K2N3|Q8K2N3_MOUSE Nuclear envelope integral membrane protein 1 OS=Mus musculus OX=10090 GN=Nemp1 PE=1 SV=1;>tr|E9Q6Z3|E9Q6Z3_MOUSE Nuclear envelope integral membrane protein 1 OS=Mus musculus OX=10090 GN=Nemp1 PE=1 SV=1;>sp|Q6ZQE4|NEMP1_MOUSE Nuclear	Q8K2N3;E9Q6Z3;Q6ZQE4	2	36.983	-1.04395	0.121427	0.0478733	452610	297451	Not Significant	no
Q6DVA0	>sp|Q6DVA0|LEMD2_MOUSE LEM domain-containing protein 2 OS=Mus musculus OX=10090 GN=Lemd2 PE=1 SV=1	>sp|Q6DVA0|LEMD2_MOUSE LEM domain-containing protein 2 OS=Mus musculus OX=10090 GN=Lemd2 PE=1 SV=1	>sp|Q6DVA0|LEMD2_MOUSE LEM domain-containing protein 2 OS=Mus musculus OX=10090 GN=Lemd2 PE=1 SV=1	Q6DVA0	5	57.506	1.61791	0.121321	0.0478733	818158	1099650	Not Significant	no
Q8BYB9	>sp|Q8BYB9|PGLT1_MOUSE Protein O-glucosyltransferase 1 OS=Mus musculus OX=10090 GN=Poglut1 PE=1 SV=2	>sp|Q8BYB9|PGLT1_MOUSE Protein O-glucosyltransferase 1 OS=Mus musculus OX=10090 GN=Poglut1 PE=1 SV=2	>sp|Q8BYB9|PGLT1_MOUSE Protein O-glucosyltransferase 1 OS=Mus musculus OX=10090 GN=Poglut1 PE=1 SV=2	Q8BYB9	5	46.379	1.09759	0.121481	0.0478733	1.28729e+06	2387475	Not Significant	no
A2RSQ0	DEN5B_MOUSE	Dennd5b	>sp|A2RSQ0|DEN5B_MOUSE DENN domain-containing protein 5B OS=Mus musculus OX=10090 GN=Dennd5b PE=1 SV=2;>tr|B8JKU3|B8JKU3_MOUSE DENN domain-containing protein 5B (Fragment) OS=Mus musculus OX=10090 GN=Dennd5b PE=1 SV=1	A2RSQ0;B8JKU3	2	144.63	1.49812	0.121622	0.0478813	3.6917e+06	7.62377e+06	Not Significant	no
Q8BU04	>sp|Q8BU04|UBR7_MOUSE Putative E3 ubiquitin-protein ligase UBR7 OS=Mus musculus OX=10090 GN=Ubr7 PE=1 SV=1	>sp|Q8BU04|UBR7_MOUSE Putative E3 ubiquitin-protein ligase UBR7 OS=Mus musculus OX=10090 GN=Ubr7 PE=1 SV=1	>sp|Q8BU04|UBR7_MOUSE Putative E3 ubiquitin-protein ligase UBR7 OS=Mus musculus OX=10090 GN=Ubr7 PE=1 SV=1	Q8BU04	2	48.064	-0.915246	0.122515	0.0481851	647710	676243	Not Significant	no
P70460	>sp|P70460|VASP_MOUSE Vasodilator-stimulated phosphoprotein OS=Mus musculus OX=10090 GN=Vasp PE=1 SV=4	>sp|P70460|VASP_MOUSE Vasodilator-stimulated phosphoprotein OS=Mus musculus OX=10090 GN=Vasp PE=1 SV=4	>sp|P70460|VASP_MOUSE Vasodilator-stimulated phosphoprotein OS=Mus musculus OX=10090 GN=Vasp PE=1 SV=4	P70460	6	39.666	0.781699	0.122965	0.0481916	5067450	8542075	Not Significant	no
Q7TSE6	>sp|Q7TSE6|ST38L_MOUSE Serine/threonine-protein kinase 38-like OS=Mus musculus OX=10090 GN=Stk38l PE=1 SV=2	>sp|Q7TSE6|ST38L_MOUSE Serine/threonine-protein kinase 38-like OS=Mus musculus OX=10090 GN=Stk38l PE=1 SV=2	>sp|Q7TSE6|ST38L_MOUSE Serine/threonine-protein kinase 38-like OS=Mus musculus OX=10090 GN=Stk38l PE=1 SV=2	Q7TSE6	6	53.771	1.06748	0.123018	0.0481916	896027	884050	Not Significant	no
Q8BGX0	>sp|Q8BGX0|TRI23_MOUSE E3 ubiquitin-protein ligase TRIM23 OS=Mus musculus OX=10090 GN=Trim23 PE=2 SV=1	>sp|Q8BGX0|TRI23_MOUSE E3 ubiquitin-protein ligase TRIM23 OS=Mus musculus OX=10090 GN=Trim23 PE=2 SV=1	>sp|Q8BGX0|TRI23_MOUSE E3 ubiquitin-protein ligase TRIM23 OS=Mus musculus OX=10090 GN=Trim23 PE=2 SV=1	Q8BGX0	2	63.931	-0.658837	0.123001	0.0481916	1.26469e+06	818220	Not Significant	no
Q8BL03	>sp|Q8BL03|MCATL_MOUSE Mitochondrial basic amino acids transporter OS=Mus musculus OX=10090 GN=Slc25a29 PE=1 SV=1	>sp|Q8BL03|MCATL_MOUSE Mitochondrial basic amino acids transporter OS=Mus musculus OX=10090 GN=Slc25a29 PE=1 SV=1	>sp|Q8BL03|MCATL_MOUSE Mitochondrial basic amino acids transporter OS=Mus musculus OX=10090 GN=Slc25a29 PE=1 SV=1	Q8BL03	5	32.672	-2.06647	0.122757	0.0481916	20582600	1869180	Not Significant	yes
F2Z490	F2Z490_MOUSE	Dgke	>tr|F2Z490|F2Z490_MOUSE Diacylglycerol kinase epsilon OS=Mus musculus OX=10090 GN=Dgke PE=1 SV=1;>sp|Q9R1C6|DGKE_MOUSE Diacylglycerol kinase epsilon OS=Mus musculus OX=10090 GN=Dgke PE=1 SV=1	F2Z490;Q9R1C6	2	46.079	0.641089	0.123665	0.0482694	659635	1.00703e+06	Not Significant	no
Q6PE70	Q6PE70_MOUSE	Itgb5	>tr|Q6PE70|Q6PE70_MOUSE Integrin beta OS=Mus musculus OX=10090 GN=Itgb5 PE=1 SV=1;>tr|G5E8F8|G5E8F8_MOUSE Integrin beta OS=Mus musculus OX=10090 GN=Itgb5 PE=1 SV=1;>sp|O70309|ITB5_MOUSE Integrin beta-5 OS=Mus musculus OX=10090 GN=Itgb5 PE=1 SV=2	Q6PE70;G5E8F8;O70309	6	88.051	0.617302	0.123527	0.0482694	620250	868932	Not Significant	no
P62331	>sp|P62331|ARF6_MOUSE ADP-ribosylation factor 6 OS=Mus musculus OX=10090 GN=Arf6 PE=1 SV=2	>sp|P62331|ARF6_MOUSE ADP-ribosylation factor 6 OS=Mus musculus OX=10090 GN=Arf6 PE=1 SV=2	>sp|P62331|ARF6_MOUSE ADP-ribosylation factor 6 OS=Mus musculus OX=10090 GN=Arf6 PE=1 SV=2	P62331	4	20.082	0.626541	0.123673	0.0482694	2759225	4089900	Not Significant	no
Q8C3X8	>sp|Q8C3X8|LMF2_MOUSE Lipase maturation factor 2 OS=Mus musculus OX=10090 GN=Lmf2 PE=1 SV=1	>sp|Q8C3X8|LMF2_MOUSE Lipase maturation factor 2 OS=Mus musculus OX=10090 GN=Lmf2 PE=1 SV=1	>sp|Q8C3X8|LMF2_MOUSE Lipase maturation factor 2 OS=Mus musculus OX=10090 GN=Lmf2 PE=1 SV=1	Q8C3X8	2	79.996	-1.19531	0.123704	0.0482694	1082670	379893	Not Significant	no
F6TCF9	F6TCF9_MOUSE	Bag1	>tr|F6TCF9|F6TCF9_MOUSE BAG family molecular chaperone regulator 1 OS=Mus musculus OX=10090 GN=Bag1 PE=1 SV=1;>tr|A0A1L1SRT0|A0A1L1SRT0_MOUSE BAG family molecular chaperone regulator 1 OS=Mus musculus OX=10090 GN=Bag1 PE=1 SV=1;>sp|Q60739|BAG1_MOUSE BAG fa	F6TCF9;A0A1L1SRT0;Q60739	7	39.696	1.01972	0.124327	0.0484274	2661045	4707250	Not Significant	no
E9QKA4	E9QKA4_MOUSE	Srrm1	>tr|E9QKA4|E9QKA4_MOUSE Serine/arginine repetitive matrix protein 1 OS=Mus musculus OX=10090 GN=Srrm1 PE=1 SV=1;>tr|A2A8V8|A2A8V8_MOUSE Serine/arginine repetitive matrix protein 1 OS=Mus musculus OX=10090 GN=Srrm1 PE=1 SV=1;>tr|A2A8V9|A2A8V9_MOUSE Serine/a	E9QKA4;A2A8V8;A2A8V9;E9PUK6;Q52KI8	3	101.16	1.19004	0.124353	0.0484274	210406	355095	Not Significant	no
Q9DCS2	MTL26_MOUSE	Mettl26	>sp|Q9DCS2|MTL26_MOUSE Methyltransferase-like 26 OS=Mus musculus OX=10090 GN=Mettl26 PE=1 SV=1;>tr|G5E8X1|G5E8X1_MOUSE Methyltransferase-like 26 OS=Mus musculus OX=10090 GN=Mettl26 PE=1 SV=1;>tr|E9Q7K5|E9Q7K5_MOUSE Methyltransferase-like 26 OS=Mus musculus	Q9DCS2;G5E8X1;E9Q7K5;E9Q5B2	6	22.687	0.594783	0.124656	0.0484976	5782575	8989525	Not Significant	no
O54774	>sp|O54774|AP3D1_MOUSE AP-3 complex subunit delta-1 OS=Mus musculus OX=10090 GN=Ap3d1 PE=1 SV=1	>sp|O54774|AP3D1_MOUSE AP-3 complex subunit delta-1 OS=Mus musculus OX=10090 GN=Ap3d1 PE=1 SV=1	>sp|O54774|AP3D1_MOUSE AP-3 complex subunit delta-1 OS=Mus musculus OX=10090 GN=Ap3d1 PE=1 SV=1	O54774	16	135.08	0.586114	0.125556	0.0488002	3147275	5214600	Not Significant	no
Q6ZPF4	FMNL3_MOUSE	Fmnl3	>sp|Q6ZPF4|FMNL3_MOUSE Formin-like protein 3 OS=Mus musculus OX=10090 GN=Fmnl3 PE=1 SV=2;>tr|D3Z7A7|D3Z7A7_MOUSE Formin-like protein 3 OS=Mus musculus OX=10090 GN=Fmnl3 PE=1 SV=1	Q6ZPF4;D3Z7A7	5	117.17	1.04371	0.126163	0.0489398	184861	391238	Not Significant	no
Z4YL55	Z4YL55_MOUSE	Cdan1	>tr|Z4YL55|Z4YL55_MOUSE Codanin-1 OS=Mus musculus OX=10090 GN=Cdan1 PE=1 SV=1;>sp|Q8CC12|CDAN1_MOUSE Codanin-1 OS=Mus musculus OX=10090 GN=Cdan1 PE=1 SV=2	Z4YL55;Q8CC12	3	134.97	1.3152	0.126146	0.0489398	388733	836710	Not Significant	no
Q8BW70	>sp|Q8BW70|UBP38_MOUSE Ubiquitin carboxyl-terminal hydrolase 38 OS=Mus musculus OX=10090 GN=Usp38 PE=1 SV=2	>sp|Q8BW70|UBP38_MOUSE Ubiquitin carboxyl-terminal hydrolase 38 OS=Mus musculus OX=10090 GN=Usp38 PE=1 SV=2	>sp|Q8BW70|UBP38_MOUSE Ubiquitin carboxyl-terminal hydrolase 38 OS=Mus musculus OX=10090 GN=Usp38 PE=1 SV=2	Q8BW70	3	116.1	2.02609	0.126456	0.0490055	1.56026e+06	3617750	Not Significant	no
Q8C5R8	>tr|Q8C5R8|Q8C5R8_MOUSE Phosphoribosyl pyrophosphate synthetase 1-like 1 OS=Mus musculus OX=10090 GN=Prps1l1 PE=1 SV=1	>tr|Q8C5R8|Q8C5R8_MOUSE Phosphoribosyl pyrophosphate synthetase 1-like 1 OS=Mus musculus OX=10090 GN=Prps1l1 PE=1 SV=1	>tr|Q8C5R8|Q8C5R8_MOUSE Phosphoribosyl pyrophosphate synthetase 1-like 1 OS=Mus musculus OX=10090 GN=Prps1l1 PE=1 SV=1	Q8C5R8	5	34.82	1.68233	0.126791	0.0490877	3472255	8788425	Not Significant	no
Q9Z0N2	>sp|Q9Z0N2|IF2H_MOUSE Eukaryotic translation initiation factor 2 subunit 3, Y-linked OS=Mus musculus OX=10090 GN=Eif2s3y PE=1 SV=2	>sp|Q9Z0N2|IF2H_MOUSE Eukaryotic translation initiation factor 2 subunit 3, Y-linked OS=Mus musculus OX=10090 GN=Eif2s3y PE=1 SV=2	>sp|Q9Z0N2|IF2H_MOUSE Eukaryotic translation initiation factor 2 subunit 3, Y-linked OS=Mus musculus OX=10090 GN=Eif2s3y PE=1 SV=2	Q9Z0N2	20	51.13	1.32755	0.127114	0.0491644	1.11442e+06	2109700	Not Significant	no
A0A0J9YKD4	>tr|A0A0J9YKD4|A0A0J9YKD4_MOUSE Creatine kinase M-type OS=Mus musculus OX=10090 GN=Ckm PE=1 SV=1	>tr|A0A0J9YKD4|A0A0J9YKD4_MOUSE Creatine kinase M-type OS=Mus musculus OX=10090 GN=Ckm PE=1 SV=1	>tr|A0A0J9YKD4|A0A0J9YKD4_MOUSE Creatine kinase M-type OS=Mus musculus OX=10090 GN=Ckm PE=1 SV=1	A0A0J9YKD4	33	35.108	0.715877	0.127508	0.0492688	524083	689850	Not Significant	no
H9KV05	H9KV05_MOUSE	Klhl22	>tr|H9KV05|H9KV05_MOUSE Kelch-like protein 22 OS=Mus musculus OX=10090 GN=Klhl22 PE=1 SV=1;>sp|Q99JN2|KLH22_MOUSE Kelch-like protein 22 OS=Mus musculus OX=10090 GN=Klhl22 PE=1 SV=1;>tr|D3YZH5|D3YZH5_MOUSE Kelch-like protein 22 (Fragment) OS=Mus musculus OX	H9KV05;Q99JN2;D3YZH5;D3Z2R6;D3Z7N9	2	73.646	0.867347	0.127948	0.0493908	57651	73708	Not Significant	no
Q6P9Q6	FKB15_MOUSE	Fkbp15	>sp|Q6P9Q6|FKB15_MOUSE FK506-binding protein 15 OS=Mus musculus OX=10090 GN=Fkbp15 PE=1 SV=2;>tr|Q80YW9|Q80YW9_MOUSE Peptidylprolyl isomerase OS=Mus musculus OX=10090 GN=Fkbp15 PE=1 SV=1;>tr|Q80YW6|Q80YW6_MOUSE Peptidylprolyl isomerase OS=Mus musculus OX=1	Q6P9Q6;Q80YW9;Q80YW6	6	132.96	-0.6315	0.128125	0.0494108	873587	479055	Not Significant	no
Q8C788	Q8C788_MOUSE	Snx18	>tr|Q8C788|Q8C788_MOUSE Sorting nexin OS=Mus musculus OX=10090 GN=Snx18 PE=1 SV=1;>sp|Q91ZR2|SNX18_MOUSE Sorting nexin-18 OS=Mus musculus OX=10090 GN=Snx18 PE=1 SV=1	Q8C788;Q91ZR2	2	67.789	1.36	0.128386	0.0494635	468286	955935	Not Significant	no
Q8VHE0	>sp|Q8VHE0|SEC63_MOUSE Translocation protein SEC63 homolog OS=Mus musculus OX=10090 GN=Sec63 PE=1 SV=4	>sp|Q8VHE0|SEC63_MOUSE Translocation protein SEC63 homolog OS=Mus musculus OX=10090 GN=Sec63 PE=1 SV=4	>sp|Q8VHE0|SEC63_MOUSE Translocation protein SEC63 homolog OS=Mus musculus OX=10090 GN=Sec63 PE=1 SV=4	Q8VHE0	11	87.869	0.63534	0.128568	0.0494855	1154855	1865515	Not Significant	no
B7ZNU9	B7ZNU9_MOUSE	Sntb2	>tr|B7ZNU9|B7ZNU9_MOUSE Beta-2-syntrophin OS=Mus musculus OX=10090 GN=Sntb2 PE=1 SV=1;>sp|Q61235|SNTB2_MOUSE Beta-2-syntrophin OS=Mus musculus OX=10090 GN=Sntb2 PE=1 SV=2	B7ZNU9;Q61235	7	57.427	0.742779	0.128924	0.0495744	1205965	1780150	Not Significant	no
G3UZ26	G3UZ26_MOUSE	Shmt1	>tr|G3UZ26|G3UZ26_MOUSE Serine hydroxymethyltransferase (Fragment) OS=Mus musculus OX=10090 GN=Shmt1 PE=1 SV=1;>tr|G3UYY1|G3UYY1_MOUSE Serine hydroxymethyltransferase (Fragment) OS=Mus musculus OX=10090 GN=Shmt1 PE=1 SV=1;>sp|P50431|GLYC_MOUSE Serine hydro	G3UZ26;G3UYY1;P50431	10	48.334	0.6747	0.130361	0.0500783	3625775	6474450	Not Significant	no
D3Z4E3	D3Z4E3_MOUSE	Dhx32	>tr|D3Z4E3|D3Z4E3_MOUSE DEAH (Asp-Glu-Ala-His) box polypeptide 32, isoform CRA_b OS=Mus musculus OX=10090 GN=Dhx32 PE=1 SV=1;>sp|Q8BZS9|DHX32_MOUSE Putative pre-mRNA-splicing factor ATP-dependent RNA helicase DHX32 OS=Mus musculus OX=10090 GN=Dhx32 PE=1 SV	D3Z4E3;Q8BZS9	2	68.811	0.630083	0.130611	0.0501259	153482	252400	Not Significant	no
A0A286YDB7	A0A286YDB7_MOUSE	Ssr1	>tr|A0A286YDB7|A0A286YDB7_MOUSE Translocon-associated protein subunit alpha (Fragment) OS=Mus musculus OX=10090 GN=Ssr1 PE=1 SV=1;>tr|A0A286YCT4|A0A286YCT4_MOUSE Translocon-associated protein subunit alpha OS=Mus musculus OX=10090 GN=Ssr1 PE=1 SV=1;>tr|A0A	A0A286YDB7;A0A286YCT4;A0A286YCG8;Q9CY50	2	13.111	-0.640674	0.131309	0.0503451	15773575	1.24473e+07	Not Significant	no
E9QPU1	E9QPU1_MOUSE	Vwf	>tr|E9QPU1|E9QPU1_MOUSE von Willebrand factor OS=Mus musculus OX=10090 GN=Vwf PE=1 SV=2;>sp|Q8CIZ8|VWF_MOUSE von Willebrand factor OS=Mus musculus OX=10090 GN=Vwf PE=1 SV=2	E9QPU1;Q8CIZ8	3	309.15	0.62696	0.131867	0.0503641	74131	114168	Not Significant	no
Q05186	>sp|Q05186|RCN1_MOUSE Reticulocalbin-1 OS=Mus musculus OX=10090 GN=Rcn1 PE=1 SV=1	>sp|Q05186|RCN1_MOUSE Reticulocalbin-1 OS=Mus musculus OX=10090 GN=Rcn1 PE=1 SV=1	>sp|Q05186|RCN1_MOUSE Reticulocalbin-1 OS=Mus musculus OX=10090 GN=Rcn1 PE=1 SV=1	Q05186	6	38.113	0.713567	0.131687	0.0503641	3476425	5334325	Not Significant	no
Q99LE6	>sp|Q99LE6|ABCF2_MOUSE ATP-binding cassette sub-family F member 2 OS=Mus musculus OX=10090 GN=Abcf2 PE=1 SV=1	>sp|Q99LE6|ABCF2_MOUSE ATP-binding cassette sub-family F member 2 OS=Mus musculus OX=10090 GN=Abcf2 PE=1 SV=1	>sp|Q99LE6|ABCF2_MOUSE ATP-binding cassette sub-family F member 2 OS=Mus musculus OX=10090 GN=Abcf2 PE=1 SV=1	Q99LE6	16	71.781	0.606622	0.131841	0.0503641	7226900	10828575	Not Significant	no
Q9D154	ILEUA_MOUSE	Serpinb1a	>sp|Q9D154|ILEUA_MOUSE Leukocyte elastase inhibitor A OS=Mus musculus OX=10090 GN=Serpinb1a PE=1 SV=1;>tr|Z4YK03|Z4YK03_MOUSE Leukocyte elastase inhibitor A (Fragment) OS=Mus musculus OX=10090 GN=Serpinb1a PE=1 SV=2	Q9D154;Z4YK03	9	42.574	0.670419	0.131574	0.0503641	5894725	8643900	Not Significant	no
O08692	>sp|O08692|NGP_MOUSE Neutrophilic granule protein OS=Mus musculus OX=10090 GN=Ngp PE=1 SV=1	>sp|O08692|NGP_MOUSE Neutrophilic granule protein OS=Mus musculus OX=10090 GN=Ngp PE=1 SV=1	>sp|O08692|NGP_MOUSE Neutrophilic granule protein OS=Mus musculus OX=10090 GN=Ngp PE=1 SV=1	O08692	3	19.331	-1.57938	0.132662	0.0506191	6234690	1493130	Not Significant	no
E9Q638	E9Q638_MOUSE	Adam9	>tr|E9Q638|E9Q638_MOUSE Disintegrin and metalloproteinase domain-containing protein 9 OS=Mus musculus OX=10090 GN=Adam9 PE=1 SV=1;>tr|A0A140LHU0|A0A140LHU0_MOUSE Disintegrin and metalloproteinase domain-containing protein 9 OS=Mus musculus OX=10090 GN=Adam	E9Q638;A0A140LHU0;Q61072	3	91.848	0.634585	0.133085	0.0507314	53557	120462	Not Significant	no
D3Z2E3	D3Z2E3_MOUSE	Reps1	>tr|D3Z2E3|D3Z2E3_MOUSE RalBP1-associated Eps domain-containing protein 1 OS=Mus musculus OX=10090 GN=Reps1 PE=1 SV=1;>tr|F6R6F1|F6R6F1_MOUSE RalBP1-associated Eps domain-containing protein 1 (Fragment) OS=Mus musculus OX=10090 GN=Reps1 PE=1 SV=1;>tr|E9Q63	D3Z2E3;F6R6F1;E9Q632;O54916	3	76.826	-0.604712	0.133241	0.0507422	344880	238527	Not Significant	no
A6X940	>tr|A6X940|A6X940_MOUSE Fermitin family homolog 2 (Fragment) OS=Mus musculus OX=10090 GN=Fermt2 PE=1 SV=1	>tr|A6X940|A6X940_MOUSE Fermitin family homolog 2 (Fragment) OS=Mus musculus OX=10090 GN=Fermt2 PE=1 SV=1	>tr|A6X940|A6X940_MOUSE Fermitin family homolog 2 (Fragment) OS=Mus musculus OX=10090 GN=Fermt2 PE=1 SV=1	A6X940	17	28.911	0.713567	0.133819	0.0509135	10671075	15023500	Not Significant	no
Q7TT50	>sp|Q7TT50|MRCKB_MOUSE Serine/threonine-protein kinase MRCK beta OS=Mus musculus OX=10090 GN=Cdc42bpb PE=1 SV=2	>sp|Q7TT50|MRCKB_MOUSE Serine/threonine-protein kinase MRCK beta OS=Mus musculus OX=10090 GN=Cdc42bpb PE=1 SV=2	>sp|Q7TT50|MRCKB_MOUSE Serine/threonine-protein kinase MRCK beta OS=Mus musculus OX=10090 GN=Cdc42bpb PE=1 SV=2	Q7TT50	11	194.75	0.780728	0.135088	0.0512979	1355325	3193825	Not Significant	no
Q9CYF5	>sp|Q9CYF5|RCC1L_MOUSE RCC1-like G exchanging factor-like protein OS=Mus musculus OX=10090 GN=Rcc1l PE=1 SV=1	>sp|Q9CYF5|RCC1L_MOUSE RCC1-like G exchanging factor-like protein OS=Mus musculus OX=10090 GN=Rcc1l PE=1 SV=1	>sp|Q9CYF5|RCC1L_MOUSE RCC1-like G exchanging factor-like protein OS=Mus musculus OX=10090 GN=Rcc1l PE=1 SV=1	Q9CYF5	7	49.994	0.731286	0.135011	0.0512979	1.3317e+06	2297725	Not Significant	yes
Q8BZ36	>sp|Q8BZ36|RINT1_MOUSE RAD50-interacting protein 1 OS=Mus musculus OX=10090 GN=Rint1 PE=1 SV=2	>sp|Q8BZ36|RINT1_MOUSE RAD50-interacting protein 1 OS=Mus musculus OX=10090 GN=Rint1 PE=1 SV=2	>sp|Q8BZ36|RINT1_MOUSE RAD50-interacting protein 1 OS=Mus musculus OX=10090 GN=Rint1 PE=1 SV=2	Q8BZ36	3	90.093	-3.35738	0.135261	0.0513142	38029050	2.35504e+06	Not Significant	no
A0A1W2P7N2	A0A1W2P7N2_MOUSE	Pbld1	>tr|A0A1W2P7N2|A0A1W2P7N2_MOUSE Phenazine biosynthesis-like domain-containing protein 1 (Fragment) OS=Mus musculus OX=10090 GN=Pbld1 PE=1 SV=1;>tr|K3W4L7|K3W4L7_MOUSE Phenazine biosynthesis-like domain-containing protein 1 OS=Mus musculus OX=10090 GN=Pbld1	A0A1W2P7N2;K3W4L7;Q9DCG6;Q9CXN7	2	14.645	0.9856	0.135834	0.0514334	1178995	2133515	Not Significant	no
O55201	>sp|O55201|SPT5H_MOUSE Transcription elongation factor SPT5 OS=Mus musculus OX=10090 GN=Supt5h PE=1 SV=1	>sp|O55201|SPT5H_MOUSE Transcription elongation factor SPT5 OS=Mus musculus OX=10090 GN=Supt5h PE=1 SV=1	>sp|O55201|SPT5H_MOUSE Transcription elongation factor SPT5 OS=Mus musculus OX=10090 GN=Supt5h PE=1 SV=1	O55201	6	120.66	0.646117	0.135817	0.0514334	304628	461222	Not Significant	no
Q91XC9	>sp|Q91XC9|PEX16_MOUSE Peroxisomal membrane protein PEX16 OS=Mus musculus OX=10090 GN=Pex16 PE=1 SV=2	>sp|Q91XC9|PEX16_MOUSE Peroxisomal membrane protein PEX16 OS=Mus musculus OX=10090 GN=Pex16 PE=1 SV=2	>sp|Q91XC9|PEX16_MOUSE Peroxisomal membrane protein PEX16 OS=Mus musculus OX=10090 GN=Pex16 PE=1 SV=2	Q91XC9	3	38.677	0.994802	0.136343	0.0515769	1513025	2543200	Not Significant	no
Q5NCE8	>sp|Q5NCE8|MRS2_MOUSE Magnesium transporter MRS2 homolog, mitochondrial OS=Mus musculus OX=10090 GN=Mrs2 PE=2 SV=2	>sp|Q5NCE8|MRS2_MOUSE Magnesium transporter MRS2 homolog, mitochondrial OS=Mus musculus OX=10090 GN=Mrs2 PE=2 SV=2	>sp|Q5NCE8|MRS2_MOUSE Magnesium transporter MRS2 homolog, mitochondrial OS=Mus musculus OX=10090 GN=Mrs2 PE=2 SV=2	Q5NCE8	2	49.299	1.71244	0.137332	0.0519013	85084	421125	Not Significant	yes
O88986	KBL_MOUSE	Gcat	>sp|O88986|KBL_MOUSE 2-amino-3-ketobutyrate coenzyme A ligase, mitochondrial OS=Mus musculus OX=10090 GN=Gcat PE=1 SV=2;>tr|E9PWY6|E9PWY6_MOUSE 2-amino-3-ketobutyrate coenzyme A ligase, mitochondrial OS=Mus musculus OX=10090 GN=Gcat PE=1 SV=1;>tr|A0A2R8VHE	O88986;E9PWY6;A0A2R8VHE4	9	44.93	-0.70518	0.137981	0.0520972	11423350	7463500	Not Significant	yes
P63280	UBC9_MOUSE	Ube2i	>sp|P63280|UBC9_MOUSE SUMO-conjugating enzyme UBC9 OS=Mus musculus OX=10090 GN=Ube2i PE=1 SV=1;>tr|Q8CFZ0|Q8CFZ0_MOUSE SUMO-conjugating enzyme UBC9 OS=Mus musculus OX=10090 GN=Ube2i PE=1 SV=1;>tr|G3UYP0|G3UYP0_MOUSE SUMO-conjugating enzyme UBC9 (Fragment)	P63280;Q8CFZ0;G3UYP0	5	18.007	1.50352	0.138601	0.0522757	1742110	3085425	Not Significant	no
Q61635	Q61635_MOUSE	Ifi47	>tr|Q61635|Q61635_MOUSE GTP-binding protein OS=Mus musculus OX=10090 GN=Ifi47 PE=1 SV=1;>tr|A0A1L1SQM2|A0A1L1SQM2_MOUSE Interferon gamma-inducible protein 47 (Fragment) OS=Mus musculus OX=10090 GN=Ifi47 PE=1 SV=1	Q61635;A0A1L1SQM2	6	46.784	1.26158	0.138718	0.0522757	726118	1685095	Not Significant	no
A0A2R8VI30	A0A2R8VI30_MOUSE	Cd47	>tr|A0A2R8VI30|A0A2R8VI30_MOUSE Leukocyte surface antigen CD47 OS=Mus musculus OX=10090 GN=Cd47 PE=1 SV=1;>tr|A0A2R8VK70|A0A2R8VK70_MOUSE Leukocyte surface antigen CD47 OS=Mus musculus OX=10090 GN=Cd47 PE=1 SV=1;>sp|Q61735|CD47_MOUSE Leukocyte surface anti	A0A2R8VI30;A0A2R8VK70;Q61735;A0A2R8VJU9;A0A2R8W6P0;D3Z187	4	29.344	0.841753	0.141026	0.0530951	21746750	34881750	Not Significant	no
Q8BFR4	>sp|Q8BFR4|GNS_MOUSE N-acetylglucosamine-6-sulfatase OS=Mus musculus OX=10090 GN=Gns PE=1 SV=1	>sp|Q8BFR4|GNS_MOUSE N-acetylglucosamine-6-sulfatase OS=Mus musculus OX=10090 GN=Gns PE=1 SV=1	>sp|Q8BFR4|GNS_MOUSE N-acetylglucosamine-6-sulfatase OS=Mus musculus OX=10090 GN=Gns PE=1 SV=1	Q8BFR4	5	61.174	0.968257	0.141409	0.0531886	1032720	1201355	Not Significant	no
P97864	>sp|P97864|CASP7_MOUSE Caspase-7 OS=Mus musculus OX=10090 GN=Casp7 PE=1 SV=2	>sp|P97864|CASP7_MOUSE Caspase-7 OS=Mus musculus OX=10090 GN=Casp7 PE=1 SV=2	>sp|P97864|CASP7_MOUSE Caspase-7 OS=Mus musculus OX=10090 GN=Casp7 PE=1 SV=2	P97864	3	34.06	0.637768	0.141744	0.0532223	361180	566460	Not Significant	no
Q8K0G5	EIPR1_MOUSE	Eipr1	>sp|Q8K0G5|EIPR1_MOUSE EARP-interacting protein OS=Mus musculus OX=10090 GN=Eipr1 PE=1 SV=2;>tr|A0A217FL60|A0A217FL60_MOUSE EARP-interacting protein OS=Mus musculus OX=10090 GN=Eipr1 PE=1 SV=1;>tr|A0A1Y7VN36|A0A1Y7VN36_MOUSE EARP-interacting protein (Fragm	Q8K0G5;A0A217FL60;A0A1Y7VN36	2	43.126	0.914749	0.141767	0.0532223	363387	751172	Not Significant	no
Q9CWY6	Q9CWY6_MOUSE	Rbpms2	>tr|Q9CWY6|Q9CWY6_MOUSE RNA-binding protein with multiple-splicing 2 OS=Mus musculus OX=10090 GN=Rbpms2 PE=1 SV=1;>sp|Q8VC52|RBPS2_MOUSE RNA-binding protein with multiple splicing 2 OS=Mus musculus OX=10090 GN=Rbpms2 PE=1 SV=1;>tr|A0A1L1SVH5|A0A1L1SVH5_MOU	Q9CWY6;Q8VC52;A0A1L1SVH5;A0A1L1SRM3	4	18.295	0.861287	0.143968	0.0539973	1695600	3.27352e+06	Not Significant	no
P70333	>sp|P70333|HNRH2_MOUSE Heterogeneous nuclear ribonucleoprotein H2 OS=Mus musculus OX=10090 GN=Hnrnph2 PE=1 SV=1	>sp|P70333|HNRH2_MOUSE Heterogeneous nuclear ribonucleoprotein H2 OS=Mus musculus OX=10090 GN=Hnrnph2 PE=1 SV=1	>sp|P70333|HNRH2_MOUSE Heterogeneous nuclear ribonucleoprotein H2 OS=Mus musculus OX=10090 GN=Hnrnph2 PE=1 SV=1	P70333	13	49.279	1.15977	0.1442	0.0540222	2.09207e+06	3808200	Not Significant	no
Q00493	>sp|Q00493|CBPE_MOUSE Carboxypeptidase E OS=Mus musculus OX=10090 GN=Cpe PE=1 SV=2	>sp|Q00493|CBPE_MOUSE Carboxypeptidase E OS=Mus musculus OX=10090 GN=Cpe PE=1 SV=2	>sp|Q00493|CBPE_MOUSE Carboxypeptidase E OS=Mus musculus OX=10090 GN=Cpe PE=1 SV=2	Q00493	3	53.255	0.716152	0.144306	0.0540222	711323	1.38366e+06	Not Significant	no
Q8VE47	>sp|Q8VE47|UBA5_MOUSE Ubiquitin-like modifier-activating enzyme 5 OS=Mus musculus OX=10090 GN=Uba5 PE=1 SV=2	>sp|Q8VE47|UBA5_MOUSE Ubiquitin-like modifier-activating enzyme 5 OS=Mus musculus OX=10090 GN=Uba5 PE=1 SV=2	>sp|Q8VE47|UBA5_MOUSE Ubiquitin-like modifier-activating enzyme 5 OS=Mus musculus OX=10090 GN=Uba5 PE=1 SV=2	Q8VE47	7	44.789	0.77014	0.144928	0.0542037	6979200	11249900	Not Significant	no
P58137	ACOT8_MOUSE	Acot8	>sp|P58137|ACOT8_MOUSE Acyl-coenzyme A thioesterase 8 OS=Mus musculus OX=10090 GN=Acot8 PE=1 SV=1;>tr|Q8BZR4|Q8BZR4_MOUSE Acyl-coenzyme A thioesterase 8 OS=Mus musculus OX=10090 GN=Acot8 PE=1 SV=1	P58137;Q8BZR4	8	35.827	0.899081	0.145477	0.0543579	2260775	3860375	Not Significant	no
Q8BNU0	>sp|Q8BNU0|ARMC6_MOUSE Armadillo repeat-containing protein 6 OS=Mus musculus OX=10090 GN=Armc6 PE=1 SV=1	>sp|Q8BNU0|ARMC6_MOUSE Armadillo repeat-containing protein 6 OS=Mus musculus OX=10090 GN=Armc6 PE=1 SV=1	>sp|Q8BNU0|ARMC6_MOUSE Armadillo repeat-containing protein 6 OS=Mus musculus OX=10090 GN=Armc6 PE=1 SV=1	Q8BNU0	6	50.683	0.589784	0.146016	0.0545076	1680895	2452425	Not Significant	no
A0A0R4IZW9	A0A0R4IZW9_MOUSE	Sdf2	>tr|A0A0R4IZW9|A0A0R4IZW9_MOUSE Stromal cell-derived factor 2 OS=Mus musculus OX=10090 GN=Sdf2 PE=1 SV=1;>sp|Q9DCT5|SDF2_MOUSE Stromal cell-derived factor 2 OS=Mus musculus OX=10090 GN=Sdf2 PE=1 SV=1	A0A0R4IZW9;Q9DCT5	4	23.991	1.02457	0.146498	0.0545373	2085695	3341800	Not Significant	no
Q80X95	RRAGA_MOUSE	Rraga	>sp|Q80X95|RRAGA_MOUSE Ras-related GTP-binding protein A OS=Mus musculus OX=10090 GN=Rraga PE=1 SV=1;>sp|Q6NTA4|RRAGB_MOUSE Ras-related GTP-binding protein B OS=Mus musculus OX=10090 GN=Rragb PE=1 SV=1	Q80X95;Q6NTA4	10	36.566	0.601636	0.146508	0.0545373	5253900	7524625	Not Significant	no
Q9JIK5	>sp|Q9JIK5|DDX21_MOUSE Nucleolar RNA helicase 2 OS=Mus musculus OX=10090 GN=Ddx21 PE=1 SV=3	>sp|Q9JIK5|DDX21_MOUSE Nucleolar RNA helicase 2 OS=Mus musculus OX=10090 GN=Ddx21 PE=1 SV=3	>sp|Q9JIK5|DDX21_MOUSE Nucleolar RNA helicase 2 OS=Mus musculus OX=10090 GN=Ddx21 PE=1 SV=3	Q9JIK5	11	93.55	0.99147	0.146423	0.0545373	800988	1617520	Not Significant	no
F8WIK0	F8WIK0_MOUSE	Ciapin1	>tr|F8WIK0|F8WIK0_MOUSE Anamorsin OS=Mus musculus OX=10090 GN=Ciapin1 PE=1 SV=2;>sp|Q8WTY4|CPIN1_MOUSE Anamorsin OS=Mus musculus OX=10090 GN=Ciapin1 PE=1 SV=1;>tr|F7BWP1|F7BWP1_MOUSE Anamorsin (Fragment) OS=Mus musculus OX=10090 GN=Ciapin1 PE=1 SV=2	F8WIK0;Q8WTY4;F7BWP1	11	33.429	-1.31876	0.148255	0.055136	124092000	33932500	Not Significant	no
P18608	HMGN1_MOUSE	Hmgn1	>sp|P18608|HMGN1_MOUSE Non-histone chromosomal protein HMG-14 OS=Mus musculus OX=10090 GN=Hmgn1 PE=1 SV=2;>tr|D3Z607|D3Z607_MOUSE Non-histone chromosomal protein HMG-14 OS=Mus musculus OX=10090 GN=Hmgn1 PE=1 SV=1	P18608;D3Z607	2	10.152	-0.62898	0.148639	0.0552268	1467800	1446200	Not Significant	no
Q91WG4	>sp|Q91WG4|ELP2_MOUSE Elongator complex protein 2 OS=Mus musculus OX=10090 GN=Elp2 PE=1 SV=1	>sp|Q91WG4|ELP2_MOUSE Elongator complex protein 2 OS=Mus musculus OX=10090 GN=Elp2 PE=1 SV=1	>sp|Q91WG4|ELP2_MOUSE Elongator complex protein 2 OS=Mus musculus OX=10090 GN=Elp2 PE=1 SV=1	Q91WG4	2	93.092	0.729817	0.149697	0.055557	88962.2	163637	Not Significant	no
Q9DC51	>sp|Q9DC51|GNAI3_MOUSE Guanine nucleotide-binding protein G(k) subunit alpha OS=Mus musculus OX=10090 GN=Gnai3 PE=1 SV=3	>sp|Q9DC51|GNAI3_MOUSE Guanine nucleotide-binding protein G(k) subunit alpha OS=Mus musculus OX=10090 GN=Gnai3 PE=1 SV=3	>sp|Q9DC51|GNAI3_MOUSE Guanine nucleotide-binding protein G(k) subunit alpha OS=Mus musculus OX=10090 GN=Gnai3 PE=1 SV=3	Q9DC51	13	40.538	0.748406	0.149808	0.055557	2.17486e+06	3299325	Not Significant	no
O35075	>sp|O35075|DSCR3_MOUSE Down syndrome critical region protein 3 homolog OS=Mus musculus OX=10090 GN=Dscr3 PE=1 SV=1	>sp|O35075|DSCR3_MOUSE Down syndrome critical region protein 3 homolog OS=Mus musculus OX=10090 GN=Dscr3 PE=1 SV=1	>sp|O35075|DSCR3_MOUSE Down syndrome critical region protein 3 homolog OS=Mus musculus OX=10090 GN=Dscr3 PE=1 SV=1	O35075	8	32.97	0.728582	0.150283	0.055631	2640475	4286925	Not Significant	no
Q9DC50	>sp|Q9DC50|OCTC_MOUSE Peroxisomal carnitine O-octanoyltransferase OS=Mus musculus OX=10090 GN=Crot PE=1 SV=1	>sp|Q9DC50|OCTC_MOUSE Peroxisomal carnitine O-octanoyltransferase OS=Mus musculus OX=10090 GN=Crot PE=1 SV=1	>sp|Q9DC50|OCTC_MOUSE Peroxisomal carnitine O-octanoyltransferase OS=Mus musculus OX=10090 GN=Crot PE=1 SV=1	Q9DC50	8	70.264	1.38738	0.150288	0.055631	851563	1.87887e+06	Not Significant	yes
E9PZ88	E9PZ88_MOUSE	Man2c1	>tr|E9PZ88|E9PZ88_MOUSE Alpha-mannosidase 2C1 OS=Mus musculus OX=10090 GN=Man2c1 PE=1 SV=1;>tr|F8WIE1|F8WIE1_MOUSE Alpha-mannosidase 2C1 OS=Mus musculus OX=10090 GN=Man2c1 PE=1 SV=1;>sp|Q91W89|MA2C1_MOUSE Alpha-mannosidase 2C1 OS=Mus musculus OX=10090 GN=M	E9PZ88;F8WIE1;Q91W89;E9PYM7	9	104.68	-1.70535	0.150582	0.055636	13325525	1.17971e+06	Not Significant	no
Q9Z2G1	FM1AA_MOUSE	Fem1aa	>sp|Q9Z2G1|FM1AA_MOUSE Protein fem-1 homolog A-A OS=Mus musculus OX=10090 GN=Fem1aa PE=2 SV=1;>sp|Q8C0T1|FM1AB_MOUSE Protein fem-1 homolog A-B OS=Mus musculus OX=10090 GN=Fem1ab PE=2 SV=1	Q9Z2G1;Q8C0T1	3	72.088	0.788164	0.150474	0.055636	400388	688865	Not Significant	no
Q8BGS2	>sp|Q8BGS2|BOLA2_MOUSE BolA-like protein 2 OS=Mus musculus OX=10090 GN=Bola2 PE=1 SV=1	>sp|Q8BGS2|BOLA2_MOUSE BolA-like protein 2 OS=Mus musculus OX=10090 GN=Bola2 PE=1 SV=1	>sp|Q8BGS2|BOLA2_MOUSE BolA-like protein 2 OS=Mus musculus OX=10090 GN=Bola2 PE=1 SV=1	Q8BGS2	5	10.214	0.588817	0.151274	0.0558397	25252500	38428500	Not Significant	no
A0A0R4J150	A0A0R4J150_MOUSE	Osbpl8	>tr|A0A0R4J150|A0A0R4J150_MOUSE Oxysterol-binding protein OS=Mus musculus OX=10090 GN=Osbpl8 PE=1 SV=1;>sp|B9EJ86|OSBL8_MOUSE Oxysterol-binding protein-related protein 8 OS=Mus musculus OX=10090 GN=Osbpl8 PE=1 SV=1	A0A0R4J150;B9EJ86	9	96.98	0.660037	0.151538	0.0558852	1.54265e+06	2196450	Not Significant	no
Q80U72	>sp|Q80U72|SCRIB_MOUSE Protein scribble homolog OS=Mus musculus OX=10090 GN=Scrib PE=1 SV=2	>sp|Q80U72|SCRIB_MOUSE Protein scribble homolog OS=Mus musculus OX=10090 GN=Scrib PE=1 SV=2	>sp|Q80U72|SCRIB_MOUSE Protein scribble homolog OS=Mus musculus OX=10090 GN=Scrib PE=1 SV=2	Q80U72	6	174.06	1.24501	0.15201	0.056007	417362	642872	Not Significant	no
S4R2J9	S4R2J9_MOUSE	Prrc2c	>tr|S4R2J9|S4R2J9_MOUSE Protein PRRC2C OS=Mus musculus OX=10090 GN=Prrc2c PE=1 SV=1;>tr|A0A0A0MQ79|A0A0A0MQ79_MOUSE Protein PRRC2C OS=Mus musculus OX=10090 GN=Prrc2c PE=1 SV=1;>sp|Q3TLH4|PRC2C_MOUSE Protein PRRC2C OS=Mus musculus OX=10090 GN=Prrc2c PE=1 SV	S4R2J9;A0A0A0MQ79;Q3TLH4;S4R294	13	302.43	0.931449	0.152448	0.0561164	284565	448088	Not Significant	no
Q8BSL7	>sp|Q8BSL7|ARF2_MOUSE ADP-ribosylation factor 2 OS=Mus musculus OX=10090 GN=Arf2 PE=1 SV=2	>sp|Q8BSL7|ARF2_MOUSE ADP-ribosylation factor 2 OS=Mus musculus OX=10090 GN=Arf2 PE=1 SV=2	>sp|Q8BSL7|ARF2_MOUSE ADP-ribosylation factor 2 OS=Mus musculus OX=10090 GN=Arf2 PE=1 SV=2	Q8BSL7	10	20.746	1.07279	0.152882	0.056224	936980	1552200	Not Significant	no
K3W4Q5	K3W4Q5_MOUSE	Fam186a	>tr|K3W4Q5|K3W4Q5_MOUSE Family with sequence similarity 186, member A OS=Mus musculus OX=10090 GN=Fam186a PE=4 SV=1;>sp|Q9D9R9|F186A_MOUSE Protein FAM186A OS=Mus musculus OX=10090 GN=FAM186A PE=2 SV=2	K3W4Q5;Q9D9R9	2	331.48	-0.813642	0.153128	0.0562622	328390	226867	Not Significant	no
Q5SVR0	>sp|Q5SVR0|TBC9B_MOUSE TBC1 domain family member 9B OS=Mus musculus OX=10090 GN=Tbc1d9b PE=1 SV=1	>sp|Q5SVR0|TBC9B_MOUSE TBC1 domain family member 9B OS=Mus musculus OX=10090 GN=Tbc1d9b PE=1 SV=1	>sp|Q5SVR0|TBC9B_MOUSE TBC1 domain family member 9B OS=Mus musculus OX=10090 GN=Tbc1d9b PE=1 SV=1	Q5SVR0	11	141.78	-2.19341	0.153644	0.0563995	56931500	2.61327e+07	Not Significant	no
E9PV66	>tr|E9PV66|E9PV66_MOUSE Myosin XVIIIb OS=Mus musculus OX=10090 GN=Myo18b PE=1 SV=1	>tr|E9PV66|E9PV66_MOUSE Myosin XVIIIb OS=Mus musculus OX=10090 GN=Myo18b PE=1 SV=1	>tr|E9PV66|E9PV66_MOUSE Myosin XVIIIb OS=Mus musculus OX=10090 GN=Myo18b PE=1 SV=1	E9PV66	23	288.88	0.591588	0.154222	0.05646	1636700	2356325	Not Significant	no
Q8CFZ6	Q8CFZ6_MOUSE	Clec3b	>tr|Q8CFZ6|Q8CFZ6_MOUSE C-type lectin domain family 3, member b OS=Mus musculus OX=10090 GN=Clec3b PE=1 SV=1;>sp|P43025|TETN_MOUSE Tetranectin OS=Mus musculus OX=10090 GN=Clec3b PE=1 SV=2	Q8CFZ6;P43025	3	22.255	-1.27985	0.154221	0.05646	3997250	3.39428e+06	Not Significant	no
Q3T9A5	Q3T9A5_MOUSE	Glmn	>tr|Q3T9A5|Q3T9A5_MOUSE Glomulin OS=Mus musculus OX=10090 GN=Glmn PE=1 SV=1;>sp|Q8BZM1|GLMN_MOUSE Glomulin OS=Mus musculus OX=10090 GN=Glmn PE=1 SV=1;>tr|D6RGR3|D6RGR3_MOUSE Glomulin OS=Mus musculus OX=10090 GN=Glmn PE=1 SV=1;>tr|D3Z0L3|D3Z0L3_MOUSE Glomul	Q3T9A5;Q8BZM1;D6RGR3;D3Z0L3	2	60.637	-1.67688	0.154236	0.05646	284251	173242	Not Significant	no
P24668	>sp|P24668|MPRD_MOUSE Cation-dependent mannose-6-phosphate receptor OS=Mus musculus OX=10090 GN=M6pr PE=1 SV=1	>sp|P24668|MPRD_MOUSE Cation-dependent mannose-6-phosphate receptor OS=Mus musculus OX=10090 GN=M6pr PE=1 SV=1	>sp|P24668|MPRD_MOUSE Cation-dependent mannose-6-phosphate receptor OS=Mus musculus OX=10090 GN=M6pr PE=1 SV=1	P24668	9	31.172	0.588668	0.154489	0.0565002	10531375	16641725	Not Significant	no
Q80VP0	>sp|Q80VP0|TCPR1_MOUSE Tectonin beta-propeller repeat-containing protein 1 OS=Mus musculus OX=10090 GN=Tecpr1 PE=1 SV=1	>sp|Q80VP0|TCPR1_MOUSE Tectonin beta-propeller repeat-containing protein 1 OS=Mus musculus OX=10090 GN=Tecpr1 PE=1 SV=1	>sp|Q80VP0|TCPR1_MOUSE Tectonin beta-propeller repeat-containing protein 1 OS=Mus musculus OX=10090 GN=Tecpr1 PE=1 SV=1	Q80VP0	5	130.26	-0.887723	0.155615	0.0568598	343540	238082	Not Significant	no
Q8K370	>sp|Q8K370|ACD10_MOUSE Acyl-CoA dehydrogenase family member 10 OS=Mus musculus OX=10090 GN=Acad10 PE=1 SV=1	>sp|Q8K370|ACD10_MOUSE Acyl-CoA dehydrogenase family member 10 OS=Mus musculus OX=10090 GN=Acad10 PE=1 SV=1	>sp|Q8K370|ACD10_MOUSE Acyl-CoA dehydrogenase family member 10 OS=Mus musculus OX=10090 GN=Acad10 PE=1 SV=1	Q8K370	19	118.98	0.710364	0.156497	0.0571291	17289550	25518250	Not Significant	yes
E9QP46	E9QP46_MOUSE	Syne2	>tr|E9QP46|E9QP46_MOUSE Nesprin-2 OS=Mus musculus OX=10090 GN=Syne2 PE=1 SV=1;>sp|Q6ZWQ0|SYNE2_MOUSE Nesprin-2 OS=Mus musculus OX=10090 GN=Syne2 PE=1 SV=2;>tr|F6W8R9|F6W8R9_MOUSE Nesprin-2 (Fragment) OS=Mus musculus OX=10090 GN=Syne2 PE=1 SV=1;>tr|Q6DFZ2|Q	E9QP46;Q6ZWQ0;F6W8R9;Q6DFZ2	6	782.13	0.644659	0.157479	0.0574348	79616	105681	Not Significant	no
Q8BJ03	>sp|Q8BJ03|COX15_MOUSE Cytochrome c oxidase assembly protein COX15 homolog OS=Mus musculus OX=10090 GN=Cox15 PE=1 SV=1	>sp|Q8BJ03|COX15_MOUSE Cytochrome c oxidase assembly protein COX15 homolog OS=Mus musculus OX=10090 GN=Cox15 PE=1 SV=1	>sp|Q8BJ03|COX15_MOUSE Cytochrome c oxidase assembly protein COX15 homolog OS=Mus musculus OX=10090 GN=Cox15 PE=1 SV=1	Q8BJ03	9	45.852	0.660429	0.157998	0.0575185	8968175	14519125	Not Significant	yes
Q9WUL7	>sp|Q9WUL7|ARL3_MOUSE ADP-ribosylation factor-like protein 3 OS=Mus musculus OX=10090 GN=Arl3 PE=1 SV=1	>sp|Q9WUL7|ARL3_MOUSE ADP-ribosylation factor-like protein 3 OS=Mus musculus OX=10090 GN=Arl3 PE=1 SV=1	>sp|Q9WUL7|ARL3_MOUSE ADP-ribosylation factor-like protein 3 OS=Mus musculus OX=10090 GN=Arl3 PE=1 SV=1	Q9WUL7	7	20.486	0.647916	0.157976	0.0575185	11763775	16789250	Not Significant	no
A0A0M3HEP7	A0A0M3HEP7_MOUSE	Atp8a1	>tr|A0A0M3HEP7|A0A0M3HEP7_MOUSE Phospholipid-transporting ATPase OS=Mus musculus OX=10090 GN=Atp8a1 PE=1 SV=1;>sp|P70704|AT8A1_MOUSE Phospholipid-transporting ATPase IA OS=Mus musculus OX=10090 GN=Atp8a1 PE=1 SV=2;>tr|A0A0J9YV34|A0A0J9YV34_MOUSE Phospholip	A0A0M3HEP7;P70704;A0A0J9YV34	6	131.51	-1.62098	0.158544	0.0576643	1422050	893602	Not Significant	no
Q8C2Q3	RBM14_MOUSE	Rbm14	>sp|Q8C2Q3|RBM14_MOUSE RNA-binding protein 14 OS=Mus musculus OX=10090 GN=Rbm14 PE=1 SV=1;>tr|E9QL13|E9QL13_MOUSE MCG8382, isoform CRA_c OS=Mus musculus OX=10090 GN=Rbm14 PE=1 SV=2	Q8C2Q3;E9QL13	8	69.448	0.985556	0.159678	0.0580235	1.19567e+06	2.05515e+06	Not Significant	no
Q99KE1	>sp|Q99KE1|MAOM_MOUSE NAD-dependent malic enzyme, mitochondrial OS=Mus musculus OX=10090 GN=Me2 PE=1 SV=1	>sp|Q99KE1|MAOM_MOUSE NAD-dependent malic enzyme, mitochondrial OS=Mus musculus OX=10090 GN=Me2 PE=1 SV=1	>sp|Q99KE1|MAOM_MOUSE NAD-dependent malic enzyme, mitochondrial OS=Mus musculus OX=10090 GN=Me2 PE=1 SV=1	Q99KE1	5	65.798	-0.959032	0.160392	0.0582294	1631180	517490	Not Significant	yes
Q9D7S9	>sp|Q9D7S9|CHMP5_MOUSE Charged multivesicular body protein 5 OS=Mus musculus OX=10090 GN=Chmp5 PE=1 SV=1	>sp|Q9D7S9|CHMP5_MOUSE Charged multivesicular body protein 5 OS=Mus musculus OX=10090 GN=Chmp5 PE=1 SV=1	>sp|Q9D7S9|CHMP5_MOUSE Charged multivesicular body protein 5 OS=Mus musculus OX=10090 GN=Chmp5 PE=1 SV=1	Q9D7S9	6	24.575	0.744567	0.160941	0.0583753	13003775	19120000	Not Significant	no
A0A140LJ45	A0A140LJ45_MOUSE	Mettl9	>tr|A0A140LJ45|A0A140LJ45_MOUSE Methyltransferase-like protein 9 (Fragment) OS=Mus musculus OX=10090 GN=Mettl9 PE=1 SV=1;>sp|Q9EPL4|METL9_MOUSE Methyltransferase-like protein 9 OS=Mus musculus OX=10090 GN=Mettl9 PE=1 SV=1	A0A140LJ45;Q9EPL4	2	19.385	0.723148	0.161254	0.0584355	1661125	2107700	Not Significant	no
E9Q6C2	E9Q6C2_MOUSE	C1s1	>tr|E9Q6C2|E9Q6C2_MOUSE Complement component 1, s subcomponent 1 OS=Mus musculus OX=10090 GN=C1s1 PE=1 SV=1;>sp|Q8CG14|CS1A_MOUSE Complement C1s-A subcomponent OS=Mus musculus OX=10090 GN=C1sa PE=2 SV=2	E9Q6C2;Q8CG14	3	77.499	0.947522	0.161412	0.0584393	487167	1005890	Not Significant	no
Q8BMJ3	IF1AX_MOUSE	Eif1ax	>sp|Q8BMJ3|IF1AX_MOUSE Eukaryotic translation initiation factor 1A, X-chromosomal OS=Mus musculus OX=10090 GN=Eif1ax PE=2 SV=3;>sp|Q60872|IF1A_MOUSE Eukaryotic translation initiation factor 1A OS=Mus musculus OX=10090 GN=Eif1a PE=2 SV=3	Q8BMJ3;Q60872	5	16.46	0.917381	0.161808	0.058529	10071175	21362825	Not Significant	no
Q9EPE9	>sp|Q9EPE9|AT131_MOUSE Manganese-transporting ATPase 13A1 OS=Mus musculus OX=10090 GN=Atp13a1 PE=1 SV=2	>sp|Q9EPE9|AT131_MOUSE Manganese-transporting ATPase 13A1 OS=Mus musculus OX=10090 GN=Atp13a1 PE=1 SV=2	>sp|Q9EPE9|AT131_MOUSE Manganese-transporting ATPase 13A1 OS=Mus musculus OX=10090 GN=Atp13a1 PE=1 SV=2	Q9EPE9	9	132.39	0.731272	0.162165	0.058605	542258	768438	Not Significant	no
P16406	>sp|P16406|AMPE_MOUSE Glutamyl aminopeptidase OS=Mus musculus OX=10090 GN=Enpep PE=1 SV=1	>sp|P16406|AMPE_MOUSE Glutamyl aminopeptidase OS=Mus musculus OX=10090 GN=Enpep PE=1 SV=1	>sp|P16406|AMPE_MOUSE Glutamyl aminopeptidase OS=Mus musculus OX=10090 GN=Enpep PE=1 SV=1	P16406	6	107.96	0.607235	0.162639	0.0587227	458045	650792	Not Significant	no
Q8C0J2	A16L1_MOUSE	Atg16l1	>sp|Q8C0J2|A16L1_MOUSE Autophagy-related protein 16-1 OS=Mus musculus OX=10090 GN=Atg16l1 PE=1 SV=1;>tr|D3YZW7|D3YZW7_MOUSE Autophagy-related protein 16-1 (Fragment) OS=Mus musculus OX=10090 GN=Atg16l1 PE=1 SV=1	Q8C0J2;D3YZW7	4	68.171	0.648042	0.162962	0.0587858	2479000	3995975	Not Significant	no
O70274	TP4A2_MOUSE	Ptp4a2	>sp|O70274|TP4A2_MOUSE Protein tyrosine phosphatase type IVA 2 OS=Mus musculus OX=10090 GN=Ptp4a2 PE=1 SV=1;>sp|Q63739|TP4A1_MOUSE Protein tyrosine phosphatase type IVA 1 OS=Mus musculus OX=10090 GN=Ptp4a1 PE=1 SV=1	O70274;Q63739	2	19.127	1.07347	0.164087	0.0591377	1.95257e+06	4.54884e+06	Not Significant	no
Q9CZQ8	Q9CZQ8_MOUSE	Rab28	>tr|Q9CZQ8|Q9CZQ8_MOUSE RAB28, member RAS oncogene family, isoform CRA_c OS=Mus musculus OX=10090 GN=Rab28 PE=1 SV=1;>tr|A0A0J9YV85|A0A0J9YV85_MOUSE Ras-related protein Rab-28 OS=Mus musculus OX=10090 GN=Rab28 PE=1 SV=1;>sp|Q99KL7|RAB28_MOUSE Ras-related p	Q9CZQ8;A0A0J9YV85;Q99KL7	4	21.573	0.684656	0.164729	0.0593152	1.94911e+06	2795900	Not Significant	no
Q9CXY6	>sp|Q9CXY6|ILF2_MOUSE Interleukin enhancer-binding factor 2 OS=Mus musculus OX=10090 GN=Ilf2 PE=1 SV=1	>sp|Q9CXY6|ILF2_MOUSE Interleukin enhancer-binding factor 2 OS=Mus musculus OX=10090 GN=Ilf2 PE=1 SV=1	>sp|Q9CXY6|ILF2_MOUSE Interleukin enhancer-binding factor 2 OS=Mus musculus OX=10090 GN=Ilf2 PE=1 SV=1	Q9CXY6	3	43.062	0.788828	0.165185	0.0594254	1463425	2415265	Not Significant	no
G3UWR2	G3UWR2_MOUSE	Gigyf2	>tr|G3UWR2|G3UWR2_MOUSE GRB10-interacting GYF protein 2 OS=Mus musculus OX=10090 GN=Gigyf2 PE=1 SV=1;>tr|G3UYG6|G3UYG6_MOUSE GRB10-interacting GYF protein 2 OS=Mus musculus OX=10090 GN=Gigyf2 PE=1 SV=1;>sp|Q6Y7W8|GGYF2_MOUSE GRB10-interacting GYF protein 2	G3UWR2;G3UYG6;Q6Y7W8	6	129.64	0.854978	0.166881	0.059981	327808	529568	Not Significant	no
P57784	>sp|P57784|RU2A_MOUSE U2 small nuclear ribonucleoprotein A OS=Mus musculus OX=10090 GN=Snrpa1 PE=1 SV=2	>sp|P57784|RU2A_MOUSE U2 small nuclear ribonucleoprotein A OS=Mus musculus OX=10090 GN=Snrpa1 PE=1 SV=2	>sp|P57784|RU2A_MOUSE U2 small nuclear ribonucleoprotein A OS=Mus musculus OX=10090 GN=Snrpa1 PE=1 SV=2	P57784	3	28.357	1.07866	0.16782	0.0602093	1099575	1730240	Not Significant	no
Q8R2R6	>sp|Q8R2R6|MTG1_MOUSE Mitochondrial ribosome-associated GTPase 1 OS=Mus musculus OX=10090 GN=Mtg1 PE=1 SV=2	>sp|Q8R2R6|MTG1_MOUSE Mitochondrial ribosome-associated GTPase 1 OS=Mus musculus OX=10090 GN=Mtg1 PE=1 SV=2	>sp|Q8R2R6|MTG1_MOUSE Mitochondrial ribosome-associated GTPase 1 OS=Mus musculus OX=10090 GN=Mtg1 PE=1 SV=2	Q8R2R6	5	36.679	0.917827	0.167733	0.0602093	1.73997e+06	2774125	Not Significant	yes
Q9QZ73	DCNL1_MOUSE	Dcun1d1	>sp|Q9QZ73|DCNL1_MOUSE DCN1-like protein 1 OS=Mus musculus OX=10090 GN=Dcun1d1 PE=2 SV=1;>tr|A0A140T8R8|A0A140T8R8_MOUSE DCN1-like protein (Fragment) OS=Mus musculus OX=10090 GN=Dcun1d1 PE=1 SV=1;>tr|A0A0G2JGV7|A0A0G2JGV7_MOUSE DCN1-like protein (Fragment)	Q9QZ73;A0A140T8R8;A0A0G2JGV7;Q3UT23;A0A1Y7VP24;A0A0G2JDM0;A0A0G2JEA2;A0A0G2JDN9;A0A1B0GXL7	8	30.097	0.770199	0.171047	0.0613116	3763250	6521275	Not Significant	no
Q64133	>sp|Q64133|AOFA_MOUSE Amine oxidase [flavin-containing] A OS=Mus musculus OX=10090 GN=Maoa PE=1 SV=3	>sp|Q64133|AOFA_MOUSE Amine oxidase [flavin-containing] A OS=Mus musculus OX=10090 GN=Maoa PE=1 SV=3	>sp|Q64133|AOFA_MOUSE Amine oxidase [flavin-containing] A OS=Mus musculus OX=10090 GN=Maoa PE=1 SV=3	Q64133	8	59.601	0.794545	0.171845	0.061542	1357920	2042975	Not Significant	yes
P16332	>sp|P16332|MUTA_MOUSE Methylmalonyl-CoA mutase, mitochondrial OS=Mus musculus OX=10090 GN=Mut PE=1 SV=2	>sp|P16332|MUTA_MOUSE Methylmalonyl-CoA mutase, mitochondrial OS=Mus musculus OX=10090 GN=Mut PE=1 SV=2	>sp|P16332|MUTA_MOUSE Methylmalonyl-CoA mutase, mitochondrial OS=Mus musculus OX=10090 GN=Mut PE=1 SV=2	P16332	36	82.843	0.635104	0.17309	0.0619319	230945000	393217500	Not Significant	yes
A0A286YE10	A0A286YE10_MOUSE	Grk6	>tr|A0A286YE10|A0A286YE10_MOUSE G protein-coupled receptor kinase OS=Mus musculus OX=10090 GN=Grk6 PE=1 SV=1;>tr|Q9EP84|Q9EP84_MOUSE G protein-coupled receptor kinase OS=Mus musculus OX=10090 GN=Grk6 PE=1 SV=1;>tr|A0A286YDA5|A0A286YDA5_MOUSE G protein-coup	A0A286YE10;Q9EP84;A0A286YDA5;O70293;Q8VEB1	2	62.18	0.595102	0.173447	0.0620038	1164900	1276625	Not Significant	no
P11881	>sp|P11881|ITPR1_MOUSE Inositol 1,4,5-trisphosphate receptor type 1 OS=Mus musculus OX=10090 GN=Itpr1 PE=1 SV=2	>sp|P11881|ITPR1_MOUSE Inositol 1,4,5-trisphosphate receptor type 1 OS=Mus musculus OX=10090 GN=Itpr1 PE=1 SV=2	>sp|P11881|ITPR1_MOUSE Inositol 1,4,5-trisphosphate receptor type 1 OS=Mus musculus OX=10090 GN=Itpr1 PE=1 SV=2	P11881	4	313.16	0.657864	0.173608	0.0620052	5286075	6007730	Not Significant	no
D3YYA0	D3YYA0_MOUSE	Ash2l	>tr|D3YYA0|D3YYA0_MOUSE Set1/Ash2 histone methyltransferase complex subunit ASH2 OS=Mus musculus OX=10090 GN=Ash2l PE=1 SV=1;>tr|E9PU93|E9PU93_MOUSE Set1/Ash2 histone methyltransferase complex subunit ASH2 OS=Mus musculus OX=10090 GN=Ash2l PE=1 SV=1;>tr|D6	D3YYA0;E9PU93;D6RI55;D6RET1;Q91X20	2	56.411	1.64774	0.173983	0.0620834	189810	2.06431e+06	Not Significant	no
Q91XD6	>sp|Q91XD6|VPS36_MOUSE Vacuolar protein-sorting-associated protein 36 OS=Mus musculus OX=10090 GN=Vps36 PE=1 SV=1	>sp|Q91XD6|VPS36_MOUSE Vacuolar protein-sorting-associated protein 36 OS=Mus musculus OX=10090 GN=Vps36 PE=1 SV=1	>sp|Q91XD6|VPS36_MOUSE Vacuolar protein-sorting-associated protein 36 OS=Mus musculus OX=10090 GN=Vps36 PE=1 SV=1	Q91XD6	13	43.735	0.653995	0.174679	0.0622757	6973875	10397275	Not Significant	no
O35551	RABE1_MOUSE	Rabep1	>sp|O35551|RABE1_MOUSE Rab GTPase-binding effector protein 1 OS=Mus musculus OX=10090 GN=Rabep1 PE=1 SV=2;>tr|J3QJV7|J3QJV7_MOUSE Rab GTPase-binding effector protein 1 OS=Mus musculus OX=10090 GN=Rabep1 PE=1 SV=1	O35551;J3QJV7	7	99.523	-1.11046	0.17593	0.0623762	3543710	1000255	Not Significant	no
Q3UMB5	>sp|Q3UMB5|SMCR8_MOUSE Guanine nucleotide exchange protein SMCR8 OS=Mus musculus OX=10090 GN=Smcr8 PE=1 SV=2	>sp|Q3UMB5|SMCR8_MOUSE Guanine nucleotide exchange protein SMCR8 OS=Mus musculus OX=10090 GN=Smcr8 PE=1 SV=2	>sp|Q3UMB5|SMCR8_MOUSE Guanine nucleotide exchange protein SMCR8 OS=Mus musculus OX=10090 GN=Smcr8 PE=1 SV=2	Q3UMB5	3	104.96	-1.47294	0.175656	0.0623762	1151151	265272	Not Significant	no
Q641P0	>sp|Q641P0|ARP3B_MOUSE Actin-related protein 3B OS=Mus musculus OX=10090 GN=Actr3b PE=1 SV=1	>sp|Q641P0|ARP3B_MOUSE Actin-related protein 3B OS=Mus musculus OX=10090 GN=Actr3b PE=1 SV=1	>sp|Q641P0|ARP3B_MOUSE Actin-related protein 3B OS=Mus musculus OX=10090 GN=Actr3b PE=1 SV=1	Q641P0	8	47.579	1.17128	0.175748	0.0623762	892707	1737305	Not Significant	no
Q6P2B1	>sp|Q6P2B1|TNPO3_MOUSE Transportin-3 OS=Mus musculus OX=10090 GN=Tnpo3 PE=1 SV=1	>sp|Q6P2B1|TNPO3_MOUSE Transportin-3 OS=Mus musculus OX=10090 GN=Tnpo3 PE=1 SV=1	>sp|Q6P2B1|TNPO3_MOUSE Transportin-3 OS=Mus musculus OX=10090 GN=Tnpo3 PE=1 SV=1	Q6P2B1	7	104.17	0.926844	0.175722	0.0623762	2399700	3857425	Not Significant	no
Q8K3K8	>sp|Q8K3K8|OPTN_MOUSE Optineurin OS=Mus musculus OX=10090 GN=Optn PE=1 SV=1	>sp|Q8K3K8|OPTN_MOUSE Optineurin OS=Mus musculus OX=10090 GN=Optn PE=1 SV=1	>sp|Q8K3K8|OPTN_MOUSE Optineurin OS=Mus musculus OX=10090 GN=Optn PE=1 SV=1	Q8K3K8	11	67.017	-1.2467	0.175478	0.0623762	7.46292e+06	2373850	Not Significant	no
Q91WT7	Q91WT7_MOUSE	Akr1c14	>tr|Q91WT7|Q91WT7_MOUSE 3-alpha-hydroxysteroid dehydrogenase type 1 OS=Mus musculus OX=10090 GN=Akr1c14 PE=1 SV=1;>tr|A0A1Y7VNR7|A0A1Y7VNR7_MOUSE Estradiol 17 beta-dehydrogenase 5 OS=Mus musculus OX=10090 GN=Akr1c6 PE=1 SV=1;>tr|E0CYR9|E0CYR9_MOUSE Aldo-ke	Q91WT7;A0A1Y7VNR7;E0CYR9;D3Z3P8;A0A1Y7VLH1;G3XA14;Q3UXL1;Q91WR5;Q8K023;P70694	2	37.188	0.789123	0.17622	0.0623762	260142	448285	Not Significant	no
Q99J36	>sp|Q99J36|THUM1_MOUSE THUMP domain-containing protein 1 OS=Mus musculus OX=10090 GN=Thumpd1 PE=1 SV=1	>sp|Q99J36|THUM1_MOUSE THUMP domain-containing protein 1 OS=Mus musculus OX=10090 GN=Thumpd1 PE=1 SV=1	>sp|Q99J36|THUM1_MOUSE THUMP domain-containing protein 1 OS=Mus musculus OX=10090 GN=Thumpd1 PE=1 SV=1	Q99J36	4	38.884	-1.30628	0.176068	0.0623762	2038305	1.1365e+06	Not Significant	no
Q9EQG9	>sp|Q9EQG9|C43BP_MOUSE Collagen type IV alpha-3-binding protein OS=Mus musculus OX=10090 GN=Col4a3bp PE=1 SV=1	>sp|Q9EQG9|C43BP_MOUSE Collagen type IV alpha-3-binding protein OS=Mus musculus OX=10090 GN=Col4a3bp PE=1 SV=1	>sp|Q9EQG9|C43BP_MOUSE Collagen type IV alpha-3-binding protein OS=Mus musculus OX=10090 GN=Col4a3bp PE=1 SV=1	Q9EQG9	5	71.11	0.647747	0.175504	0.0623762	875750	1443850	Not Significant	no
Q9R0A0	>sp|Q9R0A0|PEX14_MOUSE Peroxisomal membrane protein PEX14 OS=Mus musculus OX=10090 GN=Pex14 PE=1 SV=1	>sp|Q9R0A0|PEX14_MOUSE Peroxisomal membrane protein PEX14 OS=Mus musculus OX=10090 GN=Pex14 PE=1 SV=1	>sp|Q9R0A0|PEX14_MOUSE Peroxisomal membrane protein PEX14 OS=Mus musculus OX=10090 GN=Pex14 PE=1 SV=1	Q9R0A0	9	41.207	1.32309	0.176657	0.0624753	1.60999e+06	3.85215e+06	Not Significant	no
A0A0D2X7Z2	A0A0D2X7Z2_MOUSE	Eef1akmt1	>tr|A0A0D2X7Z2|A0A0D2X7Z2_MOUSE EEF1A lysine methyltransferase 1 OS=Mus musculus OX=10090 GN=Eef1akmt1 PE=1 SV=1;>sp|Q9CY45|EFMT1_MOUSE EEF1A lysine methyltransferase 1 OS=Mus musculus OX=10090 GN=Eef1akmt1 PE=1 SV=1	A0A0D2X7Z2;Q9CY45	4	25.763	-1.32874	0.177074	0.0625112	11143325	8.68044e+06	Not Significant	no
Q64332	>sp|Q64332|SYN2_MOUSE Synapsin-2 OS=Mus musculus OX=10090 GN=Syn2 PE=1 SV=2	>sp|Q64332|SYN2_MOUSE Synapsin-2 OS=Mus musculus OX=10090 GN=Syn2 PE=1 SV=2	>sp|Q64332|SYN2_MOUSE Synapsin-2 OS=Mus musculus OX=10090 GN=Syn2 PE=1 SV=2	Q64332	3	63.372	-1.4599	0.177071	0.0625112	1.28285e+06	590185	Not Significant	no
P61080	>sp|P61080|UB2D1_MOUSE Ubiquitin-conjugating enzyme E2 D1 OS=Mus musculus OX=10090 GN=Ube2d1 PE=1 SV=1	>sp|P61080|UB2D1_MOUSE Ubiquitin-conjugating enzyme E2 D1 OS=Mus musculus OX=10090 GN=Ube2d1 PE=1 SV=1	>sp|P61080|UB2D1_MOUSE Ubiquitin-conjugating enzyme E2 D1 OS=Mus musculus OX=10090 GN=Ube2d1 PE=1 SV=1	P61080	3	16.602	-1.54038	0.178202	0.0628535	15573950	1678525	Not Significant	no
Q9D187	MIP18_MOUSE	Fam96b	>sp|Q9D187|MIP18_MOUSE Mitotic spindle-associated MMXD complex subunit MIP18 OS=Mus musculus OX=10090 GN=Fam96b PE=1 SV=1;>tr|F8WHV1|F8WHV1_MOUSE Mitotic spindle-associated MMXD complex subunit MIP18 OS=Mus musculus OX=10090 GN=Fam96b PE=1 SV=1;>tr|A0A1D5R	Q9D187;F8WHV1;A0A1D5RMI0	4	17.667	0.683654	0.178377	0.0628591	3227850	7190200	Not Significant	no
Q8BH24	>sp|Q8BH24|TM9S4_MOUSE Transmembrane 9 superfamily member 4 OS=Mus musculus OX=10090 GN=Tm9sf4 PE=1 SV=1	>sp|Q8BH24|TM9S4_MOUSE Transmembrane 9 superfamily member 4 OS=Mus musculus OX=10090 GN=Tm9sf4 PE=1 SV=1	>sp|Q8BH24|TM9S4_MOUSE Transmembrane 9 superfamily member 4 OS=Mus musculus OX=10090 GN=Tm9sf4 PE=1 SV=1	Q8BH24	4	74.692	0.904871	0.178809	0.0629554	4978975	7898350	Not Significant	no
Q9EQS3	MYCBP_MOUSE	Mycbp	>sp|Q9EQS3|MYCBP_MOUSE c-Myc-binding protein OS=Mus musculus OX=10090 GN=Mycbp PE=1 SV=5;>tr|A2A7K5|A2A7K5_MOUSE c-Myc-binding protein OS=Mus musculus OX=10090 GN=Mycbp PE=1 SV=1	Q9EQS3;A2A7K5	6	11.97	0.627508	0.179035	0.0629793	34021500	49982750	Not Significant	no
Q6PGC1	>sp|Q6PGC1|DHX29_MOUSE ATP-dependent RNA helicase DHX29 OS=Mus musculus OX=10090 GN=Dhx29 PE=1 SV=1	>sp|Q6PGC1|DHX29_MOUSE ATP-dependent RNA helicase DHX29 OS=Mus musculus OX=10090 GN=Dhx29 PE=1 SV=1	>sp|Q6PGC1|DHX29_MOUSE ATP-dependent RNA helicase DHX29 OS=Mus musculus OX=10090 GN=Dhx29 PE=1 SV=1	Q6PGC1	8	153.97	0.586195	0.180445	0.0634189	365822	560902	Not Significant	no
D6REF7	D6REF7_MOUSE	Sgpl1	>tr|D6REF7|D6REF7_MOUSE Sphingosine-1-phosphate lyase 1 OS=Mus musculus OX=10090 GN=Sgpl1 PE=1 SV=1;>sp|Q8R0X7|SGPL1_MOUSE Sphingosine-1-phosphate lyase 1 OS=Mus musculus OX=10090 GN=Sgpl1 PE=1 SV=1	D6REF7;Q8R0X7	3	54.769	0.674406	0.181339	0.0636459	1650440	2635225	Not Significant	no
F7C0H6	F7C0H6_MOUSE	Cnrip1	>tr|F7C0H6|F7C0H6_MOUSE CB1 cannabinoid receptor-interacting protein 1 (Fragment) OS=Mus musculus OX=10090 GN=Cnrip1 PE=1 SV=1;>sp|Q5M8N0|CNRP1_MOUSE CB1 cannabinoid receptor-interacting protein 1 OS=Mus musculus OX=10090 GN=Cnrip1 PE=1 SV=1	F7C0H6;Q5M8N0	2	20.726	-1.08449	0.181412	0.0636459	31763500	19010275	Not Significant	no
Q9WTM5	RUVB2_MOUSE	Ruvbl2	>sp|Q9WTM5|RUVB2_MOUSE RuvB-like 2 OS=Mus musculus OX=10090 GN=Ruvbl2 PE=1 SV=3;>tr|A0A1B0GSR4|A0A1B0GSR4_MOUSE RuvB-like helicase (Fragment) OS=Mus musculus OX=10090 GN=Ruvbl2 PE=1 SV=1;>tr|A0A1B0GRW3|A0A1B0GRW3_MOUSE RuvB-like helicase (Fragment) OS=Mus	Q9WTM5;A0A1B0GSR4;A0A1B0GRW3	13	51.112	0.776669	0.182476	0.0639627	3964250	5589675	Not Significant	no
Q61268	>sp|Q61268|APOC4_MOUSE Apolipoprotein C-IV OS=Mus musculus OX=10090 GN=Apoc4 PE=1 SV=1	>sp|Q61268|APOC4_MOUSE Apolipoprotein C-IV OS=Mus musculus OX=10090 GN=Apoc4 PE=1 SV=1	>sp|Q61268|APOC4_MOUSE Apolipoprotein C-IV OS=Mus musculus OX=10090 GN=Apoc4 PE=1 SV=1	Q61268	3	14.288	-0.720055	0.182856	0.064039	6607625	6.02223e+06	Not Significant	no
Q62009	>sp|Q62009|POSTN_MOUSE Periostin OS=Mus musculus OX=10090 GN=Postn PE=1 SV=2	>sp|Q62009|POSTN_MOUSE Periostin OS=Mus musculus OX=10090 GN=Postn PE=1 SV=2	>sp|Q62009|POSTN_MOUSE Periostin OS=Mus musculus OX=10090 GN=Postn PE=1 SV=2	Q62009	9	93.142	0.873677	0.183684	0.0642723	969610	1460250	Not Significant	no
D3YZG8	>sp|D3YZG8|MTD2L_MOUSE Probable bifunctional methylenetetrahydrofolate dehydrogenase/cyclohydrolase 2 OS=Mus musculus OX=10090 GN=Mthfd2l PE=3 SV=1	>sp|D3YZG8|MTD2L_MOUSE Probable bifunctional methylenetetrahydrofolate dehydrogenase/cyclohydrolase 2 OS=Mus musculus OX=10090 GN=Mthfd2l PE=3 SV=1	>sp|D3YZG8|MTD2L_MOUSE Probable bifunctional methylenetetrahydrofolate dehydrogenase/cyclohydrolase 2 OS=Mus musculus OX=10090 GN=Mthfd2l PE=3 SV=1	D3YZG8	2	36.438	0.735363	0.184864	0.0646282	788038	1118935	Not Significant	yes
F8WJD4	F8WJD4_MOUSE	Sympk	>tr|F8WJD4|F8WJD4_MOUSE Symplekin OS=Mus musculus OX=10090 GN=Sympk PE=1 SV=1;>sp|Q80X82|SYMPK_MOUSE Symplekin OS=Mus musculus OX=10090 GN=Sympk PE=1 SV=1	F8WJD4;Q80X82	3	142.62	0.733804	0.185615	0.0647765	99818	189450	Not Significant	no
Q9CZU3	>sp|Q9CZU3|MTREX_MOUSE Exosome RNA helicase MTR4 OS=Mus musculus OX=10090 GN=Mtrex PE=1 SV=1	>sp|Q9CZU3|MTREX_MOUSE Exosome RNA helicase MTR4 OS=Mus musculus OX=10090 GN=Mtrex PE=1 SV=1	>sp|Q9CZU3|MTREX_MOUSE Exosome RNA helicase MTR4 OS=Mus musculus OX=10090 GN=Mtrex PE=1 SV=1	Q9CZU3	5	117.64	-2.02143	0.185476	0.0647765	4.03652e+06	2.00515e+06	Not Significant	no
D3Z0I3	>tr|D3Z0I3|D3Z0I3_MOUSE Myosin regulatory light chain 2, ventricular/cardiac muscle isoform (Fragment) OS=Mus musculus OX=10090 GN=Myl2 PE=1 SV=1	>tr|D3Z0I3|D3Z0I3_MOUSE Myosin regulatory light chain 2, ventricular/cardiac muscle isoform (Fragment) OS=Mus musculus OX=10090 GN=Myl2 PE=1 SV=1	>tr|D3Z0I3|D3Z0I3_MOUSE Myosin regulatory light chain 2, ventricular/cardiac muscle isoform (Fragment) OS=Mus musculus OX=10090 GN=Myl2 PE=1 SV=1	D3Z0I3	18	10.622	-1.21826	0.186808	0.0651353	10994875	5104050	Not Significant	no
P70158	>sp|P70158|ASM3A_MOUSE Acid sphingomyelinase-like phosphodiesterase 3a OS=Mus musculus OX=10090 GN=Smpdl3a PE=1 SV=2	>sp|P70158|ASM3A_MOUSE Acid sphingomyelinase-like phosphodiesterase 3a OS=Mus musculus OX=10090 GN=Smpdl3a PE=1 SV=2	>sp|P70158|ASM3A_MOUSE Acid sphingomyelinase-like phosphodiesterase 3a OS=Mus musculus OX=10090 GN=Smpdl3a PE=1 SV=2	P70158	6	49.857	0.648375	0.188233	0.0655171	3260900	4502375	Not Significant	no
Q922U1	>sp|Q922U1|PRPF3_MOUSE U4/U6 small nuclear ribonucleoprotein Prp3 OS=Mus musculus OX=10090 GN=Prpf3 PE=1 SV=1	>sp|Q922U1|PRPF3_MOUSE U4/U6 small nuclear ribonucleoprotein Prp3 OS=Mus musculus OX=10090 GN=Prpf3 PE=1 SV=1	>sp|Q922U1|PRPF3_MOUSE U4/U6 small nuclear ribonucleoprotein Prp3 OS=Mus musculus OX=10090 GN=Prpf3 PE=1 SV=1	Q922U1	2	77.454	-0.940391	0.188146	0.0655171	1.24637e+06	895718	Not Significant	no
A2AWP6	A2AWP6_MOUSE	Arhgef10l	>tr|A2AWP6|A2AWP6_MOUSE Rho guanine nucleotide exchange factor 10-like protein OS=Mus musculus OX=10090 GN=Arhgef10l PE=1 SV=1;>sp|A2AWP8|ARGAL_MOUSE Rho guanine nucleotide exchange factor 10-like protein OS=Mus musculus OX=10090 GN=Arhgef10l PE=1 SV=1;>tr	A2AWP6;A2AWP8;F6S3V7	9	113.98	0.943315	0.189677	0.0659617	341172	793770	Not Significant	no
P60060	SC61G_MOUSE	Sec61g	>sp|P60060|SC61G_MOUSE Protein transport protein Sec61 subunit gamma OS=Mus musculus OX=10090 GN=Sec61g PE=3 SV=1;>tr|G3UWH0|G3UWH0_MOUSE MCG7641, isoform CRA_b OS=Mus musculus OX=10090 GN=Sec61g PE=1 SV=1	P60060;G3UWH0	2	7.7412	1.62409	0.190113	0.0660556	1.45755e+07	27667250	Not Significant	no
Q62376	RU17_MOUSE	Snrnp70	>sp|Q62376|RU17_MOUSE U1 small nuclear ribonucleoprotein 70 kDa OS=Mus musculus OX=10090 GN=Snrnp70 PE=1 SV=2;>tr|A0A1B0GRR8|A0A1B0GRR8_MOUSE U1 small nuclear ribonucleoprotein 70 kDa (Fragment) OS=Mus musculus OX=10090 GN=Snrnp70 PE=1 SV=1;>tr|A0A1B0GR44|	Q62376;A0A1B0GRR8;A0A1B0GR44	5	51.991	0.606012	0.191163	0.0663621	2375375	3866750	Not Significant	no
A0A075B6A3	A0A075B6A3_MOUSE	Igha	>tr|A0A075B6A3|A0A075B6A3_MOUSE Immunoglobulin heavy constant alpha (Fragment) OS=Mus musculus OX=10090 GN=Igha PE=1 SV=1;>tr|A0A0A6YXW6|A0A0A6YXW6_MOUSE Immunoglobulin heavy constant alpha (Fragment) OS=Mus musculus OX=10090 GN=Igha PE=1 SV=1;>sp|P01878|I	A0A075B6A3;A0A0A6YXW6;P01878	8	36.718	1.24286	0.191351	0.0663694	8863225	33643300	Not Significant	no
P51863	>sp|P51863|VA0D1_MOUSE V-type proton ATPase subunit d 1 OS=Mus musculus OX=10090 GN=Atp6v0d1 PE=1 SV=2	>sp|P51863|VA0D1_MOUSE V-type proton ATPase subunit d 1 OS=Mus musculus OX=10090 GN=Atp6v0d1 PE=1 SV=2	>sp|P51863|VA0D1_MOUSE V-type proton ATPase subunit d 1 OS=Mus musculus OX=10090 GN=Atp6v0d1 PE=1 SV=2	P51863	6	40.301	0.687681	0.193241	0.0668968	3469825	4933550	Not Significant	no
Q8BFU3	>sp|Q8BFU3|RN214_MOUSE RING finger protein 214 OS=Mus musculus OX=10090 GN=Rnf214 PE=1 SV=1	>sp|Q8BFU3|RN214_MOUSE RING finger protein 214 OS=Mus musculus OX=10090 GN=Rnf214 PE=1 SV=1	>sp|Q8BFU3|RN214_MOUSE RING finger protein 214 OS=Mus musculus OX=10090 GN=Rnf214 PE=1 SV=1	Q8BFU3	5	73.624	1.07504	0.193179	0.0668968	641584	998642	Not Significant	no
Q9JJ59	ABCB9_MOUSE	Abcb9	>sp|Q9JJ59|ABCB9_MOUSE ATP-binding cassette sub-family B member 9 OS=Mus musculus OX=10090 GN=Abcb9 PE=2 SV=1;>tr|D6RFD9|D6RFD9_MOUSE ATP-binding cassette sub-family B member 9 OS=Mus musculus OX=10090 GN=Abcb9 PE=4 SV=1	Q9JJ59;D6RFD9	2	83.962	-1.82087	0.193378	0.0668968	7744875	4436200	Not Significant	no
A0A075B5M7	A0A075B5M7_MOUSE	Igkv5-39	>tr|A0A075B5M7|A0A075B5M7_MOUSE Immunoglobulin kappa variable 5-39 OS=Mus musculus OX=10090 GN=Igkv5-39 PE=1 SV=7;>tr|A0A0G2JDV4|A0A0G2JDV4_MOUSE Immunoglobulin kappa variable 5-39 (Fragment) OS=Mus musculus OX=10090 GN=Igkv5-39 PE=1 SV=4	A0A075B5M7;A0A0G2JDV4	3	10.345	0.784258	0.19439	0.0671437	39571750	87851750	Not Significant	no
Q924L1	>sp|Q924L1|LTMD1_MOUSE LETM1 domain-containing protein 1 OS=Mus musculus OX=10090 GN=Letmd1 PE=1 SV=1	>sp|Q924L1|LTMD1_MOUSE LETM1 domain-containing protein 1 OS=Mus musculus OX=10090 GN=Letmd1 PE=1 SV=1	>sp|Q924L1|LTMD1_MOUSE LETM1 domain-containing protein 1 OS=Mus musculus OX=10090 GN=Letmd1 PE=1 SV=1	Q924L1	5	41.7	0.988728	0.19443	0.0671437	507665	997858	Not Significant	yes
A0A075B5R5	>tr|A0A075B5R5|A0A075B5R5_MOUSE Immunoglobulin heavy variable 4-1 (Fragment) OS=Mus musculus OX=10090 GN=Ighv4-1 PE=1 SV=7	>tr|A0A075B5R5|A0A075B5R5_MOUSE Immunoglobulin heavy variable 4-1 (Fragment) OS=Mus musculus OX=10090 GN=Ighv4-1 PE=1 SV=7	>tr|A0A075B5R5|A0A075B5R5_MOUSE Immunoglobulin heavy variable 4-1 (Fragment) OS=Mus musculus OX=10090 GN=Ighv4-1 PE=1 SV=7	A0A075B5R5	3	12.874	1.04196	0.196188	0.0676917	6.06185e+06	10122750	Not Significant	no
S4R203	S4R203_MOUSE	Arhgap12	>tr|S4R203|S4R203_MOUSE Rho GTPase-activating protein 12 OS=Mus musculus OX=10090 GN=Arhgap12 PE=1 SV=1;>tr|S4R248|S4R248_MOUSE Rho GTPase-activating protein 12 OS=Mus musculus OX=10090 GN=Arhgap12 PE=1 SV=1;>tr|A0A0A0MQ95|A0A0A0MQ95_MOUSE Rho GTPase-activ	S4R203;S4R248;A0A0A0MQ95;B2RUJ8;S4R221;Q8C0D4	3	87.321	0.625842	0.196402	0.0677064	223328	371220	Not Significant	no
Q9Z0M5	>sp|Q9Z0M5|LICH_MOUSE Lysosomal acid lipase/cholesteryl ester hydrolase OS=Mus musculus OX=10090 GN=Lipa PE=1 SV=2	>sp|Q9Z0M5|LICH_MOUSE Lysosomal acid lipase/cholesteryl ester hydrolase OS=Mus musculus OX=10090 GN=Lipa PE=1 SV=2	>sp|Q9Z0M5|LICH_MOUSE Lysosomal acid lipase/cholesteryl ester hydrolase OS=Mus musculus OX=10090 GN=Lipa PE=1 SV=2	Q9Z0M5	2	45.325	0.994588	0.1973	0.0679571	690370	695375	Not Significant	no
Q8CFB8	Q8CFB8_MOUSE	Parp3	>tr|Q8CFB8|Q8CFB8_MOUSE Poly [ADP-ribose] polymerase OS=Mus musculus OX=10090 GN=Parp3 PE=1 SV=1;>tr|Q3ULW8|Q3ULW8_MOUSE Poly [ADP-ribose] polymerase OS=Mus musculus OX=10090 GN=Parp3 PE=1 SV=1;>tr|A0A1L1SRP6|A0A1L1SRP6_MOUSE Poly [ADP-ribose] polymerase (	Q8CFB8;Q3ULW8;A0A1L1SRP6	10	59.452	0.803485	0.197651	0.0680187	997938	1.69125e+06	Not Significant	no
P18528	HVM57_MOUSE	>sp|P18528|HVM57_MOUSE Ig heavy chain V region 6.96 OS=Mus musculus OX=10090 PE=4 SV=1;>tr|A0A075B5R1|A0A075B5R1_MOUSE Immunoglobulin heavy variable 5-17 (Fragment) OS=Mus musculus OX=10090 GN=Ighv5-17 PE=4 SV=1;>tr|A0A075B5Q0|A0A075B5Q0_MOUSE Immunoglobul	>sp|P18528|HVM57_MOUSE Ig heavy chain V region 6.96 OS=Mus musculus OX=10090 PE=4 SV=1;>tr|A0A075B5R1|A0A075B5R1_MOUSE Immunoglobulin heavy variable 5-17 (Fragment) OS=Mus musculus OX=10090 GN=Ighv5-17 PE=4 SV=1;>tr|A0A075B5Q0|A0A075B5Q0_MOUSE Immunoglobul	P18528;A0A075B5R1;A0A075B5Q0;A0A075B5P9;P18527;P18529;P18526;P01783	2	11.007	-0.61695	0.198029	0.0680307	7979625	6.69327e+06	Not Significant	yes
Q8K0C8	COX19_MOUSE	Cox19	>sp|Q8K0C8|COX19_MOUSE Cytochrome c oxidase assembly protein COX19 OS=Mus musculus OX=10090 GN=Cox19 PE=1 SV=1;>tr|A0A0G2JFK4|A0A0G2JFK4_MOUSE Cytochrome c oxidase assembly protein COX19 OS=Mus musculus OX=10090 GN=Cox19 PE=1 SV=1	Q8K0C8;A0A0G2JFK4	6	10.82	0.700791	0.197971	0.0680307	14563475	20871500	Not Significant	yes
Q8BHC0	>sp|Q8BHC0|LYVE1_MOUSE Lymphatic vessel endothelial hyaluronic acid receptor 1 OS=Mus musculus OX=10090 GN=Lyve1 PE=1 SV=1	>sp|Q8BHC0|LYVE1_MOUSE Lymphatic vessel endothelial hyaluronic acid receptor 1 OS=Mus musculus OX=10090 GN=Lyve1 PE=1 SV=1	>sp|Q8BHC0|LYVE1_MOUSE Lymphatic vessel endothelial hyaluronic acid receptor 1 OS=Mus musculus OX=10090 GN=Lyve1 PE=1 SV=1	Q8BHC0	2	34.573	0.739359	0.198933	0.0682822	644005	1.0101e+06	Not Significant	no
G3XA66	>tr|G3XA66|G3XA66_MOUSE Metaxin-1 (Fragment) OS=Mus musculus OX=10090 GN=Mtx1 PE=1 SV=1	>tr|G3XA66|G3XA66_MOUSE Metaxin-1 (Fragment) OS=Mus musculus OX=10090 GN=Mtx1 PE=1 SV=1	>tr|G3XA66|G3XA66_MOUSE Metaxin-1 (Fragment) OS=Mus musculus OX=10090 GN=Mtx1 PE=1 SV=1	G3XA66	16	33.48	0.779612	0.200634	0.0687469	281023	512863	Not Significant	yes
Q6SKR2	Q6SKR2_MOUSE	N6amt1	>tr|Q6SKR2|Q6SKR2_MOUSE HemK methyltransferase family member 2, isoform CRA_c OS=Mus musculus OX=10090 GN=N6amt1 PE=1 SV=1;>tr|D3Z6J0|D3Z6J0_MOUSE HemK methyltransferase family member 2, isoform CRA_b OS=Mus musculus OX=10090 GN=N6amt1 PE=1 SV=1	Q6SKR2;D3Z6J0	6	22.983	1.57916	0.20055	0.0687469	3379725	4.52253e+06	Not Significant	no
Q99J09	MEP50_MOUSE	Wdr77	>sp|Q99J09|MEP50_MOUSE Methylosome protein 50 OS=Mus musculus OX=10090 GN=Wdr77 PE=1 SV=1;>tr|F7D5L2|F7D5L2_MOUSE Methylosome protein 50 (Fragment) OS=Mus musculus OX=10090 GN=Wdr77 PE=1 SV=1	Q99J09;F7D5L2	6	36.942	0.640744	0.200898	0.068778	10838525	14129250	Not Significant	no
G3UZ63	G3UZ63_MOUSE	Klhdc4	>tr|G3UZ63|G3UZ63_MOUSE Kelch domain-containing protein 4 OS=Mus musculus OX=10090 GN=Klhdc4 PE=1 SV=1;>tr|G3X961|G3X961_MOUSE Kelch domain containing 4, isoform CRA_a OS=Mus musculus OX=10090 GN=Klhdc4 PE=1 SV=1;>sp|Q921I2|KLDC4_MOUSE Kelch domain-contain	G3UZ63;G3X961;Q921I2;G3UZF2;G3UZG5	2	61.479	-0.661186	0.201894	0.0690595	389335	312885	Not Significant	no
A0A0J9YU92	A0A0J9YU92_MOUSE	Fbxo21	>tr|A0A0J9YU92|A0A0J9YU92_MOUSE F-box only protein 21 (Fragment) OS=Mus musculus OX=10090 GN=Fbxo21 PE=1 SV=1;>sp|Q8VDH1|FBX21_MOUSE F-box only protein 21 OS=Mus musculus OX=10090 GN=Fbxo21 PE=1 SV=1	A0A0J9YU92;Q8VDH1	2	59.063	0.682672	0.202685	0.0692701	523720	920325	Not Significant	no
A0A0R4J032	A0A0R4J032_MOUSE	C9	>tr|A0A0R4J032|A0A0R4J032_MOUSE Complement component 9 OS=Mus musculus OX=10090 GN=C9 PE=1 SV=1;>sp|P06683|CO9_MOUSE Complement component C9 OS=Mus musculus OX=10090 GN=C9 PE=1 SV=2	A0A0R4J032;P06683	13	63.425	0.805449	0.203002	0.0693187	6696125	9502200	Not Significant	no
A0A0A6YWK1	>tr|A0A0A6YWK1|A0A0A6YWK1_MOUSE CLIP-associating protein 1 (Fragment) OS=Mus musculus OX=10090 GN=Clasp1 PE=1 SV=2	>tr|A0A0A6YWK1|A0A0A6YWK1_MOUSE CLIP-associating protein 1 (Fragment) OS=Mus musculus OX=10090 GN=Clasp1 PE=1 SV=2	>tr|A0A0A6YWK1|A0A0A6YWK1_MOUSE CLIP-associating protein 1 (Fragment) OS=Mus musculus OX=10090 GN=Clasp1 PE=1 SV=2	A0A0A6YWK1	14	37.833	0.952882	0.203519	0.0693549	887762	1.35e+06	Not Significant	no
E9Q5D6	E9Q5D6_MOUSE	Ranbp9	>tr|E9Q5D6|E9Q5D6_MOUSE Ran-binding protein 9 OS=Mus musculus OX=10090 GN=Ranbp9 PE=1 SV=1;>sp|P69566|RANB9_MOUSE Ran-binding protein 9 OS=Mus musculus OX=10090 GN=Ranbp9 PE=1 SV=1	E9Q5D6;P69566	2	75.767	0.604568	0.203609	0.0693549	2464775	3221250	Not Significant	no
Q8BH43	>sp|Q8BH43|WASF2_MOUSE Wiskott-Aldrich syndrome protein family member 2 OS=Mus musculus OX=10090 GN=Wasf2 PE=1 SV=1	>sp|Q8BH43|WASF2_MOUSE Wiskott-Aldrich syndrome protein family member 2 OS=Mus musculus OX=10090 GN=Wasf2 PE=1 SV=1	>sp|Q8BH43|WASF2_MOUSE Wiskott-Aldrich syndrome protein family member 2 OS=Mus musculus OX=10090 GN=Wasf2 PE=1 SV=1	Q8BH43	5	54.073	0.800407	0.203633	0.0693549	1304635	2022850	Not Significant	no
E9QN44	E9QN44_MOUSE	D2hgdh	>tr|E9QN44|E9QN44_MOUSE D-2-hydroxyglutarate dehydrogenase, mitochondrial OS=Mus musculus OX=10090 GN=D2hgdh PE=1 SV=1;>sp|Q8CIM3|D2HDH_MOUSE D-2-hydroxyglutarate dehydrogenase, mitochondrial OS=Mus musculus OX=10090 GN=D2hgdh PE=1 SV=3	E9QN44;Q8CIM3	4	61.072	0.972019	0.203894	0.0693843	655028	833127	Not Significant	yes
Q9ERN0	SCAM2_MOUSE	Scamp2	>sp|Q9ERN0|SCAM2_MOUSE Secretory carrier-associated membrane protein 2 OS=Mus musculus OX=10090 GN=Scamp2 PE=1 SV=1;>tr|A0A1L1SUU4|A0A1L1SUU4_MOUSE Secretory carrier-associated membrane protein (Fragment) OS=Mus musculus OX=10090 GN=Scamp2 PE=1 SV=1	Q9ERN0;A0A1L1SUU4	2	36.464	0.807249	0.205866	0.0699953	3645925	7.03567e+06	Not Significant	no
F6QKK2	F6QKK2_MOUSE	Arl8a	>tr|F6QKK2|F6QKK2_MOUSE ADP-ribosylation factor-like protein 8A (Fragment) OS=Mus musculus OX=10090 GN=Arl8a PE=1 SV=1;>sp|Q8VEH3|ARL8A_MOUSE ADP-ribosylation factor-like protein 8A OS=Mus musculus OX=10090 GN=Arl8a PE=1 SV=1	F6QKK2;Q8VEH3	7	18.756	0.874566	0.20914	0.0710476	1.12124e+06	1.89832e+06	Not Significant	no
Q9CPW4	ARPC5_MOUSE	Arpc5	>sp|Q9CPW4|ARPC5_MOUSE Actin-related protein 2/3 complex subunit 5 OS=Mus musculus OX=10090 GN=Arpc5 PE=1 SV=3;>tr|Q3UA72|Q3UA72_MOUSE Actin-related protein 2/3 complex subunit 5 OS=Mus musculus OX=10090 GN=Arpc5 PE=1 SV=1	Q9CPW4;Q3UA72	5	16.288	0.614089	0.211203	0.0716869	5725300	9341375	Not Significant	no
Q62293	TGTP1_MOUSE	Tgtp1	>sp|Q62293|TGTP1_MOUSE T-cell-specific guanine nucleotide triphosphate-binding protein 1 OS=Mus musculus OX=10090 GN=Tgtp1 PE=1 SV=1;>sp|Q3T9E4|TGTP2_MOUSE T-cell-specific guanine nucleotide triphosphate-binding protein 2 OS=Mus musculus OX=10090 GN=Tgtp2	Q62293;Q3T9E4;Q5SVP4	3	47.12	0.698168	0.211697	0.071793	612678	1240530	Not Significant	no
Q6P5E6	>sp|Q6P5E6|GGA2_MOUSE ADP-ribosylation factor-binding protein GGA2 OS=Mus musculus OX=10090 GN=Gga2 PE=1 SV=1	>sp|Q6P5E6|GGA2_MOUSE ADP-ribosylation factor-binding protein GGA2 OS=Mus musculus OX=10090 GN=Gga2 PE=1 SV=1	>sp|Q6P5E6|GGA2_MOUSE ADP-ribosylation factor-binding protein GGA2 OS=Mus musculus OX=10090 GN=Gga2 PE=1 SV=1	Q6P5E6	5	66.048	-0.84341	0.212539	0.0720171	510570	437132	Not Significant	no
Q9CWB7	>sp|Q9CWB7|YD286_MOUSE Glutaredoxin-like protein C5orf63 homolog OS=Mus musculus OX=10090 PE=1 SV=1	>sp|Q9CWB7|YD286_MOUSE Glutaredoxin-like protein C5orf63 homolog OS=Mus musculus OX=10090 PE=1 SV=1	>sp|Q9CWB7|YD286_MOUSE Glutaredoxin-like protein C5orf63 homolog OS=Mus musculus OX=10090 PE=1 SV=1	Q9CWB7	3	13.43	0.609582	0.213541	0.0722946	9660200	14989325	Not Significant	yes
Q60715	>sp|Q60715|P4HA1_MOUSE Prolyl 4-hydroxylase subunit alpha-1 OS=Mus musculus OX=10090 GN=P4ha1 PE=1 SV=2	>sp|Q60715|P4HA1_MOUSE Prolyl 4-hydroxylase subunit alpha-1 OS=Mus musculus OX=10090 GN=P4ha1 PE=1 SV=2	>sp|Q60715|P4HA1_MOUSE Prolyl 4-hydroxylase subunit alpha-1 OS=Mus musculus OX=10090 GN=P4ha1 PE=1 SV=2	Q60715	8	60.909	0.867703	0.214496	0.0725562	2.32776e+06	4040350	Not Significant	no
Q8C8T8	TSR2_MOUSE	Tsr2	>sp|Q8C8T8|TSR2_MOUSE Pre-rRNA-processing protein TSR2 homolog OS=Mus musculus OX=10090 GN=Tsr2 PE=1 SV=1;>tr|Z4YL87|Z4YL87_MOUSE Pre-rRNA-processing protein TSR2 homolog OS=Mus musculus OX=10090 GN=Tsr2 PE=1 SV=1;>tr|H7BWY8|H7BWY8_MOUSE Pre-rRNA-processin	Q8C8T8;Z4YL87;H7BWY8	3	20.891	0.676178	0.214811	0.0726007	7780425	13758650	Not Significant	no
P30412	>sp|P30412|PPIC_MOUSE Peptidyl-prolyl cis-trans isomerase C OS=Mus musculus OX=10090 GN=Ppic PE=1 SV=1	>sp|P30412|PPIC_MOUSE Peptidyl-prolyl cis-trans isomerase C OS=Mus musculus OX=10090 GN=Ppic PE=1 SV=1	>sp|P30412|PPIC_MOUSE Peptidyl-prolyl cis-trans isomerase C OS=Mus musculus OX=10090 GN=Ppic PE=1 SV=1	P30412	6	22.794	1.05309	0.216449	0.0730919	3.55131e+06	7056500	Not Significant	no
Q8R3U1	>sp|Q8R3U1|PA216_MOUSE HRAS-like suppressor 3 OS=Mus musculus OX=10090 GN=Pla2g16 PE=1 SV=2	>sp|Q8R3U1|PA216_MOUSE HRAS-like suppressor 3 OS=Mus musculus OX=10090 GN=Pla2g16 PE=1 SV=2	>sp|Q8R3U1|PA216_MOUSE HRAS-like suppressor 3 OS=Mus musculus OX=10090 GN=Pla2g16 PE=1 SV=2	Q8R3U1	5	17.872	0.625868	0.216913	0.0731864	4434775	6982625	Not Significant	no
Q922H4	>sp|Q922H4|GMPPA_MOUSE Mannose-1-phosphate guanyltransferase alpha OS=Mus musculus OX=10090 GN=Gmppa PE=1 SV=1	>sp|Q922H4|GMPPA_MOUSE Mannose-1-phosphate guanyltransferase alpha OS=Mus musculus OX=10090 GN=Gmppa PE=1 SV=1	>sp|Q922H4|GMPPA_MOUSE Mannose-1-phosphate guanyltransferase alpha OS=Mus musculus OX=10090 GN=Gmppa PE=1 SV=1	Q922H4	6	46.244	0.660078	0.217384	0.0732828	2.26532e+06	3306225	Not Significant	no
Q3U1V6	>sp|Q3U1V6|UEVLD_MOUSE Ubiquitin-conjugating enzyme E2 variant 3 OS=Mus musculus OX=10090 GN=Uevld PE=1 SV=1	>sp|Q3U1V6|UEVLD_MOUSE Ubiquitin-conjugating enzyme E2 variant 3 OS=Mus musculus OX=10090 GN=Uevld PE=1 SV=1	>sp|Q3U1V6|UEVLD_MOUSE Ubiquitin-conjugating enzyme E2 variant 3 OS=Mus musculus OX=10090 GN=Uevld PE=1 SV=1	Q3U1V6	4	51.681	0.764067	0.220094	0.0741336	273847	373807	Not Significant	no
Q921F4	>sp|Q921F4|HNRLL_MOUSE Heterogeneous nuclear ribonucleoprotein L-like OS=Mus musculus OX=10090 GN=Hnrnpll PE=1 SV=3	>sp|Q921F4|HNRLL_MOUSE Heterogeneous nuclear ribonucleoprotein L-like OS=Mus musculus OX=10090 GN=Hnrnpll PE=1 SV=3	>sp|Q921F4|HNRLL_MOUSE Heterogeneous nuclear ribonucleoprotein L-like OS=Mus musculus OX=10090 GN=Hnrnpll PE=1 SV=3	Q921F4	7	64.124	0.982876	0.220612	0.0741818	1.50849e+06	2291925	Not Significant	no
Q9ET80	>sp|Q9ET80|JPH1_MOUSE Junctophilin-1 OS=Mus musculus OX=10090 GN=Jph1 PE=1 SV=1	>sp|Q9ET80|JPH1_MOUSE Junctophilin-1 OS=Mus musculus OX=10090 GN=Jph1 PE=1 SV=1	>sp|Q9ET80|JPH1_MOUSE Junctophilin-1 OS=Mus musculus OX=10090 GN=Jph1 PE=1 SV=1	Q9ET80	6	71.904	1.27536	0.22053	0.0741818	817455	1.29141e+06	Not Significant	no
Q9Z0V8	>sp|Q9Z0V8|TI17A_MOUSE Mitochondrial import inner membrane translocase subunit Tim17-A OS=Mus musculus OX=10090 GN=Timm17a PE=1 SV=1	>sp|Q9Z0V8|TI17A_MOUSE Mitochondrial import inner membrane translocase subunit Tim17-A OS=Mus musculus OX=10090 GN=Timm17a PE=1 SV=1	>sp|Q9Z0V8|TI17A_MOUSE Mitochondrial import inner membrane translocase subunit Tim17-A OS=Mus musculus OX=10090 GN=Timm17a PE=1 SV=1	Q9Z0V8	3	18.111	0.665592	0.220878	0.0742083	5549625	7787750	Not Significant	yes
Q8BGV0	SYNM_MOUSE	Nars2	>sp|Q8BGV0|SYNM_MOUSE Probable asparagine--tRNA ligase, mitochondrial OS=Mus musculus OX=10090 GN=Nars2 PE=1 SV=1;>tr|D3YV21|D3YV21_MOUSE Probable asparagine--tRNA ligase, mitochondrial OS=Mus musculus OX=10090 GN=Nars2 PE=1 SV=1	Q8BGV0;D3YV21	9	53.961	-0.669294	0.221293	0.0742848	6307625	3457350	Not Significant	yes
Q3TPX4	EXOC5_MOUSE	Exoc5	>sp|Q3TPX4|EXOC5_MOUSE Exocyst complex component 5 OS=Mus musculus OX=10090 GN=Exoc5 PE=1 SV=2;>tr|E9PZ92|E9PZ92_MOUSE Exocyst complex component 5 OS=Mus musculus OX=10090 GN=Exoc5 PE=1 SV=1	Q3TPX4;E9PZ92	4	81.737	0.628283	0.224188	0.0751016	578808	851590	Not Significant	no
Q6NVE8	>sp|Q6NVE8|WDR44_MOUSE WD repeat-containing protein 44 OS=Mus musculus OX=10090 GN=Wdr44 PE=1 SV=1	>sp|Q6NVE8|WDR44_MOUSE WD repeat-containing protein 44 OS=Mus musculus OX=10090 GN=Wdr44 PE=1 SV=1	>sp|Q6NVE8|WDR44_MOUSE WD repeat-containing protein 44 OS=Mus musculus OX=10090 GN=Wdr44 PE=1 SV=1	Q6NVE8	3	101.55	-0.639913	0.224294	0.0751016	124593	71728.3	Not Significant	no
Q9WUD1	>sp|Q9WUD1|CHIP_MOUSE STIP1 homology and U box-containing protein 1 OS=Mus musculus OX=10090 GN=Stub1 PE=1 SV=1	>sp|Q9WUD1|CHIP_MOUSE STIP1 homology and U box-containing protein 1 OS=Mus musculus OX=10090 GN=Stub1 PE=1 SV=1	>sp|Q9WUD1|CHIP_MOUSE STIP1 homology and U box-containing protein 1 OS=Mus musculus OX=10090 GN=Stub1 PE=1 SV=1	Q9WUD1	10	34.909	0.655329	0.223917	0.0751016	3544275	5612300	Not Significant	no
Q3TIR3	RIC8A_MOUSE	Ric8a	>sp|Q3TIR3|RIC8A_MOUSE Synembryn-A OS=Mus musculus OX=10090 GN=Ric8a PE=1 SV=2;>tr|A0A1B0GS30|A0A1B0GS30_MOUSE Synembryn-A OS=Mus musculus OX=10090 GN=Ric8a PE=1 SV=1;>tr|A0A1B0GSI8|A0A1B0GSI8_MOUSE Synembryn-A (Fragment) OS=Mus musculus OX=10090 GN=Ric8a	Q3TIR3;A0A1B0GS30;A0A1B0GSI8;Q80XE1	2	59.846	-1.01003	0.225596	0.0754738	576345	607093	Not Significant	no
F7C386	F7C386_MOUSE	Pisd	>tr|F7C386|F7C386_MOUSE Phosphatidylserine decarboxylase proenzyme, mitochondrial (Fragment) OS=Mus musculus OX=10090 GN=Pisd PE=4 SV=1;>tr|F6TVX7|F6TVX7_MOUSE Uncharacterized protein (Fragment) OS=Mus musculus OX=10090 GN=Gm20671 PE=3 SV=1;>sp|Q8BSF4|PISD	F7C386;F6TVX7;Q8BSF4;D3YY63;E9PX91	5	40.675	1.51116	0.227999	0.0762134	7.65373e+06	14301300	Not Significant	yes
F8WIJ0	F8WIJ0_MOUSE	Slc12a4	>tr|F8WIJ0|F8WIJ0_MOUSE Solute carrier family 12 member 4 OS=Mus musculus OX=10090 GN=Slc12a4 PE=1 SV=2;>sp|Q9JIS8|S12A4_MOUSE Solute carrier family 12 member 4 OS=Mus musculus OX=10090 GN=Slc12a4 PE=1 SV=2	F8WIJ0;Q9JIS8	10	120.81	0.700601	0.230955	0.0771365	532742	846740	Not Significant	no
Q6P5B5	Q6P5B5_MOUSE	Fxr2	>tr|Q6P5B5|Q6P5B5_MOUSE Fragile X mental retardation syndrome-related protein 2 OS=Mus musculus OX=10090 GN=Fxr2 PE=1 SV=1;>sp|Q9WVR4|FXR2_MOUSE Fragile X mental retardation syndrome-related protein 2 OS=Mus musculus OX=10090 GN=Fxr2 PE=1 SV=1	Q6P5B5;Q9WVR4	8	74.252	1.27837	0.23192	0.0773936	618648	874652	Not Significant	no
A0A0R4J034	A0A0R4J034_MOUSE	Pdxdc1	>tr|A0A0R4J034|A0A0R4J034_MOUSE MCG129810, isoform CRA_c OS=Mus musculus OX=10090 GN=Pdxdc1 PE=1 SV=1;>sp|Q99K01|PDXD1_MOUSE Pyridoxal-dependent decarboxylase domain-containing protein 1 OS=Mus musculus OX=10090 GN=Pdxdc1 PE=1 SV=2	A0A0R4J034;Q99K01	9	87.479	0.833784	0.232845	0.0775065	1.39837e+06	2008675	Not Significant	no
Q3TE40	Q3TE40_MOUSE	Rpa2	>tr|Q3TE40|Q3TE40_MOUSE Replication protein A 32 kDa subunit OS=Mus musculus OX=10090 GN=Rpa2 PE=1 SV=1;>sp|Q62193|RFA2_MOUSE Replication protein A 32 kDa subunit OS=Mus musculus OX=10090 GN=Rpa2 PE=1 SV=1	Q3TE40;Q62193	3	29.44	0.972589	0.23268	0.0775065	1.49578e+06	2.75935e+06	Not Significant	no
Q3UUQ7	>sp|Q3UUQ7|PGAP1_MOUSE GPI inositol-deacylase OS=Mus musculus OX=10090 GN=Pgap1 PE=1 SV=3	>sp|Q3UUQ7|PGAP1_MOUSE GPI inositol-deacylase OS=Mus musculus OX=10090 GN=Pgap1 PE=1 SV=3	>sp|Q3UUQ7|PGAP1_MOUSE GPI inositol-deacylase OS=Mus musculus OX=10090 GN=Pgap1 PE=1 SV=3	Q3UUQ7	5	104.58	1.12161	0.232695	0.0775065	282209	381805	Not Significant	no
A0A087WPL5	A0A087WPL5_MOUSE	Dhx9	>tr|A0A087WPL5|A0A087WPL5_MOUSE ATP-dependent RNA helicase A OS=Mus musculus OX=10090 GN=Dhx9 PE=1 SV=1;>tr|E9QNN1|E9QNN1_MOUSE ATP-dependent RNA helicase A OS=Mus musculus OX=10090 GN=Dhx9 PE=1 SV=1;>sp|O70133|DHX9_MOUSE ATP-dependent RNA helicase A OS=Mu	A0A087WPL5;E9QNN1;O70133	2	149.62	-0.921681	0.235337	0.0782702	142210	66487.2	Not Significant	no
Q9CYA0	>sp|Q9CYA0|CREL2_MOUSE Cysteine-rich with EGF-like domain protein 2 OS=Mus musculus OX=10090 GN=Creld2 PE=1 SV=1	>sp|Q9CYA0|CREL2_MOUSE Cysteine-rich with EGF-like domain protein 2 OS=Mus musculus OX=10090 GN=Creld2 PE=1 SV=1	>sp|Q9CYA0|CREL2_MOUSE Cysteine-rich with EGF-like domain protein 2 OS=Mus musculus OX=10090 GN=Creld2 PE=1 SV=1	Q9CYA0	3	38.219	0.665677	0.237823	0.0790306	1.47171e+06	1978450	Not Significant	no
Q9D0R8	LSM12_MOUSE	Lsm12	>sp|Q9D0R8|LSM12_MOUSE Protein LSM12 homolog OS=Mus musculus OX=10090 GN=Lsm12 PE=1 SV=1;>tr|A0A0A0MQC9|A0A0A0MQC9_MOUSE Protein LSM12 homolog OS=Mus musculus OX=10090 GN=Lsm12 PE=1 SV=1	Q9D0R8;A0A0A0MQC9	3	21.701	0.986256	0.238674	0.0792469	4738130	6937175	Not Significant	no
Q9DBG9	>sp|Q9DBG9|TX1B3_MOUSE Tax1-binding protein 3 OS=Mus musculus OX=10090 GN=Tax1bp3 PE=1 SV=1	>sp|Q9DBG9|TX1B3_MOUSE Tax1-binding protein 3 OS=Mus musculus OX=10090 GN=Tax1bp3 PE=1 SV=1	>sp|Q9DBG9|TX1B3_MOUSE Tax1-binding protein 3 OS=Mus musculus OX=10090 GN=Tax1bp3 PE=1 SV=1	Q9DBG9	5	13.722	0.729285	0.239738	0.0795338	1.35984e+07	24112200	Not Significant	no
Q91ZP4	>tr|Q91ZP4|Q91ZP4_MOUSE MCG3105, isoform CRA_a OS=Mus musculus OX=10090 GN=Slc5a4b PE=2 SV=2	>tr|Q91ZP4|Q91ZP4_MOUSE MCG3105, isoform CRA_a OS=Mus musculus OX=10090 GN=Slc5a4b PE=2 SV=2	>tr|Q91ZP4|Q91ZP4_MOUSE MCG3105, isoform CRA_a OS=Mus musculus OX=10090 GN=Slc5a4b PE=2 SV=2	Q91ZP4	2	72.246	-0.599748	0.240503	0.079721	2576700	1469600	Not Significant	no
E9Q6R7	>tr|E9Q6R7|E9Q6R7_MOUSE Utrophin OS=Mus musculus OX=10090 GN=Utrn PE=1 SV=1	>tr|E9Q6R7|E9Q6R7_MOUSE Utrophin OS=Mus musculus OX=10090 GN=Utrn PE=1 SV=1	>tr|E9Q6R7|E9Q6R7_MOUSE Utrophin OS=Mus musculus OX=10090 GN=Utrn PE=1 SV=1	E9Q6R7	78	392.7	1.41198	0.241514	0.079989	10638750	37815825	Not Significant	no
P03995	>sp|P03995|GFAP_MOUSE Glial fibrillary acidic protein OS=Mus musculus OX=10090 GN=Gfap PE=1 SV=4	>sp|P03995|GFAP_MOUSE Glial fibrillary acidic protein OS=Mus musculus OX=10090 GN=Gfap PE=1 SV=4	>sp|P03995|GFAP_MOUSE Glial fibrillary acidic protein OS=Mus musculus OX=10090 GN=Gfap PE=1 SV=4	P03995	4	49.899	0.81464	0.242769	0.0803378	896185	781818	Not Significant	no
S4R2J8	S4R2J8_MOUSE	Bin2	>tr|S4R2J8|S4R2J8_MOUSE Bridging integrator 2 OS=Mus musculus OX=10090 GN=Bin2 PE=1 SV=1;>tr|S4R1B8|S4R1B8_MOUSE Bridging integrator 2 OS=Mus musculus OX=10090 GN=Bin2 PE=1 SV=1;>tr|S4R270|S4R270_MOUSE Bridging integrator 2 OS=Mus musculus OX=10090 GN=Bin2	S4R2J8;S4R1B8;S4R270;D3Z6Q9	2	50.891	-0.809312	0.244804	0.0809433	630470	411008	Not Significant	no
Z4YJT3	Z4YJT3_MOUSE	Larp1	>tr|Z4YJT3|Z4YJT3_MOUSE La-related protein 1 OS=Mus musculus OX=10090 GN=Larp1 PE=1 SV=1;>sp|Q6ZQ58|LARP1_MOUSE La-related protein 1 OS=Mus musculus OX=10090 GN=Larp1 PE=1 SV=3	Z4YJT3;Q6ZQ58	8	121.15	-1.001	0.245476	0.0810979	3.25628e+06	813722	Not Significant	no
Q8BR90	>sp|Q8BR90|CE051_MOUSE UPF0600 protein C5orf51 homolog OS=Mus musculus OX=10090 PE=1 SV=1	>sp|Q8BR90|CE051_MOUSE UPF0600 protein C5orf51 homolog OS=Mus musculus OX=10090 PE=1 SV=1	>sp|Q8BR90|CE051_MOUSE UPF0600 protein C5orf51 homolog OS=Mus musculus OX=10090 PE=1 SV=1	Q8BR90	5	33.471	0.76231	0.245769	0.0811271	504113	1.19411e+06	Not Significant	no
E9QNQ2	E9QNQ2_MOUSE	Ankrd44	>tr|E9QNQ2|E9QNQ2_MOUSE Serine/threonine-protein phosphatase 6 regulatory ankyrin repeat subunit B OS=Mus musculus OX=10090 GN=Ankrd44 PE=1 SV=1;>sp|B2RXR6|ANR44_MOUSE Serine/threonine-protein phosphatase 6 regulatory ankyrin repeat subunit B OS=Mus muscul	E9QNQ2;B2RXR6;J3QK13	3	109.35	0.868138	0.246186	0.0811973	106466	302700	Not Significant	no
Q9CQ06	>sp|Q9CQ06|RM24_MOUSE 39S ribosomal protein L24, mitochondrial OS=Mus musculus OX=10090 GN=Mrpl24 PE=1 SV=1	>sp|Q9CQ06|RM24_MOUSE 39S ribosomal protein L24, mitochondrial OS=Mus musculus OX=10090 GN=Mrpl24 PE=1 SV=1	>sp|Q9CQ06|RM24_MOUSE 39S ribosomal protein L24, mitochondrial OS=Mus musculus OX=10090 GN=Mrpl24 PE=1 SV=1	Q9CQ06	9	24.944	0.629979	0.247022	0.0814051	28044425	37057250	Not Significant	yes
A0A2I3BRX9	>tr|A0A2I3BRX9|A0A2I3BRX9_MOUSE Ral GTPase-activating protein subunit alpha-1 OS=Mus musculus OX=10090 GN=Ralgapa1 PE=1 SV=1	>tr|A0A2I3BRX9|A0A2I3BRX9_MOUSE Ral GTPase-activating protein subunit alpha-1 OS=Mus musculus OX=10090 GN=Ralgapa1 PE=1 SV=1	>tr|A0A2I3BRX9|A0A2I3BRX9_MOUSE Ral GTPase-activating protein subunit alpha-1 OS=Mus musculus OX=10090 GN=Ralgapa1 PE=1 SV=1	A0A2I3BRX9	3	284.12	0.768947	0.247942	0.0816403	76978	125356	Not Significant	no
O08601	>sp|O08601|MTP_MOUSE Microsomal triglyceride transfer protein large subunit OS=Mus musculus OX=10090 GN=Mttp PE=1 SV=2	>sp|O08601|MTP_MOUSE Microsomal triglyceride transfer protein large subunit OS=Mus musculus OX=10090 GN=Mttp PE=1 SV=2	>sp|O08601|MTP_MOUSE Microsomal triglyceride transfer protein large subunit OS=Mus musculus OX=10090 GN=Mttp PE=1 SV=2	O08601	3	99.098	0.930956	0.248147	0.0816403	161050	404744	Not Significant	no
E9QAU4	E9QAU4_MOUSE	Etl4	>tr|E9QAU4|E9QAU4_MOUSE Enhancer trap locus 4 OS=Mus musculus OX=10090 GN=Etl4 PE=1 SV=1;>sp|A2AQ25|SKT_MOUSE Sickle tail protein OS=Mus musculus OX=10090 GN=Skt PE=1 SV=1;>tr|D3Z781|D3Z781_MOUSE Enhancer trap locus 4 OS=Mus musculus OX=10090 GN=Etl4 PE=1	E9QAU4;A2AQ25;D3Z781	7	218.44	-0.596585	0.249327	0.0818927	5217800	4046725	Not Significant	no
P62746	>sp|P62746|RHOB_MOUSE Rho-related GTP-binding protein RhoB OS=Mus musculus OX=10090 GN=Rhob PE=1 SV=1	>sp|P62746|RHOB_MOUSE Rho-related GTP-binding protein RhoB OS=Mus musculus OX=10090 GN=Rhob PE=1 SV=1	>sp|P62746|RHOB_MOUSE Rho-related GTP-binding protein RhoB OS=Mus musculus OX=10090 GN=Rhob PE=1 SV=1	P62746	4	22.123	0.787514	0.249327	0.0818927	5262300	7412825	Not Significant	no
A0A140T8T5	>tr|A0A140T8T5|A0A140T8T5_MOUSE Microtubule-associated protein OS=Mus musculus OX=10090 GN=Map4 PE=1 SV=1	>tr|A0A140T8T5|A0A140T8T5_MOUSE Microtubule-associated protein OS=Mus musculus OX=10090 GN=Map4 PE=1 SV=1	>tr|A0A140T8T5|A0A140T8T5_MOUSE Microtubule-associated protein OS=Mus musculus OX=10090 GN=Map4 PE=1 SV=1	A0A140T8T5	21	41.784	-0.621233	0.250209	0.0821141	1.15287e+06	1022320	Not Significant	no
A0A087WR20	A0A087WR20_MOUSE	Ctsh	>tr|A0A087WR20|A0A087WR20_MOUSE Pro-cathepsin H (Fragment) OS=Mus musculus OX=10090 GN=Ctsh PE=1 SV=6;>sp|P49935|CATH_MOUSE Pro-cathepsin H OS=Mus musculus OX=10090 GN=Ctsh PE=1 SV=2	A0A087WR20;P49935	2	32.393	0.855648	0.253401	0.0830929	2124600	3763950	Not Significant	no
B8ZXI1	QTRT2_MOUSE	Qtrt2	>sp|B8ZXI1|QTRT2_MOUSE Queuine tRNA-ribosyltransferase accessory subunit 2 OS=Mus musculus OX=10090 GN=Qtrt2 PE=1 SV=2;>tr|Z4YJE9|Z4YJE9_MOUSE Queuine tRNA-ribosyltransferase accessory subunit 2 OS=Mus musculus OX=10090 GN=Qtrt2 PE=1 SV=1	B8ZXI1;Z4YJE9	2	46.288	-1.07966	0.255709	0.0837805	334792	167200	Not Significant	no
A2AIG8	>sp|A2AIG8|1A1L1_MOUSE 1-aminocyclopropane-1-carboxylate synthase-like protein 1 OS=Mus musculus OX=10090 GN=Accs PE=2 SV=1	>sp|A2AIG8|1A1L1_MOUSE 1-aminocyclopropane-1-carboxylate synthase-like protein 1 OS=Mus musculus OX=10090 GN=Accs PE=2 SV=1	>sp|A2AIG8|1A1L1_MOUSE 1-aminocyclopropane-1-carboxylate synthase-like protein 1 OS=Mus musculus OX=10090 GN=Accs PE=2 SV=1	A2AIG8	3	56.878	-0.896799	0.257948	0.0844443	1.99083e+06	1470045	Not Significant	no
A0A140T8M5	>tr|A0A140T8M5|A0A140T8M5_MOUSE Immunoglobulin kappa variable 6-15 (Fragment) OS=Mus musculus OX=10090 GN=Igkv6-15 PE=1 SV=2	>tr|A0A140T8M5|A0A140T8M5_MOUSE Immunoglobulin kappa variable 6-15 (Fragment) OS=Mus musculus OX=10090 GN=Igkv6-15 PE=1 SV=2	>tr|A0A140T8M5|A0A140T8M5_MOUSE Immunoglobulin kappa variable 6-15 (Fragment) OS=Mus musculus OX=10090 GN=Igkv6-15 PE=1 SV=2	A0A140T8M5	4	12.757	1.24228	0.25932	0.0846023	5308075	12683225	Not Significant	no
B1AWI7	B1AWI7_MOUSE	Npr2	>tr|B1AWI7|B1AWI7_MOUSE Guanylate cyclase OS=Mus musculus OX=10090 GN=Npr2 PE=1 SV=1;>sp|Q6VVW5|ANPRB_MOUSE Atrial natriuretic peptide receptor 2 OS=Mus musculus OX=10090 GN=Npr2 PE=1 SV=2;>tr|F6YT88|F6YT88_MOUSE Guanylate cyclase (Fragment) OS=Mus musculu	B1AWI7;Q6VVW5;F6YT88	2	115.77	1.23208	0.259497	0.0846023	1561420	3.12347e+06	Not Significant	no
D3Z632	D3Z632_MOUSE	Aktip	>tr|D3Z632|D3Z632_MOUSE AKT-interacting protein OS=Mus musculus OX=10090 GN=Aktip PE=1 SV=2;>tr|D3Z2J4|D3Z2J4_MOUSE AKT-interacting protein OS=Mus musculus OX=10090 GN=Aktip PE=1 SV=2;>sp|Q64362|AKTIP_MOUSE AKT-interacting protein OS=Mus musculus OX=10090	D3Z632;D3Z2J4;Q64362	3	29.214	0.661496	0.259019	0.0846023	1.50885e+06	2556355	Not Significant	no
Q9CQP0	>sp|Q9CQP0|RM33_MOUSE 39S ribosomal protein L33, mitochondrial OS=Mus musculus OX=10090 GN=Mrpl33 PE=1 SV=1	>sp|Q9CQP0|RM33_MOUSE 39S ribosomal protein L33, mitochondrial OS=Mus musculus OX=10090 GN=Mrpl33 PE=1 SV=1	>sp|Q9CQP0|RM33_MOUSE 39S ribosomal protein L33, mitochondrial OS=Mus musculus OX=10090 GN=Mrpl33 PE=1 SV=1	Q9CQP0	3	7.4158	0.677954	0.259453	0.0846023	10397375	16624550	Not Significant	yes
Q9R098	>sp|Q9R098|HGFA_MOUSE Hepatocyte growth factor activator OS=Mus musculus OX=10090 GN=Hgfac PE=1 SV=1	>sp|Q9R098|HGFA_MOUSE Hepatocyte growth factor activator OS=Mus musculus OX=10090 GN=Hgfac PE=1 SV=1	>sp|Q9R098|HGFA_MOUSE Hepatocyte growth factor activator OS=Mus musculus OX=10090 GN=Hgfac PE=1 SV=1	Q9R098	5	70.567	1.06947	0.259068	0.0846023	814587	1.82517e+06	Not Significant	no
O08795	>sp|O08795|GLU2B_MOUSE Glucosidase 2 subunit beta OS=Mus musculus OX=10090 GN=Prkcsh PE=1 SV=1	>sp|O08795|GLU2B_MOUSE Glucosidase 2 subunit beta OS=Mus musculus OX=10090 GN=Prkcsh PE=1 SV=1	>sp|O08795|GLU2B_MOUSE Glucosidase 2 subunit beta OS=Mus musculus OX=10090 GN=Prkcsh PE=1 SV=1	O08795	10	58.792	1.27345	0.2599	0.084664	10193825	74370175	Not Significant	no
P63168	>sp|P63168|DYL1_MOUSE Dynein light chain 1, cytoplasmic OS=Mus musculus OX=10090 GN=Dynll1 PE=1 SV=1	>sp|P63168|DYL1_MOUSE Dynein light chain 1, cytoplasmic OS=Mus musculus OX=10090 GN=Dynll1 PE=1 SV=1	>sp|P63168|DYL1_MOUSE Dynein light chain 1, cytoplasmic OS=Mus musculus OX=10090 GN=Dynll1 PE=1 SV=1	P63168	3	10.366	-0.831307	0.261768	0.0852024	13779675	8132100	Not Significant	no
Q8CJF9	AGO3_MOUSE	Ago3	>sp|Q8CJF9|AGO3_MOUSE Protein argonaute-3 OS=Mus musculus OX=10090 GN=Ago3 PE=2 SV=2;>sp|Q8CJF8|AGO4_MOUSE Protein argonaute-4 OS=Mus musculus OX=10090 GN=Ago4 PE=2 SV=2	Q8CJF9;Q8CJF8	10	97.276	-1.18813	0.26228	0.0852292	319507	210306	Not Significant	no
S4R2T7	S4R2T7_MOUSE	Ank2	>tr|S4R2T7|S4R2T7_MOUSE Ankyrin-2 (Fragment) OS=Mus musculus OX=10090 GN=Ank2 PE=1 SV=2;>tr|S4R1J9|S4R1J9_MOUSE Ankyrin-2 (Fragment) OS=Mus musculus OX=10090 GN=Ank2 PE=1 SV=1	S4R2T7;S4R1J9	38	131.2	0.813915	0.262071	0.0852292	468652	634008	Not Significant	no
Q9DB34	CHM2A_MOUSE	Chmp2a	>sp|Q9DB34|CHM2A_MOUSE Charged multivesicular body protein 2a OS=Mus musculus OX=10090 GN=Chmp2a PE=1 SV=1;>tr|A0A1B0GT75|A0A1B0GT75_MOUSE Charged multivesicular body protein 2a OS=Mus musculus OX=10090 GN=Chmp2a PE=1 SV=1;>tr|A0A1B0GR63|A0A1B0GR63_MOUSE C	Q9DB34;A0A1B0GT75;A0A1B0GR63	3	25.134	0.95421	0.263366	0.0855118	6698200	10277225	Not Significant	no
P28063	PSB8_MOUSE	Psmb8	>sp|P28063|PSB8_MOUSE Proteasome subunit beta type-8 OS=Mus musculus OX=10090 GN=Psmb8 PE=1 SV=2;>tr|G3UZW8|G3UZW8_MOUSE Proteasome subunit beta type (Fragment) OS=Mus musculus OX=10090 GN=Psmb8 PE=1 SV=2	P28063;G3UZW8	4	30.26	1.09444	0.267196	0.0866137	1366580	4.05648e+06	Not Significant	no
Q9DC22	>sp|Q9DC22|DCAF6_MOUSE DDB1- and CUL4-associated factor 6 OS=Mus musculus OX=10090 GN=Dcaf6 PE=1 SV=1	>sp|Q9DC22|DCAF6_MOUSE DDB1- and CUL4-associated factor 6 OS=Mus musculus OX=10090 GN=Dcaf6 PE=1 SV=1	>sp|Q9DC22|DCAF6_MOUSE DDB1- and CUL4-associated factor 6 OS=Mus musculus OX=10090 GN=Dcaf6 PE=1 SV=1	Q9DC22	6	97.587	0.823377	0.267026	0.0866137	389048	595740	Not Significant	no
Q3U487	>sp|Q3U487|HECD3_MOUSE E3 ubiquitin-protein ligase HECTD3 OS=Mus musculus OX=10090 GN=Hectd3 PE=1 SV=2	>sp|Q3U487|HECD3_MOUSE E3 ubiquitin-protein ligase HECTD3 OS=Mus musculus OX=10090 GN=Hectd3 PE=1 SV=2	>sp|Q3U487|HECD3_MOUSE E3 ubiquitin-protein ligase HECTD3 OS=Mus musculus OX=10090 GN=Hectd3 PE=1 SV=2	Q3U487	5	97.346	0.62888	0.267802	0.0866682	210383	313070	Not Significant	no
Q8CJ40	>sp|Q8CJ40|CROCC_MOUSE Rootletin OS=Mus musculus OX=10090 GN=Crocc PE=1 SV=2	>sp|Q8CJ40|CROCC_MOUSE Rootletin OS=Mus musculus OX=10090 GN=Crocc PE=1 SV=2	>sp|Q8CJ40|CROCC_MOUSE Rootletin OS=Mus musculus OX=10090 GN=Crocc PE=1 SV=2	Q8CJ40	3	226.94	0.89818	0.267683	0.0866682	1.72843e+06	3.05577e+06	Not Significant	no
P11688	>sp|P11688|ITA5_MOUSE Integrin alpha-5 OS=Mus musculus OX=10090 GN=Itga5 PE=1 SV=3	>sp|P11688|ITA5_MOUSE Integrin alpha-5 OS=Mus musculus OX=10090 GN=Itga5 PE=1 SV=3	>sp|P11688|ITA5_MOUSE Integrin alpha-5 OS=Mus musculus OX=10090 GN=Itga5 PE=1 SV=3	P11688	6	115.04	1.13419	0.268972	0.0869758	1.47388e+06	2486565	Not Significant	no
O89051	ITM2B_MOUSE	Itm2b	>sp|O89051|ITM2B_MOUSE Integral membrane protein 2B OS=Mus musculus OX=10090 GN=Itm2b PE=1 SV=1;>tr|A0A2I3BPW7|A0A2I3BPW7_MOUSE Integral membrane protein 2B (Fragment) OS=Mus musculus OX=10090 GN=Itm2b PE=1 SV=1	O89051;A0A2I3BPW7	3	30.26	0.602789	0.269811	0.0871762	2959250	4315575	Not Significant	no
P97414	>sp|P97414|KCNQ1_MOUSE Potassium voltage-gated channel subfamily KQT member 1 OS=Mus musculus OX=10090 GN=Kcnq1 PE=1 SV=3	>sp|P97414|KCNQ1_MOUSE Potassium voltage-gated channel subfamily KQT member 1 OS=Mus musculus OX=10090 GN=Kcnq1 PE=1 SV=3	>sp|P97414|KCNQ1_MOUSE Potassium voltage-gated channel subfamily KQT member 1 OS=Mus musculus OX=10090 GN=Kcnq1 PE=1 SV=3	P97414	6	74.513	0.788478	0.270563	0.0872991	1.79601e+06	2482700	Not Significant	no
Q05144	RAC2_MOUSE	Rac2	>sp|Q05144|RAC2_MOUSE Ras-related C3 botulinum toxin substrate 2 OS=Mus musculus OX=10090 GN=Rac2 PE=1 SV=1;>tr|A0A2R8VHH0|A0A2R8VHH0_MOUSE Ras-related C3 botulinum toxin substrate 2 (Fragment) OS=Mus musculus OX=10090 GN=Rac2 PE=1 SV=1	Q05144;A0A2R8VHH0	7	21.441	0.765066	0.270632	0.0872991	1454085	2.32572e+06	Not Significant	no
P61028	>sp|P61028|RAB8B_MOUSE Ras-related protein Rab-8B OS=Mus musculus OX=10090 GN=Rab8b PE=1 SV=1	>sp|P61028|RAB8B_MOUSE Ras-related protein Rab-8B OS=Mus musculus OX=10090 GN=Rab8b PE=1 SV=1	>sp|P61028|RAB8B_MOUSE Ras-related protein Rab-8B OS=Mus musculus OX=10090 GN=Rab8b PE=1 SV=1	P61028	5	23.603	1.09446	0.272133	0.0877119	1383200	2927125	Not Significant	no
Q9Z127	>sp|Q9Z127|LAT1_MOUSE Large neutral amino acids transporter small subunit 1 OS=Mus musculus OX=10090 GN=Slc7a5 PE=1 SV=2	>sp|Q9Z127|LAT1_MOUSE Large neutral amino acids transporter small subunit 1 OS=Mus musculus OX=10090 GN=Slc7a5 PE=1 SV=2	>sp|Q9Z127|LAT1_MOUSE Large neutral amino acids transporter small subunit 1 OS=Mus musculus OX=10090 GN=Slc7a5 PE=1 SV=2	Q9Z127	2	55.872	1.21014	0.27401	0.0882452	8021780	8116100	Not Significant	no
Q61205	PA1B3_MOUSE	Pafah1b3	>sp|Q61205|PA1B3_MOUSE Platelet-activating factor acetylhydrolase IB subunit gamma OS=Mus musculus OX=10090 GN=Pafah1b3 PE=1 SV=1;>tr|D3Z2X5|D3Z2X5_MOUSE Platelet-activating factor acetylhydrolase IB subunit gamma (Fragment) OS=Mus musculus OX=10090 GN=Paf	Q61205;D3Z2X5;Q8CA83;D3Z7E6	2	25.853	-0.685866	0.275807	0.0887517	330465	288020	Not Significant	no
Q923F1	Q923F1_MOUSE	Clns1a	>tr|Q923F1|Q923F1_MOUSE Chloride channel, nucleotide-sensitive, 1A OS=Mus musculus OX=10090 GN=Clns1a PE=1 SV=1;>sp|Q61189|ICLN_MOUSE Methylosome subunit pICln OS=Mus musculus OX=10090 GN=Clns1a PE=1 SV=1	Q923F1;Q61189	3	26.522	0.717167	0.277936	0.0893645	3360650	4455800	Not Significant	no
E9PWV7	E9PWV7_MOUSE	Gtpbp3	>tr|E9PWV7|E9PWV7_MOUSE tRNA modification GTPase GTPBP3, mitochondrial OS=Mus musculus OX=10090 GN=Gtpbp3 PE=1 SV=1;>sp|Q923K4|GTPB3_MOUSE tRNA modification GTPase GTPBP3, mitochondrial OS=Mus musculus OX=10090 GN=Gtpbp3 PE=2 SV=1	E9PWV7;Q923K4	3	52.304	0.591878	0.279273	0.0897214	1.294e+06	2080660	Not Significant	yes
Q8BJF9	>sp|Q8BJF9|CHM2B_MOUSE Charged multivesicular body protein 2b OS=Mus musculus OX=10090 GN=Chmp2b PE=1 SV=1	>sp|Q8BJF9|CHM2B_MOUSE Charged multivesicular body protein 2b OS=Mus musculus OX=10090 GN=Chmp2b PE=1 SV=1	>sp|Q8BJF9|CHM2B_MOUSE Charged multivesicular body protein 2b OS=Mus musculus OX=10090 GN=Chmp2b PE=1 SV=1	Q8BJF9	4	23.934	1.28242	0.283285	0.0909366	2.75488e+06	5.94803e+06	Not Significant	no
Q62241	>sp|Q62241|RU1C_MOUSE U1 small nuclear ribonucleoprotein C OS=Mus musculus OX=10090 GN=Snrpc PE=1 SV=1	>sp|Q62241|RU1C_MOUSE U1 small nuclear ribonucleoprotein C OS=Mus musculus OX=10090 GN=Snrpc PE=1 SV=1	>sp|Q62241|RU1C_MOUSE U1 small nuclear ribonucleoprotein C OS=Mus musculus OX=10090 GN=Snrpc PE=1 SV=1	Q62241	2	17.364	-0.611198	0.285221	0.0914842	5832725	3443475	Not Significant	no
Q9CQZ1	>sp|Q9CQZ1|HSBP1_MOUSE Heat shock factor-binding protein 1 OS=Mus musculus OX=10090 GN=Hsbp1 PE=1 SV=1	>sp|Q9CQZ1|HSBP1_MOUSE Heat shock factor-binding protein 1 OS=Mus musculus OX=10090 GN=Hsbp1 PE=1 SV=1	>sp|Q9CQZ1|HSBP1_MOUSE Heat shock factor-binding protein 1 OS=Mus musculus OX=10090 GN=Hsbp1 PE=1 SV=1	Q9CQZ1	5	8.6107	-0.65475	0.286009	0.0916628	9673850	7131675	Not Significant	no
E9Q496	E9Q496_MOUSE	Use1	>tr|E9Q496|E9Q496_MOUSE Vesicle transport protein USE1 OS=Mus musculus OX=10090 GN=Use1 PE=1 SV=1;>sp|Q9CQ56|USE1_MOUSE Vesicle transport protein USE1 OS=Mus musculus OX=10090 GN=Use1 PE=1 SV=1	E9Q496;Q9CQ56	7	32.204	1.36272	0.286413	0.091718	759898	1212015	Not Significant	no
P56371	>sp|P56371|RAB4A_MOUSE Ras-related protein Rab-4A OS=Mus musculus OX=10090 GN=Rab4a PE=1 SV=2	>sp|P56371|RAB4A_MOUSE Ras-related protein Rab-4A OS=Mus musculus OX=10090 GN=Rab4a PE=1 SV=2	>sp|P56371|RAB4A_MOUSE Ras-related protein Rab-4A OS=Mus musculus OX=10090 GN=Rab4a PE=1 SV=2	P56371	7	24.408	-0.662728	0.287671	0.0920465	3322825	2469735	Not Significant	no
Q9WTK5	>sp|Q9WTK5|NFKB2_MOUSE Nuclear factor NF-kappa-B p100 subunit OS=Mus musculus OX=10090 GN=Nfkb2 PE=1 SV=1	>sp|Q9WTK5|NFKB2_MOUSE Nuclear factor NF-kappa-B p100 subunit OS=Mus musculus OX=10090 GN=Nfkb2 PE=1 SV=1	>sp|Q9WTK5|NFKB2_MOUSE Nuclear factor NF-kappa-B p100 subunit OS=Mus musculus OX=10090 GN=Nfkb2 PE=1 SV=1	Q9WTK5	5	96.831	0.88733	0.289853	0.0926698	328907	521908	Not Significant	no
E9PYG6	E9PYG6_MOUSE	Rasa1	>tr|E9PYG6|E9PYG6_MOUSE RAS p21 protein activator 1 OS=Mus musculus OX=10090 GN=Rasa1 PE=1 SV=1;>tr|A0A286YDU0|A0A286YDU0_MOUSE RAS p21 protein activator 1 (Fragment) OS=Mus musculus OX=10090 GN=Rasa1 PE=1 SV=1	E9PYG6;A0A286YDU0	5	115.43	0.814726	0.291376	0.0930069	531192	805508	Not Significant	no
O55057	PDE6D_MOUSE	Pde6d	>sp|O55057|PDE6D_MOUSE Retinal rod rhodopsin-sensitive cGMP 3,5-cyclic phosphodiesterase subunit delta OS=Mus musculus OX=10090 GN=Pde6d PE=1 SV=1;>tr|M0QWG6|M0QWG6_MOUSE Retinal rod rhodopsin-sensitive cGMP 3,5-cyclic phosphodiesterase subunit delta O	O55057;M0QWG6	3	17.348	0.642758	0.2912	0.0930069	20154925	26324000	Not Significant	no
Q63829	>sp|Q63829|COMD3_MOUSE COMM domain-containing protein 3 OS=Mus musculus OX=10090 GN=Commd3 PE=1 SV=1	>sp|Q63829|COMD3_MOUSE COMM domain-containing protein 3 OS=Mus musculus OX=10090 GN=Commd3 PE=1 SV=1	>sp|Q63829|COMD3_MOUSE COMM domain-containing protein 3 OS=Mus musculus OX=10090 GN=Commd3 PE=1 SV=1	Q63829	8	22.037	0.678657	0.292091	0.09316	8163300	10557800	Not Significant	no
G8JL74	G8JL74_MOUSE	Ptbp3	>tr|G8JL74|G8JL74_MOUSE Polypyrimidine tract-binding protein 3 OS=Mus musculus OX=10090 GN=Ptbp3 PE=1 SV=1;>tr|G3UXA6|G3UXA6_MOUSE Polypyrimidine tract-binding protein 3 OS=Mus musculus OX=10090 GN=Ptbp3 PE=1 SV=1;>sp|Q8BHD7|PTBP3_MOUSE Polypyrimidine trac	G8JL74;G3UXA6;Q8BHD7;G3UZ01	8	59.465	0.736256	0.292364	0.093172	599385	901135	Not Significant	no
E9Q137	>tr|E9Q137|E9Q137_MOUSE Testis-expressed gene 264 OS=Mus musculus OX=10090 GN=Tex264 PE=1 SV=1	>tr|E9Q137|E9Q137_MOUSE Testis-expressed gene 264 OS=Mus musculus OX=10090 GN=Tex264 PE=1 SV=1	>tr|E9Q137|E9Q137_MOUSE Testis-expressed gene 264 OS=Mus musculus OX=10090 GN=Tex264 PE=1 SV=1	E9Q137	2	33.589	-0.661115	0.294128	0.093377	2.16643e+06	2203375	Not Significant	no
P70236	MP2K6_MOUSE	Map2k6	>sp|P70236|MP2K6_MOUSE Dual specificity mitogen-activated protein kinase kinase 6 OS=Mus musculus OX=10090 GN=Map2k6 PE=1 SV=1;>tr|A2AGS2|A2AGS2_MOUSE Dual-specificity mitogen-activated protein kinase kinase 6 OS=Mus musculus OX=10090 GN=Map2k6 PE=1 SV=1	P70236;A2AGS2	10	37.432	0.640722	0.293976	0.093377	2041350	4289875	Not Significant	no
Q3TAA7	>sp|Q3TAA7|S11IP_MOUSE Serine/threonine-protein kinase 11-interacting protein OS=Mus musculus OX=10090 GN=Stk11ip PE=1 SV=1	>sp|Q3TAA7|S11IP_MOUSE Serine/threonine-protein kinase 11-interacting protein OS=Mus musculus OX=10090 GN=Stk11ip PE=1 SV=1	>sp|Q3TAA7|S11IP_MOUSE Serine/threonine-protein kinase 11-interacting protein OS=Mus musculus OX=10090 GN=Stk11ip PE=1 SV=1	Q3TAA7	2	118	-1.12296	0.294184	0.093377	191617	31084	Not Significant	no
Q6S9I0	Q6S9I0_MOUSE	Kng2	>tr|Q6S9I0|Q6S9I0_MOUSE Kininogen 2 OS=Mus musculus OX=10090 GN=Kng2 PE=1 SV=1;>tr|Q6S9I2|Q6S9I2_MOUSE HMW-kininogen-II variant OS=Mus musculus OX=10090 GN=Kng2 PE=1 SV=1;>tr|Q6S9I3|Q6S9I3_MOUSE HMW kininogen-II OS=Mus musculus OX=10090 GN=Kng2 PE=1 SV=1	Q6S9I0;Q6S9I2;Q6S9I3	8	47.887	-0.737896	0.293641	0.093377	77011000	53055250	Not Significant	no
Q8C4B4	>sp|Q8C4B4|U119B_MOUSE Protein unc-119 homolog B OS=Mus musculus OX=10090 GN=Unc119b PE=1 SV=1	>sp|Q8C4B4|U119B_MOUSE Protein unc-119 homolog B OS=Mus musculus OX=10090 GN=Unc119b PE=1 SV=1	>sp|Q8C4B4|U119B_MOUSE Protein unc-119 homolog B OS=Mus musculus OX=10090 GN=Unc119b PE=1 SV=1	Q8C4B4	3	28.302	0.666639	0.293698	0.093377	853920	1.73261e+06	Not Significant	no
H3BJJ8	H3BJJ8_MOUSE	Taz	>tr|H3BJJ8|H3BJJ8_MOUSE Tafazzin (Fragment) OS=Mus musculus OX=10090 GN=Taz PE=1 SV=8;>tr|H3BK99|H3BK99_MOUSE Tafazzin OS=Mus musculus OX=10090 GN=Taz PE=1 SV=1;>tr|H3BKZ8|H3BKZ8_MOUSE Tafazzin (Fragment) OS=Mus musculus OX=10090 GN=Taz PE=1 SV=1;>tr|Q810E	H3BJJ8;H3BK99;H3BKZ8;Q810E8	2	16.857	-0.601026	0.296315	0.0939174	7614425	8308275	Not Significant	yes
Q8R0J7	>sp|Q8R0J7|VP37B_MOUSE Vacuolar protein sorting-associated protein 37B OS=Mus musculus OX=10090 GN=Vps37b PE=1 SV=1	>sp|Q8R0J7|VP37B_MOUSE Vacuolar protein sorting-associated protein 37B OS=Mus musculus OX=10090 GN=Vps37b PE=1 SV=1	>sp|Q8R0J7|VP37B_MOUSE Vacuolar protein sorting-associated protein 37B OS=Mus musculus OX=10090 GN=Vps37b PE=1 SV=1	Q8R0J7	6	31.055	0.806255	0.296361	0.0939174	2739630	3461850	Not Significant	no
Q08091	CNN1_MOUSE	Cnn1	>sp|Q08091|CNN1_MOUSE Calponin-1 OS=Mus musculus OX=10090 GN=Cnn1 PE=1 SV=1;>tr|A0A1L1SRV0|A0A1L1SRV0_MOUSE Calponin OS=Mus musculus OX=10090 GN=Cnn1 PE=1 SV=1;>tr|A0A1L1SUB2|A0A1L1SUB2_MOUSE Calponin (Fragment) OS=Mus musculus OX=10090 GN=Cnn1 PE=1 SV=1	Q08091;A0A1L1SRV0;A0A1L1SUB2	8	33.355	-0.703377	0.297089	0.0940451	8573700	5158925	Not Significant	no
Q9JME7	>sp|Q9JME7|TPC2L_MOUSE Trafficking protein particle complex subunit 2-like protein OS=Mus musculus OX=10090 GN=Trappc2l PE=1 SV=1	>sp|Q9JME7|TPC2L_MOUSE Trafficking protein particle complex subunit 2-like protein OS=Mus musculus OX=10090 GN=Trappc2l PE=1 SV=1	>sp|Q9JME7|TPC2L_MOUSE Trafficking protein particle complex subunit 2-like protein OS=Mus musculus OX=10090 GN=Trappc2l PE=1 SV=1	Q9JME7	3	16.018	0.658217	0.297238	0.0940451	4.23545e+06	5745975	Not Significant	no
A0A0R4J242	A0A0R4J242_MOUSE	Chid1	>tr|A0A0R4J242|A0A0R4J242_MOUSE Chitinase domain-containing protein 1 OS=Mus musculus OX=10090 GN=Chid1 PE=1 SV=1;>sp|Q922Q9|CHID1_MOUSE Chitinase domain-containing protein 1 OS=Mus musculus OX=10090 GN=Chid1 PE=1 SV=1;>tr|A0A0R4J058|A0A0R4J058_MOUSE Chiti	A0A0R4J242;Q922Q9;A0A0R4J058;A0A1B0GSH5;D3YWG2;G8JL55	6	45.204	0.597885	0.299014	0.0945314	1.93526e+06	2536975	Not Significant	no
Q91YD9	WASL_MOUSE	Wasl	>sp|Q91YD9|WASL_MOUSE Neural Wiskott-Aldrich syndrome protein OS=Mus musculus OX=10090 GN=Wasl PE=1 SV=1;>tr|Q9CXQ9|Q9CXQ9_MOUSE Neural Wiskott-Aldrich syndrome protein OS=Mus musculus OX=10090 GN=Wasl PE=1 SV=1	Q91YD9;Q9CXQ9	6	54.274	0.688421	0.300025	0.0947756	2709000	4090200	Not Significant	no
O09114	>sp|O09114|PTGDS_MOUSE Prostaglandin-H2 D-isomerase OS=Mus musculus OX=10090 GN=Ptgds PE=1 SV=1	>sp|O09114|PTGDS_MOUSE Prostaglandin-H2 D-isomerase OS=Mus musculus OX=10090 GN=Ptgds PE=1 SV=1	>sp|O09114|PTGDS_MOUSE Prostaglandin-H2 D-isomerase OS=Mus musculus OX=10090 GN=Ptgds PE=1 SV=1	O09114	5	21.066	1.19023	0.301416	0.0950634	1.13203e+07	12933500	Not Significant	no
Q9QWK4	>sp|Q9QWK4|CD5L_MOUSE CD5 antigen-like OS=Mus musculus OX=10090 GN=Cd5l PE=1 SV=3	>sp|Q9QWK4|CD5L_MOUSE CD5 antigen-like OS=Mus musculus OX=10090 GN=Cd5l PE=1 SV=3	>sp|Q9QWK4|CD5L_MOUSE CD5 antigen-like OS=Mus musculus OX=10090 GN=Cd5l PE=1 SV=3	Q9QWK4	4	38.862	0.691705	0.301347	0.0950634	486430	1.21346e+06	Not Significant	no
F8WGN6	F8WGN6_MOUSE	Kif21a	>tr|F8WGN6|F8WGN6_MOUSE Kinesin-like protein KIF21A OS=Mus musculus OX=10090 GN=Kif21a PE=1 SV=1;>tr|E9Q0J5|E9Q0J5_MOUSE Kinesin-like protein KIF21A OS=Mus musculus OX=10090 GN=Kif21a PE=1 SV=2;>sp|Q9QXL2|KI21A_MOUSE Kinesin-like protein KIF21A OS=Mus musc	F8WGN6;E9Q0J5;Q9QXL2	4	181.37	-0.632432	0.302327	0.0951992	207336	98947.2	Not Significant	no
P60904	DNJC5_MOUSE	Dnajc5	>sp|P60904|DNJC5_MOUSE DnaJ homolog subfamily C member 5 OS=Mus musculus OX=10090 GN=Dnajc5 PE=1 SV=1;>tr|A2AUE1|A2AUE1_MOUSE DnaJ homolog subfamily C member 5 (Fragment) OS=Mus musculus OX=10090 GN=Dnajc5 PE=1 SV=1;>tr|G5E8T0|G5E8T0_MOUSE DnaJ (Hsp40) hom	P60904;A2AUE1;G5E8T0	3	22.101	-0.687264	0.302118	0.0951992	2.27467e+07	18845500	Not Significant	no
Q99JC1	Q99JC1_MOUSE	Iglc2	>tr|Q99JC1|Q99JC1_MOUSE Ig lambda-2 chain C region (Fragment) OS=Mus musculus OX=10090 GN=Iglc2 PE=1 SV=1;>sp|P01844|LAC2_MOUSE Ig lambda-2 chain C region OS=Mus musculus OX=10090 GN=Iglc2 PE=1 SV=1;>tr|A0A0G2JGQ8|A0A0G2JGQ8_MOUSE Ig lambda-3 chain C regio	Q99JC1;P01844;A0A0G2JGQ8;P01845	4	11.311	-1.18245	0.303247	0.0954133	9391700	3187575	Not Significant	no
Q9JHZ2	>sp|Q9JHZ2|ANKH_MOUSE Progressive ankylosis protein OS=Mus musculus OX=10090 GN=Ankh PE=2 SV=1	>sp|Q9JHZ2|ANKH_MOUSE Progressive ankylosis protein OS=Mus musculus OX=10090 GN=Ankh PE=2 SV=1	>sp|Q9JHZ2|ANKH_MOUSE Progressive ankylosis protein OS=Mus musculus OX=10090 GN=Ankh PE=2 SV=1	Q9JHZ2	5	54.297	-0.632023	0.305373	0.096006	976673	559347	Not Significant	no
Q9WV98	TIM9_MOUSE	Timm9	>sp|Q9WV98|TIM9_MOUSE Mitochondrial import inner membrane translocase subunit Tim9 OS=Mus musculus OX=10090 GN=Timm9 PE=1 SV=1;>tr|A0A1Y7VIZ6|A0A1Y7VIZ6_MOUSE Mitochondrial import inner membrane translocase subunit Tim9 OS=Mus musculus OX=10090 GN=Timm9 PE	Q9WV98;A0A1Y7VIZ6;A0A1Y7VL11	6	10.344	0.88581	0.305927	0.0961039	48468100	61309750	Not Significant	yes
A0A1B0GT76	A0A1B0GT76_MOUSE	Apbb1	>tr|A0A1B0GT76|A0A1B0GT76_MOUSE Amyloid-beta A4 precursor protein-binding family B member 1 (Fragment) OS=Mus musculus OX=10090 GN=Apbb1 PE=1 SV=1;>tr|A0A087WQC5|A0A087WQC5_MOUSE Amyloid beta (A4) protein-binding, family B, member 1, isoform CRA_b OS=Mus m	A0A1B0GT76;A0A087WQC5;A0A087WR62;A0A087WPS7;A0A087WPI2;A0A0R4J2C6;A0A0R4J2C1;Q9QXJ1	3	25.117	-0.782318	0.307989	0.0966751	3089050	2266670	Not Significant	no
D3YVS1	>tr|D3YVS1|D3YVS1_MOUSE Smoothelin OS=Mus musculus OX=10090 GN=Smtn PE=1 SV=1	>tr|D3YVS1|D3YVS1_MOUSE Smoothelin OS=Mus musculus OX=10090 GN=Smtn PE=1 SV=1	>tr|D3YVS1|D3YVS1_MOUSE Smoothelin OS=Mus musculus OX=10090 GN=Smtn PE=1 SV=1	D3YVS1	8	47.573	0.788914	0.31006	0.0972482	4.38186e+06	5939300	Not Significant	no
Q8CI70	>sp|Q8CI70|LRC20_MOUSE Leucine-rich repeat-containing protein 20 OS=Mus musculus OX=10090 GN=Lrrc20 PE=1 SV=1	>sp|Q8CI70|LRC20_MOUSE Leucine-rich repeat-containing protein 20 OS=Mus musculus OX=10090 GN=Lrrc20 PE=1 SV=1	>sp|Q8CI70|LRC20_MOUSE Leucine-rich repeat-containing protein 20 OS=Mus musculus OX=10090 GN=Lrrc20 PE=1 SV=1	Q8CI70	4	20.809	0.761487	0.313269	0.0981768	3.7569e+06	5195500	Not Significant	no
A0A0G2JGL8	A0A0G2JGL8_MOUSE	Dhx30	>tr|A0A0G2JGL8|A0A0G2JGL8_MOUSE Putative ATP-dependent RNA helicase DHX30 OS=Mus musculus OX=10090 GN=Dhx30 PE=1 SV=1;>sp|Q99PU8|DHX30_MOUSE Putative ATP-dependent RNA helicase DHX30 OS=Mus musculus OX=10090 GN=Dhx30 PE=1 SV=1	A0A0G2JGL8;Q99PU8	8	133.03	0.63013	0.313765	0.0982546	315522	476095	Not Significant	yes
Q9QXZ0	MACF1_MOUSE	Macf1	>sp|Q9QXZ0|MACF1_MOUSE Microtubule-actin cross-linking factor 1 OS=Mus musculus OX=10090 GN=Macf1 PE=1 SV=2;>tr|E9QA63|E9QA63_MOUSE Microtubule-actin cross-linking factor 1 OS=Mus musculus OX=10090 GN=Macf1 PE=1 SV=2;>tr|B1ARU4|B1ARU4_MOUSE Microtubule-act	Q9QXZ0;E9QA63;B1ARU4;E9PVY8;A0A0A0MQA6;E9QNP1	93	831.87	-0.682221	0.314455	0.098393	4647225	2000950	Not Significant	no
Q6ZQH8	>sp|Q6ZQH8|NU188_MOUSE Nucleoporin NUP188 homolog OS=Mus musculus OX=10090 GN=Nup188 PE=1 SV=2	>sp|Q6ZQH8|NU188_MOUSE Nucleoporin NUP188 homolog OS=Mus musculus OX=10090 GN=Nup188 PE=1 SV=2	>sp|Q6ZQH8|NU188_MOUSE Nucleoporin NUP188 homolog OS=Mus musculus OX=10090 GN=Nup188 PE=1 SV=2	Q6ZQH8	2	196.69	-0.625125	0.317601	0.0992991	73131	43573.8	Not Significant	no
Q9EPK2	>sp|Q9EPK2|XRP2_MOUSE Protein XRP2 OS=Mus musculus OX=10090 GN=Rp2 PE=1 SV=3	>sp|Q9EPK2|XRP2_MOUSE Protein XRP2 OS=Mus musculus OX=10090 GN=Rp2 PE=1 SV=3	>sp|Q9EPK2|XRP2_MOUSE Protein XRP2 OS=Mus musculus OX=10090 GN=Rp2 PE=1 SV=3	Q9EPK2	2	39.376	0.955957	0.318088	0.099373	962286	1.34047e+06	Not Significant	no
A0A286YDA2	A0A286YDA2_MOUSE	Nolc1	>tr|A0A286YDA2|A0A286YDA2_MOUSE Nucleolar and coiled-body phosphoprotein 1 OS=Mus musculus OX=10090 GN=Nolc1 PE=1 SV=1;>tr|A0A286YDT3|A0A286YDT3_MOUSE Nucleolar and coiled-body phosphoprotein 1 OS=Mus musculus OX=10090 GN=Nolc1 PE=1 SV=1;>sp|E9Q5C9|NOLC1_M	A0A286YDA2;A0A286YDT3;E9Q5C9;A0A286YDV7	2	73.427	-0.918818	0.321627	0.100399	1398485	173550	Not Significant	no
Q0VBB0	>sp|Q0VBB0|PRLD2_MOUSE PRELI domain-containing protein 2 OS=Mus musculus OX=10090 GN=Prelid2 PE=2 SV=1	>sp|Q0VBB0|PRLD2_MOUSE PRELI domain-containing protein 2 OS=Mus musculus OX=10090 GN=Prelid2 PE=2 SV=1	>sp|Q0VBB0|PRLD2_MOUSE PRELI domain-containing protein 2 OS=Mus musculus OX=10090 GN=Prelid2 PE=2 SV=1	Q0VBB0	3	20.42	0.662141	0.322312	0.100534	1.83395e+06	1888800	Not Significant	yes
B2KGA7	B2KGA7_MOUSE	Zbtb8os	>tr|B2KGA7|B2KGA7_MOUSE Protein archease OS=Mus musculus OX=10090 GN=Zbtb8os PE=1 SV=1;>sp|Q505B7|ARCH_MOUSE Protein archease OS=Mus musculus OX=10090 GN=Zbtb8os PE=1 SV=2;>tr|A8Y5E9|A8Y5E9_MOUSE Protein archease OS=Mus musculus OX=10090 GN=Zbtb8os PE=1 SV	B2KGA7;Q505B7;A8Y5E9	3	19.58	-0.764131	0.322814	0.100611	109336500	81199250	Not Significant	no
H7BX44	H7BX44_MOUSE	Cdc42bpa	>tr|H7BX44|H7BX44_MOUSE Non-specific serine/threonine protein kinase OS=Mus musculus OX=10090 GN=Cdc42bpa PE=1 SV=1;>tr|D3YYN8|D3YYN8_MOUSE Non-specific serine/threonine protein kinase OS=Mus musculus OX=10090 GN=Cdc42bpa PE=1 SV=1;>tr|E9PVY0|E9PVY0_MOUSE	H7BX44;D3YYN8;E9PVY0;A0A1D5RLQ9;Q3UU96;F6Q5A5	3	185.78	-1.29771	0.325221	0.101123	2295355	122934	Not Significant	no
E0CXG8	E0CXG8_MOUSE	Gm28042	>tr|E0CXG8|E0CXG8_MOUSE Uncharacterized protein OS=Mus musculus OX=10090 GN=Gm28042 PE=4 SV=1;>tr|B7ZCN0|B7ZCN0_MOUSE Phospholipase A2 OS=Mus musculus OX=10090 GN=Gm28042 PE=4 SV=1;>tr|B7ZCM9|B7ZCM9_MOUSE Phospholipase A2 OS=Mus musculus OX=10090 GN=Gm2804	E0CXG8;B7ZCN0;B7ZCM9;P0C872	2	27.217	0.672142	0.325007	0.101123	402445	518927	Not Significant	no
P61967	AP1S1_MOUSE	Ap1s1	>sp|P61967|AP1S1_MOUSE AP-1 complex subunit sigma-1A OS=Mus musculus OX=10090 GN=Ap1s1 PE=1 SV=1;>tr|D3Z268|D3Z268_MOUSE AP-1 complex subunit sigma-1A (Fragment) OS=Mus musculus OX=10090 GN=Ap1s1 PE=1 SV=1;>tr|D3Z0D6|D3Z0D6_MOUSE AP complex subunit sigma (	P61967;D3Z268;D3Z0D6;D3YXN0	2	18.733	0.796507	0.324847	0.101123	1637325	2.50887e+06	Not Significant	no
Q9JLJ5	ELOV1_MOUSE	Elovl1	>sp|Q9JLJ5|ELOV1_MOUSE Elongation of very long chain fatty acids protein 1 OS=Mus musculus OX=10090 GN=Elovl1 PE=1 SV=1;>tr|Q4V9V3|Q4V9V3_MOUSE Elongation of very long chain fatty acids protein OS=Mus musculus OX=10090 GN=Elovl1 PE=1 SV=1	Q9JLJ5;Q4V9V3	2	32.677	0.65639	0.330453	0.102669	885142	1397105	Not Significant	no
Q9CPV3	>sp|Q9CPV3|RM42_MOUSE 39S ribosomal protein L42, mitochondrial OS=Mus musculus OX=10090 GN=Mrpl42 PE=1 SV=1	>sp|Q9CPV3|RM42_MOUSE 39S ribosomal protein L42, mitochondrial OS=Mus musculus OX=10090 GN=Mrpl42 PE=1 SV=1	>sp|Q9CPV3|RM42_MOUSE 39S ribosomal protein L42, mitochondrial OS=Mus musculus OX=10090 GN=Mrpl42 PE=1 SV=1	Q9CPV3	3	16.493	1.10832	0.331634	0.102956	7.25857e+06	9645650	Not Significant	yes
Q9CZU4	>sp|Q9CZU4|ERAL1_MOUSE GTPase Era, mitochondrial OS=Mus musculus OX=10090 GN=Eral1 PE=2 SV=1	>sp|Q9CZU4|ERAL1_MOUSE GTPase Era, mitochondrial OS=Mus musculus OX=10090 GN=Eral1 PE=2 SV=1	>sp|Q9CZU4|ERAL1_MOUSE GTPase Era, mitochondrial OS=Mus musculus OX=10090 GN=Eral1 PE=2 SV=1	Q9CZU4	5	48.186	-1.30357	0.332462	0.103132	4567800	2.2108e+06	Not Significant	yes
P00158	>sp|P00158|CYB_MOUSE Cytochrome b OS=Mus musculus OX=10090 GN=Mt-Cyb PE=1 SV=1	>sp|P00158|CYB_MOUSE Cytochrome b OS=Mus musculus OX=10090 GN=Mt-Cyb PE=1 SV=1	>sp|P00158|CYB_MOUSE Cytochrome b OS=Mus musculus OX=10090 GN=Mt-Cyb PE=1 SV=1	P00158	2	43.209	-0.649609	0.334131	0.103569	442742500	342822000	Not Significant	yes
Q9CR06	Q9CR06_MOUSE	Asph	>tr|Q9CR06|Q9CR06_MOUSE Aspartate-beta-hydroxylase, isoform CRA_a OS=Mus musculus OX=10090 GN=Asph PE=1 SV=1;>tr|A2AL77|A2AL77_MOUSE Aspartyl/asparaginyl beta-hydroxylase (Fragment) OS=Mus musculus OX=10090 GN=Asph PE=1 SV=1;>tr|A2AL76|A2AL76_MOUSE Asparty	Q9CR06;A2AL77;A2AL76	5	22.74	0.68501	0.334513	0.103606	109321000	136860000	Not Significant	no
E9QPI5	E9QPI5_MOUSE	Pds5a	>tr|E9QPI5|E9QPI5_MOUSE Sister chromatid cohesion protein PDS5 homolog A OS=Mus musculus OX=10090 GN=Pds5a PE=1 SV=1;>sp|Q6A026|PDS5A_MOUSE Sister chromatid cohesion protein PDS5 homolog A OS=Mus musculus OX=10090 GN=Pds5a PE=1 SV=3	E9QPI5;Q6A026	6	150.22	0.858002	0.335943	0.103968	108054	254597	Not Significant	no
Q9CZX7	>sp|Q9CZX7|PP4P2_MOUSE Type 2 phosphatidylinositol 4,5-bisphosphate 4-phosphatase OS=Mus musculus OX=10090 GN=Pip4p2 PE=1 SV=1	>sp|Q9CZX7|PP4P2_MOUSE Type 2 phosphatidylinositol 4,5-bisphosphate 4-phosphatase OS=Mus musculus OX=10090 GN=Pip4p2 PE=1 SV=1	>sp|Q9CZX7|PP4P2_MOUSE Type 2 phosphatidylinositol 4,5-bisphosphate 4-phosphatase OS=Mus musculus OX=10090 GN=Pip4p2 PE=1 SV=1	Q9CZX7	4	28.038	0.595507	0.337298	0.104306	3380900	5028975	Not Significant	no
A0A0N4SW06	A0A0N4SW06_MOUSE	Itfg2	>tr|A0A0N4SW06|A0A0N4SW06_MOUSE KICSTOR complex protein ITFG2 OS=Mus musculus OX=10090 GN=Itfg2 PE=1 SV=1;>sp|Q91WI7|ITFG2_MOUSE KICSTOR complex protein ITFG2 OS=Mus musculus OX=10090 GN=Itfg2 PE=2 SV=1;>tr|Q3TWL5|Q3TWL5_MOUSE KICSTOR complex protein ITFG2	A0A0N4SW06;Q91WI7;Q3TWL5	3	45.428	0.608414	0.337992	0.104439	1.9387e+06	2282275	Not Significant	no
A0A0R4J0S1	A0A0R4J0S1_MOUSE	Cdc42ep1	>tr|A0A0R4J0S1|A0A0R4J0S1_MOUSE Cdc42 effector protein 1 OS=Mus musculus OX=10090 GN=Cdc42ep1 PE=1 SV=1;>sp|Q91W92|BORG5_MOUSE Cdc42 effector protein 1 OS=Mus musculus OX=10090 GN=Cdc42ep1 PE=1 SV=1	A0A0R4J0S1;Q91W92	4	43.063	-0.931439	0.338283	0.104447	1.29022e+06	1142610	Not Significant	no
Q4ZJN1	>sp|Q4ZJN1|C1QT9_MOUSE Complement C1q and tumor necrosis factor-related protein 9 OS=Mus musculus OX=10090 GN=C1qtnf9 PE=1 SV=1	>sp|Q4ZJN1|C1QT9_MOUSE Complement C1q and tumor necrosis factor-related protein 9 OS=Mus musculus OX=10090 GN=C1qtnf9 PE=1 SV=1	>sp|Q4ZJN1|C1QT9_MOUSE Complement C1q and tumor necrosis factor-related protein 9 OS=Mus musculus OX=10090 GN=C1qtnf9 PE=1 SV=1	Q4ZJN1	3	34.565	0.979427	0.340845	0.105156	906938	1.53685e+06	Not Significant	no
Q922F4	>sp|Q922F4|TBB6_MOUSE Tubulin beta-6 chain OS=Mus musculus OX=10090 GN=Tubb6 PE=1 SV=1	>sp|Q922F4|TBB6_MOUSE Tubulin beta-6 chain OS=Mus musculus OX=10090 GN=Tubb6 PE=1 SV=1	>sp|Q922F4|TBB6_MOUSE Tubulin beta-6 chain OS=Mus musculus OX=10090 GN=Tubb6 PE=1 SV=1	Q922F4	17	50.09	1.69634	0.34161	0.105311	1869100	19987505	Not Significant	no
A0A1B0GT81	A0A1B0GT81_MOUSE	Bax	>tr|A0A1B0GT81|A0A1B0GT81_MOUSE Apoptosis regulator BAX OS=Mus musculus OX=10090 GN=Bax PE=1 SV=1;>sp|Q07813|BAX_MOUSE Apoptosis regulator BAX OS=Mus musculus OX=10090 GN=Bax PE=1 SV=1;>tr|A0A1B0GS13|A0A1B0GS13_MOUSE Apoptosis regulator BAX (Fragment) OS=M	A0A1B0GT81;Q07813;A0A1B0GS13;A0A1B0GTA4	3	18.955	-0.613152	0.343304	0.105669	1061800	1483175	Not Significant	yes
Q8BSE0	>sp|Q8BSE0|RMD2_MOUSE Regulator of microtubule dynamics protein 2 OS=Mus musculus OX=10090 GN=Rmdn2 PE=1 SV=1	>sp|Q8BSE0|RMD2_MOUSE Regulator of microtubule dynamics protein 2 OS=Mus musculus OX=10090 GN=Rmdn2 PE=1 SV=1	>sp|Q8BSE0|RMD2_MOUSE Regulator of microtubule dynamics protein 2 OS=Mus musculus OX=10090 GN=Rmdn2 PE=1 SV=1	Q8BSE0	5	47.016	0.749172	0.34326	0.105669	1.71419e+06	2543310	Not Significant	no
A0A140T8V5	A0A140T8V5_MOUSE	Pcna-ps2	>tr|A0A140T8V5|A0A140T8V5_MOUSE Proliferating cell nuclear antigen OS=Mus musculus OX=10090 GN=Pcna-ps2 PE=3 SV=1;>sp|P17918|PCNA_MOUSE Proliferating cell nuclear antigen OS=Mus musculus OX=10090 GN=Pcna PE=1 SV=2	A0A140T8V5;P17918	4	28.785	0.825817	0.34361	0.105681	1.80751e+06	2505530	Not Significant	no
A0A1B0GSX7	A0A1B0GSX7_MOUSE	Nup98	>tr|A0A1B0GSX7|A0A1B0GSX7_MOUSE Nuclear pore complex protein Nup98-Nup96 OS=Mus musculus OX=10090 GN=Nup98 PE=1 SV=1;>sp|Q6PFD9|NUP98_MOUSE Nuclear pore complex protein Nup98-Nup96 OS=Mus musculus OX=10090 GN=Nup98 PE=1 SV=2;>tr|B2RQL0|B2RQL0_MOUSE Nuclear	A0A1B0GSX7;Q6PFD9;B2RQL0;A0A140T8J8	6	197.31	0.717612	0.344377	0.105834	368910	586250	Not Significant	no
F7CC56	F7CC56_MOUSE	Rb1cc1	>tr|F7CC56|F7CC56_MOUSE RB1-inducible coiled-coil protein 1 (Fragment) OS=Mus musculus OX=10090 GN=Rb1cc1 PE=1 SV=1;>sp|Q9ESK9|RBCC1_MOUSE RB1-inducible coiled-coil protein 1 OS=Mus musculus OX=10090 GN=Rb1cc1 PE=1 SV=3;>tr|E9PX56|E9PX56_MOUSE RB1-inducibl	F7CC56;Q9ESK9;E9PX56	4	168.85	-0.654159	0.345914	0.106163	134383	121870	Not Significant	no
Q3UHD2	>sp|Q3UHD2|GFOD1_MOUSE Glucose-fructose oxidoreductase domain-containing protein 1 OS=Mus musculus OX=10090 GN=Gfod1 PE=1 SV=1	>sp|Q3UHD2|GFOD1_MOUSE Glucose-fructose oxidoreductase domain-containing protein 1 OS=Mus musculus OX=10090 GN=Gfod1 PE=1 SV=1	>sp|Q3UHD2|GFOD1_MOUSE Glucose-fructose oxidoreductase domain-containing protein 1 OS=Mus musculus OX=10090 GN=Gfod1 PE=1 SV=1	Q3UHD2	6	43.286	0.888702	0.345981	0.106163	3002950	7.35185e+06	Not Significant	no
E9QNH7	E9QNH7_MOUSE	Acbd5	>tr|E9QNH7|E9QNH7_MOUSE Acyl-CoA-binding domain-containing protein 5 OS=Mus musculus OX=10090 GN=Acbd5 PE=1 SV=1;>sp|Q5XG73|ACBD5_MOUSE Acyl-CoA-binding domain-containing protein 5 OS=Mus musculus OX=10090 GN=Acbd5 PE=1 SV=1;>tr|A0A2I3BRB9|A0A2I3BRB9_MOUSE	E9QNH7;Q5XG73;A0A2I3BRB9;Z4YM84;A0A2I3BQH8;A0A2I3BQ50	7	56.712	0.746656	0.349895	0.107169	852312	1280400	Not Significant	no
Z4YKB8	Z4YKB8_MOUSE	Hp1bp3	>tr|Z4YKB8|Z4YKB8_MOUSE Heterochromatin protein 1-binding protein 3 OS=Mus musculus OX=10090 GN=Hp1bp3 PE=1 SV=1;>sp|Q3TEA8|HP1B3_MOUSE Heterochromatin protein 1-binding protein 3 OS=Mus musculus OX=10090 GN=Hp1bp3 PE=1 SV=1;>tr|Z4YKA3|Z4YKA3_MOUSE Heteroc	Z4YKB8;Q3TEA8;Z4YKA3;A2AM65	15	60.85	-0.586794	0.350568	0.107169	22811400	10915675	Not Significant	no
Q8CAG6	Q8CAG6_MOUSE	Plek	>tr|Q8CAG6|Q8CAG6_MOUSE Pleckstrin OS=Mus musculus OX=10090 GN=Plek PE=1 SV=1;>sp|Q9JHK5|PLEK_MOUSE Pleckstrin OS=Mus musculus OX=10090 GN=Plek PE=1 SV=1	Q8CAG6;Q9JHK5	3	37.154	0.729319	0.35061	0.107169	1.28503e+06	1220510	Not Significant	no
Q8R2Q0	>sp|Q8R2Q0|TRI29_MOUSE Tripartite motif-containing protein 29 OS=Mus musculus OX=10090 GN=Trim29 PE=1 SV=1	>sp|Q8R2Q0|TRI29_MOUSE Tripartite motif-containing protein 29 OS=Mus musculus OX=10090 GN=Trim29 PE=1 SV=1	>sp|Q8R2Q0|TRI29_MOUSE Tripartite motif-containing protein 29 OS=Mus musculus OX=10090 GN=Trim29 PE=1 SV=1	Q8R2Q0	9	65.819	-1.04399	0.350483	0.107169	5.40775e+06	612813	Not Significant	no
Q8VCR3	>sp|Q8VCR3|TM242_MOUSE Transmembrane protein 242 OS=Mus musculus OX=10090 GN=Tmem242 PE=2 SV=1	>sp|Q8VCR3|TM242_MOUSE Transmembrane protein 242 OS=Mus musculus OX=10090 GN=Tmem242 PE=2 SV=1	>sp|Q8VCR3|TM242_MOUSE Transmembrane protein 242 OS=Mus musculus OX=10090 GN=Tmem242 PE=2 SV=1	Q8VCR3	3	14.916	-0.611466	0.35061	0.107169	1.65893e+06	1353365	Not Significant	no
Q9DCE9	>tr|Q9DCE9|Q9DCE9_MOUSE Interferon gamma-induced GTPase OS=Mus musculus OX=10090 GN=Igtp PE=1 SV=1	>tr|Q9DCE9|Q9DCE9_MOUSE Interferon gamma-induced GTPase OS=Mus musculus OX=10090 GN=Igtp PE=1 SV=1	>tr|Q9DCE9|Q9DCE9_MOUSE Interferon gamma-induced GTPase OS=Mus musculus OX=10090 GN=Igtp PE=1 SV=1	Q9DCE9	6	48.493	0.773044	0.351137	0.107247	2076600	4219170	Not Significant	no
A2A7A7	A2A7A7_MOUSE	H6pd	>tr|A2A7A7|A2A7A7_MOUSE GDH/6PGL endoplasmic bifunctional protein OS=Mus musculus OX=10090 GN=H6pd PE=1 SV=1;>sp|Q8CFX1|G6PE_MOUSE GDH/6PGL endoplasmic bifunctional protein OS=Mus musculus OX=10090 GN=H6pd PE=1 SV=2	A2A7A7;Q8CFX1	10	89.909	0.687639	0.352026	0.107436	7440325	8897950	Not Significant	no
A0A075B5N7	A0A075B5N7_MOUSE	Igkv6-13	>tr|A0A075B5N7|A0A075B5N7_MOUSE Immunoglobulin kappa variable 6-13 OS=Mus musculus OX=10090 GN=Igkv6-13 PE=1 SV=7;>tr|A0A0G2JGY3|A0A0G2JGY3_MOUSE Immunoglobulin kappa variable 6-13 (Fragment) OS=Mus musculus OX=10090 GN=Igkv6-13 PE=1 SV=4	A0A075B5N7;A0A0G2JGY3	3	10.44	-0.722062	0.353792	0.107891	7615375	5495225	Not Significant	no
Q8CJ19	MICA3_MOUSE	Mical3	>sp|Q8CJ19|MICA3_MOUSE [F-actin]-monooxygenase MICAL3 OS=Mus musculus OX=10090 GN=Mical3 PE=1 SV=2;>tr|A0A1D5RM34|A0A1D5RM34_MOUSE [F-actin]-monooxygenase MICAL3 (Fragment) OS=Mus musculus OX=10090 GN=Mical3 PE=1 SV=1	Q8CJ19;A0A1D5RM34	7	223.72	-0.726042	0.356647	0.108678	53333000	27712250	Not Significant	no
G3X9H5	G3X9H5_MOUSE	Htt	>tr|G3X9H5|G3X9H5_MOUSE Huntingtin OS=Mus musculus OX=10090 GN=Htt PE=1 SV=1;>sp|P42859|HD_MOUSE Huntingtin OS=Mus musculus OX=10090 GN=Htt PE=1 SV=2	G3X9H5;P42859	7	344.78	1.01535	0.359135	0.109353	523047	606618	Not Significant	no
G5E898	G5E898_MOUSE	Ppl	>tr|G5E898|G5E898_MOUSE Periplakin OS=Mus musculus OX=10090 GN=Ppl PE=1 SV=1;>sp|Q9R269|PEPL_MOUSE Periplakin OS=Mus musculus OX=10090 GN=Ppl PE=1 SV=1	G5E898;Q9R269	12	203.78	-0.926325	0.360012	0.109536	378293	159423	Not Significant	no
Q5F2E7	>sp|Q5F2E7|NUFP2_MOUSE Nuclear fragile X mental retardation-interacting protein 2 OS=Mus musculus OX=10090 GN=Nufip2 PE=1 SV=1	>sp|Q5F2E7|NUFP2_MOUSE Nuclear fragile X mental retardation-interacting protein 2 OS=Mus musculus OX=10090 GN=Nufip2 PE=1 SV=1	>sp|Q5F2E7|NUFP2_MOUSE Nuclear fragile X mental retardation-interacting protein 2 OS=Mus musculus OX=10090 GN=Nufip2 PE=1 SV=1	Q5F2E7	4	75.656	0.667347	0.36569	0.111178	357362	636615	Not Significant	no
Q5FW60	>sp|Q5FW60|MUP20_MOUSE Major urinary protein 20 OS=Mus musculus OX=10090 GN=Mup20 PE=1 SV=1	>sp|Q5FW60|MUP20_MOUSE Major urinary protein 20 OS=Mus musculus OX=10090 GN=Mup20 PE=1 SV=1	>sp|Q5FW60|MUP20_MOUSE Major urinary protein 20 OS=Mus musculus OX=10090 GN=Mup20 PE=1 SV=1	Q5FW60	6	20.93	0.760697	0.366392	0.111306	8784600	10929000	Not Significant	no
E9QAH1	E9QAH1_MOUSE	Golgb1	>tr|E9QAH1|E9QAH1_MOUSE Golgi autoantigen, golgin subfamily b, macrogolgin 1 OS=Mus musculus OX=10090 GN=Golgb1 PE=1 SV=1;>tr|E9PVZ8|E9PVZ8_MOUSE Golgi autoantigen, golgin subfamily b, macrogolgin 1 OS=Mus musculus OX=10090 GN=Golgb1 PE=1 SV=1	E9QAH1;E9PVZ8	35	365.29	0.641865	0.371719	0.112838	1.47141e+06	1707950	Not Significant	no
Q61160	>sp|Q61160|FADD_MOUSE FAS-associated death domain protein OS=Mus musculus OX=10090 GN=Fadd PE=1 SV=1	>sp|Q61160|FADD_MOUSE FAS-associated death domain protein OS=Mus musculus OX=10090 GN=Fadd PE=1 SV=1	>sp|Q61160|FADD_MOUSE FAS-associated death domain protein OS=Mus musculus OX=10090 GN=Fadd PE=1 SV=1	Q61160	8	22.96	0.672727	0.377523	0.114512	23899250	73198250	Not Significant	no
Q9DBR7	MYPT1_MOUSE	Ppp1r12a	>sp|Q9DBR7|MYPT1_MOUSE Protein phosphatase 1 regulatory subunit 12A OS=Mus musculus OX=10090 GN=Ppp1r12a PE=1 SV=2;>tr|A0A1W2P750|A0A1W2P750_MOUSE Protein phosphatase 1 regulatory subunit 12A (Fragment) OS=Mus musculus OX=10090 GN=Ppp1r12a PE=1 SV=1	Q9DBR7;A0A1W2P750	9	114.99	1.12533	0.37827	0.114651	1115433	791708	Not Significant	no
Q9CPT4	>sp|Q9CPT4|MYDGF_MOUSE Myeloid-derived growth factor OS=Mus musculus OX=10090 GN=Mydgf PE=1 SV=1	>sp|Q9CPT4|MYDGF_MOUSE Myeloid-derived growth factor OS=Mus musculus OX=10090 GN=Mydgf PE=1 SV=1	>sp|Q9CPT4|MYDGF_MOUSE Myeloid-derived growth factor OS=Mus musculus OX=10090 GN=Mydgf PE=1 SV=1	Q9CPT4	3	17.982	0.719006	0.38056	0.115257	3.48407e+06	5991650	Not Significant	no
Q9D1X9	TM50B_MOUSE	Tmem50b	>sp|Q9D1X9|TM50B_MOUSE Transmembrane protein 50B OS=Mus musculus OX=10090 GN=Tmem50b PE=1 SV=1;>tr|D6RH99|D6RH99_MOUSE Transmembrane protein 50B OS=Mus musculus OX=10090 GN=Tmem50b PE=1 SV=1;>tr|D6RJK9|D6RJK9_MOUSE Transmembrane protein 50B OS=Mus musculus	Q9D1X9;D6RH99;D6RJK9	2	17.948	-0.734632	0.38143	0.115432	3023450	2.72724e+06	Not Significant	no
D3Z0J2	>tr|D3Z0J2|D3Z0J2_MOUSE Caveolin (Fragment) OS=Mus musculus OX=10090 GN=Cav1 PE=1 SV=1	>tr|D3Z0J2|D3Z0J2_MOUSE Caveolin (Fragment) OS=Mus musculus OX=10090 GN=Cav1 PE=1 SV=1	>tr|D3Z0J2|D3Z0J2_MOUSE Caveolin (Fragment) OS=Mus musculus OX=10090 GN=Cav1 PE=1 SV=1	D3Z0J2	5	5.3828	0.809335	0.381998	0.115516	15081025	19155225	Not Significant	no
A0A1B0GRZ8	A0A1B0GRZ8_MOUSE	Elmod2	>tr|A0A1B0GRZ8|A0A1B0GRZ8_MOUSE ELMO domain-containing protein 2 (Fragment) OS=Mus musculus OX=10090 GN=Elmod2 PE=1 SV=1;>sp|Q8BGF6|ELMD2_MOUSE ELMO domain-containing protein 2 OS=Mus musculus OX=10090 GN=Elmod2 PE=1 SV=1	A0A1B0GRZ8;Q8BGF6	3	22.345	0.657759	0.383324	0.115763	737737	1.78191e+06	Not Significant	no
A0A286YD76	>tr|A0A286YD76|A0A286YD76_MOUSE Microtubule-actin cross-linking factor 1 (Fragment) OS=Mus musculus OX=10090 GN=Macf1 PE=1 SV=1	>tr|A0A286YD76|A0A286YD76_MOUSE Microtubule-actin cross-linking factor 1 (Fragment) OS=Mus musculus OX=10090 GN=Macf1 PE=1 SV=1	>tr|A0A286YD76|A0A286YD76_MOUSE Microtubule-actin cross-linking factor 1 (Fragment) OS=Mus musculus OX=10090 GN=Macf1 PE=1 SV=1	A0A286YD76	6	147.16	-0.741746	0.383543	0.115763	29282500	24321325	Not Significant	no
G3UWH9	G3UWH9_MOUSE	Cog4	>tr|G3UWH9|G3UWH9_MOUSE Conserved oligomeric Golgi complex subunit 4 (Fragment) OS=Mus musculus OX=10090 GN=Cog4 PE=1 SV=1;>sp|Q8R1U1|COG4_MOUSE Conserved oligomeric Golgi complex subunit 4 OS=Mus musculus OX=10090 GN=Cog4 PE=1 SV=1;>tr|Q7TSQ9|Q7TSQ9_MOUSE	G3UWH9;Q8R1U1;Q7TSQ9	10	86.212	-0.614828	0.38369	0.115763	4751750	3.61571e+06	Not Significant	no
A0A1D5RL92	A0A1D5RL92_MOUSE	Cherp	>tr|A0A1D5RL92|A0A1D5RL92_MOUSE Calcium homeostasis endoplasmic reticulum protein OS=Mus musculus OX=10090 GN=Cherp PE=1 SV=1;>tr|G5E8I8|G5E8I8_MOUSE Calcium homeostasis endoplasmic reticulum protein OS=Mus musculus OX=10090 GN=Cherp PE=1 SV=2;>sp|Q8CGZ0|C	A0A1D5RL92;G5E8I8;Q8CGZ0	2	106.41	-1.29892	0.385017	0.115988	1171145	1.23098e+06	Not Significant	no
Q9CPR7	SIKE1_MOUSE	Sike1	>sp|Q9CPR7|SIKE1_MOUSE Suppressor of IKBKE 1 OS=Mus musculus OX=10090 GN=Sike1 PE=1 SV=1;>tr|D3YTU7|D3YTU7_MOUSE Suppressor of IKBKE 1 OS=Mus musculus OX=10090 GN=Sike1 PE=1 SV=1	Q9CPR7;D3YTU7	4	23.522	0.604091	0.385023	0.115988	1.05798e+06	1503780	Not Significant	no
A2ADR8	A2ADR8_MOUSE	Ppp1r8	>tr|A2ADR8|A2ADR8_MOUSE Nuclear inhibitor of protein phosphatase 1 OS=Mus musculus OX=10090 GN=Ppp1r8 PE=1 SV=1;>sp|Q8R3G1|PP1R8_MOUSE Nuclear inhibitor of protein phosphatase 1 OS=Mus musculus OX=10090 GN=Ppp1r8 PE=1 SV=1	A2ADR8;Q8R3G1	2	38.399	-0.736678	0.395899	0.119174	2541790	779575	Not Significant	no
A0A0G2JDV3	A0A0G2JDV3_MOUSE	Gbp6	>tr|A0A0G2JDV3|A0A0G2JDV3_MOUSE Guanylate-binding protein 6 OS=Mus musculus OX=10090 GN=Gbp6 PE=1 SV=1;>tr|L7N1X8|L7N1X8_MOUSE Uncharacterized protein OS=Mus musculus OX=10090 GN=Gm43302 PE=4 SV=2;>tr|Q000W5|Q000W5_MOUSE Guanylate-binding protein 10 OS=Mus	A0A0G2JDV3;L7N1X8;Q000W5	17	70.451	-0.757789	0.397444	0.119548	113928500	94448000	Not Significant	no
Q5SWN2	Q5SWN2_MOUSE	Rpa1	>tr|Q5SWN2|Q5SWN2_MOUSE Replication protein A subunit OS=Mus musculus OX=10090 GN=Rpa1 PE=1 SV=2;>sp|Q8VEE4|RFA1_MOUSE Replication protein A 70 kDa DNA-binding subunit OS=Mus musculus OX=10090 GN=Rpa1 PE=1 SV=1	Q5SWN2;Q8VEE4	4	71.413	0.737837	0.397916	0.1196	493445	873218	Not Significant	no
P70318	TIAR_MOUSE	Tial1	>sp|P70318|TIAR_MOUSE Nucleolysin TIAR OS=Mus musculus OX=10090 GN=Tial1 PE=1 SV=1;>tr|A0A0U1RPD3|A0A0U1RPD3_MOUSE Nucleolysin TIAR OS=Mus musculus OX=10090 GN=Tial1 PE=1 SV=1;>tr|D3Z3Y4|D3Z3Y4_MOUSE Nucleolysin TIAR OS=Mus musculus OX=10090 GN=Tial1 PE=1	P70318;A0A0U1RPD3;D3Z3Y4;Q921W2;A0A0U1RPE1	5	43.388	1.40008	0.400025	0.120142	1.05048e+07	9.07718e+06	Not Significant	no
E9Q2E4	E9Q2E4_MOUSE	Hectd4	>tr|E9Q2E4|E9Q2E4_MOUSE HECT domain E3 ubiquitin protein ligase 4 OS=Mus musculus OX=10090 GN=Hectd4 PE=1 SV=2;>tr|Q6GQX8|Q6GQX8_MOUSE AU042671 protein (Fragment) OS=Mus musculus OX=10090 GN=Hectd4 PE=1 SV=1	E9Q2E4;Q6GQX8	6	484.12	-0.714966	0.401325	0.120407	836675	716428	Not Significant	no
Q5F258	Q5F258_MOUSE	Git1	>tr|Q5F258|Q5F258_MOUSE ARF GTPase-activating protein GIT1 OS=Mus musculus OX=10090 GN=Git1 PE=1 SV=1;>sp|Q68FF6|GIT1_MOUSE ARF GTPase-activating protein GIT1 OS=Mus musculus OX=10090 GN=Git1 PE=1 SV=1	Q5F258;Q68FF6	19	84.194	-0.701986	0.401515	0.120407	19799000	5962525	Not Significant	no
Q8BYZ1	>sp|Q8BYZ1|ABI3_MOUSE ABI gene family member 3 OS=Mus musculus OX=10090 GN=Abi3 PE=1 SV=3	>sp|Q8BYZ1|ABI3_MOUSE ABI gene family member 3 OS=Mus musculus OX=10090 GN=Abi3 PE=1 SV=3	>sp|Q8BYZ1|ABI3_MOUSE ABI gene family member 3 OS=Mus musculus OX=10090 GN=Abi3 PE=1 SV=3	Q8BYZ1	2	39.106	0.613688	0.404255	0.121105	624220	929450	Not Significant	no
Q8C0D5	>sp|Q8C0D5|EFL1_MOUSE Elongation factor-like GTPase 1 OS=Mus musculus OX=10090 GN=Efl1 PE=1 SV=1	>sp|Q8C0D5|EFL1_MOUSE Elongation factor-like GTPase 1 OS=Mus musculus OX=10090 GN=Efl1 PE=1 SV=1	>sp|Q8C0D5|EFL1_MOUSE Elongation factor-like GTPase 1 OS=Mus musculus OX=10090 GN=Efl1 PE=1 SV=1	Q8C0D5	9	125.78	0.64485	0.404451	0.121105	1.71981e+06	2448250	Not Significant	no
Q8CB77	>sp|Q8CB77|ELOA1_MOUSE Elongin-A OS=Mus musculus OX=10090 GN=Eloa PE=1 SV=3	>sp|Q8CB77|ELOA1_MOUSE Elongin-A OS=Mus musculus OX=10090 GN=Eloa PE=1 SV=3	>sp|Q8CB77|ELOA1_MOUSE Elongin-A OS=Mus musculus OX=10090 GN=Eloa PE=1 SV=3	Q8CB77	3	87.16	0.593526	0.406118	0.121512	145175	269240	Not Significant	no
A0A0A6YY91	A0A0A6YY91_MOUSE	Ncam1	>tr|A0A0A6YY91|A0A0A6YY91_MOUSE Neural cell adhesion molecule 1 (Fragment) OS=Mus musculus OX=10090 GN=Ncam1 PE=1 SV=1;>sp|P13595|NCAM1_MOUSE Neural cell adhesion molecule 1 OS=Mus musculus OX=10090 GN=Ncam1 PE=1 SV=3;>tr|A0A0A6YWU2|A0A0A6YWU2_MOUSE Neural	A0A0A6YY91;P13595;A0A0A6YWU2;E9Q589;A0A0A6YY47;E9QB01	3	116.26	-0.656499	0.410498	0.12273	9096350	7858225	Not Significant	no
Q922R1	>sp|Q922R1|CP070_MOUSE UPF0183 protein C16orf70 homolog OS=Mus musculus OX=10090 PE=1 SV=2	>sp|Q922R1|CP070_MOUSE UPF0183 protein C16orf70 homolog OS=Mus musculus OX=10090 PE=1 SV=2	>sp|Q922R1|CP070_MOUSE UPF0183 protein C16orf70 homolog OS=Mus musculus OX=10090 PE=1 SV=2	Q922R1	3	47.416	-0.642334	0.414095	0.123712	3.05987e+06	2139110	Not Significant	no
Q8VD65	>sp|Q8VD65|PI3R4_MOUSE Phosphoinositide 3-kinase regulatory subunit 4 OS=Mus musculus OX=10090 GN=Pik3r4 PE=1 SV=3	>sp|Q8VD65|PI3R4_MOUSE Phosphoinositide 3-kinase regulatory subunit 4 OS=Mus musculus OX=10090 GN=Pik3r4 PE=1 SV=3	>sp|Q8VD65|PI3R4_MOUSE Phosphoinositide 3-kinase regulatory subunit 4 OS=Mus musculus OX=10090 GN=Pik3r4 PE=1 SV=3	Q8VD65	3	152.6	1.09321	0.41558	0.124062	502425	883990	Not Significant	no
P35550	>sp|P35550|FBRL_MOUSE rRNA 2-O-methyltransferase fibrillarin OS=Mus musculus OX=10090 GN=Fbl PE=1 SV=2	>sp|P35550|FBRL_MOUSE rRNA 2-O-methyltransferase fibrillarin OS=Mus musculus OX=10090 GN=Fbl PE=1 SV=2	>sp|P35550|FBRL_MOUSE rRNA 2-O-methyltransferase fibrillarin OS=Mus musculus OX=10090 GN=Fbl PE=1 SV=2	P35550	5	34.306	0.657748	0.417414	0.124516	301545	698928	Not Significant	no
P27046	>sp|P27046|MA2A1_MOUSE Alpha-mannosidase 2 OS=Mus musculus OX=10090 GN=Man2a1 PE=1 SV=2	>sp|P27046|MA2A1_MOUSE Alpha-mannosidase 2 OS=Mus musculus OX=10090 GN=Man2a1 PE=1 SV=2	>sp|P27046|MA2A1_MOUSE Alpha-mannosidase 2 OS=Mus musculus OX=10090 GN=Man2a1 PE=1 SV=2	P27046	5	131.63	-0.739236	0.420226	0.12526	799288	247087	Not Significant	no
Q8JZK9	>sp|Q8JZK9|HMCS1_MOUSE Hydroxymethylglutaryl-CoA synthase, cytoplasmic OS=Mus musculus OX=10090 GN=Hmgcs1 PE=1 SV=1	>sp|Q8JZK9|HMCS1_MOUSE Hydroxymethylglutaryl-CoA synthase, cytoplasmic OS=Mus musculus OX=10090 GN=Hmgcs1 PE=1 SV=1	>sp|Q8JZK9|HMCS1_MOUSE Hydroxymethylglutaryl-CoA synthase, cytoplasmic OS=Mus musculus OX=10090 GN=Hmgcs1 PE=1 SV=1	Q8JZK9	5	57.568	0.658484	0.423174	0.126044	1.20602e+06	1866040	Not Significant	no
P01666	KV3AE_MOUSE	>sp|P01666|KV3AE_MOUSE Ig kappa chain V-III region PC 7183 OS=Mus musculus OX=10090 PE=1 SV=1;>sp|P01665|KV3AD_MOUSE Ig kappa chain V-III region PC 7043 OS=Mus musculus OX=10090 PE=1 SV=1;>tr|A0A140T8Q4|A0A140T8Q4_MOUSE Immunoglobulin kappa variable 3-4 (F	>sp|P01666|KV3AE_MOUSE Ig kappa chain V-III region PC 7183 OS=Mus musculus OX=10090 PE=1 SV=1;>sp|P01665|KV3AD_MOUSE Ig kappa chain V-III region PC 7043 OS=Mus musculus OX=10090 PE=1 SV=1;>tr|A0A140T8Q4|A0A140T8Q4_MOUSE Immunoglobulin kappa variable 3-4 (F	P01666;P01665;A0A140T8Q4;P01668;P01669;P01667;P01664	3	11.952	0.589578	0.425826	0.126739	31456500	69495000	Not Significant	yes
A2AQ07	>sp|A2AQ07|TBB1_MOUSE Tubulin beta-1 chain OS=Mus musculus OX=10090 GN=Tubb1 PE=1 SV=1	>sp|A2AQ07|TBB1_MOUSE Tubulin beta-1 chain OS=Mus musculus OX=10090 GN=Tubb1 PE=1 SV=1	>sp|A2AQ07|TBB1_MOUSE Tubulin beta-1 chain OS=Mus musculus OX=10090 GN=Tubb1 PE=1 SV=1	A2AQ07	9	50.44	-1.22408	0.428618	0.127475	7752650	1.02034e+06	Not Significant	no
Q9R1P0	PSA4_MOUSE	Psma4	>sp|Q9R1P0|PSA4_MOUSE Proteasome subunit alpha type-4 OS=Mus musculus OX=10090 GN=Psma4 PE=1 SV=1;>tr|E9PW69|E9PW69_MOUSE Proteasome subunit alpha type (Fragment) OS=Mus musculus OX=10090 GN=Psma4 PE=1 SV=1	Q9R1P0;E9PW69	14	29.47	-0.739433	0.430342	0.127891	349325000	216903000	Not Significant	no
A0A0R4J0I1	>tr|A0A0R4J0I1|A0A0R4J0I1_MOUSE MCG1051009 OS=Mus musculus OX=10090 GN=Serpina3k PE=1 SV=1	>tr|A0A0R4J0I1|A0A0R4J0I1_MOUSE MCG1051009 OS=Mus musculus OX=10090 GN=Serpina3k PE=1 SV=1	>tr|A0A0R4J0I1|A0A0R4J0I1_MOUSE MCG1051009 OS=Mus musculus OX=10090 GN=Serpina3k PE=1 SV=1	A0A0R4J0I1	24	46.672	-2.16841	0.433292	0.128671	365339300	463508875	Not Significant	no
A0A0R4J1E3	A0A0R4J1E3_MOUSE	Dbn1	>tr|A0A0R4J1E3|A0A0R4J1E3_MOUSE Drebrin OS=Mus musculus OX=10090 GN=Dbn1 PE=1 SV=1;>sp|Q9QXS6|DREB_MOUSE Drebrin OS=Mus musculus OX=10090 GN=Dbn1 PE=1 SV=4;>tr|F7CPL2|F7CPL2_MOUSE Drebrin (Fragment) OS=Mus musculus OX=10090 GN=Dbn1 PE=1 SV=1	A0A0R4J1E3;Q9QXS6;F7CPL2	4	72.544	-0.676362	0.441099	0.130892	1.31082e+06	616632	Not Significant	no
Q3TYL7	Q3TYL7_MOUSE	Dnajb1	>tr|Q3TYL7|Q3TYL7_MOUSE DnaJ homolog subfamily B member 1 OS=Mus musculus OX=10090 GN=Dnajb1 PE=1 SV=1;>sp|Q9QYJ3|DNJB1_MOUSE DnaJ homolog subfamily B member 1 OS=Mus musculus OX=10090 GN=Dnajb1 PE=1 SV=3	Q3TYL7;Q9QYJ3	5	27.123	0.590519	0.444375	0.131765	1282825	2.35405e+06	Not Significant	no
B8JJM9	B8JJM9_MOUSE	C2	>tr|B8JJM9|B8JJM9_MOUSE Complement C2 OS=Mus musculus OX=10090 GN=C2 PE=1 SV=1;>tr|B8JJN2|B8JJN2_MOUSE Complement C2 OS=Mus musculus OX=10090 GN=C2 PE=1 SV=1;>sp|P21180|CO2_MOUSE Complement C2 OS=Mus musculus OX=10090 GN=C2 PE=1 SV=2	B8JJM9;B8JJN2;P21180	3	54.269	0.637385	0.450163	0.133382	180277	314840	Not Significant	no
B1ART1	B1ART1_MOUSE	Vps13d	>tr|B1ART1|B1ART1_MOUSE Vacuolar protein sorting 13D OS=Mus musculus OX=10090 GN=Vps13d PE=1 SV=1;>tr|B1ART2|B1ART2_MOUSE Vacuolar protein sorting 13D OS=Mus musculus OX=10090 GN=Vps13d PE=1 SV=2;>tr|V9GX23|V9GX23_MOUSE Vacuolar protein sorting 13D (Fragme	B1ART1;B1ART2;V9GX23	29	487.32	-0.679786	0.451238	0.133404	3532885	1.84933e+06	Not Significant	yes
P34928	>sp|P34928|APOC1_MOUSE Apolipoprotein C-I OS=Mus musculus OX=10090 GN=Apoc1 PE=1 SV=1	>sp|P34928|APOC1_MOUSE Apolipoprotein C-I OS=Mus musculus OX=10090 GN=Apoc1 PE=1 SV=1	>sp|P34928|APOC1_MOUSE Apolipoprotein C-I OS=Mus musculus OX=10090 GN=Apoc1 PE=1 SV=1	P34928	4	9.6963	0.604278	0.450856	0.133404	207187000	257022500	Not Significant	no
P62806	>sp|P62806|H4_MOUSE Histone H4 OS=Mus musculus OX=10090 GN=Hist1h4a PE=1 SV=2	>sp|P62806|H4_MOUSE Histone H4 OS=Mus musculus OX=10090 GN=Hist1h4a PE=1 SV=2	>sp|P62806|H4_MOUSE Histone H4 OS=Mus musculus OX=10090 GN=Hist1h4a PE=1 SV=2	P62806	5	11.367	-0.688435	0.451584	0.133404	109881250	39935500	Not Significant	no
Q3UXD9	Q3UXD9_MOUSE	Pecr	>tr|Q3UXD9|Q3UXD9_MOUSE Peroxisomal trans-2-enoyl-CoA reductase OS=Mus musculus OX=10090 GN=Pecr PE=1 SV=1;>sp|Q99MZ7|PECR_MOUSE Peroxisomal trans-2-enoyl-CoA reductase OS=Mus musculus OX=10090 GN=Pecr PE=1 SV=1;>tr|D6RHN4|D6RHN4_MOUSE Peroxisomal trans-2-	Q3UXD9;Q99MZ7;D6RHN4	7	28.095	0.921606	0.451402	0.133404	1.14452e+07	8043175	Not Significant	no
D3Z1H8	D3Z1H8_MOUSE	Gltp	>tr|D3Z1H8|D3Z1H8_MOUSE Glycolipid transfer protein OS=Mus musculus OX=10090 GN=Gltp PE=1 SV=1;>tr|D3Z1H9|D3Z1H9_MOUSE Glycolipid transfer protein OS=Mus musculus OX=10090 GN=Gltp PE=1 SV=1;>sp|Q9JL62|GLTP_MOUSE Glycolipid transfer protein OS=Mus musculus	D3Z1H8;D3Z1H9;Q9JL62	6	20.275	0.693267	0.460978	0.136078	4.92299e+06	5625975	Not Significant	no
E0CYI9	E0CYI9_MOUSE	Gcc2	>tr|E0CYI9|E0CYI9_MOUSE GRIP and coiled-coil domain-containing protein 2 OS=Mus musculus OX=10090 GN=Gcc2 PE=1 SV=1;>tr|E9PWI6|E9PWI6_MOUSE GRIP and coiled-coil domain-containing protein 2 OS=Mus musculus OX=10090 GN=Gcc2 PE=1 SV=1;>tr|B2RSU7|B2RSU7_MOUSE	E0CYI9;E9PWI6;B2RSU7;Q8CHG3	5	183.01	-0.691935	0.461518	0.136136	499175	415300	Not Significant	no
P27600	GNA12_MOUSE	Gna12	>sp|P27600|GNA12_MOUSE Guanine nucleotide-binding protein subunit alpha-12 OS=Mus musculus OX=10090 GN=Gna12 PE=1 SV=3;>tr|A0A0G2JG40|A0A0G2JG40_MOUSE Guanine nucleotide-binding protein subunit alpha-12 (Fragment) OS=Mus musculus OX=10090 GN=Gna12 PE=1 SV=	P27600;A0A0G2JG40	7	44.095	0.701023	0.462668	0.136374	1943695	2605090	Not Significant	no
Q8R5L3	>sp|Q8R5L3|VPS39_MOUSE Vam6/Vps39-like protein OS=Mus musculus OX=10090 GN=Vps39 PE=1 SV=1	>sp|Q8R5L3|VPS39_MOUSE Vam6/Vps39-like protein OS=Mus musculus OX=10090 GN=Vps39 PE=1 SV=1	>sp|Q8R5L3|VPS39_MOUSE Vam6/Vps39-like protein OS=Mus musculus OX=10090 GN=Vps39 PE=1 SV=1	Q8R5L3	5	101.69	-0.763653	0.464285	0.136748	2345700	796572	Not Significant	no
D3YY42	D3YY42_MOUSE	Yif1b	>tr|D3YY42|D3YY42_MOUSE Protein YIF1B OS=Mus musculus OX=10090 GN=Yif1b PE=1 SV=1;>tr|A0A140LHN0|A0A140LHN0_MOUSE Protein YIF1B (Fragment) OS=Mus musculus OX=10090 GN=Yif1b PE=1 SV=1;>sp|Q9CX30|YIF1B_MOUSE Protein YIF1B OS=Mus musculus OX=10090 GN=Yif1b PE	D3YY42;A0A140LHN0;Q9CX30;D3Z5F9	4	27.479	0.619797	0.467227	0.137513	1.98999e+06	2.16263e+06	Not Significant	no
Q8BXC6	COMD2_MOUSE	Commd2	>sp|Q8BXC6|COMD2_MOUSE COMM domain-containing protein 2 OS=Mus musculus OX=10090 GN=Commd2 PE=1 SV=1;>tr|G3X955|G3X955_MOUSE COMM domain containing 2, isoform CRA_d OS=Mus musculus OX=10090 GN=Commd2 PE=1 SV=1	Q8BXC6;G3X955	5	22.848	0.701904	0.476128	0.139945	4.25163e+06	7077050	Not Significant	no
Q9CWX4	>sp|Q9CWX4|RUSD4_MOUSE Mitochondrial RNA pseudouridine synthase Rpusd4 OS=Mus musculus OX=10090 GN=Rpusd4 PE=2 SV=1	>sp|Q9CWX4|RUSD4_MOUSE Mitochondrial RNA pseudouridine synthase Rpusd4 OS=Mus musculus OX=10090 GN=Rpusd4 PE=2 SV=1	>sp|Q9CWX4|RUSD4_MOUSE Mitochondrial RNA pseudouridine synthase Rpusd4 OS=Mus musculus OX=10090 GN=Rpusd4 PE=2 SV=1	Q9CWX4	6	42.407	0.717939	0.476198	0.139945	974285	1.80649e+06	Not Significant	yes
P27005	>sp|P27005|S10A8_MOUSE Protein S100-A8 OS=Mus musculus OX=10090 GN=S100a8 PE=1 SV=3	>sp|P27005|S10A8_MOUSE Protein S100-A8 OS=Mus musculus OX=10090 GN=S100a8 PE=1 SV=3	>sp|P27005|S10A8_MOUSE Protein S100-A8 OS=Mus musculus OX=10090 GN=S100a8 PE=1 SV=3	P27005	2	10.294	0.933029	0.480828	0.141201	27209625	20832725	Not Significant	no
P70245	EBP_MOUSE	Ebp	>sp|P70245|EBP_MOUSE 3-beta-hydroxysteroid-Delta(8),Delta(7)-isomerase OS=Mus musculus OX=10090 GN=Ebp PE=1 SV=3;>tr|A2AC29|A2AC29_MOUSE 3-beta-hydroxysteroid-Delta(8),Delta(7)-isomerase (Fragment) OS=Mus musculus OX=10090 GN=Ebp PE=1 SV=1	P70245;A2AC29	2	26.215	0.622876	0.481968	0.141431	8733250	11663425	Not Significant	no
Q61646	>sp|Q61646|HPT_MOUSE Haptoglobin OS=Mus musculus OX=10090 GN=Hp PE=1 SV=1	>sp|Q61646|HPT_MOUSE Haptoglobin OS=Mus musculus OX=10090 GN=Hp PE=1 SV=1	>sp|Q61646|HPT_MOUSE Haptoglobin OS=Mus musculus OX=10090 GN=Hp PE=1 SV=1	Q61646	16	38.752	1.27737	0.482439	0.141465	150995050	106882250	Not Significant	no
Q9CR25	>sp|Q9CR25|DPH2_MOUSE 2-(3-amino-3-carboxypropyl)histidine synthase subunit 2 OS=Mus musculus OX=10090 GN=Dph2 PE=1 SV=1	>sp|Q9CR25|DPH2_MOUSE 2-(3-amino-3-carboxypropyl)histidine synthase subunit 2 OS=Mus musculus OX=10090 GN=Dph2 PE=1 SV=1	>sp|Q9CR25|DPH2_MOUSE 2-(3-amino-3-carboxypropyl)histidine synthase subunit 2 OS=Mus musculus OX=10090 GN=Dph2 PE=1 SV=1	Q9CR25	2	52.364	-0.755298	0.484791	0.142049	6637350	6.96472e+06	Not Significant	no
Q9DC23	>sp|Q9DC23|DJC10_MOUSE DnaJ homolog subfamily C member 10 OS=Mus musculus OX=10090 GN=Dnajc10 PE=1 SV=2	>sp|Q9DC23|DJC10_MOUSE DnaJ homolog subfamily C member 10 OS=Mus musculus OX=10090 GN=Dnajc10 PE=1 SV=2	>sp|Q9DC23|DJC10_MOUSE DnaJ homolog subfamily C member 10 OS=Mus musculus OX=10090 GN=Dnajc10 PE=1 SV=2	Q9DC23	3	90.582	-0.668492	0.486278	0.14238	1.0798e+06	512477	Not Significant	no
Q4VBF8	Q4VBF8_MOUSE	Sipa1l1	>tr|Q4VBF8|Q4VBF8_MOUSE Signal-induced proliferation-associated 1-like protein 1 OS=Mus musculus OX=10090 GN=Sipa1l1 PE=1 SV=1;>sp|Q8C0T5|SI1L1_MOUSE Signal-induced proliferation-associated 1-like protein 1 OS=Mus musculus OX=10090 GN=Sipa1l1 PE=1 SV=2	Q4VBF8;Q8C0T5	2	189.01	-0.672698	0.489637	0.143258	1.19322e+06	350942	Not Significant	no
Q5PR72	Q5PR72_MOUSE	Pde2a	>tr|Q5PR72|Q5PR72_MOUSE Phosphodiesterase OS=Mus musculus OX=10090 GN=Pde2a PE=1 SV=1;>tr|A0A1B0GRJ9|A0A1B0GRJ9_MOUSE Phosphodiesterase OS=Mus musculus OX=10090 GN=Pde2a PE=1 SV=1;>tr|F7D3W5|F7D3W5_MOUSE Phosphodiesterase OS=Mus musculus OX=10090 GN=Gm4583	Q5PR72;A0A1B0GRJ9;F7D3W5;Q922S4	7	105.25	0.630201	0.493441	0.144264	463670	989092	Not Significant	yes
P61327	MGN_MOUSE	Magoh	>sp|P61327|MGN_MOUSE Protein mago nashi homolog OS=Mus musculus OX=10090 GN=Magoh PE=2 SV=1;>tr|A0A023T778|A0A023T778_MOUSE Mago nashi protein OS=Mus musculus OX=10090 GN=Magohb PE=1 SV=1;>sp|Q9CQL1|MGN2_MOUSE Protein mago nashi homolog 2 OS=Mus musculus O	P61327;A0A023T778;Q9CQL1	4	17.163	-0.774573	0.496022	0.144912	11636360	2099600	Not Significant	no
F8VQ95	F8VQ95_MOUSE	Tacc1	>tr|F8VQ95|F8VQ95_MOUSE Transforming acidic coiled-coil-containing protein 1 OS=Mus musculus OX=10090 GN=Tacc1 PE=1 SV=1;>sp|Q6Y685|TACC1_MOUSE Transforming acidic coiled-coil-containing protein 1 OS=Mus musculus OX=10090 GN=Tacc1 PE=1 SV=1	F8VQ95;Q6Y685	5	84.253	1.30796	0.497634	0.145169	4.98046e+06	8.29161e+06	Not Significant	no
Q07797	>sp|Q07797|LG3BP_MOUSE Galectin-3-binding protein OS=Mus musculus OX=10090 GN=Lgals3bp PE=1 SV=1	>sp|Q07797|LG3BP_MOUSE Galectin-3-binding protein OS=Mus musculus OX=10090 GN=Lgals3bp PE=1 SV=1	>sp|Q07797|LG3BP_MOUSE Galectin-3-binding protein OS=Mus musculus OX=10090 GN=Lgals3bp PE=1 SV=1	Q07797	6	64.49	0.731883	0.497314	0.145169	3266535	2535050	Not Significant	no
Q3UNZ8	QORL2_MOUSE	Cryzl2	>sp|Q3UNZ8|QORL2_MOUSE Quinone oxidoreductase-like protein 2 OS=Mus musculus OX=10090 GN=Cryzl2 PE=1 SV=1;>tr|A0A0A6YWZ0|A0A0A6YWZ0_MOUSE Quinone oxidoreductase-like protein 2 (Fragment) OS=Mus musculus OX=10090 GN=Cryzl2 PE=1 SV=1;>tr|A0A0A6YWV6|A0A0A6YWV	Q3UNZ8;A0A0A6YWZ0;A0A0A6YWV6	4	37.808	0.680174	0.506851	0.147748	1.14279e+06	1520460	Not Significant	yes
Q99KP3	>sp|Q99KP3|CRYL1_MOUSE Lambda-crystallin homolog OS=Mus musculus OX=10090 GN=Cryl1 PE=1 SV=3	>sp|Q99KP3|CRYL1_MOUSE Lambda-crystallin homolog OS=Mus musculus OX=10090 GN=Cryl1 PE=1 SV=3	>sp|Q99KP3|CRYL1_MOUSE Lambda-crystallin homolog OS=Mus musculus OX=10090 GN=Cryl1 PE=1 SV=3	Q99KP3	4	35.208	0.635232	0.507222	0.147748	3453225	8731725	Not Significant	no
P61804	>sp|P61804|DAD1_MOUSE Dolichyl-diphosphooligosaccharide--protein glycosyltransferase subunit DAD1 OS=Mus musculus OX=10090 GN=Dad1 PE=1 SV=3	>sp|P61804|DAD1_MOUSE Dolichyl-diphosphooligosaccharide--protein glycosyltransferase subunit DAD1 OS=Mus musculus OX=10090 GN=Dad1 PE=1 SV=3	>sp|P61804|DAD1_MOUSE Dolichyl-diphosphooligosaccharide--protein glycosyltransferase subunit DAD1 OS=Mus musculus OX=10090 GN=Dad1 PE=1 SV=3	P61804	3	12.497	0.825201	0.523289	0.152317	2472930	3866970	Not Significant	no
E9Q6M7	E9Q6M7_MOUSE	Pum1	>tr|E9Q6M7|E9Q6M7_MOUSE Pumilio homolog 1 OS=Mus musculus OX=10090 GN=Pum1 PE=1 SV=1;>tr|Q3TTW5|Q3TTW5_MOUSE Pumilio homolog 1 OS=Mus musculus OX=10090 GN=Pum1 PE=1 SV=1;>sp|Q80U78|PUM1_MOUSE Pumilio homolog 1 OS=Mus musculus OX=10090 GN=Pum1 PE=1 SV=2;>tr	E9Q6M7;Q3TTW5;Q80U78;Q3TQ29;Q3UR91;Q80U58	3	100.36	0.642849	0.532195	0.154795	11988850	14829775	Not Significant	no
A2A8L9	A2A8L9_MOUSE	Kdm4a	>tr|A2A8L9|A2A8L9_MOUSE Lysine-specific demethylase 4A OS=Mus musculus OX=10090 GN=Kdm4a PE=1 SV=1;>sp|Q8BW72|KDM4A_MOUSE Lysine-specific demethylase 4A OS=Mus musculus OX=10090 GN=Kdm4a PE=1 SV=3	A2A8L9;Q8BW72	2	115.97	1.4976	0.535069	0.155517	8528717	9477580	Not Significant	no
O89050	>sp|O89050|MKLN1_MOUSE Muskelin OS=Mus musculus OX=10090 GN=Mkln1 PE=1 SV=1	>sp|O89050|MKLN1_MOUSE Muskelin OS=Mus musculus OX=10090 GN=Mkln1 PE=1 SV=1	>sp|O89050|MKLN1_MOUSE Muskelin OS=Mus musculus OX=10090 GN=Mkln1 PE=1 SV=1	O89050	3	84.877	1.03253	0.538172	0.156304	1048959	1.44628e+06	Not Significant	no
Q6TCG2	>sp|Q6TCG2|PAQR9_MOUSE Membrane progesterone receptor epsilon OS=Mus musculus OX=10090 GN=Paqr9 PE=1 SV=2	>sp|Q6TCG2|PAQR9_MOUSE Membrane progesterone receptor epsilon OS=Mus musculus OX=10090 GN=Paqr9 PE=1 SV=2	>sp|Q6TCG2|PAQR9_MOUSE Membrane progesterone receptor epsilon OS=Mus musculus OX=10090 GN=Paqr9 PE=1 SV=2	Q6TCG2	3	42.741	-0.595689	0.547085	0.158777	1.48133e+06	1.6277e+06	Not Significant	no
Q5SV02	Q5SV02_MOUSE	Rad50	>tr|Q5SV02|Q5SV02_MOUSE DNA repair protein RAD50 OS=Mus musculus OX=10090 GN=Rad50 PE=1 SV=1;>sp|P70388|RAD50_MOUSE DNA repair protein RAD50 OS=Mus musculus OX=10090 GN=Rad50 PE=1 SV=1	Q5SV02;P70388	3	153.54	-1.81182	0.554977	0.160949	47155958	4.23943e+07	Not Significant	no
Q9CX60	>sp|Q9CX60|LBH_MOUSE Protein LBH OS=Mus musculus OX=10090 GN=Lbh PE=1 SV=1	>sp|Q9CX60|LBH_MOUSE Protein LBH OS=Mus musculus OX=10090 GN=Lbh PE=1 SV=1	>sp|Q9CX60|LBH_MOUSE Protein LBH OS=Mus musculus OX=10090 GN=Lbh PE=1 SV=1	Q9CX60	3	12.138	-0.599939	0.580989	0.16837	6281575	5.02448e+06	Not Significant	no
Q8K4Z5	>sp|Q8K4Z5|SF3A1_MOUSE Splicing factor 3A subunit 1 OS=Mus musculus OX=10090 GN=Sf3a1 PE=1 SV=1	>sp|Q8K4Z5|SF3A1_MOUSE Splicing factor 3A subunit 1 OS=Mus musculus OX=10090 GN=Sf3a1 PE=1 SV=1	>sp|Q8K4Z5|SF3A1_MOUSE Splicing factor 3A subunit 1 OS=Mus musculus OX=10090 GN=Sf3a1 PE=1 SV=1	Q8K4Z5	6	88.544	-0.594955	0.584919	0.169385	5.16786e+06	1053645	Not Significant	no
Q3U276	>sp|Q3U276|SDHF1_MOUSE Succinate dehydrogenase assembly factor 1, mitochondrial OS=Mus musculus OX=10090 GN=Sdhaf1 PE=1 SV=1	>sp|Q3U276|SDHF1_MOUSE Succinate dehydrogenase assembly factor 1, mitochondrial OS=Mus musculus OX=10090 GN=Sdhaf1 PE=1 SV=1	>sp|Q3U276|SDHF1_MOUSE Succinate dehydrogenase assembly factor 1, mitochondrial OS=Mus musculus OX=10090 GN=Sdhaf1 PE=1 SV=1	Q3U276	5	13.142	-0.63922	0.592882	0.171566	44442800	31580000	Not Significant	yes
P31725	>sp|P31725|S10A9_MOUSE Protein S100-A9 OS=Mus musculus OX=10090 GN=S100a9 PE=1 SV=3	>sp|P31725|S10A9_MOUSE Protein S100-A9 OS=Mus musculus OX=10090 GN=S100a9 PE=1 SV=3	>sp|P31725|S10A9_MOUSE Protein S100-A9 OS=Mus musculus OX=10090 GN=S100a9 PE=1 SV=3	P31725	5	13.049	0.594568	0.597456	0.172763	52125925	52144750	Not Significant	no
F8VPK0	>tr|F8VPK0|F8VPK0_MOUSE Tetratricopeptide repeat domain 37 OS=Mus musculus OX=10090 GN=Ttc37 PE=1 SV=1	>tr|F8VPK0|F8VPK0_MOUSE Tetratricopeptide repeat domain 37 OS=Mus musculus OX=10090 GN=Ttc37 PE=1 SV=1	>tr|F8VPK0|F8VPK0_MOUSE Tetratricopeptide repeat domain 37 OS=Mus musculus OX=10090 GN=Ttc37 PE=1 SV=1	F8VPK0	9	173.94	-0.866942	0.61598	0.17799	1.01556e+07	481252	Not Significant	no
E9QAQ3	E9QAQ3_MOUSE	Arhgap26	>tr|E9QAQ3|E9QAQ3_MOUSE Rho GTPase-activating protein 26 OS=Mus musculus OX=10090 GN=Arhgap26 PE=1 SV=1;>sp|Q6ZQ82|RHG26_MOUSE Rho GTPase-activating protein 26 OS=Mus musculus OX=10090 GN=Arhgap26 PE=1 SV=3;>tr|F6XTB7|F6XTB7_MOUSE Rho GTPase-activating pro	E9QAQ3;Q6ZQ82;F6XTB7	4	85.951	0.61343	0.645881	0.186494	717367	1.15408e+06	Not Significant	no
Q91WA6	>sp|Q91WA6|SHRPN_MOUSE Sharpin OS=Mus musculus OX=10090 GN=Sharpin PE=1 SV=1	>sp|Q91WA6|SHRPN_MOUSE Sharpin OS=Mus musculus OX=10090 GN=Sharpin PE=1 SV=1	>sp|Q91WA6|SHRPN_MOUSE Sharpin OS=Mus musculus OX=10090 GN=Sharpin PE=1 SV=1	Q91WA6	2	39.852	0.675546	0.648962	0.187247	3.05514e+07	11532750	Not Significant	no
A0A075B5N4	A0A075B5N4_MOUSE	Igkv8-27	>tr|A0A075B5N4|A0A075B5N4_MOUSE Immunoglobulin kappa chain variable 8-27 OS=Mus musculus OX=10090 GN=Igkv8-27 PE=4 SV=1;>tr|A0A0G2JF28|A0A0G2JF28_MOUSE Immunoglobulin kappa chain variable 8-27 (Fragment) OS=Mus musculus OX=10090 GN=Igkv8-27 PE=4 SV=1	A0A075B5N4;A0A0G2JF28	4	10.976	0.34826	0.350098		6.04153e+06	11698175	Not Significant	no
A0A075B5P3	A0A075B5P3_MOUSE	Ighg2b	>tr|A0A075B5P3|A0A075B5P3_MOUSE Immunoglobulin heavy constant gamma 2B (Fragment) OS=Mus musculus OX=10090 GN=Ighg2b PE=1 SV=1;>tr|A0A0A6YVP0|A0A0A6YVP0_MOUSE Immunoglobulin heavy constant gamma 2B (Fragment) OS=Mus musculus OX=10090 GN=Ighg2b PE=1 SV=2;>s	A0A075B5P3;A0A0A6YVP0;P01867	14	36.568	0.334872	0.158111		370582500	464147500	Not Significant	no
A0A075B5P4	A0A075B5P4_MOUSE	Ighg1	>tr|A0A075B5P4|A0A075B5P4_MOUSE Ig gamma-1 chain C region secreted form (Fragment) OS=Mus musculus OX=10090 GN=Ighg1 PE=1 SV=1;>tr|A0A0A6YWR2|A0A0A6YWR2_MOUSE Ig gamma-1 chain C region secreted form (Fragment) OS=Mus musculus OX=10090 GN=Ighg1 PE=1 SV=1;>s	A0A075B5P4;A0A0A6YWR2;P01868;P01869	10	35.633	0.0970097	0.815541		65273750	72195250	Not Significant	no
A0A075B5P5	A0A075B5P5_MOUSE	Ighg3	>tr|A0A075B5P5|A0A075B5P5_MOUSE Immunoglobulin heavy constant gamma 3 (Fragment) OS=Mus musculus OX=10090 GN=Ighg3 PE=4 SV=1;>tr|A0A1Y7VJN6|A0A1Y7VJN6_MOUSE Immunoglobulin heavy constant gamma 3 (Fragment) OS=Mus musculus OX=10090 GN=Ighg3 PE=4 SV=1;>sp|P0	A0A075B5P5;A0A1Y7VJN6;P03987	12	36.198	-0.0354799	0.931173		66346500	63885250	Not Significant	no
A0A075B5P6	A0A075B5P6_MOUSE	Ighm	>tr|A0A075B5P6|A0A075B5P6_MOUSE Immunoglobulin heavy constant mu (Fragment) OS=Mus musculus OX=10090 GN=Ighm PE=1 SV=1;>tr|A0A075B6A0|A0A075B6A0_MOUSE Immunoglobulin heavy constant mu (Fragment) OS=Mus musculus OX=10090 GN=Ighm PE=1 SV=2;>sp|P01872|IGHM_MO	A0A075B5P6;A0A075B6A0;P01872	17	49.943	-0.0468857	0.926157		58856000	67893250	Not Significant	no
A0A075B5Q9	A0A075B5Q9_MOUSE	Ighv5-15	>tr|A0A075B5Q9|A0A075B5Q9_MOUSE Immunoglobulin heavy variable 5-15 OS=Mus musculus OX=10090 GN=Ighv5-15 PE=4 SV=1;>tr|A0A0A6YWC7|A0A0A6YWC7_MOUSE Immunoglobulin heavy variable 5-15 (Fragment) OS=Mus musculus OX=10090 GN=Ighv5-15 PE=4 SV=1;>tr|A0A075B5Q4|A0	A0A075B5Q9;A0A0A6YWC7;A0A075B5Q4;P18525	2	12.943	-0.314149	0.503807		1913500	1829000	Not Significant	no
A0A075B5S9	A0A075B5S9_MOUSE	Ighv9-4	>tr|A0A075B5S9|A0A075B5S9_MOUSE Immunoglobulin heavy variable 9-4 OS=Mus musculus OX=10090 GN=Ighv9-4 PE=4 SV=1;>tr|A0A075B5S1|A0A075B5S1_MOUSE Immunoglobulin heavy variable 9-1 OS=Mus musculus OX=10090 GN=Ighv9-1 PE=4 SV=1;>tr|A0A0B4J1J5|A0A0B4J1J5_MOUSE	A0A075B5S9;A0A075B5S1;A0A0B4J1J5;A0A0B4J1J4;A0A0A6YWH6	2	10.934	-0.358845	0.237795		3995050	3236450	Not Significant	no
A0A075B5Y4	A0A075B5Y4_MOUSE	Ighv1-81	>tr|A0A075B5Y4|A0A075B5Y4_MOUSE Immunoglobulin heavy variable 1-81 (Fragment) OS=Mus musculus OX=10090 GN=Ighv1-81 PE=4 SV=1;>tr|A0A0A6YVW3|A0A0A6YVW3_MOUSE Immunoglobulin heavy variable V1-23 (Fragment) OS=Mus musculus OX=10090 GN=Ighv1-23 PE=4 SV=1	A0A075B5Y4;A0A0A6YVW3	4	12.989	-0.41163	0.247581		22514750	26281650	Not Significant	no
A0A087WQE6	A0A087WQE6_MOUSE	Eloc	>tr|A0A087WQE6|A0A087WQE6_MOUSE Elongin-C (Fragment) OS=Mus musculus OX=10090 GN=Eloc PE=1 SV=1;>tr|A0A087WNT1|A0A087WNT1_MOUSE Elongin-C OS=Mus musculus OX=10090 GN=Eloc PE=1 SV=1;>sp|P83940|ELOC_MOUSE Elongin-C OS=Mus musculus OX=10090 GN=Eloc PE=1 SV=1;	A0A087WQE6;A0A087WNT1;P83940;A0A087WPE4	7	10.657	0.0532933	0.817301		123899250	124895000	Not Significant	no
J3QP81	J3QP81_MOUSE	Clasp1	>tr|J3QP81|J3QP81_MOUSE CLIP-associating protein 1 OS=Mus musculus OX=10090 GN=Clasp1 PE=1 SV=1;>tr|A0A087WS18|A0A087WS18_MOUSE CLIP-associating protein 1 OS=Mus musculus OX=10090 GN=Clasp1 PE=1 SV=2;>tr|A0A087WNW8|A0A087WNW8_MOUSE CLIP-associating protein	J3QP81;A0A087WS18;A0A087WNW8;E9Q6L0;A0A087WQF1;A0A087WQ95;A0A087WRK0;A0A087WP42;A0A087WRE8;A0A087WQ31;E9QNY9;E9QKH0;Q80TV8;A0A0A6YXZ1	50	160.92	-0.00932683	0.9744		10499375	10024325	Not Significant	no
A0A087WSJ9	A0A087WSJ9_MOUSE	Rgs6	>tr|A0A087WSJ9|A0A087WSJ9_MOUSE Regulator of G-protein-signaling 6 OS=Mus musculus OX=10090 GN=Rgs6 PE=1 SV=1;>tr|A0A087WPW1|A0A087WPW1_MOUSE Regulator of G-protein-signaling 6 OS=Mus musculus OX=10090 GN=Rgs6 PE=1 SV=1;>tr|F6WDS8|F6WDS8_MOUSE Regulator of	A0A087WSJ9;A0A087WPW1;F6WDS8;A0A087WQG6;A0A087WNZ9;A0A087WRP8;A0A087WPC4;A0A087WPD1;Q9Z2H2;A0A0J9YUD1;A0A0J9YUE4;Q3UTM5;A0A0J9YU74;A0A0J9YUY2;A0A087WSH2	5	50.185	0.233732	0.480803		1174950	1.43763e+06	Not Significant	no
A0A087WPH7	>tr|A0A087WPH7|A0A087WPH7_MOUSE 26S proteasome regulatory subunit 6A (Fragment) OS=Mus musculus OX=10090 GN=Psmc3 PE=1 SV=6	>tr|A0A087WPH7|A0A087WPH7_MOUSE 26S proteasome regulatory subunit 6A (Fragment) OS=Mus musculus OX=10090 GN=Psmc3 PE=1 SV=6	>tr|A0A087WPH7|A0A087WPH7_MOUSE 26S proteasome regulatory subunit 6A (Fragment) OS=Mus musculus OX=10090 GN=Psmc3 PE=1 SV=6	A0A087WPH7	16	34.02	-0.511164	0.685362		2558930	2126175	Not Significant	no
A0A087WPT7	A0A087WPT7_MOUSE	Inppl1	>tr|A0A087WPT7|A0A087WPT7_MOUSE Phosphatidylinositol 3,4,5-trisphosphate 5-phosphatase 2 (Fragment) OS=Mus musculus OX=10090 GN=Inppl1 PE=1 SV=1;>sp|Q6P549|SHIP2_MOUSE Phosphatidylinositol 3,4,5-trisphosphate 5-phosphatase 2 OS=Mus musculus OX=10090 GN=Inp	A0A087WPT7;Q6P549	21	128.93	0.326835	0.24431		4007275	5019000	Not Significant	no
A0A087WQH8	>tr|A0A087WQH8|A0A087WQH8_MOUSE Probable UDP-sugar transporter protein SLC35A4 OS=Mus musculus OX=10090 GN=Slc35a4 PE=1 SV=1	>tr|A0A087WQH8|A0A087WQH8_MOUSE Probable UDP-sugar transporter protein SLC35A4 OS=Mus musculus OX=10090 GN=Slc35a4 PE=1 SV=1	>tr|A0A087WQH8|A0A087WQH8_MOUSE Probable UDP-sugar transporter protein SLC35A4 OS=Mus musculus OX=10090 GN=Slc35a4 PE=1 SV=1	A0A087WQH8	3	11.157	-0.181328	0.593779		64273500	56578000	Not Significant	no
A0A087WQS0	A0A087WQS0_MOUSE	Tns1	>tr|A0A087WQS0|A0A087WQS0_MOUSE Tensin 1 OS=Mus musculus OX=10090 GN=Tns1 PE=1 SV=1;>tr|A0A1D5RM59|A0A1D5RM59_MOUSE Tensin 1 OS=Mus musculus OX=10090 GN=Tns1 PE=1 SV=1;>tr|E9Q0S6|E9Q0S6_MOUSE Tensin 1 OS=Mus musculus OX=10090 GN=Tns1 PE=1 SV=1;>tr|A0A087WQ	A0A087WQS0;A0A1D5RM59;E9Q0S6;A0A087WQM0;A0A087WQ94;A0A087WRU0	65	198.98	0.470083	0.0139921		20082500	27772500	Not Significant	no
A0A087WQT6	A0A087WQT6_MOUSE	Casp8	>tr|A0A087WQT6|A0A087WQT6_MOUSE Caspase-8 OS=Mus musculus OX=10090 GN=Casp8 PE=1 SV=1;>sp|O89110|CASP8_MOUSE Caspase-8 OS=Mus musculus OX=10090 GN=Casp8 PE=1 SV=1	A0A087WQT6;O89110	2	57.82	-0.235352	0.59482		295020	453997	Not Significant	yes
A0A087WR45	A0A087WR45_MOUSE	Prob1	>tr|A0A087WR45|A0A087WR45_MOUSE Proline-rich basic protein 1 OS=Mus musculus OX=10090 GN=Prob1 PE=1 SV=1;>tr|Q3UKG2|Q3UKG2_MOUSE Proline-rich basic protein 1 (Fragment) OS=Mus musculus OX=10090 GN=Prob1 PE=1 SV=1	A0A087WR45;Q3UKG2	21	106.84	-0.127414	0.555391		10626600	9715075	Not Significant	no
B7ZNJ1	B7ZNJ1_MOUSE	Fn1	>tr|B7ZNJ1|B7ZNJ1_MOUSE Fibronectin OS=Mus musculus OX=10090 GN=Fn1 PE=1 SV=1;>tr|A0A087WS56|A0A087WS56_MOUSE Fibronectin OS=Mus musculus OX=10090 GN=Fn1 PE=1 SV=1;>tr|B9EHT6|B9EHT6_MOUSE Fibronectin OS=Mus musculus OX=10090 GN=Fn1 PE=1 SV=1;>tr|A0A087WSN6	B7ZNJ1;A0A087WS56;B9EHT6;A0A087WSN6;Q3UHL6;A0A087WR50;P11276	27	239.72	-0.2255	0.487142		2441900	2142350	Not Significant	no
A0A087WRE7	A0A087WRE7_MOUSE	Adhfe1	>tr|A0A087WRE7|A0A087WRE7_MOUSE Hydroxyacid-oxoacid transhydrogenase, mitochondrial (Fragment) OS=Mus musculus OX=10090 GN=Adhfe1 PE=1 SV=1;>sp|Q8R0N6|HOT_MOUSE Hydroxyacid-oxoacid transhydrogenase, mitochondrial OS=Mus musculus OX=10090 GN=Adhfe1 PE=1 SV=	A0A087WRE7;Q8R0N6	17	49.039	-0.0665232	0.735449		91298000	86235250	Not Significant	yes
A0A087WRE9	A0A087WRE9_MOUSE	Rnf2	>tr|A0A087WRE9|A0A087WRE9_MOUSE E3 ubiquitin-protein ligase RING2 OS=Mus musculus OX=10090 GN=Rnf2 PE=1 SV=1;>sp|Q9CQJ4|RING2_MOUSE E3 ubiquitin-protein ligase RING2 OS=Mus musculus OX=10090 GN=Rnf2 PE=1 SV=1;>tr|A0A087WQQ3|A0A087WQQ3_MOUSE E3 ubiquitin-pr	A0A087WRE9;Q9CQJ4;A0A087WQQ3;A0A087WP87	2	29.225	0.0761288	0.914356		2.0382e+06	2.21517e+06	Not Significant	no
Q6GTL7	Q6GTL7_MOUSE	Pfkfb2	>tr|Q6GTL7|Q6GTL7_MOUSE 6-phosphofructo-2-kinase/fructose-2, 6-biphosphatase 2 OS=Mus musculus OX=10090 GN=Pfkfb2 PE=1 SV=1;>tr|A0A087WRG0|A0A087WRG0_MOUSE 6-phosphofructo-2-kinase/fructose-2,6-bisphosphatase 2 OS=Mus musculus OX=10090 GN=Pfkfb2 PE=1 SV=1;	Q6GTL7;A0A087WRG0;A0A087WRM7;B2Z892;B2Z893;P70265;B2Z894	23	59.816	-0.203303	0.270118		9724175	8466375	Not Significant	no
A0A087WRY3	A0A087WRY3_MOUSE	Nucks1	>tr|A0A087WRY3|A0A087WRY3_MOUSE Nuclear ubiquitous casein and cyclin-dependent kinase substrate 1 OS=Mus musculus OX=10090 GN=Nucks1 PE=1 SV=1;>sp|Q80XU3|NUCKS_MOUSE Nuclear ubiquitous casein and cyclin-dependent kinase substrate 1 OS=Mus musculus OX=10090	A0A087WRY3;Q80XU3	3	26.184	0.487076	0.34326		19311600	22838000	Not Significant	no
A0A087WSE7	A0A087WSE7_MOUSE	Cacna1c	>tr|A0A087WSE7|A0A087WSE7_MOUSE Voltage-dependent L-type calcium channel subunit alpha OS=Mus musculus OX=10090 GN=Cacna1c PE=1 SV=1;>tr|A0A1W2P6Z7|A0A1W2P6Z7_MOUSE Voltage-dependent L-type calcium channel subunit alpha OS=Mus musculus OX=10090 GN=Cacna1c	A0A087WSE7;A0A1W2P6Z7;A0A1W2P731;A0A087WQT9;A0A087WS40;A0A087WS67;Q0PCR6;C7TQ59;C7TQ57;F7C376;A0A1W2P6T3;A0A1W2P805;F8WJL1;A0A087WR02;A0A087WPZ8;A0A087WQJ4;A0A087WRZ6;A0A087WPP1;A0A087WRM3;Q01815	14	246.25	0.127149	0.54177		1989625	2192000	Not Significant	no
Q8C3V4	Q8C3V4_MOUSE	Stat1	>tr|Q8C3V4|Q8C3V4_MOUSE Signal transducer and activator of transcription OS=Mus musculus OX=10090 GN=Stat1 PE=1 SV=1;>tr|A0A087WSP5|A0A087WSP5_MOUSE Signal transducer and activator of transcription OS=Mus musculus OX=10090 GN=Stat1 PE=1 SV=1;>tr|Q99K94|Q99	Q8C3V4;A0A087WSP5;Q99K94;P42225	19	87.314	0.584101	0.150584		4179775	6564650	Not Significant	no
A0A087WSU3	>tr|A0A087WSU3|A0A087WSU3_MOUSE NADH-ubiquinone oxidoreductase 75 kDa subunit, mitochondrial (Fragment) OS=Mus musculus OX=10090 GN=Ndufs1 PE=1 SV=1	>tr|A0A087WSU3|A0A087WSU3_MOUSE NADH-ubiquinone oxidoreductase 75 kDa subunit, mitochondrial (Fragment) OS=Mus musculus OX=10090 GN=Ndufs1 PE=1 SV=1	>tr|A0A087WSU3|A0A087WSU3_MOUSE NADH-ubiquinone oxidoreductase 75 kDa subunit, mitochondrial (Fragment) OS=Mus musculus OX=10090 GN=Ndufs1 PE=1 SV=1	A0A087WSU3	6	6.4345	0.465467	0.512888		20954950	24544750	Not Significant	yes
A0A0A0MQ68	A0A0A0MQ68_MOUSE	Gcdh	>tr|A0A0A0MQ68|A0A0A0MQ68_MOUSE Glutaryl-CoA dehydrogenase, mitochondrial OS=Mus musculus OX=10090 GN=Gcdh PE=1 SV=1;>sp|Q60759|GCDH_MOUSE Glutaryl-CoA dehydrogenase, mitochondrial OS=Mus musculus OX=10090 GN=Gcdh PE=1 SV=2	A0A0A0MQ68;Q60759	23	49.57	-0.0347983	0.881067		178632500	173937500	Not Significant	yes
A0A0G2JFY0	A0A0G2JFY0_MOUSE	Spata5	>tr|A0A0G2JFY0|A0A0G2JFY0_MOUSE Spermatogenesis-associated protein 5 OS=Mus musculus OX=10090 GN=Spata5 PE=1 SV=1;>tr|A0A0A0MQ80|A0A0A0MQ80_MOUSE Spermatogenesis-associated protein 5 OS=Mus musculus OX=10090 GN=Spata5 PE=1 SV=1;>sp|Q3UMC0|SPAT5_MOUSE Sperm	A0A0G2JFY0;A0A0A0MQ80;Q3UMC0;D3Z0U5;D6RGM7;D3Z4J2;Q9D3R6	2	91.287	0.209876	0.531624		11170975	12918225	Not Significant	no
A0A0A0MQA5	A0A0A0MQA5_MOUSE	Tuba4a	>tr|A0A0A0MQA5|A0A0A0MQA5_MOUSE Tubulin alpha chain (Fragment) OS=Mus musculus OX=10090 GN=Tuba4a PE=1 SV=1;>sp|P68368|TBA4A_MOUSE Tubulin alpha-4A chain OS=Mus musculus OX=10090 GN=Tuba4a PE=1 SV=1	A0A0A0MQA5;P68368	28	52.793	0.238579	0.0855653		1713225000	2035200000	Not Significant	no
A0A0A0MQD5	A0A0A0MQD5_MOUSE	Shank3	>tr|A0A0A0MQD5|A0A0A0MQD5_MOUSE SH3 and multiple ankyrin repeat domains protein 3 OS=Mus musculus OX=10090 GN=Shank3 PE=1 SV=1;>sp|Q4ACU6|SHAN3_MOUSE SH3 and multiple ankyrin repeat domains protein 3 OS=Mus musculus OX=10090 GN=Shank3 PE=1 SV=3	A0A0A0MQD5;Q4ACU6	9	192.22	0.319655	0.340628		333288	419832	Not Significant	no
A0A0A0MQD7	A0A0A0MQD7_MOUSE	Ralgapa2	>tr|A0A0A0MQD7|A0A0A0MQD7_MOUSE Ral GTPase-activating protein subunit alpha-2 OS=Mus musculus OX=10090 GN=Ralgapa2 PE=1 SV=1;>tr|A0A2I3BPN8|A0A2I3BPN8_MOUSE Ral GTPase-activating protein subunit alpha-2 OS=Mus musculus OX=10090 GN=Ralgapa2 PE=1 SV=1;>sp|A3	A0A0A0MQD7;A0A2I3BPN8;A3KGS3;F7CGP0	6	214.06	0.383346	0.110287		179150	206588	Not Significant	no
A0A0A0MQF5	A0A0A0MQF5_MOUSE	Otud6b	>tr|A0A0A0MQF5|A0A0A0MQF5_MOUSE Deubiquitinase OTUD6B OS=Mus musculus OX=10090 GN=Otud6b PE=1 SV=1;>sp|Q8K2H2|OTU6B_MOUSE Deubiquitinase OTUD6B OS=Mus musculus OX=10090 GN=Otud6b PE=1 SV=1	A0A0A0MQF5;Q8K2H2	5	37.187	0.345199	0.310943		5783225	6970400	Not Significant	no
A0A0A0MQF6	A0A0A0MQF6_MOUSE	Gapdh	>tr|A0A0A0MQF6|A0A0A0MQF6_MOUSE Glyceraldehyde-3-phosphate dehydrogenase OS=Mus musculus OX=10090 GN=Gapdh PE=1 SV=1;>sp|P16858|G3P_MOUSE Glyceraldehyde-3-phosphate dehydrogenase OS=Mus musculus OX=10090 GN=Gapdh PE=1 SV=2;>tr|S4R257|S4R257_MOUSE Glycerald	A0A0A0MQF6;P16858;S4R257;A0A1D5RLD8	34	38.653	0.209339	0.163509		12149000000	14021750000	Not Significant	no
A0A0A6YVR9	A0A0A6YVR9_MOUSE	Surf1	>tr|A0A0A6YVR9|A0A0A6YVR9_MOUSE SURF1-like protein (Fragment) OS=Mus musculus OX=10090 GN=Surf1 PE=1 SV=1;>sp|P09925|SURF1_MOUSE Surfeit locus protein 1 OS=Mus musculus OX=10090 GN=Surf1 PE=1 SV=3;>tr|V9GXE6|V9GXE6_MOUSE SURF1-like protein (Fragment) OS=Mu	A0A0A6YVR9;P09925;V9GXE6	10	27.146	0.0715212	0.81912		14782750	16996975	Not Significant	yes
A0A0A6YVS2	A0A0A6YVS2_MOUSE	Tmco1	>tr|A0A0A6YVS2|A0A0A6YVS2_MOUSE Calcium load-activated calcium channel (Fragment) OS=Mus musculus OX=10090 GN=Tmco1 PE=1 SV=1;>sp|Q921L3|TMCO1_MOUSE Calcium load-activated calcium channel OS=Mus musculus OX=10090 GN=Tmco1 PE=1 SV=1	A0A0A6YVS2;Q921L3	4	22.283	-0.176068	0.823649		2.17235e+06	2334680	Not Significant	no
A0A0A6YVT1	A0A0A6YVT1_MOUSE	Cr1l	>tr|A0A0A6YVT1|A0A0A6YVT1_MOUSE Complement component receptor 1-like protein (Fragment) OS=Mus musculus OX=10090 GN=Cr1l PE=1 SV=1;>tr|A0A0A6YXN9|A0A0A6YXN9_MOUSE Complement component receptor 1-like protein OS=Mus musculus OX=10090 GN=Cr1l PE=1 SV=1;>tr|A	A0A0A6YVT1;A0A0A6YXN9;A0A0A6YY75;Q64735;A0A0A6YXR6	7	28.522	-0.225043	0.862449		60586725	49351925	Not Significant	no
A0A0A6YVU8	A0A0A6YVU8_MOUSE	Gm9774	>tr|A0A0A6YVU8|A0A0A6YVU8_MOUSE MCG119397 OS=Mus musculus OX=10090 GN=Gm9774 PE=4 SV=1;>sp|Q9JKV1|ADRM1_MOUSE Proteasomal ubiquitin receptor ADRM1 OS=Mus musculus OX=10090 GN=Adrm1 PE=1 SV=2;>tr|D3YUD8|D3YUD8_MOUSE Predicted pseudogene 9774 OS=Mus musculus	A0A0A6YVU8;Q9JKV1;D3YUD8	6	42.147	0.401469	0.167544		38223750	49731000	Not Significant	no
A0A0A6YW28	A0A0A6YW28_MOUSE	Usp4	>tr|A0A0A6YW28|A0A0A6YW28_MOUSE Ubiquitin carboxyl-terminal hydrolase 4 OS=Mus musculus OX=10090 GN=Usp4 PE=1 SV=1;>sp|P35123|UBP4_MOUSE Ubiquitin carboxyl-terminal hydrolase 4 OS=Mus musculus OX=10090 GN=Usp4 PE=1 SV=3;>tr|A0A0A6YVY7|A0A0A6YVY7_MOUSE Ubiq	A0A0A6YW28;P35123;A0A0A6YVY7	22	103.72	0.309469	0.24314		4999250	6315975	Not Significant	no
A0A0A6YWG7	A0A0A6YWG7_MOUSE	Rapgef2	>tr|A0A0A6YWG7|A0A0A6YWG7_MOUSE Rap guanine nucleotide exchange factor 2 OS=Mus musculus OX=10090 GN=Rapgef2 PE=1 SV=1;>tr|E9QNQ4|E9QNQ4_MOUSE Rap guanine nucleotide exchange factor 2 OS=Mus musculus OX=10090 GN=Rapgef2 PE=1 SV=1;>sp|Q8CHG7|RPGF2_MOUSE Rap	A0A0A6YWG7;E9QNQ4;Q8CHG7	5	184.11	-0.558281	0.283049		304533	215474	Not Significant	no
A0A0A6YWT2	A0A0A6YWT2_MOUSE	Pabpc4l	>tr|A0A0A6YWT2|A0A0A6YWT2_MOUSE Poly(A)-binding protein, cytoplasmic 4-like (Fragment) OS=Mus musculus OX=10090 GN=Pabpc4l PE=4 SV=1;>tr|G5E8X2|G5E8X2_MOUSE MCG12357 OS=Mus musculus OX=10090 GN=Pabpc4l PE=4 SV=1	A0A0A6YWT2;G5E8X2	2	19.596	0.376854	0.49201		3218150	4266975	Not Significant	no
A0A0A6YWX1	A0A0A6YWX1_MOUSE	Usp19	>tr|A0A0A6YWX1|A0A0A6YWX1_MOUSE Ubiquitin carboxyl-terminal hydrolase 19 OS=Mus musculus OX=10090 GN=Usp19 PE=1 SV=1;>tr|J3KMM1|J3KMM1_MOUSE Ubiquitin carboxyl-terminal hydrolase 19 OS=Mus musculus OX=10090 GN=Usp19 PE=1 SV=1;>sp|Q3UJD6|UBP19_MOUSE Ubiquit	A0A0A6YWX1;J3KMM1;Q3UJD6;E9Q9M5;A0A0A6YWN9	14	146.28	0.42799	0.0567638		1.19414e+06	1619875	Not Significant	no
A0A0A6YX26	A0A0A6YX26_MOUSE	Rpl31	>tr|A0A0A6YX26|A0A0A6YX26_MOUSE 60S ribosomal protein L31 OS=Mus musculus OX=10090 GN=Rpl31 PE=1 SV=1;>sp|P62900|RL31_MOUSE 60S ribosomal protein L31 OS=Mus musculus OX=10090 GN=Rpl31 PE=1 SV=1;>tr|A0A0A6YXL3|A0A0A6YXL3_MOUSE 60S ribosomal protein L31 OS=M	A0A0A6YX26;P62900;A0A0A6YXL3	8	14.996	0.164019	0.381607		176737500	200385000	Not Significant	no
A0A0A6YXL6	A0A0A6YXL6_MOUSE	Lrba	>tr|A0A0A6YXL6|A0A0A6YXL6_MOUSE Lipopolysaccharide-responsive and beige-like anchor protein OS=Mus musculus OX=10090 GN=Lrba PE=1 SV=1;>tr|E9Q3Y4|E9Q3Y4_MOUSE Lipopolysaccharide-responsive and beige-like anchor protein OS=Mus musculus OX=10090 GN=Lrba PE=1	A0A0A6YXL6;E9Q3Y4;Q9ESE1;A0A0A6YXX3;A0A1D5RM41	18	309.37	0.382314	0.159083		706870	939805	Not Significant	no
[truncated: 3,423 more rows]

## Sheet: LFQ - Pre-symptomatic Mice
Uniprot accession	Protein name	Gene name	Fasta.headers	Majority.protein.IDs	Peptides	Mol..weight.kDa.	log2(Mean.in.KO_young/Mean.in.WT_young)	p.value	Adjusted.p.value	Average iBAQ cMKO	Average iBAQ WT	Differential Expressed?	MouseMitoCarta
[truncated: 4,050 more rows]

## Sheet: Raw Data - PRIDE
LFQ - Pre-symptomatic mice
[truncated: 6 more rows]
