# Supplementary material for: Mitochondrial Fission Process 1 controls inner membrane integrity and protects against heart failure
Source: Nat Commun. 2022 Nov 4;13:6634. doi: 10.1038/s41467-022-34316-3 (PMC9636241; doi:10.1038/s41467-022-34316-3)
Supplement: Supplementary file 5 — Supplementary Data 2 [file 41467_2022_34316_MOESM5_ESM.xlsx]

## Sheet: Dataset EV2 - Description
Dataset EV2 - RNAseq
Dataset EV2 - Bulk RNAseq complete datasets for 18 and 8 week old cardiac samples.

## Sheet: 18w cMKOvsWT.complete
Id	Name	WT1_B2919	WT2_B2919	WT3_B2919	WT4_B2919	WT5_B2919	WT6_B2919	KO1_B2919	KO2_B2919	KO3_B2919	KO4_B2919	KO5_B2919	KO6_B2919	norm.WT1_B2919	norm.WT2_B2919	norm.WT3_B2919	norm.WT4_B2919	norm.WT5_B2919	norm.WT6_B2919	norm.KO1_B2919	norm.KO2_B2919	norm.KO3_B2919	norm.KO4_B2919	norm.KO5_B2919	norm.KO6_B2919	baseMean	WT	KO	FC	log2FoldChange	stat	pvalue	padj	dispGeneEst	dispFit	dispMAP	dispersion	betaConv	maxCooks	outlier
ENSMUSG00000000001	Gnai3	1026	958	913	762	905	976	1279	1160	988	1352	1288	1125	1023	958	1029	886	910	971	1310	1101	1028	1079	1147	1164	1050.55	963	1138	1.181	0.241	3.717	0.000201495	0.00173583	0.00430863	0.00737066	0.00507478	0.00507478	TRUE	0.0662989	No
ENSMUSG00000000003	Pbsn	0	0	0	0	0	0	0	0	0	0	0	0	0	0	0	0	0	0	0	0	0	0	0	0	0	0	0	NA	NA	NA	NA	NA	NA	NA	NA	NA	NA	NA	NA
ENSMUSG00000000028	Cdc45	56	77	51	74	83	88	70	96	57	95	84	69	56	77	57	86	83	88	72	91	59	76	75	71	74.3	74	74	0.994	-0.008	-0.054	0.956627	0.980725	0.014445	0.0273278	0.0195179	0.0195179	TRUE	0.145973	No
ENSMUSG00000000037	Scml2	37	23	18	12	29	20	26	36	18	27	18	28	37	23	20	14	29	20	27	34	19	22	16	29	24.11	24	24	1.011	0.016	0.062	0.950572	0.977888	0.0524084	0.0720417	0.0602726	0.0602726	TRUE	0.322536	No
ENSMUSG00000000049	Apoh	13	13	18	19	18	23	22	29	14	19	35	32	13	13	20	22	18	23	23	28	15	15	31	33	21.12	18	24	1.319	0.4	1.45	0.147015	0.335825	0.0471212	0.0814128	0.0608966	0.0608966	TRUE	0.0813809	No
ENSMUSG00000000056	Narf	2770	3271	2773	2733	3133	3030	2713	3079	2540	3538	2855	2552	2762	3272	3126	3179	3149	3015	2779	2922	2644	2824	2542	2640	2904.45	3084	2725	0.884	-0.178	-3.492	0.000478988	0.00363999	0.0025823	0.00640123	0.00340389	0.00340389	TRUE	0.0324832	No
ENSMUSG00000000058	Cav2	3074	3050	2776	2428	3014	3068	2691	3195	2633	3363	3735	2530	3065	3051	3129	2824	3029	3053	2756	3032	2740	2685	3326	2617	2942.32	3025	2859	0.945	-0.081	-1.347	0.177891	0.38194	0.00460811	0.00639416	0.00490108	0.00490108	TRUE	0.0795873	No
ENSMUSG00000000078	Klf6	2418	2453	2362	2102	2398	2005	3028	2630	2102	3528	2522	2326	2411	2453	2663	2445	2410	1995	3102	2496	2188	2816	2246	2406	2469.22	2396	2542	1.061	0.086	0.943	0.345928	0.578743	0.0132863	0.00649806	0.0114591	0.0114591	TRUE	0.143298	No
ENSMUSG00000000085	Scmh1	890	918	794	743	837	816	720	760	673	987	813	732	888	918	895	864	841	812	738	721	700	788	724	757	803.86	870	738	0.849	-0.236	-4.693	2.68711e-06	3.97449e-05	0.000739498	0.00783674	0.00238371	0.00238371	TRUE	0.0141482	No
ENSMUSG00000000088	Cox5a	20572	17705	19079	19029	17561	20985	15526	17861	15315	20230	17584	16346	20515	17708	21507	22136	17648	20882	15904	16950	15940	16149	15658	16907	18158.6	20066	16251	0.81	-0.304	-4.937	7.92173e-07	1.35321e-05	0.00512757	0.00593975	0.00541477	0.00541477	TRUE	0.0434929	No
ENSMUSG00000000093	Tbx2	286	202	245	214	188	191	207	209	224	234	286	242	285	202	276	249	189	190	212	198	233	187	255	250	227.22	232	222	0.96	-0.059	-0.466	0.64091	0.810968	0.0214421	0.012874	0.0187115	0.0187115	TRUE	0.118341	No
ENSMUSG00000000094	Tbx4	0	6	0	0	0	1	0	1	0	0	0	1	0	6	0	0	0	1	0	1	0	0	0	1	0.75	1	0	0.289	-1.789	-1.019	0.308438	NA	4.43388	2.13813	3.00116	3.00116	TRUE	2.2947	No
ENSMUSG00000000103	Zfy2	0	0	0	0	0	0	0	0	0	0	0	1	0	0	0	0	0	0	0	0	0	0	0	1	0.09	0	0	1.27	0.345	0.111	0.911809	NA	1e-08	18.5177	12	12	TRUE	0.293507	No
ENSMUSG00000000120	Ngfr	15	11	23	10	12	25	18	26	41	17	29	26	15	11	26	12	12	25	18	25	43	14	26	27	21.04	17	26	1.506	0.591	1.859	0.0629857	0.186323	0.103921	0.0816723	0.0955096	0.0955096	TRUE	0.367116	No
ENSMUSG00000000125	Wnt3	1	0	0	0	0	0	0	0	0	0	0	0	1	0	0	0	0	0	0	0	0	0	0	0	0.08	0	0	0.652	-0.617	-0.198	0.843162	NA	1e-08	19.2059	12	12	TRUE	0.235522	No
ENSMUSG00000000126	Wnt9a	174	164	152	152	183	151	162	165	175	185	216	168	174	164	171	177	184	150	166	157	182	148	192	174	169.86	170	170	0.998	-0.003	-0.036	0.971133	0.986524	1e-08	0.0152452	0.00675978	0.00675978	TRUE	0.0503809	No
ENSMUSG00000000127	Fer	494	459	458	450	515	424	459	531	491	586	529	471	493	459	516	523	518	422	470	504	511	468	471	487	486.84	488	485	0.994	-0.009	-0.139	0.889214	0.948715	0.00212051	0.00912927	0.00408365	0.00408365	TRUE	0.0535671	No
ENSMUSG00000000131	Xpo6	798	900	791	828	796	764	772	816	785	960	817	778	796	900	892	963	800	760	791	774	817	766	728	805	815.98	852	780	0.916	-0.126	-1.963	0.0495925	0.156893	0.00356828	0.00780727	0.00474044	0.00474044	TRUE	0.048784	No
ENSMUSG00000000134	Tfe3	390	396	312	279	401	447	423	429	400	543	565	402	389	396	352	325	403	445	433	407	416	433	503	416	409.84	385	435	1.129	0.175	2.118	0.034207	0.117671	0.00625156	0.00974496	0.00738385	0.00738385	TRUE	0.0712037	No
ENSMUSG00000000142	Axin2	80	76	67	58	68	102	78	89	85	99	107	64	80	76	76	67	68	101	80	84	88	79	95	66	80.16	78	82	1.052	0.073	0.534	0.593596	0.780777	0.00669498	0.0257558	0.0142671	0.0142671	TRUE	0.207254	No
ENSMUSG00000000148	Brat1	184	196	181	169	194	218	204	210	169	251	283	187	183	196	204	197	195	217	209	199	176	200	252	193	201.83	199	205	1.034	0.048	0.511	0.609568	0.792389	0.0046945	0.0137573	0.00764391	0.00764391	TRUE	0.144826	No
ENSMUSG00000000149	Gna12	3270	3337	2954	2805	3378	3489	3070	3167	2894	3784	3771	2978	3261	3338	3330	3263	3395	3472	3145	3005	3012	3021	3358	3080	3223.25	3343	3104	0.928	-0.107	-2.847	0.0044141	0.0234164	0.000873109	0.00634689	0.00173681	0.00173681	TRUE	0.0202851	No
ENSMUSG00000000154	Slc22a18	19	20	17	19	17	19	22	20	19	24	18	15	19	20	19	22	17	19	23	19	20	19	16	16	19.02	19	19	0.965	-0.052	-0.219	0.826454	0.918224	1e-08	0.0897554	0.0284298	0.0284298	TRUE	0.051494	No
ENSMUSG00000000157	Itgb2l	0	0	0	0	0	0	0	0	0	1	0	0	0	0	0	0	0	0	0	0	0	1	0	0	0.07	0	0	1.27	0.345	0.111	0.911809	NA	1e-08	23.9914	12	12	TRUE	0.186466	No
ENSMUSG00000000159	Igsf5	2	1	1	2	0	0	2	1	0	1	2	3	2	1	1	2	0	0	2	1	0	1	2	3	1.26	1	2	1.359	0.443	0.444	0.656737	NA	1e-08	1.27148	0.603643	0.603643	TRUE	0.185471	No
ENSMUSG00000000167	Pih1d2	12	8	16	10	22	11	18	14	16	14	10	18	12	8	18	12	22	11	18	13	17	11	9	19	14.15	14	14	1.044	0.063	0.197	0.843513	0.926917	0.040485	0.118634	0.0740429	0.0740429	TRUE	0.334053	No
ENSMUSG00000000168	Dlat	9782	10068	9122	8468	11372	10926	8076	9247	8627	11408	9072	8095	9755	10070	10283	9851	11429	10872	8272	8775	8979	9107	8079	8373	9486.94	10377	8598	0.829	-0.271	-5.418	6.04375e-08	1.38048e-06	0.00300598	0.00602006	0.00351012	0.00351012	TRUE	0.0307908	No
ENSMUSG00000000171	Sdhd	11017	10056	10065	10590	11807	11040	8666	9959	9251	12589	9737	9056	10986	10058	11346	12319	11866	10986	8877	9451	9628	10049	8671	9367	10300.3	11260	9340	0.83	-0.27	-4.921	8.60664e-07	1.4516e-05	0.0037668	0.00600678	0.00422593	0.00422593	TRUE	0.0341393	No
ENSMUSG00000000182	Fgf23	0	1	0	0	0	1	0	3	0	2	2	1	0	1	0	0	0	1	0	3	0	2	2	1	0.77	0	1	3.286	1.716	1.287	0.198022	NA	1e-08	2.07486	1.17561	1.17561	TRUE	0.107549	No
ENSMUSG00000000183	Fgf6	5	13	18	8	17	14	14	15	15	19	8	7	5	13	20	9	17	14	14	14	16	15	7	7	12.69	13	12	0.94	-0.089	-0.253	0.800346	0.906115	0.072568	0.131553	0.0985416	0.0985416	TRUE	0.209611	No
ENSMUSG00000000184	Ccnd2	3034	3207	2225	2633	3339	3464	3295	3757	3460	4239	4579	2711	3026	3208	2508	3063	3356	3447	3375	3565	3601	3384	4078	2804	3284.48	3101	3468	1.118	0.161	1.793	0.0730418	0.206539	0.0125125	0.00633766	0.0113482	0.0113482	TRUE	0.108912	No
ENSMUSG00000000194	Gpr107	1113	1189	1023	941	1242	1191	1111	1252	1234	1424	1274	1096	1110	1189	1153	1095	1248	1185	1138	1188	1284	1137	1134	1134	1166.3	1163	1169	1.004	0.006	0.121	0.903974	0.955992	0.00142897	0.00721993	0.00275605	0.00275605	TRUE	0.0279013	No
ENSMUSG00000000197	Nalcn	42	59	51	35	42	49	72	61	42	63	64	46	42	59	57	41	42	49	74	58	44	50	57	48	51.69	48	55	1.138	0.186	1.094	0.273821	0.504411	0.0121069	0.0367198	0.0221768	0.0221768	TRUE	0.227248	No
ENSMUSG00000000202	Btbd17	0	0	0	0	1	2	7	4	2	5	4	0	0	0	0	0	1	2	7	4	2	4	4	0	1.97	0	4	6.616	2.726	2.505	0.0122298	0.0528493	1e-08	0.817283	0.595243	0.595243	TRUE	0.321773	No
ENSMUSG00000000204	Slfn4	4	13	10	4	10	20	37	27	8	16	33	17	4	13	11	5	10	20	38	26	8	13	29	18	16.2	10	22	2.082	1.058	2.529	0.0114427	0.050208	0.228597	0.104313	0.180645	0.180645	TRUE	0.159961	No
ENSMUSG00000000214	Th	0	0	0	0	0	0	0	1	0	0	0	1	0	0	0	0	0	0	0	1	0	0	0	1	0.17	0	0	1.773	0.826	0.268	0.788494	NA	1e-08	9.65984	11.6674	11.6674	TRUE	0.0584773	No
ENSMUSG00000000215	Ins2	0	0	2	0	0	0	0	1	0	0	0	0	0	0	2	0	0	0	0	1	0	0	0	0	0.27	0	0	0.652	-0.617	-0.228	0.820023	NA	1e-08	5.98264	8.58706	8.58706	TRUE	0.990897	No
ENSMUSG00000000216	Scnn1g	0	0	0	0	0	0	1	0	1	0	0	0	0	0	0	0	0	0	1	0	1	0	0	0	0.17	0	0	1.773	0.826	0.272	0.785875	NA	1e-08	9.2774	11.327	11.327	TRUE	0.0526485	No
ENSMUSG00000000223	Drp2	10	10	8	7	11	13	16	21	13	27	17	14	10	10	9	8	11	13	16	20	14	22	15	14	13.51	10	17	1.656	0.727	2.484	0.0129757	0.0551956	1e-08	0.123935	0.0444442	0.0444442	TRUE	0.115987	No
ENSMUSG00000000244	Tspan32	22	30	21	11	18	30	43	37	41	40	65	64	22	30	24	13	18	30	44	35	43	32	58	66	34.52	23	46	2.022	1.016	4.142	3.44885e-05	0.000378215	0.0543228	0.0520784	0.0534542	0.0534542	TRUE	0.132843	No
ENSMUSG00000000247	Lhx2	3	0	0	0	0	2	5	2	1	0	0	3	3	0	0	0	0	2	5	2	1	0	0	3	1.35	1	2	2.155	1.107	0.874	0.381899	0.611566	1.74591	1.19177	1.43535	1.43535	TRUE	0.341023	No
ENSMUSG00000000248	Clec2g	3	1	1	2	2	1	5	5	3	4	6	10	3	1	1	2	2	1	5	5	3	3	5	10	3.53	2	5	3.027	1.598	2.493	0.0126781	0.054244	1e-08	0.458294	0.20149	0.20149	TRUE	0.446364	No
ENSMUSG00000000253	Gmpr	2449	2468	2299	2449	2549	2529	2048	2408	2289	2866	2202	1991	2442	2468	2592	2849	2562	2517	2098	2285	2382	2288	1961	2059	2375.22	2572	2179	0.848	-0.239	-4.097	4.18147e-05	0.000448708	0.00392212	0.00652363	0.00446813	0.00446813	TRUE	0.0342285	No
ENSMUSG00000000263	Glra1	0	0	0	1	0	0	0	1	0	0	0	0	0	0	0	1	0	0	0	1	0	0	0	0	0.18	0	0	0.91	-0.136	-0.045	0.964149	NA	1e-08	9.07037	11.1409	11.1409	TRUE	0.304857	No
ENSMUSG00000000266	Mid2	543	550	445	538	660	589	607	692	603	804	572	621	541	550	502	626	663	586	622	657	628	642	509	642	597.33	578	617	1.066	0.093	1.134	0.256777	0.48491	0.0076979	0.00852302	0.00791725	0.00791725	TRUE	0.0887005	No
ENSMUSG00000000275	Trim25	1315	1320	1159	1031	1151	1211	1293	1271	1070	1557	1500	1239	1311	1320	1306	1199	1157	1205	1324	1206	1114	1243	1336	1281	1250.3	1250	1251	1.001	0.001	0.021	0.983006	0.992754	0.00304918	0.00712802	0.00393452	0.00393452	TRUE	0.0347036	No
ENSMUSG00000000276	Dgke	666	590	509	560	680	546	457	625	636	641	611	529	664	590	574	651	683	543	468	593	662	512	544	547	586.02	618	554	0.897	-0.157	-1.794	0.0728362	0.206279	0.00941559	0.00857457	0.00929978	0.00929978	TRUE	0.106488	No
ENSMUSG00000000278	Scpep1	451	445	428	353	404	473	654	669	574	705	765	696	450	445	482	411	406	471	670	635	597	563	681	720	544.22	444	644	1.45	0.536	7.271	3.56613e-13	2.36593e-11	0.00488751	0.00878369	0.00590326	0.00590326	TRUE	0.0483477	No
ENSMUSG00000000282	Mnt	304	355	279	261	266	275	306	321	283	401	407	323	303	355	315	304	267	274	313	305	295	320	362	334	312.21	303	322	1.063	0.088	1.053	0.292283	0.524007	0.00495225	0.0109624	0.00676582	0.00676582	TRUE	0.0843189	No
ENSMUSG00000000290	Itgb2	185	241	198	129	161	265	582	482	423	528	518	558	184	241	223	150	162	264	596	457	440	421	461	577	348.17	204	492	2.409	1.268	9.134	6.59003e-20	1.38642e-17	0.0322672	0.0104346	0.0242587	0.0242587	TRUE	0.170687	No
ENSMUSG00000000295	Hddc2	108	80	59	75	76	75	80	95	67	89	84	97	108	80	67	87	76	75	82	90	70	71	75	100	81.71	82	81	0.988	-0.018	-0.124	0.901026	0.954642	0.0127586	0.0253797	0.0175062	0.0175062	TRUE	0.228695	No
ENSMUSG00000000296	Tpd52l1	294	201	197	224	261	257	175	225	169	227	171	188	293	201	222	261	262	256	179	214	176	181	152	194	215.96	249	183	0.733	-0.448	-4.221	2.4332e-05	0.000279485	0.0107663	0.0132402	0.0115527	0.0115527	TRUE	0.103638	No
ENSMUSG00000000301	Pemt	31	30	36	34	23	31	35	32	34	45	48	26	31	30	41	40	23	31	36	30	35	36	43	27	33.51	33	34	1.072	0.1	0.511	0.609423	0.792265	1e-08	0.0534596	0.0252806	0.0252806	TRUE	0.141128	No
ENSMUSG00000000303	Cdh1	0	1	1	0	1	0	0	0	1	4	3	0	0	1	1	0	1	0	0	0	1	3	3	0	0.84	0	1	2.273	1.185	0.855	0.392498	NA	1e-08	1.91333	1.39741	1.39741	TRUE	0.115474	No
ENSMUSG00000000305	Cdh4	131	139	109	96	197	104	106	155	115	135	188	107	131	139	123	112	198	103	109	147	120	108	167	111	130.57	134	127	0.944	-0.082	-0.499	0.617886	0.798391	0.0384825	0.0180715	0.0316636	0.0316636	TRUE	0.571391	No
ENSMUSG00000000308	Ckmt1	8	16	7	11	12	9	7	6	4	11	20	5	8	16	8	13	12	9	7	6	4	9	18	5	9.54	11	8	0.753	-0.409	-1.024	0.305742	0.538382	0.0918452	0.173112	0.124901	0.124901	TRUE	1.14057	No
ENSMUSG00000000317	Bcl6b	1037	965	811	718	935	1326	887	856	1004	981	1523	962	1034	965	914	835	940	1319	909	812	1045	783	1356	995	992.34	1001	983	0.982	-0.027	-0.199	0.8419	0.926683	0.0323591	0.00745976	0.0245559	0.0245559	TRUE	0.423498	No
ENSMUSG00000000318	Clec10a	109	107	101	67	70	128	213	201	177	209	293	216	109	107	114	78	70	127	218	191	184	167	261	223	154.13	101	207	2.053	1.038	6.928	4.27182e-12	2.35524e-10	0.0295805	0.0162041	0.0248473	0.0248473	TRUE	0.224752	No
ENSMUSG00000000320	Alox12	173	130	121	128	142	188	126	147	194	148	136	133	173	130	136	149	143	187	129	140	202	118	121	138	147.08	153	141	0.92	-0.12	-0.851	0.394951	0.62474	0.02441	0.0167004	0.0218565	0.0218565	TRUE	0.462233	No
ENSMUSG00000000325	Arvcf	506	460	355	373	458	523	387	572	475	548	617	372	505	460	400	434	460	520	396	543	494	437	549	385	465.39	463	467	1.009	0.013	0.128	0.898101	0.953017	0.0144145	0.00928029	0.0129139	0.0129139	TRUE	0.0883959	No
ENSMUSG00000000326	Comt	3520	3446	3120	3411	3655	4067	3491	3732	3639	4435	5011	3362	3510	3447	3517	3968	3673	4047	3576	3542	3787	3540	4462	3477	3712.23	3694	3731	1.01	0.015	0.211	0.833033	0.921819	0.00651863	0.00628169	0.0066342	0.0066342	TRUE	0.11494	No
ENSMUSG00000000339	Rtca	576	504	510	466	545	574	584	529	558	687	721	536	574	504	575	542	548	571	598	502	581	548	642	554	561.68	552	571	1.034	0.048	0.717	0.473669	0.689164	0.00320299	0.00869256	0.00461441	0.00461441	TRUE	0.0459355	No
ENSMUSG00000000340	Dbt	2026	2099	1928	1790	2783	1969	1442	1729	1515	1964	1387	1463	2020	2099	2173	2082	2797	1959	1477	1641	1577	1568	1235	1513	1845.19	2188	1502	0.686	-0.543	-5.962	2.49837e-09	8.08631e-08	0.0136314	0.00671659	0.0114214	0.0114214	TRUE	0.229538	No
ENSMUSG00000000346	Dazap2	5060	4832	4393	4533	4802	4849	4646	5032	4620	5810	5159	4449	5046	4833	4952	5273	4826	4825	4759	4775	4808	4638	4594	4602	4827.61	4959	4696	0.947	-0.078	-2.406	0.016117	0.0659405	0.000599617	0.00618238	0.0013264	0.0013264	TRUE	0.0117893	No
ENSMUSG00000000355	Mcts1	831	846	789	705	868	887	780	872	779	1110	923	757	829	846	889	820	872	883	799	828	811	886	822	783	838.96	856	822	0.96	-0.059	-1.232	0.217865	0.436686	0.000440701	0.0077537	0.002104	0.002104	TRUE	0.0191115	No
ENSMUSG00000000359	Rem1	250	216	185	165	188	207	163	170	174	206	195	189	249	216	209	192	189	206	167	161	181	164	174	195	191.98	210	174	0.825	-0.277	-3.035	0.00240537	0.0141948	0.00293199	0.0141631	0.00680695	0.00680695	TRUE	0.0946214	No
ENSMUSG00000000365	Rnf17	11	7	6	3	6	11	15	18	7	16	12	8	11	7	7	3	6	11	15	17	7	13	11	8	9.72	8	12	1.571	0.652	1.764	0.0777238	0.215828	1e-08	0.169969	0.088357	0.088357	TRUE	0.115063	No
ENSMUSG00000000374	Trappc10	1340	1445	1187	1228	1534	1353	1258	1358	1287	1644	1418	1273	1336	1445	1338	1428	1542	1346	1289	1289	1339	1312	1263	1317	1353.72	1406	1302	0.925	-0.112	-2.43	0.015082	0.0625782	0.00116758	0.00703053	0.00231501	0.00231501	TRUE	0.0277372	No
ENSMUSG00000000378	Ccm2	699	613	640	568	601	751	708	692	602	867	808	691	697	613	721	661	604	747	725	657	627	692	720	715	681.54	674	689	1.023	0.033	0.487	0.625941	0.803159	0.00391216	0.008193	0.00499634	0.00499634	TRUE	0.0349823	No
ENSMUSG00000000381	Wap	0	0	0	0	0	0	0	0	0	0	0	0	0	0	0	0	0	0	0	0	0	0	0	0	0	0	0	NA	NA	NA	NA	NA	NA	NA	NA	NA	NA	NA	NA
ENSMUSG00000000384	Tbrg4	1580	1435	1370	1440	1453	1547	1211	1392	1213	1702	1452	1286	1576	1435	1544	1675	1460	1539	1240	1321	1262	1359	1293	1330	1419.63	1538	1301	0.846	-0.24	-5.09	3.58043e-07	6.72709e-06	0.00128439	0.0069758	0.0025101	0.0025101	TRUE	0.0228038	No
ENSMUSG00000000385	Tmprss2	1	1	2	0	0	1	2	0	0	0	4	2	1	1	2	0	0	1	2	0	0	0	4	2	1.08	1	1	1.461	0.547	0.457	0.64732	NA	1e-08	1.48708	1.08916	1.08916	TRUE	0.271923	No
ENSMUSG00000000386	Mx1	31	47	36	24	18	37	39	91	60	84	108	83	31	47	41	28	18	37	40	86	62	67	96	86	53.26	34	73	2.177	1.122	4.725	2.30423e-06	3.47569e-05	0.073518	0.035808	0.0592033	0.0592033	TRUE	0.185024	No
ENSMUSG00000000392	Fap	200	192	188	198	249	173	164	215	207	293	197	220	199	192	212	230	250	172	168	204	215	234	175	228	206.7	209	204	0.976	-0.035	-0.31	0.756366	0.881904	0.0133237	0.0135709	0.0134037	0.0134037	TRUE	0.104812	No
ENSMUSG00000000394	Gcg	0	0	0	0	0	0	0	0	0	0	2	0	0	0	0	0	0	0	0	0	0	0	2	0	0.15	0	0	1.773	0.826	0.265	0.790963	NA	1e-08	10.7565	12	12	TRUE	0.806982	No
ENSMUSG00000000399	Ndufa9	12662	12060	11117	11570	14516	12701	9574	11948	10796	13862	10416	9587	12627	12062	12532	13459	14588	12639	9807	11339	11236	11065	9275	9916	11712.1	12984	10440	0.804	-0.315	-4.894	9.88628e-07	1.65002e-05	0.00587467	0.00598811	0.00587302	0.00587302	TRUE	0.0457229	No
ENSMUSG00000000402	Egfl6	7	3	3	9	4	5	6	3	2	12	11	4	7	3	3	10	4	5	6	3	2	10	10	4	5.62	5	6	1.081	0.112	0.22	0.825827	0.918038	0.124279	0.289869	0.194398	0.194398	TRUE	0.158662	No
ENSMUSG00000000409	Lck	11	16	13	7	11	20	31	28	21	22	35	34	11	16	15	8	11	20	32	27	22	18	31	35	20.4	14	28	2.013	1.009	3.683	0.000230808	0.00194949	0.0281468	0.0840645	0.0520684	0.0520684	TRUE	0.180527	No
ENSMUSG00000000411	Tssk3	0	0	0	0	0	0	0	0	0	0	0	1	0	0	0	0	0	0	0	0	0	0	0	1	0.09	0	0	1.27	0.345	0.111	0.911809	NA	1e-08	18.5177	12	12	TRUE	0.293507	No
ENSMUSG00000000416	Cttnbp2	24	18	17	27	35	24	20	37	27	38	25	41	24	18	19	31	35	24	20	35	28	30	22	42	27.52	25	30	1.178	0.237	0.983	0.325712	0.558358	0.0352331	0.0638252	0.0469451	0.0469451	TRUE	0.219769	No
ENSMUSG00000000420	Galnt1	3419	3827	2982	2941	4431	3488	2922	3725	3561	4146	4479	2880	3409	3828	3361	3421	4453	3471	2993	3535	3706	3310	3989	2979	3537.91	3657	3419	0.935	-0.097	-1.095	0.273304	0.503963	0.0133115	0.00630287	0.0111117	0.0111117	TRUE	0.14114	No
ENSMUSG00000000435	Myf5	0	0	0	0	0	0	0	0	0	0	0	0	0	0	0	0	0	0	0	0	0	0	0	0	0	0	0	NA	NA	NA	NA	NA	NA	NA	NA	NA	NA	NA	NA
ENSMUSG00000000439	Mkrn2	1264	1279	1098	1139	1305	1198	1055	1182	1096	1415	1185	1117	1260	1279	1238	1325	1311	1192	1081	1122	1141	1130	1055	1155	1190.76	1268	1114	0.879	-0.187	-4.298	1.72206e-05	0.000207335	0.000502668	0.00719182	0.00187535	0.00187535	TRUE	0.0106	No
ENSMUSG00000000440	Pparg	341	418	436	376	320	371	434	422	278	592	478	286	340	418	491	437	322	369	445	400	289	473	426	296	392.18	396	388	0.981	-0.028	-0.201	0.840899	0.925974	0.0317768	0.0099203	0.0246804	0.0246804	TRUE	0.129572	No
ENSMUSG00000000441	Raf1	2724	2696	2642	2595	2949	2630	2248	2436	2412	3155	2450	2285	2716	2696	2978	3019	2964	2617	2303	2312	2510	2519	2182	2363	2598.25	2832	2365	0.835	-0.26	-4.875	1.08904e-06	1.79142e-05	0.00294382	0.00646597	0.00370066	0.00370066	TRUE	0.0179849	No
ENSMUSG00000000486	2001-09-01	76	66	86	68	63	59	81	81	102	107	105	91	76	66	97	79	63	59	83	77	106	85	94	94	81.58	73	90	1.229	0.297	2.119	0.0340725	0.117309	0.00969002	0.0254112	0.0158541	0.0158541	TRUE	0.220987	No
ENSMUSG00000000489	Pdgfb	1474	1361	1324	1104	1073	1530	1388	1291	1130	1390	1785	1276	1470	1361	1492	1284	1078	1522	1422	1225	1176	1110	1590	1320	1337.55	1368	1307	0.955	-0.066	-0.661	0.508553	0.717873	0.0162315	0.00704478	0.013648	0.013648	TRUE	0.138653	No
ENSMUSG00000000530	Acvrl1	1159	1070	1167	954	884	1171	1240	1303	995	1403	1492	1158	1156	1070	1316	1110	888	1165	1270	1237	1036	1120	1329	1198	1157.79	1118	1198	1.072	0.101	1.154	0.24832	0.475041	0.0107058	0.00722999	0.0101561	0.0101561	TRUE	0.123636	No
ENSMUSG00000000531	Grasp	330	341	359	279	242	381	343	354	328	333	462	361	329	341	405	325	243	379	351	336	341	266	411	373	341.75	337	346	1.028	0.04	0.329	0.742271	0.874454	0.0220498	0.0105207	0.0184601	0.0184601	TRUE	0.217426	No
ENSMUSG00000000532	Acvr1b	501	514	470	427	541	498	480	552	582	661	575	499	500	514	530	497	544	496	492	524	606	528	512	516	521.38	514	530	1.031	0.044	0.723	0.469492	0.685991	0.00143748	0.00891215	0.00347996	0.00347996	TRUE	0.0572016	No
ENSMUSG00000000538	Tom1l2	3363	3633	2856	2857	3463	3207	2964	3380	3205	4106	3139	2809	3354	3634	3219	3323	3480	3191	3036	3208	3336	3278	2795	2905	3229.95	3367	3093	0.919	-0.123	-2.256	0.0240422	0.0890253	0.0032893	0.00634587	0.00394023	0.00394023	TRUE	0.0278031	No
ENSMUSG00000000544	Gpa33	0	0	0	0	0	0	0	0	0	1	0	0	0	0	0	0	0	0	0	0	0	1	0	0	0.07	0	0	1.27	0.345	0.111	0.911809	NA	1e-08	23.9914	12	12	TRUE	0.186466	No
ENSMUSG00000000552	Zfp385a	414	522	385	372	303	528	471	455	430	524	521	469	413	522	434	433	305	525	482	432	448	418	464	485	446.72	439	455	1.036	0.052	0.467	0.640847	0.810968	0.0181061	0.00942356	0.0154695	0.0154695	TRUE	0.267385	No
ENSMUSG00000000555	Itga5	1080	1168	903	923	1035	1066	1205	1271	1156	1633	1552	1085	1077	1168	1018	1074	1040	1061	1234	1206	1203	1304	1382	1122	1157.43	1073	1242	1.158	0.212	3.683	0.000230116	0.00194467	0.00274948	0.00723041	0.00389088	0.00389088	TRUE	0.037564	No
ENSMUSG00000000560	Gabra2	1	4	2	2	0	4	3	2	1	3	3	3	1	4	2	2	0	4	3	2	1	2	3	3	2.31	2	2	1.047	0.066	0.093	0.925961	0.96613	1e-08	0.696066	0.293756	0.293756	TRUE	0.197498	No
ENSMUSG00000000561	Wdr77	858	929	823	757	959	896	842	823	772	1104	917	834	856	929	928	881	964	892	862	781	803	881	817	863	871.33	908	834	0.919	-0.121	-2.412	0.0158774	0.0652438	0.00098639	0.00768306	0.00250738	0.00250738	TRUE	0.0121442	No
ENSMUSG00000000562	Adora3	0	0	0	0	0	0	0	0	0	0	0	0	0	0	0	0	0	0	0	0	0	0	0	0	0	0	0	NA	NA	NA	NA	NA	NA	NA	NA	NA	NA	NA	NA
ENSMUSG00000000563	Atp5f1	29026	27520	27145	27929	31437	30294	22336	26644	23717	32314	24253	24276	28945	27525	30599	32489	31594	30145	22879	25285	24684	25795	21597	25109	27220.5	30216	24225	0.802	-0.319	-5.73	1.0052e-08	2.79272e-07	0.00398159	0.00591049	0.00442492	0.00442492	TRUE	0.0352995	No
ENSMUSG00000000567	Sox9	99	86	66	42	68	121	143	149	107	136	143	68	99	86	74	49	68	120	146	141	111	109	127	70	100.18	83	117	1.417	0.503	2.457	0.0139915	0.0588865	0.0660479	0.021778	0.0499615	0.0499615	TRUE	0.321934	No
ENSMUSG00000000568	Hnrnpd	1536	1481	1367	1316	1644	1405	1279	1430	1507	1846	1432	1406	1532	1481	1541	1531	1652	1398	1310	1357	1568	1474	1275	1454	1464.48	1522	1406	0.924	-0.115	-1.896	0.058021	0.175004	0.003801	0.00694138	0.0045777	0.0045777	TRUE	0.0385734	No
ENSMUSG00000000579	Dynlt1c	113	102	127	101	98	96	140	95	127	161	124	99	113	102	143	117	98	96	143	90	132	129	110	102	114.7	112	118	1.059	0.082	0.597	0.550361	0.750344	0.0177665	0.0197621	0.0184752	0.0184752	TRUE	0.189316	No
ENSMUSG00000000581	C1d	1268	1155	1196	1109	1289	1188	1193	1343	1093	1497	1309	1100	1264	1155	1348	1290	1295	1182	1222	1275	1138	1195	1166	1138	1222.33	1256	1189	0.947	-0.078	-1.525	0.127241	0.305337	0.00173155	0.00715722	0.00298389	0.00298389	TRUE	0.0189613	No
ENSMUSG00000000594	Gm2a	546	563	502	469	480	513	892	850	790	1003	881	944	544	563	566	546	482	510	914	807	822	801	785	976	693	535	851	1.588	0.668	9.575	1.01843e-21	2.5847e-19	0.00458938	0.00815426	0.00546715	0.00546715	TRUE	0.0631473	No
ENSMUSG00000000600	Krit1	1215	1116	981	1047	1285	1188	1024	1244	1144	1650	1218	1107	1212	1116	1106	1218	1291	1182	1049	1181	1191	1317	1085	1145	1174.33	1188	1161	0.978	-0.032	-0.504	0.613937	0.795219	0.00417692	0.00721057	0.00485146	0.00485146	TRUE	0.0545233	No
ENSMUSG00000000605	Clcn4	2105	2220	1769	1843	2442	2056	1818	2253	1854	2434	1917	1828	2099	2220	1994	2144	2454	2046	1862	2138	1930	1943	1707	1891	2035.69	2160	1912	0.885	-0.176	-2.772	0.00557713	0.0282998	0.00495852	0.00663567	0.00532493	0.00532493	TRUE	0.0553091	No
ENSMUSG00000000606	Vmn2r88	0	0	0	0	0	0	0	0	0	0	0	0	0	0	0	0	0	0	0	0	0	0	0	0	0	0	0	NA	NA	NA	NA	NA	NA	NA	NA	NA	NA	NA	NA
ENSMUSG00000000617	Grm6	0	0	0	0	0	0	0	0	0	0	0	0	0	0	0	0	0	0	0	0	0	0	0	0	0	0	0	NA	NA	NA	NA	NA	NA	NA	NA	NA	NA	NA	NA
ENSMUSG00000000627	Sema4f	7	11	12	7	5	14	5	18	12	17	16	16	7	11	14	8	5	14	5	17	12	14	14	17	11.47	10	13	1.355	0.438	1.245	0.212962	0.43071	0.0372157	0.14493	0.0889399	0.0889399	TRUE	0.318399	No
ENSMUSG00000000628	Hk2	5616	5553	4367	4635	7160	5328	4365	5399	4852	6526	4582	4142	5600	5554	4923	5392	7196	5302	4471	5124	5050	5209	4080	4284	5182.06	5661	4703	0.831	-0.267	-2.921	0.00348798	0.0193375	0.0147854	0.00615978	0.0118925	0.0118925	TRUE	0.219555	No
ENSMUSG00000000631	Myo18a	4387	4386	3717	3434	4873	4140	3957	4097	4373	5309	4508	3793	4375	4387	4190	3995	4897	4120	4053	3888	4551	4238	4014	3923	4219.27	4327	4111	0.95	-0.074	-1.288	0.197735	0.410809	0.00422359	0.00623004	0.0045239	0.0045239	TRUE	0.0518028	No
ENSMUSG00000000632	Sez6	27	20	19	3	10	17	7	10	13	26	20	12	27	20	21	3	10	17	7	9	14	21	18	12	15	16	14	0.825	-0.278	-0.722	0.470572	0.686784	0.172332	0.112241	0.147762	0.147762	TRUE	0.197088	No
ENSMUSG00000000673	Haao	9	5	4	4	9	3	9	9	8	16	9	24	9	5	5	5	9	3	9	9	8	13	8	25	8.91	6	12	2.021	1.015	2.349	0.0188216	0.074244	0.112634	0.185021	0.140506	0.140506	TRUE	1.06648	No
ENSMUSG00000000682	Cd52	86	138	109	51	71	118	307	272	357	399	330	296	86	138	123	59	71	117	314	258	372	319	294	306	204.79	99	310	3.127	1.645	9.83	8.37042e-23	2.47842e-20	0.0466501	0.0136432	0.0335356	0.0335356	TRUE	0.370968	No
ENSMUSG00000000686	Abhd15	222	234	158	189	258	233	235	288	246	325	311	215	221	234	178	220	259	232	241	273	256	259	277	222	239.44	224	255	1.137	0.185	2.006	0.0449014	0.145713	0.00574431	0.0125154	0.00802766	0.00802766	TRUE	0.109306	No
ENSMUSG00000000690	Hoxb6	3	6	0	3	8	4	0	1	3	4	7	3	3	6	0	3	8	4	0	1	3	3	6	3	3.43	4	3	0.68	-0.557	-0.804	0.421643	0.647302	0.317549	0.471669	0.395053	0.395053	TRUE	0.223213	No
ENSMUSG00000000693	Loxl3	205	234	155	135	192	224	236	239	241	289	397	224	204	234	175	157	193	223	242	227	251	231	354	232	226.78	198	256	1.293	0.371	2.872	0.00407675	0.0219398	0.0234394	0.0128875	0.0195103	0.0195103	TRUE	0.406342	No
ENSMUSG00000000701	Tcl1b5	0	0	0	0	0	0	0	0	0	0	0	0	0	0	0	0	0	0	0	0	0	0	0	0	0	0	0	NA	NA	NA	NA	NA	NA	NA	NA	NA	NA	NA	NA
ENSMUSG00000000706	Btn1a1	0	0	0	0	0	0	0	0	0	0	0	0	0	0	0	0	0	0	0	0	0	0	0	0	0	0	0	NA	NA	NA	NA	NA	NA	NA	NA	NA	NA	NA	NA
ENSMUSG00000000708	Kat2b	2488	2795	2390	2274	3102	2686	2462	2827	2558	3274	2621	2421	2481	2796	2694	2645	3117	2673	2522	2683	2662	2614	2334	2504	2643.73	2734	2553	0.934	-0.099	-1.719	0.0856695	0.230601	0.00388043	0.0064554	0.00441667	0.00441667	TRUE	0.0585353	No
ENSMUSG00000000711	Rab5b	2662	2534	2305	2379	2714	2650	2391	2733	2291	3087	2638	2410	2655	2534	2598	2767	2728	2637	2449	2594	2384	2464	2349	2493	2554.37	2653	2456	0.926	-0.112	-2.982	0.00286396	0.0164247	0.000652736	0.00647651	0.00162447	0.00162447	TRUE	0.00941597	No
ENSMUSG00000000724	Cryba1	0	0	0	0	2	0	0	0	0	0	0	0	0	0	0	0	2	0	0	0	0	0	0	0	0.17	0	0	0.467	-1.097	-0.352	0.724723	NA	0.00216805	9.53178	12	12	TRUE	0.839742	No
ENSMUSG00000000730	Dnmt3l	13	12	4	6	11	17	17	12	19	20	17	12	13	12	5	7	11	17	17	11	20	16	15	12	13.04	11	15	1.41	0.496	1.562	0.118309	0.290175	0.000900673	0.128181	0.0662451	0.0662451	TRUE	0.220509	No
ENSMUSG00000000731	Aire	0	4	1	1	2	0	1	1	1	0	2	0	0	4	1	1	2	0	1	1	1	0	2	0	1.09	1	1	0.573	-0.804	-0.712	0.476416	NA	1e-08	1.46784	0.862994	0.862994	TRUE	0.416836	No
ENSMUSG00000000732	Icosl	270	325	215	183	255	305	311	355	263	376	343	333	269	325	242	213	256	304	319	337	274	300	305	344	290.71	268	313	1.165	0.221	2.198	0.027947	0.100077	0.0108738	0.0113404	0.011041	0.011041	TRUE	0.122566	No
ENSMUSG00000000738	Spg7	0	0	0	0	0	0	0	0	0	0	0	0	0	0	0	0	0	0	0	0	0	0	0	0	0	0	0	NA	NA	NA	NA	NA	NA	NA	NA	NA	NA	NA	NA
ENSMUSG00000000739	Sult5a1	50	44	47	36	35	40	59	67	54	64	76	92	50	44	53	42	35	40	60	64	56	51	68	95	54.82	44	66	1.492	0.577	3.243	0.00118187	0.00789676	0.0214973	0.034957	0.0264272	0.0264272	TRUE	0.423897	No
ENSMUSG00000000740	Rpl13	0	0	0	0	0	0	0	0	0	0	0	0	0	0	0	0	0	0	0	0	0	0	0	0	0	0	0	NA	NA	NA	NA	NA	NA	NA	NA	NA	NA	NA	NA
ENSMUSG00000000743	Chmp1a	1605	1550	1382	1347	1587	1585	1526	1633	1474	1939	1975	1396	1601	1550	1558	1567	1595	1577	1563	1550	1534	1548	1759	1444	1570.42	1575	1566	0.995	-0.007	-0.15	0.880687	0.94366	0.00164756	0.00686788	0.00262833	0.00262833	TRUE	0.0451037	No
ENSMUSG00000000751	Rpa1	1148	1213	930	988	1314	1241	1081	1149	1098	1422	1055	1038	1145	1213	1048	1149	1321	1235	1107	1090	1143	1135	939	1074	1133.32	1185	1081	0.912	-0.133	-2.03	0.0423244	0.139186	0.00437665	0.00725974	0.00530306	0.00530306	TRUE	0.0512465	No
ENSMUSG00000000753	Serpinf1	611	645	512	524	561	646	850	923	880	1042	1289	799	609	645	577	610	564	643	871	876	916	832	1148	826	759.69	608	912	1.499	0.584	7.08	1.44149e-12	8.73028e-11	0.00855934	0.00795216	0.00842987	0.00842987	TRUE	0.198675	No
ENSMUSG00000000759	Tubgcp3	666	645	638	554	680	629	642	677	627	806	691	623	664	645	719	644	683	626	658	642	653	643	615	644	653.16	664	642	0.968	-0.047	-0.921	0.357182	0.589734	1e-08	0.0082947	0.00214982	0.00214982	TRUE	0.0194442	No
ENSMUSG00000000766	Oprm1	0	4	1	2	1	3	5	6	3	6	4	10	0	4	1	2	1	3	5	6	3	5	4	10	3.67	2	6	2.829	1.501	2.348	0.018857	0.0742932	1e-08	0.440242	0.227133	0.227133	TRUE	0.410375	No
ENSMUSG00000000776	Polr3d	448	497	421	389	373	423	475	433	376	548	465	361	447	497	475	453	375	421	487	411	391	437	414	373	431.7	445	419	0.943	-0.084	-1.018	0.308787	0.541581	0.00672431	0.00954785	0.0075245	0.0075245	TRUE	0.071502	No
ENSMUSG00000000782	Tcf7	14	23	16	11	20	34	25	19	31	27	21	22	14	23	18	13	20	34	26	18	32	22	19	23	21.72	20	23	1.129	0.176	0.656	0.511547	0.720345	0.0411896	0.079312	0.0567347	0.0567347	TRUE	0.605156	No
ENSMUSG00000000787	Ddx3x	4844	5089	4463	4255	5458	4816	5095	5541	5186	6419	5759	4740	4831	5090	5031	4950	5485	4792	5219	5258	5398	5124	5128	4903	5100.7	5030	5172	1.028	0.04	0.978	0.328018	0.560908	0.00151731	0.00616469	0.00221989	0.00221989	TRUE	0.0245769	No
ENSMUSG00000000791	Il12rb1	1	3	2	0	2	1	2	6	4	5	4	0	1	3	2	0	2	1	2	6	4	4	4	0	2.39	2	3	2.102	1.072	1.405	0.159951	0.355647	1e-08	0.672604	0.358132	0.358132	TRUE	0.213081	No
ENSMUSG00000000792	Slc5a5	2	3	4	4	0	1	1	2	1	6	2	3	2	3	5	5	0	1	1	2	1	5	2	3	2.4	3	2	0.937	-0.094	-0.127	0.898931	0.9532	1e-08	0.670929	0.372117	0.372117	TRUE	0.194339	No
ENSMUSG00000000794	Kcnn3	66	60	66	76	78	57	82	88	85	164	115	104	66	60	74	88	78	57	84	84	88	131	102	108	85.05	70	100	1.418	0.504	3.297	0.000978297	0.00674224	0.0197623	0.024612	0.0214728	0.0214728	TRUE	0.260612	No
ENSMUSG00000000804	Usp32	839	811	668	692	899	841	806	988	814	1060	893	750	837	811	753	805	903	837	826	938	847	846	795	776	831.14	824	838	1.016	0.023	0.384	0.700898	0.848834	0.0025708	0.00777161	0.0039674	0.0039674	TRUE	0.0412247	No
ENSMUSG00000000805	Car4	685	725	642	507	401	536	636	560	394	630	546	463	683	725	724	590	403	533	651	531	410	503	486	479	559.92	610	510	0.837	-0.257	-1.856	0.0634253	0.187312	0.034092	0.0087015	0.0258117	0.0258117	TRUE	0.319378	No
ENSMUSG00000000811	Txnrd3	412	413	334	324	432	373	331	401	355	434	360	339	411	413	377	377	434	371	339	381	369	346	321	351	374.11	397	351	0.883	-0.18	-2.641	0.00827731	0.0387203	0.00136559	0.0101168	0.00400825	0.00400825	TRUE	0.0245869	No
ENSMUSG00000000817	Fasl	0	4	0	0	5	1	3	7	2	1	3	4	0	4	0	0	5	1	3	7	2	1	3	4	2.45	2	3	1.883	0.913	1.065	0.287072	0.518644	0.55388	0.656544	0.605063	0.605063	TRUE	0.413726	No
ENSMUSG00000000823	Zfp512b	160	170	139	174	202	186	148	194	185	235	190	179	160	170	157	202	203	185	152	184	193	188	169	185	178.91	180	178	0.995	-0.008	-0.08	0.936406	0.97136	0.00426439	0.01477	0.00804814	0.00804814	TRUE	0.0569606	No
ENSMUSG00000000826	Dnajc5	2060	2255	1903	1832	2219	2096	2194	2263	2195	2829	2453	2109	2054	2255	2145	2131	2230	2086	2247	2148	2285	2258	2184	2181	2183.76	2150	2217	1.031	0.044	1.201	0.22983	0.451278	0.000510532	0.00658252	0.00148948	0.00148948	TRUE	0.00718355	No
ENSMUSG00000000827	Tpd52l2	1513	1513	1372	1293	1415	1481	1597	1498	1281	1734	1658	1413	1509	1513	1547	1504	1422	1474	1636	1422	1333	1384	1476	1461	1473.44	1495	1452	0.971	-0.042	-0.812	0.416775	0.642978	0.00215627	0.00693476	0.00316019	0.00316019	TRUE	0.0465885	No
ENSMUSG00000000838	Fmr1	541	580	542	532	626	547	567	646	614	794	717	587	539	580	611	619	629	544	581	613	639	634	638	607	602.93	587	619	1.055	0.078	1.352	0.176445	0.379936	0.00111584	0.00849821	0.00308317	0.00308317	TRUE	0.0190438	No
ENSMUSG00000000861	Bcl11a	59	55	51	47	97	46	46	61	80	65	46	81	59	55	57	55	97	46	47	58	83	52	41	84	61.18	62	61	0.984	-0.024	-0.107	0.914808	0.960222	0.0651472	0.0319315	0.0536175	0.0536175	TRUE	0.292469	No
ENSMUSG00000000869	Il4	7	12	8	6	9	7	6	5	8	7	7	9	7	12	9	7	9	7	6	5	8	6	6	9	7.61	8	7	0.783	-0.353	-0.927	0.353732	0.586582	1e-08	0.215477	0.076561	0.076561	TRUE	0.13285	No
ENSMUSG00000000876	Pxmp4	856	767	724	742	950	930	686	744	732	904	749	709	854	767	816	863	955	925	703	706	762	722	667	733	789.39	863	716	0.828	-0.272	-4.42	9.85964e-06	0.000125534	0.00304748	0.00787313	0.0041885	0.0041885	TRUE	0.0368756	No
ENSMUSG00000000881	Dlg3	204	218	173	153	179	202	173	187	182	227	242	193	203	218	195	178	180	201	177	177	189	181	215	200	192.98	196	190	0.969	-0.045	-0.517	0.605452	0.789412	1e-08	0.0141198	0.00581115	0.00581115	TRUE	0.0500708	No
ENSMUSG00000000884	Gnb1l	147	90	103	97	114	132	99	104	106	131	110	90	147	90	116	113	115	131	101	99	110	105	98	93	109.79	119	101	0.851	-0.232	-1.932	0.0533984	0.164951	0.0066373	0.0203844	0.0117299	0.0117299	TRUE	0.148401	No
ENSMUSG00000000889	Dbh	100	68	107	108	89	119	97	137	156	135	85	86	100	68	121	126	89	118	99	130	162	108	76	89	107.17	104	111	1.068	0.096	0.505	0.613468	0.794949	0.0536749	0.0207406	0.0422164	0.0422164	TRUE	0.341733	No
ENSMUSG00000000901	Mmp11	1981	1545	1579	1426	1351	2210	1348	1482	1517	1956	1695	1588	1975	1545	1780	1659	1358	2199	1381	1406	1579	1561	1509	1642	1632.98	1753	1513	0.863	-0.212	-2.117	0.0342312	0.117729	0.0164379	0.00682896	0.0138456	0.0138456	TRUE	0.182069	No
ENSMUSG00000000902	Smarcb1	483	412	417	381	395	497	484	448	446	552	536	466	482	412	470	443	397	495	496	425	464	441	477	482	456.96	450	464	1.031	0.045	0.631	0.528174	0.733266	0.00334335	0.00934353	0.0050148	0.0050148	TRUE	0.0397816	No
ENSMUSG00000000903	Vpreb3	0	2	1	3	0	0	0	0	3	6	0	2	0	2	1	3	0	0	0	0	3	5	0	2	1.38	1	2	1.557	0.639	0.505	0.613794	0.795118	2.01972	1.15941	1.53943	1.53943	TRUE	0.244795	No
ENSMUSG00000000915	Hip1r	646	544	602	532	516	515	589	662	497	669	678	551	644	544	679	619	519	512	603	628	517	534	604	570	581.11	586	576	0.984	-0.024	-0.285	0.775616	0.892952	0.00829804	0.00859758	0.00838068	0.00838068	TRUE	0.0707567	No
ENSMUSG00000000916	Nsun5	283	294	280	265	254	243	258	261	231	412	327	222	282	294	316	308	255	242	264	248	240	329	291	230	274.94	283	267	0.947	-0.078	-0.759	0.447618	0.670018	0.0114537	0.0116551	0.0115122	0.0115122	TRUE	0.154109	No
ENSMUSG00000000934	Top1mt	144	119	107	114	131	126	139	136	100	178	150	135	144	119	121	133	132	125	142	129	104	142	134	140	130.31	129	132	1.025	0.035	0.341	0.733366	0.869736	1e-08	0.0180964	0.00780083	0.00780083	TRUE	0.105754	No
ENSMUSG00000000938	Hoxa10	2	0	0	1	3	0	0	0	2	0	0	1	2	0	0	1	3	0	0	0	2	0	0	1	0.77	1	0	0.472	-1.082	-0.712	0.476217	NA	1.55652	2.06718	1.87098	1.87098	TRUE	0.359448	No
ENSMUSG00000000942	Hoxa4	0	0	0	0	0	0	0	0	0	0	0	0	0	0	0	0	0	0	0	0	0	0	0	0	0	0	0	NA	NA	NA	NA	NA	NA	NA	NA	NA	NA	NA	NA
ENSMUSG00000000948	Gm38393	316	349	332	298	354	364	230	242	246	328	179	270	315	349	374	347	356	362	236	230	256	262	159	279	293.74	350	237	0.676	-0.566	-5.13	2.89583e-07	5.58522e-06	0.0153527	0.0112838	0.0140301	0.0140301	TRUE	0.298874	No
ENSMUSG00000000957	Mmp14	1001	811	742	856	1001	870	1222	1277	1132	1570	1411	1368	998	811	836	996	1006	866	1252	1212	1178	1253	1256	1415	1089.97	919	1261	1.372	0.457	6.509	7.58244e-11	3.31245e-09	0.00581317	0.00731573	0.00614686	0.00614686	TRUE	0.043278	No
ENSMUSG00000000958	Slc7a7	93	85	56	73	74	100	105	123	114	142	176	110	93	85	63	85	74	100	108	117	119	113	157	114	102.21	83	121	1.453	0.539	4.019	5.83879e-05	0.000600749	0.0125322	0.0214632	0.0157671	0.0157671	TRUE	0.223243	No
ENSMUSG00000000959	Oxa1l	2168	2006	1859	1806	2034	2117	1672	1845	1737	2358	1825	1685	2162	2006	2096	2101	2044	2107	1713	1751	1808	1882	1625	1743	1919.76	2086	1754	0.841	-0.25	-5.894	3.78045e-09	1.17828e-07	0.00110562	0.006683	0.00206937	0.00206937	TRUE	0.0166568	No
ENSMUSG00000000976	Heatr6	300	318	263	254	304	254	311	299	256	390	321	294	299	318	296	295	306	253	319	284	266	311	286	304	294.79	294	295	1.002	0.003	0.04	0.967858	0.98544	0.00175944	0.0112645	0.00485005	0.00485005	TRUE	0.0573095	No
ENSMUSG00000000982	Ccl3	2	0	6	0	2	3	8	11	3	12	19	2	2	0	7	0	2	3	8	10	3	10	17	2	5.34	2	8	3.715	1.893	2.759	0.00579318	0.0291612	0.473319	0.304664	0.392501	0.392501	TRUE	0.321105	No
ENSMUSG00000000983	Wfdc18	3	0	5	3	0	2	2	2	1	6	8	2	3	0	6	3	0	2	2	2	1	5	7	2	2.76	2	3	1.396	0.481	0.627	0.530377	0.735044	0.37496	0.584697	0.473496	0.473496	TRUE	0.292829	No
ENSMUSG00000001014	Icam4	12	9	14	13	8	5	33	20	8	19	27	13	12	9	16	15	8	5	34	19	8	15	24	13	14.89	11	19	1.769	0.823	2.24	0.0250686	0.0920685	0.125226	0.113025	0.120439	0.120439	TRUE	0.225717	No
ENSMUSG00000001016	Ilf2	634	739	632	581	691	734	639	707	668	916	753	637	632	739	712	676	694	730	655	671	695	731	671	659	688.82	697	680	0.976	-0.035	-0.638	0.523274	0.7295	0.00117275	0.00816825	0.00288157	0.00288157	TRUE	0.0259422	No
ENSMUSG00000001017	Chtop	2718	2805	2367	2344	2816	2710	2400	2623	2471	3135	2654	2406	2710	2806	2668	2727	2830	2697	2458	2489	2572	2503	2363	2489	2609.28	2740	2479	0.905	-0.145	-4.387	1.1473e-05	0.000143876	0.000276245	0.00646337	0.00118443	0.00118443	TRUE	0.00656656	No
ENSMUSG00000001018	Snapin	1905	1720	1681	1742	2000	1950	1433	1719	1542	2051	1836	1605	1900	1720	1895	2026	2010	1940	1468	1631	1605	1637	1635	1660	1760.67	1915	1606	0.839	-0.253	-5.089	3.60899e-07	6.7475e-06	0.00191393	0.0067581	0.00300475	0.00300475	TRUE	0.0308786	No
ENSMUSG00000001020	S100a4	2	6	4	4	7	6	7	15	18	16	9	14	2	6	5	5	7	6	7	14	19	13	8	14	8.8	5	12	2.486	1.314	3.232	0.00122926	0.00817242	1e-08	0.187219	0.0964086	0.0964086	TRUE	0.112079	No
ENSMUSG00000001021	S100a3	2	1	0	0	2	0	0	0	0	1	0	0	2	1	0	0	2	0	0	0	0	1	0	0	0.48	1	0	0.289	-1.791	-1.04	0.298533	NA	1e-08	3.30539	2.66099	2.66099	TRUE	0.0808276	No
ENSMUSG00000001023	S100a5	1	0	0	0	0	0	0	0	0	0	0	2	1	0	0	0	0	0	0	0	0	0	0	2	0.26	0	0	1.27	0.345	0.126	0.899948	NA	1e-08	6.25109	8.86478	8.86478	TRUE	1.00214	No
ENSMUSG00000001025	S100a6	1284	1314	1174	1173	1142	1349	1935	1629	1592	2175	2335	1807	1280	1314	1323	1365	1148	1342	1982	1546	1657	1736	2079	1869	1553.5	1295	1812	1.399	0.484	6.451	1.11153e-10	4.61617e-09	0.00722559	0.00687895	0.00744687	0.00744687	TRUE	0.0651386	No
ENSMUSG00000001027	Scn4a	383	333	347	329	737	460	236	320	352	399	294	361	382	333	391	383	741	458	242	304	366	319	262	373	379.4	448	311	0.694	-0.527	-3.035	0.00240589	0.0141948	0.0571365	0.0100574	0.0408285	0.0408285	TRUE	1.21583	No
ENSMUSG00000001029	Icam2	742	809	684	541	586	853	815	688	621	774	1094	724	740	809	771	629	589	849	835	653	646	618	974	749	738.51	731	746	1.02	0.028	0.233	0.815687	0.913048	0.0249956	0.00801239	0.0197718	0.0197718	TRUE	0.274861	No
ENSMUSG00000001034	Mapk7	220	189	181	172	149	193	212	239	161	270	255	196	219	189	204	200	150	192	217	227	168	216	227	203	200.93	192	210	1.091	0.126	1.216	0.224151	0.444494	0.00875198	0.0137926	0.0104546	0.0104546	TRUE	0.132264	No
ENSMUSG00000001036	Epn2	1057	1002	921	814	977	926	961	1051	832	1148	1092	999	1054	1002	1038	947	982	921	984	997	866	916	972	1033	976.2	991	961	0.97	-0.043	-0.779	0.436177	0.660608	0.00208794	0.00748633	0.00346353	0.00346353	TRUE	0.0280192	No
ENSMUSG00000001039	B9d1	137	96	78	74	84	105	117	104	75	111	123	112	137	96	88	86	84	104	120	99	78	89	110	116	100.51	99	102	1.022	0.032	0.214	0.830417	0.920389	0.0212471	0.0217264	0.021408	0.021408	TRUE	0.342396	No
ENSMUSG00000001052	Sec24b	716	633	632	613	734	651	716	745	635	913	800	708	714	633	712	713	738	648	733	707	661	729	712	732	702.74	693	712	1.029	0.041	0.75	0.453224	0.673351	0.00113656	0.00812236	0.00289733	0.00289733	TRUE	0.0218782	No
ENSMUSG00000001053	N4bp3	407	381	339	267	272	382	375	385	287	391	537	324	406	381	382	311	273	380	384	365	299	312	478	335	358.9	356	362	1.019	0.027	0.218	0.827111	0.918679	0.0237177	0.0102976	0.0195404	0.0195404	TRUE	0.291947	No
ENSMUSG00000001054	Rmnd5b	387	396	319	332	344	412	356	374	342	450	467	330	386	396	360	386	346	410	365	355	356	359	416	341	372.95	381	365	0.96	-0.058	-0.835	0.403507	0.631898	0.00191897	0.0101301	0.0043308	0.0043308	TRUE	0.0552399	No
ENSMUSG00000001056	Nhp2	451	413	354	361	401	528	439	463	467	523	686	431	450	413	399	420	403	525	450	439	486	417	611	446	454.96	435	475	1.091	0.126	1.248	0.211895	0.429473	0.014322	0.00935894	0.0124631	0.0124631	TRUE	0.237903	No
ENSMUSG00000001062	Vps9d1	633	610	603	530	593	658	595	749	644	790	760	630	631	610	680	617	596	655	609	711	670	631	677	652	644.82	632	658	1.043	0.061	1.081	0.279756	0.510998	0.00113673	0.00832629	0.00296811	0.00296811	TRUE	0.0184986	No
ENSMUSG00000001065	Zfp276	0	0	0	0	0	0	0	0	0	0	0	0	0	0	0	0	0	0	0	0	0	0	0	0	0	0	0	NA	NA	NA	NA	NA	NA	NA	NA	NA	NA	NA	NA
ENSMUSG00000001076	C1ql4	0	2	0	0	1	1	0	0	1	0	0	0	0	2	0	0	1	1	0	0	1	0	0	0	0.42	1	0	0.361	-1.471	-0.825	0.409447	NA	1e-08	3.80389	2.81113	2.81113	TRUE	0.281594	No
ENSMUSG00000001082	Mfsd10	141	153	137	131	154	183	192	191	160	235	198	197	141	153	154	152	155	182	197	181	167	188	176	204	170.79	156	186	1.185	0.245	2.693	0.00707849	0.0342856	1e-08	0.0151943	0.00605641	0.00605641	TRUE	0.0731266	No
ENSMUSG00000001089	Luzp1	1722	1624	1589	1437	1702	1676	1808	1803	1737	2237	1968	1839	1717	1624	1791	1672	1710	1668	1852	1711	1808	1786	1752	1902	1749.47	1697	1802	1.062	0.086	2.132	0.0329741	0.114241	0.000602583	0.0067639	0.00177693	0.00177693	TRUE	0.00904551	No
ENSMUSG00000001095	Slc13a2	1	0	0	0	0	0	2	1	0	0	0	1	1	0	0	0	0	0	2	1	0	0	0	1	0.42	0	1	2.457	1.297	0.718	0.472686	NA	1e-08	3.81299	2.97631	2.97631	TRUE	0.272835	No
ENSMUSG00000001098	Kctd10	2070	1981	1973	1594	1824	2067	2208	2139	1777	2453	2452	2041	2064	1981	2224	1854	1833	2057	2262	2030	1849	1958	2183	2111	2033.96	2002	2066	1.032	0.045	0.713	0.475749	0.691011	0.0046265	0.00663634	0.00520867	0.00520867	TRUE	0.0359555	No
ENSMUSG00000001100	Poldip2	2851	2786	2588	2550	2980	2973	2431	2623	2449	3202	2829	2299	2843	2787	2917	2966	2995	2958	2490	2489	2549	2556	2519	2378	2703.98	2911	2497	0.858	-0.221	-6.585	4.54135e-11	2.06283e-09	0.000356729	0.00644195	0.00125045	0.00125045	TRUE	0.00663868	No
ENSMUSG00000001103	Sebox	0	0	2	1	1	1	0	1	3	1	3	0	0	0	2	1	1	1	0	1	3	1	3	0	1.08	1	1	1.427	0.513	0.457	0.647809	NA	1e-08	1.48334	0.846726	0.846726	TRUE	0.130641	No
ENSMUSG00000001105	Ift20	903	895	930	930	939	1041	902	844	927	1170	1065	941	900	895	1048	1082	944	1036	924	801	965	934	948	973	954.23	984	924	0.939	-0.09	-1.342	0.179653	0.384535	0.00447	0.00752397	0.00544631	0.00544631	TRUE	0.052	No
ENSMUSG00000001119	Col6a1	2268	2549	1880	2032	2594	2559	3079	3086	2857	3751	3646	3036	2262	2549	2119	2364	2607	2546	3154	2929	2974	2994	3247	3140	2740.39	2408	3073	1.276	0.351	6.238	4.44047e-10	1.6745e-08	0.00358251	0.00643412	0.00420094	0.00420094	TRUE	0.0423626	No
ENSMUSG00000001120	Pcbp3	75	74	69	70	82	101	97	100	73	73	94	85	75	74	78	81	82	101	99	95	76	58	84	88	82.59	82	83	1.014	0.02	0.14	0.888598	0.948324	0.0137109	0.0251714	0.0178871	0.0178871	TRUE	0.235788	No
ENSMUSG00000001123	Lgals9	876	905	821	655	652	901	921	890	747	971	1372	863	874	905	925	762	655	897	943	845	777	775	1222	893	872.74	836	909	1.087	0.121	1.04	0.298207	0.529392	0.023406	0.00768009	0.0182054	0.0182054	TRUE	0.347756	No
ENSMUSG00000001127	Araf	2115	2223	2076	2154	2174	2308	1892	2145	1853	2449	2256	1964	2109	2223	2340	2506	2185	2297	1938	2036	1929	1955	2009	2031	2129.78	2277	1983	0.871	-0.199	-4.356	1.32237e-05	0.000163269	0.00158427	0.00660104	0.00252367	0.00252367	TRUE	0.0295919	No
ENSMUSG00000001128	Cfp	245	284	229	234	260	326	524	498	391	512	567	503	244	284	258	272	261	324	537	473	407	409	505	520	374.55	274	475	1.731	0.792	8.395	4.65877e-17	6.09056e-15	0.00983034	0.0101118	0.0099115	0.0099115	TRUE	0.0940689	No
ENSMUSG00000001131	Timp1	37	68	36	46	30	65	583	471	366	746	738	432	37	68	41	54	30	65	597	447	381	596	657	447	284.87	49	521	10.633	3.411	18.377	2.02477e-75	8.09352e-72	0.0589584	0.0114529	0.038052	0.038052	TRUE	0.0844157	No
ENSMUSG00000001134	Uxt	518	427	513	473	519	598	403	501	415	547	473	441	517	427	578	550	522	595	413	475	432	437	421	456	485.25	532	439	0.827	-0.275	-3.472	0.000516637	0.00387999	0.00614737	0.00914003	0.00696299	0.00696299	TRUE	0.11156	No
ENSMUSG00000001138	Cnnm3	389	352	330	308	310	347	317	396	333	453	342	325	388	352	372	358	312	345	325	376	347	362	305	336	348.04	354	342	0.964	-0.053	-0.704	0.481167	0.695856	0.00289645	0.0104363	0.00513792	0.00513792	TRUE	0.0417585	No
ENSMUSG00000001143	Lman2l	770	761	650	620	722	843	696	716	616	869	744	715	768	761	733	721	726	839	713	679	641	694	663	740	723.06	758	688	0.907	-0.14	-2.507	0.0121825	0.0526874	0.00153478	0.00805857	0.00313406	0.00313406	TRUE	0.033423	No
ENSMUSG00000001150	Mcm3ap	660	685	518	503	629	619	678	659	593	796	684	532	658	685	584	585	632	616	694	625	617	635	609	550	624.35	627	622	0.992	-0.012	-0.184	0.853936	0.932686	0.003115	0.00840741	0.00448815	0.00448815	TRUE	0.0380424	No
ENSMUSG00000001151	Pcnt	1634	1679	1372	1426	1814	1411	1497	1795	1453	1966	1366	1456	1629	1679	1547	1659	1823	1404	1533	1703	1512	1569	1216	1506	1565.18	1624	1506	0.928	-0.108	-1.345	0.178688	0.382981	0.00858287	0.00687129	0.0086197	0.0086197	TRUE	0.110452	No
ENSMUSG00000001155	Ftcd	3	2	0	2	0	4	2	3	5	4	6	1	3	2	0	2	0	4	2	3	5	3	5	1	2.58	2	3	1.733	0.793	1.091	0.27529	0.506021	1e-08	0.624111	0.342616	0.342616	TRUE	0.187672	No
ENSMUSG00000001156	Mxd1	160	219	197	166	150	173	194	215	176	217	202	163	160	219	222	193	151	172	199	204	183	173	180	169	185.36	186	185	0.993	-0.01	-0.093	0.925759	0.966122	0.0104776	0.0144599	0.0118076	0.0118076	TRUE	0.0958758	No
ENSMUSG00000001157	Gmcl1	255	235	282	238	255	252	248	275	269	317	268	225	254	235	318	277	256	251	254	261	280	253	239	233	259.21	265	253	0.956	-0.064	-0.76	0.447174	0.669665	0.00357829	0.0120074	0.00646372	0.00646372	TRUE	0.105286	No
ENSMUSG00000001158	Snrnp27	1142	1179	1161	1054	1099	1305	1085	1082	1079	1450	1150	1033	1139	1179	1309	1226	1104	1299	1111	1027	1123	1157	1024	1068	1147.26	1209	1085	0.898	-0.156	-2.737	0.00619257	0.0307972	0.00259834	0.00724263	0.00378224	0.00378224	TRUE	0.0221598	No
ENSMUSG00000001166	Oas1c	35	23	29	18	19	31	31	44	35	30	39	26	35	23	33	21	19	31	32	42	36	24	35	27	29.75	27	33	1.206	0.271	1.231	0.218379	0.437277	0.0180228	0.0594864	0.0356606	0.0356606	TRUE	0.137424	No
ENSMUSG00000001168	Oas1h	0	0	2	0	0	9	1	1	0	3	2	4	0	0	2	0	0	9	1	1	0	2	2	4	1.79	2	2	0.914	-0.129	-0.109	0.912807	0.959361	1.98847	0.89654	1.45588	1.45588	TRUE	3.04088	No
ENSMUSG00000001173	Ocrl	396	475	386	384	538	448	464	420	408	565	459	406	395	475	435	447	541	446	475	399	425	451	409	420	443.04	456	430	0.941	-0.087	-1.113	0.265886	0.496081	0.00555543	0.00945328	0.00663354	0.00663354	TRUE	0.0980261	No
ENSMUSG00000001175	Calm1	7709	7703	7259	6422	6887	8548	7942	8166	7039	9236	9273	7486	7688	7704	8183	7471	6921	8506	8135	7750	7326	7373	8258	7743	7754.69	7746	7764	1.002	0.003	0.064	0.949343	0.977271	0.0032834	0.00605763	0.00408685	0.00408685	TRUE	0.0339159	No
ENSMUSG00000001211	Agpat3	4369	4408	4157	4384	4848	4713	3839	4457	4105	5412	3945	4131	4357	4409	4686	5100	4872	4690	3932	4230	4272	4320	3513	4273	4387.81	4686	4090	0.873	-0.196	-3.252	0.00114453	0.00767613	0.00447698	0.00621551	0.00500666	0.00500666	TRUE	0.0596225	No
ENSMUSG00000001225	Slc26a3	31	27	11	19	15	45	36	16	2	33	46	26	31	27	12	22	15	45	37	15	2	26	41	27	25.05	25	25	0.974	-0.038	-0.086	0.931387	0.968771	0.353054	0.0695443	0.238189	0.238189	TRUE	0.294867	No
ENSMUSG00000001227	Sema6b	372	323	433	419	353	276	400	343	292	524	401	386	371	323	488	487	355	275	410	326	304	418	357	399	376.06	383	369	0.964	-0.052	-0.379	0.704317	0.850707	0.0315143	0.0100947	0.024569	0.024569	TRUE	0.112342	No
ENSMUSG00000001228	Uhrf1	61	54	53	29	63	69	76	82	78	64	114	110	61	54	60	34	63	69	78	78	81	51	102	114	70.29	57	84	1.471	0.556	2.81	0.00496149	0.0257646	0.0489659	0.0285505	0.0416393	0.0416393	TRUE	0.172264	No
ENSMUSG00000001229	Dpp9	1150	1207	1053	911	1040	1216	1169	1124	1037	1374	1308	1046	1147	1207	1187	1060	1045	1210	1197	1067	1079	1097	1165	1082	1128.57	1143	1114	0.975	-0.036	-0.668	0.503897	0.714193	0.0021616	0.00726567	0.00338932	0.00338932	TRUE	0.0217416	No
ENSMUSG00000001240	Ramp2	916	1140	1007	857	722	908	1090	969	711	1065	1245	879	913	1140	1135	997	726	904	1117	920	740	850	1109	909	954.91	969	941	0.971	-0.043	-0.355	0.722396	0.862291	0.0251751	0.00752278	0.0197342	0.0197342	TRUE	0.184988	No
ENSMUSG00000001247	Lsr	47	66	44	48	32	69	127	63	47	79	88	93	47	66	50	56	32	69	130	60	49	63	78	96	66.3	53	79	1.49	0.575	2.416	0.0157027	0.0646588	0.0855848	0.0299193	0.065898	0.065898	TRUE	0.318145	No
ENSMUSG00000001248	Gramd1a	791	879	768	652	713	793	896	819	815	1113	1025	911	789	879	866	758	717	789	918	777	848	888	913	942	840.38	800	881	1.102	0.14	2.124	0.0336824	0.116217	0.00394137	0.0077505	0.00506533	0.00506533	TRUE	0.0406329	No
ENSMUSG00000001249	Hpn	25	33	23	28	25	22	41	28	39	29	49	39	25	33	26	33	25	22	42	27	41	23	44	40	31.64	27	36	1.318	0.399	1.834	0.0667003	0.19401	0.0219803	0.0562735	0.0355973	0.0355973	TRUE	0.214039	No
ENSMUSG00000001260	Gabrg1	0	0	0	0	0	0	0	0	0	0	0	0	0	0	0	0	0	0	0	0	0	0	0	0	0	0	0	NA	NA	NA	NA	NA	NA	NA	NA	NA	NA	NA	NA
ENSMUSG00000001270	Ckb	1105	1165	1026	955	1124	1220	1267	1295	1461	1586	1737	1296	1102	1165	1157	1111	1130	1214	1298	1229	1521	1266	1547	1340	1256.57	1146	1367	1.192	0.253	3.893	9.89796e-05	0.000937551	0.0045407	0.00712165	0.00529603	0.00529603	TRUE	0.0519318	No
ENSMUSG00000001280	Sp1	1357	1345	1107	1021	1348	1157	1321	1378	1271	1566	1543	1299	1353	1345	1248	1188	1355	1151	1353	1308	1323	1250	1374	1344	1299.28	1273	1325	1.04	0.057	1.063	0.287826	0.519385	0.00214603	0.00707991	0.00331839	0.00331839	TRUE	0.0276123	No
ENSMUSG00000001281	Itgb7	34	44	38	21	19	37	102	70	90	88	56	119	34	44	43	24	19	37	104	66	94	70	50	123	59.07	34	84	2.516	1.331	5.456	4.8597e-08	1.13103e-06	0.0830221	0.0328622	0.0645246	0.0645246	TRUE	0.0921663	No
ENSMUSG00000001285	Myg1	317	317	270	310	299	269	347	357	324	373	333	289	316	317	304	361	300	268	355	339	337	298	297	299	315.91	311	321	1.031	0.044	0.541	0.588717	0.776906	0.00462691	0.0109025	0.00655197	0.00655197	TRUE	0.0673464	No
ENSMUSG00000001288	Rarg	803	869	816	588	556	707	673	662	728	749	890	1055	801	869	920	684	559	704	689	628	758	598	793	1091	757.75	756	760	1.004	0.006	0.042	0.96638	0.984931	0.0379269	0.00795754	0.028894	0.028894	TRUE	0.552309	No
ENSMUSG00000001289	Pfdn5	3520	3014	2931	2907	2507	3119	3121	3275	3061	3784	3448	3091	3510	3015	3304	3382	2519	3104	3197	3108	3186	3021	3070	3197	3134.36	3139	3130	0.997	-0.004	-0.059	0.952605	0.978806	0.00673003	0.00636093	0.00664605	0.00664605	TRUE	0.116092	No
ENSMUSG00000001300	Efnb2	849	863	730	625	732	799	937	922	792	888	1057	643	847	863	823	727	736	795	960	875	824	709	941	665	813.72	798	829	1.038	0.054	0.58	0.561656	0.759179	0.0124353	0.00781269	0.0111683	0.0111683	TRUE	0.112477	No
ENSMUSG00000001305	Rrp15	253	240	220	211	263	235	237	242	217	323	252	233	252	240	248	245	264	234	243	230	226	258	224	241	242.12	247	237	0.959	-0.06	-0.822	0.410921	0.637645	1e-08	0.0124418	0.00366543	0.00366543	TRUE	0.0237837	No
ENSMUSG00000001313	Rnd2	252	206	176	178	216	207	300	251	191	260	302	214	251	206	198	207	217	206	307	238	199	208	269	221	227.33	214	240	1.12	0.164	1.468	0.142197	0.328887	0.0133236	0.0128706	0.013526	0.013526	TRUE	0.206488	No
ENSMUSG00000001323	Srr	805	869	723	709	860	842	721	919	877	1127	954	751	803	869	815	825	864	838	739	872	913	900	850	777	838.6	836	842	1.008	0.011	0.183	0.854586	0.932877	0.00282717	0.00775453	0.00399052	0.00399052	TRUE	0.0431215	No
ENSMUSG00000001333	Sync	588	533	531	574	692	616	539	612	561	756	503	576	586	533	599	668	695	613	552	581	584	603	448	596	588.18	616	561	0.911	-0.135	-1.588	0.112196	0.280166	0.00877062	0.0085646	0.00871237	0.00871237	TRUE	0.118282	No
ENSMUSG00000001334	Fndc5	9399	9624	8624	8432	9691	9978	7192	8614	7241	9632	7910	6553	9373	9626	9721	9809	9739	9929	7367	8175	7536	7689	7044	6778	8565.44	9700	7432	0.766	-0.384	-8.471	2.43261e-17	3.38218e-15	0.00224098	0.00603816	0.00284607	0.00284607	TRUE	0.0298852	No
ENSMUSG00000001348	Acp5	18	19	12	11	5	11	48	29	22	34	41	36	18	19	14	13	5	11	49	28	23	27	37	37	23.31	13	34	2.523	1.335	4.623	3.78193e-06	5.40386e-05	0.0602101	0.0743018	0.0663727	0.0663727	TRUE	0.283982	No
ENSMUSG00000001349	Cnn1	51	30	36	37	64	24	47	43	51	55	50	52	51	30	41	43	64	24	48	41	53	44	45	54	44.74	42	48	1.123	0.167	0.792	0.428137	0.653156	0.0413856	0.0415115	0.0414097	0.0414097	TRUE	0.279235	No
ENSMUSG00000001366	Fbxo9	977	995	891	921	886	978	805	878	791	1079	909	836	974	995	1004	1071	890	973	825	833	823	861	809	865	910.44	984	836	0.85	-0.235	-4.678	2.89108e-06	4.25649e-05	0.00105097	0.00760438	0.00253154	0.00253154	TRUE	0.0269339	No
ENSMUSG00000001376	Vps50	545	493	408	470	573	591	555	592	489	761	610	519	543	493	460	547	576	588	568	562	509	607	543	537	544.49	534	554	1.038	0.053	0.75	0.45322	0.673351	0.00420585	0.00878224	0.00543163	0.00543163	TRUE	0.0543787	No
ENSMUSG00000001380	Hars	822	883	724	757	1006	892	718	903	803	1125	1117	777	820	883	816	881	1011	888	735	857	836	898	995	804	868.56	883	854	0.968	-0.047	-0.616	0.538142	0.740733	0.00680715	0.00768889	0.00732821	0.00732821	TRUE	0.0793189	No
ENSMUSG00000001383	Zmat2	1305	1236	1027	1060	1190	1294	1234	1319	1180	1620	1488	1107	1301	1236	1158	1233	1196	1288	1264	1252	1228	1293	1325	1145	1243.25	1235	1251	1.013	0.019	0.39	0.696818	0.846265	0.00139797	0.00713526	0.00257587	0.00257587	TRUE	0.0209267	No
ENSMUSG00000001403	Ube2c	57	47	84	31	65	62	67	88	70	60	133	74	57	47	95	36	65	62	69	84	73	48	118	77	69.12	60	78	1.294	0.371	1.615	0.10639	0.270067	0.0795054	0.0289345	0.0614865	0.0614865	TRUE	0.428957	No
ENSMUSG00000001415	Smg5	1825	2061	1561	1525	1893	2037	1678	1801	1667	1941	1872	1561	1820	2061	1760	1774	1902	2027	1719	1709	1735	1549	1667	1615	1778.19	1891	1666	0.88	-0.184	-3.46	0.000541134	0.00404876	0.0025868	0.00674917	0.0035116	0.0035116	TRUE	0.0240879	No
ENSMUSG00000001416	Cct3	2365	2643	2184	2193	2437	2758	2679	2607	2227	3202	2897	2419	2358	2643	2462	2551	2449	2744	2744	2474	2318	2556	2580	2502	2531.85	2534	2529	0.998	-0.003	-0.063	0.94946	0.977271	0.00240977	0.00648207	0.00338159	0.00338159	TRUE	0.0212406	No
ENSMUSG00000001418	Glmp	753	696	621	616	655	723	742	793	714	931	939	738	751	696	700	717	658	719	760	753	743	743	836	763	736.64	707	766	1.084	0.117	2.262	0.0236954	0.0879856	0.000776655	0.00801786	0.0024937	0.0024937	TRUE	0.0247824	No
ENSMUSG00000001419	Mef2d	3003	3206	2630	2555	3513	3240	2758	3022	2952	3618	2961	2883	2995	3207	2965	2972	3530	3224	2825	2868	3072	2888	2637	2982	3013.73	3149	2879	0.914	-0.13	-2.378	0.0174188	0.0699994	0.00338231	0.00638131	0.0039698	0.0039698	TRUE	0.0437738	No
ENSMUSG00000001420	Tmem79	132	102	100	122	126	137	117	105	114	148	138	115	132	102	113	142	127	136	120	100	119	118	123	119	120.78	125	116	0.93	-0.105	-0.969	0.332401	0.565584	1e-08	0.0190623	0.00861168	0.00861168	TRUE	0.0879347	No
ENSMUSG00000001424	Snd1	1409	1316	1004	1036	1391	1235	1213	1326	1211	1543	1495	1241	1405	1316	1132	1205	1398	1229	1243	1258	1260	1232	1331	1284	1274.41	1281	1268	0.989	-0.016	-0.266	0.790365	0.900748	0.00301474	0.00710388	0.00411813	0.00411813	TRUE	0.0394497	No
ENSMUSG00000001435	Col18a1	296	341	251	227	268	335	409	349	376	400	569	341	295	341	283	264	269	333	419	331	391	319	507	353	342.18	298	387	1.298	0.376	3.245	0.00117511	0.00786476	0.0186369	0.0105149	0.0163854	0.0163854	TRUE	0.277029	No
ENSMUSG00000001436	Slc19a1	114	129	117	91	109	109	96	111	99	128	139	123	114	129	132	106	110	108	98	105	103	102	124	127	113.2	116	110	0.945	-0.082	-0.739	0.459801	0.678895	0.00170301	0.0199475	0.00897288	0.00897288	TRUE	0.0565728	No
ENSMUSG00000001440	Kpnb1	3463	3586	2944	2787	3706	3748	3686	3986	3544	4429	4065	3338	3453	3587	3319	3242	3724	3730	3776	3783	3689	3535	3620	3452	3575.79	3509	3642	1.038	0.053	1.153	0.249028	0.475826	0.00204358	0.00629809	0.00279918	0.00279918	TRUE	0.0171044	No
ENSMUSG00000001441	Npepps	2337	2666	2091	2069	2844	2703	2119	2339	2045	2827	2325	2175	2331	2666	2357	2407	2858	2690	2171	2220	2128	2257	2070	2250	2367.01	2552	2183	0.855	-0.226	-3.942	8.0958e-05	0.00079137	0.00365076	0.00652596	0.00429867	0.00429867	TRUE	0.0429357	No
ENSMUSG00000001444	Tbx21	7	7	5	3	2	3	2	3	3	4	5	17	7	7	6	3	2	3	2	3	3	3	4	18	5.11	5	6	1.169	0.225	0.374	0.708605	0.853731	0.330371	0.317943	0.325968	0.325968	TRUE	2.20803	No
ENSMUSG00000001445	Mrpl10	1308	1259	1151	1133	1232	1345	1094	1239	1072	1305	1267	1051	1304	1259	1297	1318	1238	1338	1121	1176	1116	1042	1128	1087	1202.06	1292	1112	0.86	-0.218	-5.084	3.70165e-07	6.87109e-06	0.000491346	0.00717923	0.0018205	0.0018205	TRUE	0.0123633	No
ENSMUSG00000001467	Cyp51	322	378	255	369	509	385	279	367	443	561	412	293	321	378	287	429	512	383	286	348	461	448	367	303	376.95	385	369	0.958	-0.062	-0.42	0.674193	0.833008	0.0373178	0.0100847	0.0283258	0.0283258	TRUE	0.227099	No
ENSMUSG00000001472	Tcf25	0	0	0	0	0	0	0	0	0	0	0	0	0	0	0	0	0	0	0	0	0	0	0	0	0	0	0	NA	NA	NA	NA	NA	NA	NA	NA	NA	NA	NA	NA
ENSMUSG00000001473	Tubb6	481	598	414	462	513	636	623	697	565	868	789	669	480	598	467	537	516	633	638	661	588	693	703	692	600.45	538	662	1.231	0.299	3.673	0.00023935	0.00200785	0.0076067	0.00850915	0.00787443	0.00787443	TRUE	0.0888819	No
ENSMUSG00000001482	Def8	0	0	0	0	0	0	0	0	0	0	0	0	0	0	0	0	0	0	0	0	0	0	0	0	0	0	0	NA	NA	NA	NA	NA	NA	NA	NA	NA	NA	NA	NA
ENSMUSG00000001493	Meox1	535	520	444	356	488	622	684	770	702	716	1309	667	534	520	501	414	490	619	701	731	731	572	1166	690	638.89	513	765	1.491	0.576	4.008	6.12209e-05	0.000623736	0.0376892	0.00834927	0.0281181	0.0281181	TRUE	0.803436	No
ENSMUSG00000001494	Sost	81	64	43	88	43	45	125	120	156	147	123	56	81	64	48	102	43	45	128	114	162	117	110	58	89.39	64	115	1.8	0.848	3.51	0.000448446	0.0034522	0.099871	0.023701	0.071715	0.071715	TRUE	0.311583	No
ENSMUSG00000001496	Nkx2-1	0	0	0	0	0	0	0	0	0	0	0	0	0	0	0	0	0	0	0	0	0	0	0	0	0	0	0	NA	NA	NA	NA	NA	NA	NA	NA	NA	NA	NA	NA
ENSMUSG00000001497	Pax9	2	1	1	9	0	2	8	0	1	1	3	1	2	1	1	10	0	2	8	0	1	1	3	1	2.53	3	2	0.834	-0.261	-0.271	0.786734	0.899184	1.13062	0.637321	0.940738	0.940738	TRUE	1.99714	No
ENSMUSG00000001504	Irx2	106	180	134	158	116	144	93	177	143	170	61	94	106	180	151	184	117	143	95	168	149	136	54	97	131.65	147	116	0.795	-0.331	-1.484	0.13768	0.321747	0.0906028	0.0179718	0.0641596	0.0641596	TRUE	0.29896	No
ENSMUSG00000001506	Col1a1	2046	2216	1702	1687	2185	2651	3502	3410	2892	3907	4199	3214	2040	2216	1919	1962	2196	2638	3587	3236	3010	3119	3739	3324	2748.92	2162	3336	1.543	0.625	7.726	1.10625e-14	9.66548e-13	0.0104118	0.00643231	0.00905825	0.00905825	TRUE	0.143924	No
ENSMUSG00000001507	Itga3	275	248	199	199	229	245	273	277	217	330	237	228	274	248	224	231	230	244	280	263	226	263	211	236	244.22	242	246	1.018	0.025	0.285	0.776026	0.893021	0.00460997	0.0123851	0.00709736	0.00709736	TRUE	0.0588165	No
ENSMUSG00000001508	Sgca	2646	2122	2129	2297	2478	2118	1775	2152	1914	2466	1858	1896	2639	2122	2400	2672	2490	2108	1818	2042	1992	1969	1655	1961	2155.62	2405	1906	0.793	-0.335	-4.495	6.95236e-06	9.20972e-05	0.00750665	0.00659206	0.00755467	0.00755467	TRUE	0.0519135	No
ENSMUSG00000001510	Dlx3	0	0	0	0	0	0	2	0	0	3	0	0	0	0	0	0	0	0	2	0	0	2	0	0	0.37	0	1	3.883	1.957	0.783	0.433522	NA	12	4.31485	7.36114	7.36114	TRUE	0.0668713	No
ENSMUSG00000001517	Foxm1	42	41	36	21	27	49	77	49	59	54	95	51	42	41	41	24	27	49	79	47	61	43	85	53	49.25	37	61	1.634	0.708	3.225	0.00125939	0.00834152	0.053204	0.0382476	0.0477512	0.0477512	TRUE	0.112312	No
ENSMUSG00000001518	Itfg2	340	346	261	252	304	309	271	293	311	381	286	290	339	346	294	293	306	307	278	278	324	304	255	300	301.96	314	290	0.92	-0.12	-1.538	0.124107	0.30025	0.00287863	0.0111358	0.00546405	0.00546405	TRUE	0.04174	No
ENSMUSG00000001520	Nrip2	79	91	89	74	80	99	80	77	94	110	84	105	79	91	100	86	80	99	82	73	98	88	75	109	88.26	89	88	0.977	-0.033	-0.253	0.799978	0.905867	0.00602597	0.0239288	0.0130948	0.0130948	TRUE	0.133507	No
ENSMUSG00000001521	Tulp3	253	289	237	209	243	246	269	322	297	327	322	250	252	289	267	243	244	245	276	306	309	261	287	259	269.77	257	283	1.1	0.138	1.764	0.0778138	0.215926	0.00182159	0.0117664	0.00506102	0.00506102	TRUE	0.0442347	No
ENSMUSG00000001524	Gtf2h4	298	292	277	289	275	309	287	269	286	402	293	266	297	292	312	336	276	307	294	255	298	321	261	275	293.78	303	284	0.937	-0.093	-1.189	0.234587	0.457082	0.00292189	0.011283	0.00550013	0.00550013	TRUE	0.0511464	No
ENSMUSG00000001525	Tubb5	2777	2717	2277	2187	2070	2910	3305	2964	2613	3629	4018	2847	2769	2717	2567	2544	2080	2896	3385	2813	2720	2897	3578	2945	2825.91	2596	3056	1.177	0.236	2.691	0.00713158	0.0344596	0.0118979	0.00641649	0.0107001	0.0107001	TRUE	0.117384	No
ENSMUSG00000001542	Ell2	452	534	439	474	550	499	601	506	527	693	669	519	451	534	495	551	553	497	616	480	548	553	596	537	534.2	514	555	1.081	0.113	1.526	0.126902	0.304797	0.0049663	0.00883869	0.00600307	0.00600307	TRUE	0.0523551	No
ENSMUSG00000001552	Jup	4598	4226	4248	3629	4510	4186	3581	3816	4309	4766	4510	4050	4585	4227	4789	4222	4532	4165	3668	3621	4485	3805	4016	4189	4191.97	4420	3964	0.897	-0.157	-2.584	0.00977691	0.0442676	0.00486845	0.0062325	0.0051007	0.0051007	TRUE	0.0512714	No
ENSMUSG00000001555	Fkbp10	407	397	373	352	411	362	434	387	419	540	417	395	406	397	420	409	413	360	445	367	436	431	371	409	405.42	401	410	1.022	0.031	0.446	0.655619	0.82071	0.00257826	0.00978748	0.00464475	0.00464475	TRUE	0.0303514	No
ENSMUSG00000001558	Klhl10	17	23	16	16	24	15	20	19	17	25	12	15	17	23	18	19	24	15	20	18	18	20	11	16	18.17	19	17	0.884	-0.178	-0.698	0.485351	0.699061	1e-08	0.0936733	0.038986	0.038986	TRUE	0.191441	No
ENSMUSG00000001566	Mnx1	0	0	0	0	0	0	0	0	0	0	0	0	0	0	0	0	0	0	0	0	0	0	0	0	0	0	0	NA	NA	NA	NA	NA	NA	NA	NA	NA	NA	NA	NA
ENSMUSG00000001569	Nom1	491	525	431	470	611	541	501	573	487	686	564	493	490	525	486	547	614	538	513	544	507	548	502	510	526.94	533	521	0.976	-0.034	-0.525	0.599621	0.785268	0.00259564	0.00887985	0.00427059	0.00427059	TRUE	0.0665593	No
ENSMUSG00000001576	Ergic1	1035	1087	926	890	910	1111	1053	1160	964	1384	1317	991	1032	1087	1044	1035	915	1106	1079	1101	1003	1105	1173	1025	1058.65	1036	1081	1.044	0.062	1.07	0.284527	0.516262	0.00280387	0.00735903	0.00381555	0.00381555	TRUE	0.0409999	No
ENSMUSG00000001583	Tnk1	7	8	3	1	2	6	5	3	3	8	11	12	7	8	3	1	2	6	5	3	3	6	10	12	5.6	4	6	1.426	0.512	0.961	0.336331	0.569539	0.173497	0.290809	0.224493	0.224493	TRUE	0.181422	No
ENSMUSG00000001588	Acap1	30	30	17	20	19	29	35	30	51	62	41	37	30	30	19	23	19	29	36	28	53	49	37	38	32.66	25	40	1.604	0.681	3.165	0.00155076	0.00991803	0.0200975	0.0546986	0.0341895	0.0341895	TRUE	0.108154	No
ENSMUSG00000001604	Tcea3	3068	2406	2627	2513	2358	2341	2033	2106	2043	2450	2024	2233	3059	2406	2961	2923	2370	2329	2082	1999	2126	1956	1802	2310	2360.4	2675	2046	0.765	-0.387	-4.551	5.33141e-06	7.31634e-05	0.0110465	0.00652785	0.00998696	0.00998696	TRUE	0.0617392	No
ENSMUSG00000001622	Csn3	0	0	0	0	0	0	0	0	0	0	0	0	0	0	0	0	0	0	0	0	0	0	0	0	0	0	0	NA	NA	NA	NA	NA	NA	NA	NA	NA	NA	NA	NA
ENSMUSG00000001627	Ifrd1	1424	1592	1382	1490	1369	1397	1507	1438	1318	1809	1416	1261	1420	1592	1558	1733	1376	1390	1544	1365	1372	1444	1261	1304	1446.56	1512	1382	0.914	-0.129	-1.847	0.064811	0.190108	0.00619428	0.00695488	0.00636081	0.00636081	TRUE	0.0627955	No
ENSMUSG00000001630	Stk38l	496	526	454	422	559	540	485	542	555	644	567	478	495	526	512	491	562	537	497	514	578	514	505	494	518.72	520	517	0.992	-0.011	-0.183	0.854584	0.932877	0.00101374	0.00892781	0.00322288	0.00322288	TRUE	0.0377729	No
ENSMUSG00000001632	Brpf1	445	569	416	352	453	543	520	492	453	568	577	435	444	569	469	409	455	540	533	467	471	453	514	450	481.25	481	481	0.999	-0.001	-0.011	0.991305	0.996203	0.00811225	0.0091673	0.00840539	0.00840539	TRUE	0.095424	No
ENSMUSG00000001642	Akr1b3	4234	4143	3930	3823	5033	4511	3283	3621	3435	4565	3635	3357	4222	4144	4430	4447	5058	4489	3363	3436	3575	3644	3237	3472	3959.8	4465	3454	0.774	-0.37	-7.031	2.05123e-12	1.21471e-10	0.00317526	0.00625482	0.00373866	0.00373866	TRUE	0.0527951	No
ENSMUSG00000001655	Hoxc13	0	1	0	0	0	0	0	0	0	0	0	0	0	1	0	0	0	0	0	0	0	0	0	0	0.08	0	0	0.652	-0.617	-0.198	0.843162	NA	1e-08	19.1491	12	12	TRUE	0.236745	No
ENSMUSG00000001656	Hoxc11	0	0	0	0	0	0	0	0	0	0	0	0	0	0	0	0	0	0	0	0	0	0	0	0	0	0	0	NA	NA	NA	NA	NA	NA	NA	NA	NA	NA	NA	NA
ENSMUSG00000001657	Hoxc8	0	0	0	0	0	0	0	0	0	0	0	0	0	0	0	0	0	0	0	0	0	0	0	0	0	0	0	NA	NA	NA	NA	NA	NA	NA	NA	NA	NA	NA	NA
ENSMUSG00000001661	Hoxc6	0	0	0	0	0	0	0	0	0	0	0	0	0	0	0	0	0	0	0	0	0	0	0	0	0	0	0	NA	NA	NA	NA	NA	NA	NA	NA	NA	NA	NA	NA
ENSMUSG00000001663	Gstt1	544	427	409	406	500	390	427	510	479	610	414	444	542	427	461	472	502	388	437	484	499	487	369	459	460.68	465	456	0.979	-0.031	-0.33	0.741062	0.874002	0.0108499	0.00931533	0.010407	0.010407	TRUE	0.106011	No
ENSMUSG00000001665	Gstt3	9	11	6	7	12	5	7	8	13	14	27	10	9	11	7	8	12	5	7	8	14	11	24	10	10.48	9	12	1.427	0.512	1.337	0.181365	0.387058	0.085396	0.158084	0.113156	0.113156	TRUE	0.989089	No
ENSMUSG00000001666	Ddt	240	200	230	195	162	316	136	208	152	203	217	194	239	200	259	227	163	314	139	197	158	162	193	201	204.46	234	175	0.749	-0.416	-2.871	0.00409157	0.0220047	0.030999	0.0136555	0.0253292	0.0253292	TRUE	0.200874	No
ENSMUSG00000001670	Tat	9	10	12	15	4	7	14	6	3	12	7	11	9	10	14	17	4	7	14	6	3	10	6	11	9.27	10	8	0.834	-0.263	-0.624	0.532592	0.736772	0.122792	0.177903	0.146384	0.146384	TRUE	0.193612	No
ENSMUSG00000001672	Marveld3	3	1	2	0	0	1	1	0	0	0	0	1	3	1	2	0	0	1	1	0	0	0	0	1	0.78	1	0	0.281	-1.829	-1.344	0.178941	NA	1e-08	2.06463	1.23715	1.23715	TRUE	0.111663	No
ENSMUSG00000001674	Ddx18	481	486	362	430	466	450	473	486	440	646	558	460	480	486	408	500	468	448	485	461	458	516	497	476	473.51	465	482	1.037	0.053	0.844	0.398434	0.628013	0.00128506	0.00922151	0.0035834	0.0035834	TRUE	0.0408427	No
ENSMUSG00000001687	Ubl3	2146	2254	2058	1986	2127	2245	2184	2288	2080	2542	2419	2059	2140	2254	2320	2310	2138	2234	2237	2171	2165	2029	2154	2130	2190.19	2233	2148	0.962	-0.056	-1.46	0.144156	0.331641	0.00071675	0.00658038	0.00166865	0.00166865	TRUE	0.00937125	No
ENSMUSG00000001700	Gramd3	417	460	411	397	537	459	433	448	431	577	434	453	416	460	463	462	540	457	444	425	449	461	386	469	452.53	466	439	0.941	-0.088	-1.211	0.22596	0.44675	0.00393717	0.00937776	0.00542362	0.00542362	TRUE	0.0717235	No
ENSMUSG00000001707	Eef1e1	344	370	385	355	353	466	407	431	372	505	428	373	343	370	434	413	355	464	417	409	387	403	381	386	396.81	396	397	1.003	0.004	0.05	0.959965	0.982165	0.00533937	0.00987289	0.00664032	0.00664032	TRUE	0.0838697	No
ENSMUSG00000001729	Akt1	4803	5424	4512	3943	4063	5341	4802	4925	4588	5529	5618	4137	4790	5425	5086	4587	4083	5315	4919	4674	4775	4414	5003	4279	4779.04	4881	4677	0.958	-0.062	-0.876	0.381233	0.611204	0.00686546	0.00618574	0.00692003	0.00692003	TRUE	0.0798796	No
ENSMUSG00000001739	Cldn15	144	139	92	110	77	104	128	124	64	185	213	126	144	139	104	128	77	103	131	118	67	148	190	130	123.19	116	131	1.129	0.175	0.851	0.394594	0.624529	0.0710859	0.0188043	0.052497	0.052497	TRUE	0.243663	No
ENSMUSG00000001741	Il16	391	393	311	293	319	463	409	444	393	464	562	391	390	393	351	341	321	461	419	421	409	370	500	404	398.36	376	420	1.118	0.161	1.674	0.0940933	0.246471	0.0111556	0.00985721	0.0108388	0.0108388	TRUE	0.143826	No
ENSMUSG00000001750	Tcirg1	434	493	386	387	327	430	525	488	482	637	679	582	433	493	435	450	329	428	538	463	502	508	605	602	482.11	428	536	1.253	0.326	3.379	0.000728657	0.00522678	0.0121489	0.0091614	0.0112828	0.0112828	TRUE	0.153913	No
ENSMUSG00000001751	Naglu	233	183	188	220	210	215	212	241	222	255	272	223	232	183	212	256	211	214	217	229	231	204	242	231	221.8	218	226	1.035	0.05	0.569	0.569679	0.764777	0.00328658	0.0130457	0.00662336	0.00662336	TRUE	0.0765694	No
ENSMUSG00000001755	Ppat	314	356	303	267	294	340	284	302	279	395	383	303	313	356	342	311	295	338	291	287	290	315	341	313	316.07	326	306	0.941	-0.088	-1.193	0.232761	0.454521	0.00179857	0.0109001	0.00464069	0.00464069	TRUE	0.0365328	No
ENSMUSG00000001761	Smo	412	369	370	342	375	405	399	453	426	500	516	412	411	369	417	398	377	403	409	430	443	399	459	426	411.79	396	428	1.081	0.112	1.811	0.0700869	0.200505	1e-08	0.00972659	0.00310304	0.00310304	TRUE	0.0164943	No
ENSMUSG00000001763	Tspan33	59	57	58	38	44	64	50	38	54	67	47	60	59	57	65	44	44	64	51	36	56	53	42	62	52.85	56	50	0.9	-0.153	-0.897	0.369832	0.601752	0.0134136	0.0360417	0.0228272	0.0228272	TRUE	0.158849	No
ENSMUSG00000001767	Crnkl1	544	598	436	522	667	533	578	611	570	712	566	518	542	598	491	607	670	530	592	580	593	568	504	536	567.77	573	562	0.98	-0.029	-0.372	0.709919	0.854543	0.00643703	0.00866207	0.00703331	0.00703331	TRUE	0.0829388	No
ENSMUSG00000001768	Rin2	892	902	772	756	852	1085	1068	1060	862	1111	1430	889	890	902	870	879	856	1080	1094	1006	897	887	1273	919	962.84	913	1013	1.109	0.15	1.592	0.111317	0.278573	0.0138715	0.00750901	0.0117034	0.0117034	TRUE	0.19553	No
ENSMUSG00000001773	Folh1	5	5	4	6	2	4	8	0	3	7	12	6	5	5	5	7	2	4	8	0	3	6	11	6	5.11	5	6	1.242	0.313	0.563	0.573647	0.767599	0.183121	0.318388	0.247151	0.247151	TRUE	0.18937	No
ENSMUSG00000001774	Chordc1	1489	1918	1648	1570	1782	1721	1930	1563	1322	2374	1594	2005	1485	1918	1858	1826	1791	1713	1977	1483	1376	1895	1419	2074	1734.59	1765	1704	0.965	-0.051	-0.469	0.639061	0.809761	0.0202237	0.00677172	0.0162784	0.0162784	TRUE	0.121043	No
ENSMUSG00000001783	Rtcb	1696	1703	1475	1476	1840	1711	1667	1829	1586	2271	1921	1677	1691	1703	1663	1717	1849	1703	1708	1736	1651	1813	1711	1735	1723.16	1721	1726	1.003	0.004	0.103	0.918291	0.962097	0.00062992	0.00677782	0.001703	0.001703	TRUE	0.0165567	No
ENSMUSG00000001785	Pwp1	426	451	397	446	499	427	408	433	429	556	471	370	425	451	448	519	501	425	418	411	446	444	419	383	440.83	462	420	0.912	-0.133	-1.906	0.0566934	0.172071	0.00285754	0.00947136	0.00473402	0.00473402	TRUE	0.0422033	No
ENSMUSG00000001786	Fbxo7	346	316	361	337	368	334	301	284	288	423	397	291	345	316	407	392	370	332	308	270	300	338	354	301	336	360	312	0.867	-0.206	-2.387	0.0169895	0.0685797	0.00651957	0.0106006	0.00772328	0.00772328	TRUE	0.0519298	No
ENSMUSG00000001794	Capns1	5692	5283	4919	5246	5382	5618	4893	5307	4775	6103	5909	4683	5676	5284	5545	6103	5409	5590	5012	5036	4970	4872	5262	4844	5300.18	5601	4999	0.893	-0.164	-4.038	5.39841e-05	0.000561582	0.00148876	0.00615292	0.00218107	0.00218107	TRUE	0.0237208	No
ENSMUSG00000001802	Lrp3	261	285	213	204	246	240	236	235	275	296	289	253	260	285	240	237	247	239	242	223	286	236	257	262	251.26	251	251	0.996	-0.006	-0.072	0.942606	0.974305	0.00259609	0.0122022	0.00576074	0.00576074	TRUE	0.0519528	No
ENSMUSG00000001804	Dsg4	0	0	0	0	0	0	1	0	2	1	1	0	0	0	0	0	0	0	1	0	2	1	1	0	0.4	0	1	4.138	2.049	1.162	0.245284	NA	1e-08	3.99921	2.88395	2.88395	TRUE	0.15352	No
ENSMUSG00000001815	Evx2	0	0	0	0	0	0	0	0	0	0	0	0	0	0	0	0	0	0	0	0	0	0	0	0	0	0	0	NA	NA	NA	NA	NA	NA	NA	NA	NA	NA	NA	NA
ENSMUSG00000001819	Hoxd13	0	1	0	0	0	0	0	0	0	0	0	0	0	1	0	0	0	0	0	0	0	0	0	0	0.08	0	0	0.652	-0.617	-0.198	0.843162	NA	1e-08	19.1491	12	12	TRUE	0.236745	No
ENSMUSG00000001823	Hoxd12	0	0	0	0	0	0	0	0	0	0	0	0	0	0	0	0	0	0	0	0	0	0	0	0	0	0	0	NA	NA	NA	NA	NA	NA	NA	NA	NA	NA	NA	NA
ENSMUSG00000001827	Folr1	2	6	1	3	0	1	5	1	0	8	11	1	2	6	1	3	0	1	5	1	0	6	10	1	3.07	2	4	1.738	0.797	0.922	0.356312	0.589089	0.871555	0.524816	0.723958	0.723958	TRUE	0.199051	No
ENSMUSG00000001829	Clpb	1939	1847	1732	1709	2246	1947	1470	1684	1456	2122	1772	1464	1934	1847	1952	1988	2257	1937	1506	1598	1515	1694	1578	1514	1776.78	1986	1568	0.79	-0.341	-6.247	4.17194e-10	1.59201e-08	0.00289939	0.00674989	0.00371629	0.00371629	TRUE	0.0556084	No
ENSMUSG00000001833	2007-09-01	5230	5189	4463	4610	6046	5137	5030	5791	5140	7049	5857	4973	5215	5190	5031	5363	6076	5112	5152	5496	5350	5627	5216	5144	5330.88	5331	5331	1	0	-0.001	0.999124	0.999817	0.00276444	0.00615118	0.0034851	0.0034851	TRUE	0.0584397	No
ENSMUSG00000001844	Zdhhc4	459	352	371	435	347	341	319	449	369	479	403	351	458	352	418	506	349	339	327	426	384	382	359	363	388.6	404	374	0.927	-0.11	-1.037	0.299832	0.531075	0.0152033	0.00995774	0.0136196	0.0136196	TRUE	0.177505	No
ENSMUSG00000001847	Rac1	4746	4886	4393	4207	4423	5014	4905	4875	4261	6033	5808	4672	4733	4887	4952	4894	4445	4989	5024	4626	4435	4816	5172	4832	4817.13	4817	4818	1	0	0.011	0.991397	0.996203	0.0019696	0.0061831	0.00287967	0.00287967	TRUE	0.0187295	No
ENSMUSG00000001855	Nup214	528	495	433	393	536	465	426	467	459	534	531	494	527	495	488	457	539	463	436	443	478	426	473	511	477.97	495	461	0.931	-0.104	-1.554	0.12021	0.293485	0.00247314	0.0091901	0.00432261	0.00432261	TRUE	0.0324872	No
ENSMUSG00000001864	Aif1l	77	89	62	60	84	57	76	82	112	106	91	97	77	89	70	70	84	57	78	78	117	85	81	100	82.07	74	90	1.201	0.264	1.799	0.0719842	0.204442	0.0146274	0.0252934	0.0186215	0.0186215	TRUE	0.203752	No
ENSMUSG00000001865	Cpa3	54	29	36	27	30	41	61	49	28	51	43	29	54	29	41	31	30	41	62	47	29	41	38	30	39.41	38	41	1.094	0.129	0.577	0.563706	0.760795	0.0461719	0.0463384	0.0464593	0.0464593	TRUE	0.443037	No
ENSMUSG00000001870	Ltbp1	1323	1460	1212	1270	1536	1378	1313	1484	1362	1652	1310	1298	1319	1460	1366	1477	1544	1371	1345	1408	1418	1319	1167	1343	1378.05	1423	1333	0.936	-0.095	-1.616	0.106149	0.269616	0.00318898	0.00700971	0.00422333	0.00422333	TRUE	0.0464319	No
ENSMUSG00000001891	Ugp2	7413	8113	6716	6050	8283	8608	6199	6982	5772	8098	8258	5827	7392	8114	7571	7038	8324	8566	6350	6626	6007	6464	7354	6027	7152.76	7834	6471	0.826	-0.276	-4.347	1.38224e-05	0.000170005	0.00562369	0.00607495	0.005658	0.005658	TRUE	0.0556304	No
ENSMUSG00000001901	Kcnh6	27	37	18	13	31	46	41	45	50	22	57	43	27	37	20	15	31	46	42	43	52	18	51	44	35.48	29	42	1.402	0.488	1.724	0.0847297	0.22888	0.107519	0.0508174	0.0861875	0.0861875	TRUE	0.366342	No
ENSMUSG00000001909	Trmt1	702	642	627	564	569	643	681	721	641	795	790	657	700	642	707	656	572	640	698	684	667	635	703	680	665.27	653	678	1.038	0.054	0.913	0.361255	0.594042	0.00201887	0.00825023	0.00359078	0.00359078	TRUE	0.0448731	No
ENSMUSG00000001910	Nacc1	1044	1058	967	880	1026	1189	1133	1119	1138	1405	1296	1029	1041	1058	1090	1024	1031	1183	1161	1062	1184	1122	1154	1064	1097.84	1071	1124	1.049	0.07	1.362	0.173235	0.375574	0.00151307	0.00730524	0.00284985	0.00284985	TRUE	0.0324371	No
ENSMUSG00000001911	Nfix	3136	3371	2913	2791	3701	3265	3156	3144	3296	3828	3294	2971	3127	3372	3284	3247	3719	3249	3233	2984	3430	3056	2933	3073	3225.53	3333	3118	0.935	-0.097	-1.809	0.0704813	0.201345	0.00325547	0.00634654	0.0037949	0.0037949	TRUE	0.0401635	No
ENSMUSG00000001918	Slc1a5	736	899	622	646	582	639	888	783	696	870	988	805	734	899	701	751	585	636	910	743	724	694	880	833	757.54	718	797	1.111	0.151	1.483	0.138122	0.322586	0.0160652	0.00795812	0.0136937	0.0136937	TRUE	0.186459	No
ENSMUSG00000001924	Uba1	3532	3462	2969	2880	3739	3457	3108	3534	3138	4048	3515	3020	3522	3463	3347	3350	3758	3440	3184	3354	3266	3231	3130	3124	3347.32	3480	3215	0.924	-0.115	-3.005	0.00265741	0.0154171	0.000967542	0.00632854	0.00180007	0.00180007	TRUE	0.0189998	No
ENSMUSG00000001930	Vwf	1689	2274	1486	1947	1739	2375	2756	2425	2528	2502	3239	2174	1684	2274	1675	2265	1748	2363	2823	2301	2631	1997	2884	2249	2241.27	2002	2481	1.239	0.31	2.705	0.00683053	0.0333272	0.023209	0.00656378	0.0184233	0.0184233	TRUE	0.113562	No
ENSMUSG00000001942	Siae	479	457	376	369	481	419	363	497	463	557	450	450	478	457	424	429	483	417	372	472	482	445	401	465	443.69	448	440	0.98	-0.029	-0.385	0.700444	0.848634	0.00486872	0.00944795	0.006157	0.006157	TRUE	0.0650283	No
ENSMUSG00000001943	Vsig2	191	224	167	149	125	119	181	183	149	225	169	197	190	224	188	173	126	118	185	174	155	180	150	204	172.34	170	175	1.027	0.039	0.265	0.79066	0.900802	0.0306723	0.0151099	0.0254458	0.0254458	TRUE	0.14781	No
ENSMUSG00000001946	Esam	1974	1828	1937	1564	1365	1710	1807	1658	1357	1990	2378	1803	1969	1828	2183	1819	1372	1702	1851	1573	1412	1589	2118	1865	1773.4	1812	1735	0.957	-0.063	-0.562	0.57415	0.767887	0.0201083	0.0067516	0.0174819	0.0174819	TRUE	0.174924	No
ENSMUSG00000001948	Spa17	193	141	146	157	160	118	139	191	143	203	141	134	192	141	165	183	161	117	142	181	149	162	126	139	154.8	160	150	0.939	-0.091	-0.711	0.477112	0.692371	0.0175897	0.0161591	0.0171158	0.0171158	TRUE	0.184995	No
ENSMUSG00000001962	Fam50a	574	532	492	478	529	494	568	615	577	772	572	506	572	532	555	556	532	492	582	584	601	616	509	523	554.44	540	569	1.055	0.078	1.198	0.231086	0.452854	0.00270664	0.00872965	0.00426122	0.00426122	TRUE	0.0329172	No
ENSMUSG00000001964	Emd	865	874	797	779	816	862	853	844	796	993	842	839	863	874	898	906	820	858	874	801	828	793	750	868	844.38	870	819	0.941	-0.088	-1.697	0.0897219	0.238018	0.00116377	0.00774149	0.00268799	0.00268799	TRUE	0.0208829	No
ENSMUSG00000001983	Taco1	1164	1127	975	973	1389	1216	950	1057	952	1259	1054	915	1161	1127	1099	1132	1396	1210	973	1003	991	1005	939	946	1081.82	1188	976	0.822	-0.283	-4.652	3.28129e-06	4.77384e-05	0.00350728	0.00732676	0.00440906	0.00440906	TRUE	0.0908581	No
ENSMUSG00000001985	Grik3	16	12	8	12	13	7	11	13	17	19	13	7	16	12	9	14	13	7	11	12	18	15	12	7	12.19	12	12	1.064	0.09	0.283	0.777049	0.893519	1e-08	0.136773	0.0639975	0.0639975	TRUE	0.169972	No
ENSMUSG00000001986	Gria3	109	74	67	56	82	87	117	117	96	121	94	83	109	74	76	65	82	87	120	111	100	97	84	86	90.77	82	100	1.207	0.272	1.928	0.0538687	0.165879	0.0140206	0.023429	0.0175385	0.0175385	TRUE	0.243522	No
ENSMUSG00000001988	Npas1	5	12	5	6	6	9	9	6	6	7	4	9	5	12	6	7	6	9	9	6	6	6	4	9	7.02	8	7	0.875	-0.193	-0.467	0.640368	0.810804	1e-08	0.233232	0.102054	0.102054	TRUE	0.264912	No
ENSMUSG00000001995	Sipa1l2	1425	1632	1306	1357	1509	1492	1331	1511	1540	1941	1430	1321	1421	1632	1472	1579	1517	1485	1363	1434	1603	1549	1273	1366	1474.54	1518	1431	0.943	-0.084	-1.348	0.177567	0.381609	0.00422404	0.00693395	0.00491646	0.00491646	TRUE	0.0415064	No
ENSMUSG00000001998	Ap4e1	259	294	218	231	303	268	322	313	230	340	320	295	258	294	246	269	305	267	330	297	239	271	285	305	280.48	273	288	1.053	0.075	0.862	0.388702	0.618342	0.00542156	0.0115406	0.00734873	0.00734873	TRUE	0.0748743	No
ENSMUSG00000001999	Blvra	386	356	324	462	385	428	396	446	493	498	490	385	385	356	365	537	387	426	406	423	513	398	436	398	419.21	409	429	1.048	0.068	0.662	0.508109	0.717543	0.0148678	0.00965797	0.0129083	0.0129083	TRUE	0.269164	No
ENSMUSG00000002006	Pdzd4	75	88	66	80	65	75	96	94	87	103	110	83	75	88	74	93	65	75	98	89	91	82	98	86	84.53	78	91	1.158	0.212	1.725	0.0845537	0.228559	1e-08	0.024728	0.00983232	0.00983232	TRUE	0.0723053	No
ENSMUSG00000002007	Srpk3	713	614	586	600	768	675	565	736	702	880	738	582	711	614	661	698	772	672	579	698	731	702	657	602	674.72	688	662	0.962	-0.056	-0.753	0.451281	0.672025	0.00537442	0.00821666	0.00634997	0.00634997	TRUE	0.0447729	No
ENSMUSG00000002010	Idh3g	10219	9924	9292	10333	11647	10030	7983	9407	8324	11146	8061	8237	10191	9926	10474	12020	11705	9981	8177	8927	8663	8897	7178	8519	9554.97	10716	8394	0.783	-0.352	-5.191	2.0927e-07	4.15138e-06	0.00656415	0.00601886	0.00653423	0.00653423	TRUE	0.0628495	No
ENSMUSG00000002012	Pnck	145	165	153	194	177	142	139	109	137	134	123	143	145	165	172	226	178	141	142	103	143	107	110	148	148.31	171	126	0.732	-0.45	-3.291	0.000997237	0.00684327	0.0213432	0.0166099	0.0200486	0.0200486	TRUE	0.255102	No
ENSMUSG00000002014	Ssr4	1357	1170	1230	1138	1115	1343	1258	1286	1229	1523	1528	1265	1353	1170	1387	1324	1121	1336	1289	1220	1279	1216	1361	1308	1280.3	1282	1279	0.998	-0.003	-0.05	0.960027	0.982165	0.00386098	0.00709811	0.00457647	0.00457647	TRUE	0.0467286	No
ENSMUSG00000002015	Bcap31	1293	1318	1196	1146	1398	1450	1439	1378	1324	1839	1597	1334	1289	1318	1348	1333	1405	1443	1474	1308	1378	1468	1422	1380	1380.53	1356	1405	1.036	0.051	1.11	0.266999	0.49714	0.00122003	0.00700763	0.00234359	0.00234359	TRUE	0.0142589	No
ENSMUSG00000002017	Fam98a	1009	1068	824	926	1237	1142	1048	1191	1034	1431	1159	993	1006	1068	929	1077	1243	1136	1073	1130	1076	1142	1032	1027	1078.45	1076	1080	1.003	0.005	0.068	0.945471	0.975253	0.00499824	0.00733138	0.00554788	0.00554788	TRUE	0.0702855	No
ENSMUSG00000002020	Ltbp2	61	47	39	31	52	70	101	113	93	116	220	93	61	47	44	36	52	70	103	107	97	93	196	96	83.5	52	115	2.23	1.157	5.459	4.79761e-08	1.11984e-06	0.0638167	0.0249611	0.05052	0.05052	TRUE	1.2356	No
ENSMUSG00000002028	Kmt2a	1654	1434	1283	1296	1402	1426	1550	1618	1453	2058	1552	1539	1649	1434	1446	1508	1409	1419	1588	1535	1512	1643	1382	1592	1509.8	1478	1542	1.044	0.062	1.105	0.26906	0.4994	0.00283646	0.00690868	0.00381489	0.00381489	TRUE	0.0403185	No
ENSMUSG00000002031	Ift46	286	240	238	236	263	287	251	300	288	322	332	265	285	240	268	275	264	286	257	285	300	257	296	274	273.86	270	278	1.031	0.043	0.58	0.561729	0.759213	1e-08	0.0116781	0.00442165	0.00442165	TRUE	0.0340248	No
ENSMUSG00000002032	Tmem25	279	219	261	248	360	346	188	232	263	314	234	238	278	219	294	288	362	344	193	220	274	251	208	246	264.81	298	232	0.779	-0.36	-2.962	0.00305762	0.0173486	0.0200992	0.0118772	0.017514	0.017514	TRUE	0.195362	No
ENSMUSG00000002033	Cd3g	6	15	7	7	10	7	21	23	13	28	19	13	6	15	8	8	10	7	22	22	14	22	17	13	13.63	9	18	2.033	1.023	3.246	0.00116918	0.00782829	1e-08	0.122872	0.0594525	0.0594525	TRUE	0.2904	No
ENSMUSG00000002043	Trappc6a	281	240	237	283	208	256	267	282	270	328	355	286	280	240	267	329	209	255	273	268	281	262	316	296	273.02	263	283	1.075	0.104	1.046	0.295349	0.526342	0.00997635	0.0116959	0.0105511	0.0105511	TRUE	0.164582	No
ENSMUSG00000002052	Supt6	1276	1257	1052	1112	1448	1298	1335	1368	1229	1756	1382	1235	1272	1257	1186	1294	1455	1292	1367	1298	1279	1402	1231	1277	1300.88	1293	1309	1.013	0.018	0.329	0.742181	0.874454	0.00247804	0.0070784	0.00362954	0.00362954	TRUE	0.046783	No
ENSMUSG00000002055	Spag5	28	22	24	18	28	25	32	32	31	33	66	42	28	22	27	21	28	25	33	30	32	26	59	43	31.24	25	37	1.481	0.567	2.463	0.0137619	0.0580329	0.035041	0.0569231	0.0428166	0.0428166	TRUE	0.560051	No
ENSMUSG00000002057	Foxn1	0	0	0	0	0	0	0	0	0	0	0	0	0	0	0	0	0	0	0	0	0	0	0	0	0	0	0	NA	NA	NA	NA	NA	NA	NA	NA	NA	NA	NA	NA
ENSMUSG00000002058	Unc119	110	91	107	90	122	101	133	136	128	150	140	127	110	91	121	105	123	101	136	129	133	120	125	131	118.62	108	129	1.192	0.253	2.424	0.0153597	0.0634919	1e-08	0.0193031	0.00715368	0.00715368	TRUE	0.0629602	No
ENSMUSG00000002059	Rab34	209	180	179	155	200	228	233	253	245	269	263	247	208	180	202	180	201	227	239	240	255	215	234	255	219.71	200	240	1.196	0.258	3.086	0.00202923	0.0123932	0.00138679	0.0131139	0.00549552	0.00549552	TRUE	0.0499796	No
ENSMUSG00000002064	Sdf2	1128	1033	1028	979	1093	1026	1045	1107	1073	1323	1126	1013	1125	1033	1159	1139	1098	1021	1070	1051	1117	1056	1003	1048	1076.61	1096	1058	0.965	-0.051	-1.071	0.284229	0.515986	0.00101469	0.00733389	0.00237133	0.00237133	TRUE	0.013739	No
ENSMUSG00000002068	Ccne1	23	17	15	16	35	38	24	27	23	19	40	27	23	17	17	19	35	38	25	26	24	15	36	28	25.11	25	26	1.022	0.032	0.115	0.908054	0.957347	0.0666902	0.0693978	0.0677144	0.0677144	TRUE	0.184884	No
ENSMUSG00000002076	Hsf2bp	6	14	11	6	14	9	10	14	13	12	10	16	6	14	12	7	14	9	10	13	14	10	9	17	11.21	10	12	1.144	0.194	0.585	0.558664	0.757117	1e-08	0.148225	0.0691437	0.0691437	TRUE	0.145987	No
ENSMUSG00000002083	Bbc3	133	119	100	114	109	112	140	156	127	141	230	150	133	119	113	133	110	111	143	148	132	113	205	155	134.51	120	149	1.248	0.32	2.372	0.0177125	0.0709703	0.0191373	0.0177139	0.0186811	0.0186811	TRUE	0.369498	No
ENSMUSG00000002100	Mybpc3	68713	65994	50942	49987	81495	69084	55694	69728	61962	78831	71446	55063	68522	66006	57425	58148	81901	68744	57048	66172	64489	62928	63622	56951	64329.7	66791	61868	0.926	-0.11	-1.362	0.17329	0.375605	0.0109179	0.00587668	0.0094691	0.0094691	TRUE	0.153471	No
ENSMUSG00000002102	Psmc3	5586	5049	4625	4692	5189	5196	4768	5431	4796	6006	5330	4341	5570	5050	5214	5458	5215	5170	4884	5154	4992	4794	4746	4490	5061.45	5280	4843	0.917	-0.124	-3.005	0.00265318	0.0154037	0.00153807	0.00616711	0.00226937	0.00226937	TRUE	0.0157489	No
ENSMUSG00000002103	Acp2	717	639	545	548	702	685	735	795	813	984	846	731	715	639	614	637	705	682	753	754	846	785	753	756	720.12	665	774	1.163	0.218	3.885	0.000102124	0.000963337	0.00137385	0.00806755	0.00312402	0.00312402	TRUE	0.0239101	No
ENSMUSG00000002104	Rapsn	338	315	324	323	291	318	311	359	346	417	362	343	337	315	365	376	292	316	319	341	360	333	322	355	335.94	334	338	1.015	0.021	0.287	0.774199	0.892607	0.00227273	0.0106014	0.00504342	0.00504342	TRUE	0.0428242	No
ENSMUSG00000002105	Slc39a13	592	527	480	487	555	576	610	670	704	971	821	539	590	527	541	567	558	573	625	636	733	775	731	557	617.75	559	676	1.21	0.275	3.448	0.000564657	0.00418946	0.00722514	0.00843472	0.00754015	0.00754015	TRUE	0.0883437	No
ENSMUSG00000002107	Celf2	1690	1697	1460	1368	1925	1801	1793	2183	1631	2369	2067	1900	1685	1697	1646	1591	1935	1792	1837	2072	1698	1891	1841	1965	1804.1	1724	1884	1.092	0.127	2.107	0.0350784	0.1201	0.00412836	0.00673629	0.00469476	0.00469476	TRUE	0.0439469	No
ENSMUSG00000002108	Nr1h3	445	517	456	351	369	538	520	459	415	502	579	425	444	517	514	408	371	535	533	436	432	401	516	440	462.12	465	460	0.988	-0.018	-0.175	0.861142	0.93565	0.0149714	0.00930457	0.0133108	0.0133108	TRUE	0.117643	No
ENSMUSG00000002109	Ddb2	167	201	151	168	173	176	159	182	185	246	181	168	167	201	170	195	174	175	163	173	193	196	161	174	178.47	180	177	0.98	-0.029	-0.316	0.752215	0.879564	1e-08	0.014792	0.00620167	0.00620167	TRUE	0.0371336	No
ENSMUSG00000002111	Spi1	183	185	159	138	141	266	451	332	392	410	513	439	182	185	179	161	142	265	462	315	408	327	457	454	294.74	186	404	2.173	1.119	7.755	8.82481e-15	7.83888e-13	0.0347767	0.0112653	0.026031	0.026031	TRUE	0.295468	No
ENSMUSG00000002129	Sf3a1	775	828	679	699	678	877	755	755	736	908	835	772	773	828	765	813	681	873	773	716	766	725	744	798	771.36	789	754	0.955	-0.067	-1.071	0.284246	0.515986	0.00312337	0.00792038	0.00428129	0.00428129	TRUE	0.054765	No
ENSMUSG00000002147	Stat6	1367	1441	1322	1140	1330	1465	1564	1611	1328	1840	1806	1410	1363	1441	1490	1326	1337	1458	1602	1529	1382	1469	1608	1458	1455.31	1402	1508	1.075	0.105	2.02	0.0433498	0.141858	0.00211498	0.00694825	0.00319154	0.00319154	TRUE	0.0202083	No
ENSMUSG00000002190	Clgn	4	2	3	3	6	5	6	5	5	4	5	3	4	2	3	3	6	5	6	5	5	3	4	3	4.23	4	4	1.113	0.154	0.303	0.761554	0.884148	1e-08	0.383429	0.133097	0.133097	TRUE	0.11099	No
ENSMUSG00000002204	Napsa	13	44	18	7	14	9	60	63	52	73	49	87	13	44	20	8	14	9	61	60	54	58	44	90	39.64	18	61	3.371	1.753	5.309	1.10172e-07	2.35814e-06	0.175721	0.0461024	0.12053	0.12053	TRUE	2.41247	No
ENSMUSG00000002205	Vrk3	477	455	487	398	471	484	460	516	454	602	510	511	476	455	549	463	473	482	471	490	473	481	454	529	482.86	483	483	1	0	-0.006	0.995195	0.998129	0.00132568	0.00915628	0.00361846	0.00361846	TRUE	0.0514491	No
ENSMUSG00000002210	Smg9	229	235	218	209	214	209	205	201	213	285	259	232	228	235	246	243	215	208	210	191	222	228	231	240	224.65	229	220	0.962	-0.056	-0.687	0.492108	0.704386	0.000900673	0.0129542	0.00520141	0.00520141	TRUE	0.0484124	No
ENSMUSG00000002221	Paxip1	548	556	497	466	572	527	565	600	503	742	593	467	546	556	560	542	575	524	579	569	524	592	528	483	548.27	550	546	0.992	-0.011	-0.181	0.856179	0.93352	0.00167669	0.00876206	0.00354892	0.00354892	TRUE	0.0371778	No
ENSMUSG00000002222	Rmnd5a	2731	3106	2542	2542	3424	2758	2690	2971	2561	3522	2631	2558	2723	3107	2865	2957	3441	2744	2755	2819	2665	2811	2343	2646	2823.2	2973	2673	0.899	-0.153	-2.3	0.0214277	0.0816766	0.00588304	0.00641704	0.00604623	0.00604623	TRUE	0.0739268	No
ENSMUSG00000002227	Mov10	252	236	171	145	165	206	168	240	183	198	291	232	251	236	193	169	166	205	172	228	190	158	259	240	205.59	203	208	1.021	0.031	0.215	0.829455	0.919897	0.0291752	0.0136129	0.0241185	0.0241185	TRUE	0.132004	No
ENSMUSG00000002228	Ppm1j	519	500	517	442	542	634	409	439	449	492	580	488	518	500	583	514	545	631	419	417	467	393	516	505	500.59	548	453	0.825	-0.277	-3.23	0.00123667	0.00819782	0.00807668	0.00903926	0.00861331	0.00861331	TRUE	0.0657376	No
ENSMUSG00000002233	Rhoc	1805	1742	1593	1601	1662	1905	1877	1864	1635	2018	2611	1848	1800	1742	1796	1862	1670	1896	1923	1769	1702	1611	2325	1911	1833.91	1794	1874	1.044	0.062	0.784	0.433218	0.658496	0.00940849	0.00672191	0.00854427	0.00854427	TRUE	0.173283	No
ENSMUSG00000002240	Prr27	0	0	0	0	0	0	0	0	0	0	0	0	0	0	0	0	0	0	0	0	0	0	0	0	0	0	0	NA	NA	NA	NA	NA	NA	NA	NA	NA	NA	NA	NA
ENSMUSG00000002249	Tead3	330	284	291	295	298	302	306	350	308	414	302	301	329	284	328	343	299	301	313	332	321	330	269	311	313.43	314	313	0.997	-0.004	-0.053	0.957916	0.981111	0.00244687	0.0109424	0.00507955	0.00507955	TRUE	0.057027	No
ENSMUSG00000002250	Ppard	645	716	661	602	603	797	646	645	554	797	784	603	643	716	745	700	606	793	662	612	577	636	698	624	667.69	700	635	0.907	-0.142	-1.94	0.0523451	0.16264	0.00546714	0.00824155	0.00617318	0.00617318	TRUE	0.0532787	No
ENSMUSG00000002257	Def6	101	83	82	65	82	80	120	92	98	124	154	117	101	83	92	76	82	80	123	87	102	99	137	121	98.6	86	112	1.301	0.38	2.858	0.00426181	0.0227519	0.0112086	0.0220347	0.0150513	0.0150513	TRUE	0.137004	No
ENSMUSG00000002265	Peg3	273	269	200	226	289	216	297	322	218	380	273	284	272	269	225	263	290	215	304	306	227	303	243	294	267.66	256	280	1.093	0.128	1.242	0.214131	0.432244	0.0113101	0.0118131	0.0114646	0.0114646	TRUE	0.0948084	No
ENSMUSG00000002266	Zim1	99	95	70	62	101	88	79	81	54	73	36	48	99	95	79	72	102	88	81	77	56	58	32	50	73.98	89	59	0.661	-0.598	-3.2	0.00137479	0.00899777	0.041994	0.027418	0.0364199	0.0364199	TRUE	0.354268	No
ENSMUSG00000002274	Metrn	851	726	745	585	599	829	785	953	690	933	990	782	849	726	840	681	602	825	804	904	718	745	882	809	781.98	754	810	1.075	0.105	1.138	0.255239	0.483303	0.0114538	0.00789228	0.0108873	0.0108873	TRUE	0.118411	No
ENSMUSG00000002279	Lmf1	523	562	502	424	535	566	476	491	433	556	561	487	522	562	566	493	538	563	488	466	451	444	500	504	507.91	541	476	0.878	-0.188	-3.145	0.00166103	0.0104849	0.000883694	0.00899329	0.00316238	0.00316238	TRUE	0.0208533	No
ENSMUSG00000002280	Narfl	877	992	876	802	920	991	837	926	857	1114	928	848	875	992	987	933	925	986	857	879	892	889	826	877	909.89	950	870	0.916	-0.126	-2.641	0.0082601	0.0386737	0.000614533	0.00760545	0.00218649	0.00218649	TRUE	0.0186377	No
ENSMUSG00000002289	Angptl4	188	117	92	88	275	281	238	192	155	192	285	200	187	117	104	102	276	280	244	182	161	153	254	207	188.98	178	200	1.125	0.17	0.566	0.571444	0.766062	0.124865	0.0142948	0.083024	0.124865	TRUE	0.129654	No
ENSMUSG00000002297	Dbf4	60	60	43	34	81	66	78	72	57	64	79	94	60	60	48	40	81	66	80	68	59	51	70	97	65.1	59	71	1.192	0.254	1.342	0.179481	0.384267	0.0390164	0.0303626	0.0358595	0.0358595	TRUE	0.271261	No
ENSMUSG00000002307	Daxx	364	385	321	254	341	342	337	401	300	414	453	322	363	385	362	295	343	340	345	381	312	330	403	333	349.44	348	351	1.008	0.011	0.133	0.89393	0.950778	0.00571117	0.0104179	0.00710628	0.00710628	TRUE	0.0643152	No
ENSMUSG00000002308	Cd320	430	351	380	338	382	416	378	389	323	458	391	300	429	351	428	393	384	414	387	369	336	366	348	310	376.32	400	353	0.883	-0.179	-2.427	0.0152444	0.063113	0.00313992	0.0100917	0.00521715	0.00521715	TRUE	0.0427754	No
ENSMUSG00000002319	Ipo4	309	313	241	226	250	271	319	303	236	350	339	281	308	313	272	263	251	270	327	288	246	279	302	291	284.04	280	289	1.032	0.046	0.538	0.590342	0.77828	0.0047096	0.0114692	0.00683987	0.00683987	TRUE	0.0586878	No
ENSMUSG00000002320	Tm9sf1	732	777	711	703	785	775	819	764	748	977	889	761	730	777	801	818	789	771	839	725	779	780	792	787	782.3	781	784	1.003	0.005	0.1	0.920419	0.963442	0.000522305	0.00789146	0.00231488	0.00231488	TRUE	0.0161337	No
ENSMUSG00000002324	Rec8	5	1	3	8	6	6	2	5	8	5	4	4	5	1	3	9	6	6	2	5	8	4	4	4	4.79	5	4	0.875	-0.192	-0.367	0.713756	0.857244	0.0366583	0.338925	0.184182	0.184182	TRUE	0.190151	No
ENSMUSG00000002325	Irf9	562	670	566	391	427	610	603	586	590	760	758	703	560	670	638	455	429	607	618	556	614	607	675	727	596.35	560	633	1.13	0.176	1.604	0.108633	0.274138	0.0179355	0.00852743	0.0156282	0.0156282	TRUE	0.15789	No
ENSMUSG00000002326	Gmpr2	307	315	248	268	297	301	299	310	282	419	373	294	306	315	280	312	298	300	306	294	294	334	332	304	306.27	302	311	1.032	0.045	0.66	0.509136	0.718372	1e-08	0.0110616	0.0034206	0.0034206	TRUE	0.0173157	No
ENSMUSG00000002329	Mdp1	1345	1310	1318	1194	1379	1477	1205	1305	1192	1625	1401	1234	1341	1310	1486	1389	1386	1470	1234	1238	1241	1297	1248	1276	1326.35	1397	1256	0.899	-0.153	-3.535	0.000408048	0.00318102	0.000707712	0.00705485	0.00194253	0.00194253	TRUE	0.0116447	No
ENSMUSG00000002332	Dhrs1	636	672	708	644	782	835	682	788	785	962	763	731	634	672	798	749	786	831	699	748	817	768	679	756	744.77	745	744	0.999	-0.001	-0.013	0.989574	0.994988	0.00633888	0.00799423	0.00676385	0.00676385	TRUE	0.0647793	No
ENSMUSG00000002341	Ncan	0	0	0	0	0	0	0	0	0	1	0	0	0	0	0	0	0	0	0	0	0	1	0	0	0.07	0	0	1.27	0.345	0.111	0.911809	NA	1e-08	23.9914	12	12	TRUE	0.186466	No
ENSMUSG00000002342	Tmem161a	1152	1253	1122	1011	1439	1192	1022	1072	1036	1401	1119	1020	1149	1253	1265	1176	1446	1186	1047	1017	1078	1118	996	1055	1148.95	1246	1052	0.844	-0.244	-4.01	6.06467e-05	0.000620397	0.00356076	0.00724059	0.00446088	0.00446088	TRUE	0.0765347	No
ENSMUSG00000002343	Armc6	190	192	175	184	176	179	188	171	201	242	239	169	189	192	197	214	177	178	193	162	209	193	213	175	191.06	191	191	1	-0.001	-0.007	0.994208	0.997624	0.00259158	0.0142032	0.00672224	0.00672224	TRUE	0.0601287	No
ENSMUSG00000002345	Borcs8	19	30	15	25	22	31	30	17	23	26	36	23	19	30	17	29	22	31	31	16	24	21	32	24	24.61	25	25	0.994	-0.009	-0.036	0.971161	0.986524	0.0215253	0.0706895	0.0427703	0.0427703	TRUE	0.167663	No
ENSMUSG00000002346	Slc25a42	1381	1472	1217	1289	1618	1598	1007	1133	1146	1457	975	1154	1377	1472	1372	1499	1626	1590	1031	1075	1193	1163	868	1194	1288.44	1489	1087	0.73	-0.454	-5.691	1.26238e-08	3.39231e-07	0.00826832	0.00709024	0.00839996	0.00839996	TRUE	0.120271	No
ENSMUSG00000002365	Snx9	998	926	816	867	904	1018	985	999	1002	1195	1110	962	995	926	920	1009	909	1013	1009	948	1043	954	988	995	975.71	962	990	1.028	0.04	0.831	0.405779	0.633593	0.000847053	0.00748716	0.00232532	0.00232532	TRUE	0.00914147	No
ENSMUSG00000002372	Ranbp3	798	765	771	739	815	812	772	855	800	1057	873	799	796	765	869	860	819	808	791	811	833	844	777	826	816.59	820	814	0.994	-0.009	-0.178	0.858809	0.934594	0.000390102	0.0078058	0.00216649	0.00216649	TRUE	0.0127536	No
ENSMUSG00000002379	Ndufa11	8031	6173	7298	7386	7025	7720	6148	7149	6827	8243	7265	6688	8009	6174	8227	8592	7060	7682	6298	6784	7105	6580	6469	6917	7158.14	7624	6692	0.878	-0.188	-2.583	0.00978634	0.0442716	0.00749296	0.00607478	0.00748803	0.00748803	TRUE	0.108176	No
ENSMUSG00000002384	Bmp8b	16	35	28	38	31	26	32	20	28	35	26	29	16	35	32	44	31	26	33	19	29	28	23	30	28.81	31	27	0.884	-0.178	-0.756	0.449466	0.670746	0.033382	0.0612304	0.0451202	0.0451202	TRUE	0.231401	No
ENSMUSG00000002393	Nr2f6	1134	1195	1116	1081	1055	1311	1189	1207	1153	1375	1269	1085	1131	1195	1258	1257	1060	1305	1218	1145	1200	1098	1130	1122	1176.63	1201	1152	0.959	-0.06	-1.048	0.294614	0.5255	0.00271673	0.00720791	0.00387564	0.00387564	TRUE	0.0405844	No
ENSMUSG00000002395	Use1	3109	2502	2495	2338	2099	2846	2770	2888	2442	3136	3508	2694	3100	2502	2813	2720	2109	2832	2837	2741	2542	2503	3124	2786	2717.48	2679	2756	1.028	0.04	0.474	0.635743	0.807995	0.0114296	0.00643902	0.0101471	0.0101471	TRUE	0.134734	No
ENSMUSG00000002396	Ocel1	385	386	305	326	293	429	365	366	380	421	415	359	384	386	344	379	294	427	374	347	395	336	370	371	367.34	369	366	0.989	-0.015	-0.18	0.856764	0.933552	0.00673104	0.0101955	0.00774643	0.00774643	TRUE	0.116767	No
ENSMUSG00000002409	Dyrk1b	383	349	313	291	349	410	311	398	323	339	404	273	382	349	353	339	351	408	319	378	336	271	360	282	343.85	364	324	0.891	-0.167	-1.831	0.0670696	0.194624	0.00842746	0.0104921	0.00902905	0.00902905	TRUE	0.0814198	No
ENSMUSG00000002413	Braf	666	665	514	608	720	600	632	648	652	886	674	691	664	665	579	707	724	597	647	615	679	707	600	715	658.3	656	660	1.007	0.009	0.133	0.894242	0.950818	0.00498864	0.00827562	0.00583148	0.00583148	TRUE	0.038437	No
ENSMUSG00000002416	Ndufb2	1187	950	1193	1131	908	1171	923	852	808	1125	969	909	1184	950	1345	1316	913	1165	945	809	841	898	863	940	1014.01	1146	883	0.771	-0.375	-3.931	8.47158e-05	0.000823918	0.0131583	0.00742538	0.0121356	0.0121356	TRUE	0.104595	No
ENSMUSG00000002428	Hltf	638	662	557	590	751	687	627	808	613	859	748	648	636	662	628	686	755	684	642	767	638	686	666	670	676.66	675	678	1.005	0.007	0.107	0.915085	0.960332	0.00308946	0.00820985	0.00435819	0.00435819	TRUE	0.0491834	No
ENSMUSG00000002455	Prpf6	908	920	767	809	1038	888	871	991	844	1146	1035	820	905	920	865	941	1043	884	892	940	878	915	922	848	912.82	926	899	0.971	-0.042	-0.781	0.434583	0.659756	0.0016978	0.00759983	0.00314205	0.00314205	TRUE	0.0469651	No
ENSMUSG00000002458	Rgs19	165	164	158	141	149	200	234	241	192	264	305	198	165	164	178	164	150	199	240	229	200	211	272	205	197.9	170	226	1.331	0.412	4.095	4.21551e-05	0.00045115	0.00726438	0.0139143	0.00939814	0.00939814	TRUE	0.114003	No
ENSMUSG00000002459	Rgs20	1	4	0	3	6	3	2	7	7	2	0	4	1	4	0	3	6	3	2	7	7	2	0	4	3.27	3	4	1.217	0.283	0.379	0.704996	0.850859	0.491767	0.494117	0.492718	0.492718	TRUE	0.106337	No
ENSMUSG00000002475	Abhd3	121	90	91	89	90	114	95	128	106	119	119	92	121	90	103	104	90	113	97	121	110	95	106	95	103.83	104	104	1.007	0.009	0.081	0.935721	0.971131	0.00270657	0.0212196	0.0100464	0.0100464	TRUE	0.0690185	No
ENSMUSG00000002477	Snrpd1	432	468	383	411	424	425	476	524	451	660	520	464	431	468	432	478	426	423	488	497	469	527	463	480	465.15	443	487	1.102	0.14	2.343	0.0191434	0.0750941	1e-08	0.00928207	0.00300281	0.00300281	TRUE	0.0202457	No
ENSMUSG00000002486	Tchp	167	141	102	133	133	142	160	165	123	181	144	131	167	141	115	155	134	141	164	157	128	144	128	135	142.41	142	143	1.004	0.006	0.059	0.953152	0.979054	0.00572092	0.0170558	0.00991557	0.00991557	TRUE	0.0873514	No
ENSMUSG00000002489	Tiam1	128	149	96	114	174	173	188	201	210	230	226	193	128	149	108	133	175	172	193	191	219	184	201	200	170.91	144	198	1.367	0.452	4.019	5.85248e-05	0.00060177	0.0103994	0.0151878	0.0121587	0.0121587	TRUE	0.15186	No
ENSMUSG00000002496	Tsc2	1982	1899	1700	1571	2036	1967	1761	2009	1747	2186	2046	1610	1976	1899	1916	1827	2046	1957	1804	1907	1818	1745	1822	1665	1865.33	1937	1794	0.926	-0.112	-2.559	0.0104873	0.0467631	0.00112389	0.00670726	0.0022059	0.0022059	TRUE	0.0147996	No
ENSMUSG00000002500	Rpl3l	5536	5790	5854	5481	5456	5812	4418	4574	4550	5854	4494	4782	5521	5791	6599	6376	5483	5783	4525	4341	4736	4673	4002	4946	5231.31	5926	4537	0.766	-0.385	-6.062	1.34789e-09	4.55633e-08	0.00544203	0.00615688	0.00562412	0.00562412	TRUE	0.0416347	No
ENSMUSG00000002504	Slc9a3r2	3550	3898	3730	2724	2382	3436	3208	3318	2325	3353	4051	2941	3540	3899	4205	3169	2394	3419	3286	3149	2420	2677	3607	3042	3233.8	3438	3030	0.882	-0.182	-1.486	0.137213	0.321027	0.0262446	0.00634528	0.0212938	0.0212938	TRUE	0.274718	No
ENSMUSG00000002524	Puf60	1457	1431	1320	1238	1404	1484	1343	1384	1262	1601	1578	1260	1453	1431	1488	1440	1411	1477	1376	1313	1313	1278	1405	1303	1390.75	1450	1331	0.918	-0.123	-3.154	0.0016079	0.0102343	1e-08	0.00699914	0.00147498	0.00147498	TRUE	0.0093743	No
ENSMUSG00000002546	Golga2	2575	2504	2030	2006	2547	2456	2129	2495	2515	3095	2599	2173	2568	2504	2288	2334	2560	2444	2181	2368	2618	2471	2314	2248	2408.03	2450	2367	0.966	-0.05	-0.948	0.342925	0.575646	0.00288151	0.00651448	0.00360379	0.00360379	TRUE	0.0329309	No
ENSMUSG00000002550	Uck1	460	463	417	419	446	477	438	456	464	580	443	466	459	463	470	487	448	475	449	433	483	463	394	482	458.83	467	451	0.964	-0.052	-0.833	0.405078	0.633242	0.0012054	0.00932934	0.00350834	0.00350834	TRUE	0.0453264	No
ENSMUSG00000002565	Scin	178	76	142	121	164	101	104	129	116	121	102	122	178	76	160	141	165	101	107	122	121	97	91	126	123.58	137	111	0.809	-0.307	-1.674	0.0940726	0.246457	0.0514284	0.0187631	0.0401434	0.0401434	TRUE	0.20375	No
ENSMUSG00000002578	Ikzf4	39	30	24	34	22	24	23	43	37	42	36	34	39	30	27	40	22	24	24	41	39	34	32	35	32.09	30	34	1.125	0.17	0.816	0.414765	0.640993	0.0121217	0.0555681	0.031544	0.031544	TRUE	0.128355	No
ENSMUSG00000002580	Mien1	948	765	818	751	762	907	810	793	734	1011	1040	835	945	765	922	874	766	903	830	753	764	807	926	864	843.13	862	824	0.956	-0.065	-0.893	0.372051	0.603013	0.00583929	0.00774431	0.00656671	0.00656671	TRUE	0.0455402	No
ENSMUSG00000002588	Pon1	4	2	8	8	2	3	4	2	7	4	10	3	4	2	9	9	2	3	4	2	7	3	9	3	4.82	5	5	0.989	-0.015	-0.027	0.978133	0.990255	0.191124	0.337165	0.25145	0.25145	TRUE	0.140496	No
ENSMUSG00000002602	Axl	2243	2788	2116	1947	2202	2503	3019	3019	2770	3525	3921	3272	2237	2789	2385	2265	2213	2491	3092	2865	2883	2814	3492	3384	2742.43	2397	3088	1.289	0.366	4.929	8.27384e-07	1.39842e-05	0.00809816	0.00643368	0.00756138	0.00756138	TRUE	0.0796137	No
ENSMUSG00000002603	Tgfb1	824	711	692	621	590	857	808	893	776	900	1160	917	822	711	780	722	593	853	828	847	808	718	1033	948	805.3	747	864	1.156	0.21	2.097	0.0359605	0.122361	0.0145617	0.00783319	0.0131336	0.0131336	TRUE	0.123951	No
ENSMUSG00000002608	Ccdc97	888	929	837	732	896	877	811	885	825	952	914	858	886	929	944	852	900	873	831	840	859	760	814	887	864.45	897	832	0.926	-0.111	-2.192	0.0283441	0.101159	0.00103298	0.00769763	0.00254561	0.00254561	TRUE	0.022871	No
ENSMUSG00000002617	Zfp40	160	134	138	110	185	145	159	181	189	205	203	178	160	134	156	128	186	144	163	172	197	164	181	184	163.93	151	177	1.165	0.221	2.157	0.0310419	0.108653	0.00490627	0.015585	0.00891457	0.00891457	TRUE	0.136824	No
ENSMUSG00000002625	Akap8l	941	1088	929	915	989	996	991	1013	1002	1243	1048	940	938	1088	1047	1064	994	991	1015	961	1043	992	933	972	1003.35	1020	986	0.966	-0.049	-0.982	0.326331	0.55882	0.00129521	0.0074421	0.00264199	0.00264199	TRUE	0.0191304	No
ENSMUSG00000002633	Shh	0	0	0	0	1	0	0	0	0	0	0	0	0	0	0	0	1	0	0	0	0	0	0	0	0.08	0	0	0.652	-0.617	-0.198	0.843162	NA	1e-08	19.0577	12	12	TRUE	0.238726	No
ENSMUSG00000002635	Pdcd2l	452	409	387	369	360	437	409	399	371	488	448	399	451	409	436	429	362	435	419	379	386	390	399	413	408.91	420	398	0.946	-0.081	-1.225	0.220437	0.440075	0.00127665	0.0097539	0.00380927	0.00380927	TRUE	0.0558123	No
ENSMUSG00000002658	Gtf2f1	680	646	492	502	656	755	667	741	746	899	773	629	678	646	555	584	659	751	683	703	776	718	688	651	674.4	646	703	1.088	0.122	1.636	0.101782	0.261141	0.00590608	0.00821778	0.00651625	0.00651625	TRUE	0.0773771	No
ENSMUSG00000002660	Clpp	1167	1191	1096	1044	1111	1235	947	1096	891	1217	1160	978	1164	1191	1235	1214	1117	1229	970	1040	927	971	1033	1012	1091.99	1192	992	0.833	-0.263	-5.705	1.1668e-08	3.18881e-07	0.000750188	0.00731303	0.00215365	0.00215365	TRUE	0.0121263	No
ENSMUSG00000002661	Alkbh7	1070	996	1096	990	1007	1119	858	920	877	1152	912	957	1067	996	1235	1152	1012	1113	879	873	913	920	812	990	996.84	1096	898	0.819	-0.287	-4.383	1.16964e-05	0.000146562	0.00434212	0.00745249	0.0051904	0.0051904	TRUE	0.0471011	No
ENSMUSG00000002664	Pspn	1	0	1	2	0	1	0	2	1	1	0	0	1	0	1	2	0	1	0	2	1	1	0	0	0.77	1	1	0.708	-0.498	-0.386	0.6998	NA	1e-08	2.09084	1.05918	1.05918	TRUE	0.316927	No
ENSMUSG00000002668	Dennd1c	76	110	66	75	52	107	118	134	126	152	166	132	76	110	74	87	52	106	121	127	131	121	148	137	107.59	84	131	1.549	0.632	4.193	2.75677e-05	0.000310408	0.0245077	0.0206823	0.02287	0.02287	TRUE	0.339877	No
ENSMUSG00000002679	Med6	336	364	328	331	344	343	345	347	389	400	397	312	335	364	370	385	346	341	353	329	405	319	354	323	352	357	347	0.973	-0.04	-0.543	0.586989	0.77642	0.0026525	0.0103847	0.00497989	0.00497989	TRUE	0.075086	No
ENSMUSG00000002688	Prkd1	246	268	213	184	192	253	254	257	198	244	245	196	245	268	240	214	193	252	260	244	206	195	218	203	228.17	235	221	0.937	-0.093	-0.924	0.355705	0.58845	0.00923748	0.0128447	0.0103818	0.0103818	TRUE	0.0900441	No
ENSMUSG00000002699	Lcp2	97	109	76	48	67	127	171	152	141	192	202	152	97	109	86	56	67	126	175	144	147	153	180	157	124.79	90	159	1.762	0.818	5.12	3.0591e-07	5.87178e-06	0.033833	0.0186378	0.0279798	0.0279798	TRUE	0.298117	No
ENSMUSG00000002718	Cse1l	1426	1508	1168	1387	1896	1400	1251	1519	1409	1816	1404	1265	1422	1508	1317	1613	1905	1393	1281	1442	1466	1450	1250	1308	1446.39	1526	1366	0.895	-0.16	-1.87	0.0614504	0.183103	0.0112906	0.00695501	0.00985141	0.00985141	TRUE	0.182443	No
ENSMUSG00000002728	Naa20	1875	1852	1721	1772	1753	1817	1605	1945	1599	2166	1787	1654	1870	1852	1940	2061	1762	1808	1644	1846	1664	1729	1591	1711	1789.86	1882	1698	0.902	-0.148	-2.916	0.00355093	0.0195957	0.00225482	0.00674332	0.00316663	0.00316663	TRUE	0.0264215	No
ENSMUSG00000002731	Prkra	479	417	416	376	475	459	453	478	465	493	509	483	478	417	469	437	477	457	464	454	484	394	453	500	456.93	456	458	1.003	0.004	0.053	0.95773	0.981046	0.0028655	0.00934379	0.00461585	0.00461585	TRUE	0.0597871	No
ENSMUSG00000002732	Fkbp7	533	443	438	452	531	548	578	608	567	782	704	484	532	443	494	526	534	545	592	577	590	624	627	501	548.67	512	585	1.144	0.194	2.716	0.00660179	0.0325088	0.00429137	0.00875994	0.00548407	0.00548407	TRUE	0.059118	No
ENSMUSG00000002733	Plekha3	703	745	721	631	606	720	684	732	595	864	812	651	701	745	813	734	609	716	701	695	619	690	723	673	701.59	720	684	0.951	-0.073	-1.074	0.282605	0.514351	0.00425014	0.00812607	0.00523303	0.00523303	TRUE	0.0689515	No
ENSMUSG00000002741	Ykt6	1867	1998	1762	1700	1999	1959	1938	2047	1866	2453	2200	1772	1862	1998	1986	1978	2009	1949	1985	1943	1942	1958	1959	1833	1950.18	1964	1937	0.987	-0.02	-0.547	0.584167	0.774862	0.00023459	0.00667004	0.00131894	0.00131894	TRUE	0.00831734	No
ENSMUSG00000002748	Baz1b	2050	2320	1801	1925	2297	2077	2220	2222	2031	2829	2325	2148	2044	2320	2030	2239	2308	2067	2274	2109	2114	2258	2070	2222	2171.36	2168	2174	1.003	0.004	0.082	0.934435	0.970329	0.00205831	0.0065867	0.00310271	0.00310271	TRUE	0.0147161	No
ENSMUSG00000002763	Pex6	1045	1085	922	872	978	995	876	958	881	1138	982	831	1042	1085	1039	1014	983	990	897	909	917	908	874	859	959.98	1026	894	0.872	-0.198	-4.538	5.69225e-06	7.73266e-05	1e-08	0.00751396	0.0016896	0.0016896	TRUE	0.0100986	No
ENSMUSG00000002767	Mrpl2	1727	1621	1595	1441	1641	1792	1365	1524	1458	1780	1710	1325	1722	1621	1798	1676	1649	1783	1398	1446	1517	1421	1523	1370	1577.18	1708	1446	0.847	-0.24	-5.372	7.77262e-08	1.72606e-06	0.00106087	0.00686353	0.00224529	0.00224529	TRUE	0.00846414	No
ENSMUSG00000002768	Mea1	741	678	703	584	602	716	754	783	707	923	908	704	739	678	792	679	605	712	772	743	736	737	809	728	727.59	701	754	1.076	0.106	1.65	0.098933	0.255754	0.00327869	0.00804481	0.00457751	0.00457751	TRUE	0.0548501	No
ENSMUSG00000002769	Gnmt	64	71	54	49	31	51	51	58	22	34	45	49	64	71	61	57	31	51	52	55	23	27	40	51	48.56	56	41	0.74	-0.435	-1.819	0.0688746	0.198062	0.0749689	0.0387114	0.0613693	0.0613693	TRUE	0.221743	No
ENSMUSG00000002771	Grin2d	190	167	132	115	162	206	172	173	181	246	202	173	189	167	149	134	163	205	176	164	188	196	180	179	174.23	168	180	1.074	0.103	0.987	0.323429	0.555874	0.00700946	0.0150095	0.0100099	0.0100099	TRUE	0.127498	No
ENSMUSG00000002778	Kdelr1	2076	2069	1685	1612	1800	2127	1857	1690	1890	2262	2359	1882	2070	2069	1899	1875	1809	2117	1902	1604	1967	1806	2101	1947	1930.47	1973	1888	0.956	-0.064	-0.96	0.336951	0.570054	0.00546781	0.00667839	0.0059657	0.0059657	TRUE	0.0669693	No
ENSMUSG00000002781	Tmem143	2350	2346	2126	2045	2624	2633	1783	2059	1919	2476	1991	1748	2343	2346	2397	2379	2637	2620	1826	1954	1997	1976	1773	1808	2171.46	2454	1889	0.77	-0.377	-7.477	7.60149e-14	5.70611e-12	0.00232855	0.00658666	0.00320378	0.00320378	TRUE	0.0166174	No
ENSMUSG00000002797	Ggct	528	547	492	458	558	515	397	507	436	537	456	430	527	547	555	533	561	512	407	481	454	429	406	445	487.94	539	437	0.81	-0.304	-5.088	3.60944e-07	6.7475e-06	0.000612286	0.00912184	0.0030773	0.0030773	TRUE	0.0296581	No
ENSMUSG00000002799	Jag2	1358	1217	1068	1015	960	1290	1153	1236	970	1333	1479	1002	1354	1217	1204	1181	965	1284	1181	1173	1010	1064	1317	1036	1165.46	1201	1130	0.941	-0.087	-1.014	0.310678	0.54277	0.0102387	0.00722091	0.00980127	0.00980127	TRUE	0.114067	No
ENSMUSG00000002803	Btbd6	370	375	334	358	331	420	329	352	353	376	342	312	369	375	377	416	333	418	337	334	367	300	305	323	354.45	381	328	0.858	-0.22	-2.878	0.0040048	0.0216254	0.00362748	0.0103534	0.00561506	0.00561506	TRUE	0.0462056	No
ENSMUSG00000002804	Nudt14	131	102	135	110	116	138	133	114	171	182	154	147	131	102	152	128	117	137	136	108	178	145	137	152	135.3	128	143	1.118	0.16	1.265	0.205733	0.421348	0.0147088	0.017645	0.0157342	0.0157342	TRUE	0.150335	No
ENSMUSG00000002808	Epdr1	612	613	654	558	774	664	494	628	544	777	661	529	610	613	737	649	778	661	506	596	566	620	589	547	622.71	675	571	0.847	-0.24	-3.167	0.00154198	0.00987374	0.00569622	0.00841416	0.0066582	0.0066582	TRUE	0.0685094	No
ENSMUSG00000002812	Flii	2261	2276	1898	1784	2286	2244	2180	2371	2039	2733	2375	2067	2255	2276	2140	2075	2297	2233	2233	2250	2122	2182	2115	2138	2193	2213	2173	0.982	-0.027	-0.703	0.48233	0.696906	0.000577492	0.00657945	0.00161755	0.00161755	TRUE	0.0112049	No
ENSMUSG00000002814	Top3a	119	143	91	109	122	90	112	143	121	167	136	133	119	143	103	127	123	90	115	136	126	133	121	138	122.63	118	128	1.093	0.128	1.102	0.270388	0.500607	0.0066667	0.0188629	0.0113345	0.0113345	TRUE	0.142053	No
ENSMUSG00000002820	Atg4d	1482	1540	1329	1325	1335	1575	1308	1440	1293	1633	1441	1308	1478	1540	1498	1541	1342	1567	1340	1367	1346	1304	1283	1353	1413.19	1494	1332	0.891	-0.166	-3.646	0.000266385	0.00219395	0.00116762	0.00698093	0.00228956	0.00228956	TRUE	0.03115	No
ENSMUSG00000002825	Qtrt1	136	168	157	167	129	130	133	129	117	175	178	142	136	168	177	194	130	129	136	122	122	140	159	147	146.62	156	138	0.887	-0.173	-1.4	0.161532	0.357862	0.0142003	0.0167344	0.0150711	0.0150711	TRUE	0.152608	No
ENSMUSG00000002831	Plin4	2902	3164	3026	3477	3478	2683	3017	3035	2609	4295	2355	2819	2894	3165	3411	4045	3495	2670	3090	2880	2715	3429	2097	2916	3067.23	3280	2854	0.87	-0.2	-1.757	0.0788748	0.217736	0.0226615	0.00637207	0.0183741	0.0183741	TRUE	0.209991	No
ENSMUSG00000002833	Hdgfl2	931	848	645	748	779	851	772	865	761	997	982	720	928	848	727	870	783	847	791	821	792	796	874	745	818.52	834	803	0.963	-0.054	-0.844	0.398508	0.628067	0.00349312	0.00780121	0.00470339	0.00470339	TRUE	0.0467839	No
ENSMUSG00000002835	Chaf1a	79	89	70	58	102	86	92	83	86	119	127	94	79	89	79	67	103	86	94	79	90	95	113	97	89.17	84	95	1.129	0.175	1.355	0.175457	0.378596	0.00538262	0.0237446	0.012664	0.012664	TRUE	0.115937	No
ENSMUSG00000002844	Adprh	920	830	804	770	838	920	735	851	825	999	924	746	917	830	906	896	842	915	753	808	859	797	823	772	843.19	884	802	0.907	-0.141	-2.812	0.00492685	0.0256014	0.000808719	0.00774417	0.00244514	0.00244514	TRUE	0.0139529	No
ENSMUSG00000002845	Tmem39a	304	396	291	335	342	377	388	336	328	491	403	342	303	396	328	390	344	375	397	319	341	392	359	354	358.17	356	360	1.013	0.019	0.225	0.821969	0.916315	0.0061493	0.0103066	0.00736964	0.00736964	TRUE	0.0627262	No
ENSMUSG00000002846	Timmdc1	1218	1129	1099	1029	1261	1348	965	1109	904	1168	1107	1018	1215	1129	1239	1197	1267	1341	988	1052	941	932	986	1053	1111.76	1231	992	0.805	-0.312	-5.794	6.88669e-09	2.00567e-07	0.00219863	0.00728704	0.00328542	0.00328542	TRUE	0.023723	No
ENSMUSG00000002847	Pla1a	589	624	502	518	620	628	597	632	537	846	836	709	587	624	566	603	623	625	612	600	559	675	744	733	629.27	605	654	1.082	0.113	1.499	0.13395	0.316122	0.00606387	0.00838746	0.00666545	0.00666545	TRUE	0.059989	No
ENSMUSG00000002870	Mcm2	154	144	125	114	148	232	205	224	224	225	336	187	154	144	141	133	149	231	210	213	233	180	299	193	189.89	159	221	1.395	0.48	3.187	0.00143967	0.00933449	0.0336185	0.0142546	0.027277	0.027277	TRUE	0.544345	No
ENSMUSG00000002871	Tpra1	672	561	415	507	562	561	507	636	520	718	716	564	670	561	468	590	565	558	519	604	541	573	638	583	572.5	569	576	1.014	0.019	0.24	0.810273	0.910688	0.00740704	0.00863886	0.00773974	0.00773974	TRUE	0.0921027	No
ENSMUSG00000002881	Nab1	1089	1109	1048	871	1152	1278	1230	1265	1177	1441	1535	1183	1086	1109	1181	1013	1158	1272	1260	1200	1225	1150	1367	1224	1187.11	1136	1238	1.089	0.122	1.989	0.0467336	0.150135	0.00376036	0.00719594	0.00461099	0.00461099	TRUE	0.0417522	No
ENSMUSG00000002885	Adgre5	1537	1690	1527	1288	1358	1406	1531	1547	1445	1814	1867	1532	1533	1690	1721	1498	1365	1399	1568	1468	1504	1448	1663	1585	1536.82	1534	1539	1.003	0.005	0.071	0.943762	0.974668	0.00525334	0.00689009	0.00562201	0.00562201	TRUE	0.0433686	No
ENSMUSG00000002897	Il17ra	139	114	104	111	118	138	181	193	150	193	211	178	139	114	117	129	119	137	185	183	156	154	188	184	150.47	126	175	1.39	0.475	4.81	1.51305e-06	2.40002e-05	1e-08	0.0164557	0.00717387	0.00717387	TRUE	0.0424854	No
ENSMUSG00000002900	Lamb1	3111	3223	2523	2465	3514	3272	2803	3206	2880	3744	3447	2971	3102	3224	2844	2867	3531	3256	2871	3042	2997	2989	3070	3073	3072.26	3137	3007	0.958	-0.062	-1.134	0.256917	0.484988	0.00334586	0.00637122	0.00394048	0.00394048	TRUE	0.0468815	No
ENSMUSG00000002908	Kcnn1	413	385	339	311	357	436	342	315	313	379	344	341	412	385	382	362	359	434	350	299	326	303	306	353	355.84	389	323	0.828	-0.273	-3.694	0.000220871	0.00188046	0.00277941	0.0103358	0.00503416	0.00503416	TRUE	0.0379853	No
ENSMUSG00000002910	Arrdc2	227	273	389	450	271	138	282	217	142	471	172	232	226	273	439	523	272	137	289	206	148	376	153	240	273.56	312	235	0.755	-0.405	-1.172	0.241251	0.465801	0.168612	0.0116844	0.105898	0.168612	TRUE	0.169284	No
ENSMUSG00000002930	Ppp1r17	0	0	0	0	0	0	2	0	0	0	0	0	0	0	0	0	0	0	2	0	0	0	0	0	0.17	0	0	1.773	0.826	0.265	0.790963	NA	12	9.35191	12	12	TRUE	0.988539	No
ENSMUSG00000002944	Cd36	51282	50244	43179	43808	62379	47823	44097	52351	40949	60214	45617	43137	51139	50253	48674	50961	62690	47588	45169	49681	42619	48066	40622	44616	48506.5	51884	45129	0.87	-0.201	-2.807	0.00500791	0.0259551	0.00829294	0.00588477	0.00738979	0.00738979	TRUE	0.13007	No
ENSMUSG00000002948	Map2k7	0	0	1	0	0	0	0	0	0	0	1	1	0	0	1	0	0	0	0	0	0	0	1	1	0.25	0	0	1.27	0.345	0.152	0.879453	NA	1e-08	6.27925	5.46669	5.46669	TRUE	0.27035	No
ENSMUSG00000002949	Timm44	2187	2215	1962	1950	2399	2338	1762	2025	1891	2598	2146	1874	2181	2215	2212	2268	2411	2327	1805	1922	1968	2074	1911	1938	2102.64	2269	1936	0.854	-0.228	-5.29	1.22129e-07	2.58639e-06	0.00116716	0.00661071	0.00220513	0.00220513	TRUE	0.0154379	No
ENSMUSG00000002957	Ap2a2	1562	1585	1309	1218	1579	1520	1782	1832	1517	2074	1896	1731	1558	1585	1476	1417	1587	1513	1825	1739	1579	1656	1688	1790	1617.66	1523	1713	1.124	0.169	3.501	0.000464129	0.0035524	0.00164109	0.00683822	0.00273598	0.00273598	TRUE	0.0176087	No
ENSMUSG00000002963	Pnkp	407	452	377	316	355	471	394	362	379	457	488	414	406	452	425	368	357	469	404	344	394	365	435	428	403.76	413	395	0.956	-0.065	-0.756	0.449478	0.670746	0.00764647	0.00980363	0.0082613	0.0082613	TRUE	0.052954	No
ENSMUSG00000002968	Med25	1486	1331	1247	1236	1161	1344	1174	1370	1182	1409	1460	1076	1482	1331	1406	1438	1167	1337	1203	1300	1230	1125	1300	1113	1285.95	1360	1212	0.891	-0.166	-2.521	0.0116874	0.0510477	0.00467061	0.00709264	0.00548957	0.00548957	TRUE	0.0597644	No
ENSMUSG00000002980	Bcam	5137	4832	3969	4079	4567	4324	4506	5248	4689	5799	4905	4233	5123	4833	4474	4745	4590	4303	4616	4980	4880	4629	4368	4378	4659.87	4678	4642	0.992	-0.011	-0.215	0.829405	0.919897	0.00287115	0.00619428	0.00369548	0.00369548	TRUE	0.0270738	No
ENSMUSG00000002981	Clptm1	2385	2224	1819	1797	2087	2135	2040	2316	2019	2535	2419	1822	2378	2224	2050	2090	2097	2125	2090	2198	2101	2024	2154	1884	2118.05	2161	2075	0.96	-0.059	-1.148	0.250994	0.478166	0.00243585	0.00660519	0.00328845	0.00328845	TRUE	0.030127	No
ENSMUSG00000002983	Relb	293	235	240	226	222	326	278	292	314	337	419	341	292	235	271	263	223	324	285	277	327	269	373	353	290.97	268	314	1.17	0.227	2.038	0.041598	0.137278	0.0157632	0.0113354	0.0144149	0.0144149	TRUE	0.12305	No
ENSMUSG00000002984	Tomm40	1618	1651	1304	1283	1440	1663	1385	1439	1315	1767	1724	1352	1614	1651	1470	1492	1447	1655	1419	1366	1369	1411	1535	1398	1485.52	1555	1416	0.911	-0.135	-2.631	0.00850377	0.0395828	0.00203408	0.00692595	0.00312033	0.00312033	TRUE	0.0210825	No
ENSMUSG00000002985	Apoe	9235	9732	8322	7458	6567	12393	15376	13066	11690	15036	23913	14514	9209	9734	9381	8676	6600	12332	15750	12400	12167	12003	21294	15012	12046.4	9322	14771	1.585	0.664	3.609	0.000307574	0.00248248	0.0487132	0.00598433	0.0318752	0.0487132	TRUE	0.584345	No
ENSMUSG00000002992	Apoc2	0	0	0	0	0	0	0	0	0	0	0	0	0	0	0	0	0	0	0	0	0	0	0	0	0	0	0	NA	NA	NA	NA	NA	NA	NA	NA	NA	NA	NA	NA
ENSMUSG00000002996	Hbp1	2303	1928	1785	1997	2260	1770	1664	2129	1711	2335	1821	1859	2297	1928	2012	2323	2271	1761	1704	2020	1781	1864	1622	1923	1958.89	2099	1819	0.867	-0.206	-2.614	0.0089493	0.0412245	0.00873611	0.0066664	0.00846191	0.00846191	TRUE	0.0768699	No
ENSMUSG00000002997	Prkar2b	51	50	52	51	59	64	79	81	80	84	95	92	51	50	59	59	59	64	81	77	83	67	85	95	69.14	57	81	1.423	0.509	3.74	0.00018431	0.0016208	1e-08	0.0289299	0.0116884	0.0116884	TRUE	0.0805378	No
ENSMUSG00000003031	Cdkn1b	1517	1365	1266	1305	1326	1384	1363	1537	1223	1679	1365	1312	1513	1365	1427	1518	1333	1377	1396	1459	1273	1340	1216	1357	1381.12	1422	1340	0.942	-0.086	-1.533	0.125157	0.302012	0.00273784	0.00700714	0.00376376	0.00376376	TRUE	0.0258084	No
ENSMUSG00000003032	Klf4	1441	1565	1734	1332	1249	1455	1898	1682	1323	2142	1811	1733	1437	1565	1955	1549	1255	1448	1944	1596	1377	1710	1613	1792	1603.48	1535	1672	1.09	0.124	1.224	0.220818	0.440505	0.0174906	0.00684693	0.0141174	0.0141174	TRUE	0.219771	No
ENSMUSG00000003033	Ap1m1	1223	1161	1010	1042	1139	1135	1060	1110	1010	1402	1168	1025	1220	1161	1139	1212	1145	1129	1086	1053	1051	1119	1040	1060	1117.94	1168	1068	0.916	-0.127	-3.07	0.00213748	0.0129064	1e-08	0.0072791	0.00158594	0.00158594	TRUE	0.00713254	No
ENSMUSG00000003037	Rab8a	753	747	646	577	670	783	767	791	712	957	960	739	751	747	728	671	673	779	786	751	741	764	855	764	750.87	725	777	1.071	0.099	1.738	0.0821915	0.223801	0.0019003	0.00797682	0.00335878	0.00335878	TRUE	0.0300081	No
ENSMUSG00000003038	Hmgn2	2063	1824	1784	1962	1823	1788	1523	1629	1491	2037	1738	1645	2057	1824	2011	2282	1832	1779	1560	1546	1552	1626	1548	1701	1776.6	1964	1589	0.809	-0.306	-4.814	1.47909e-06	2.35549e-05	0.00485151	0.00674998	0.00523746	0.00523746	TRUE	0.0768351	No
ENSMUSG00000003039	Fam32a	973	1016	958	827	947	999	1000	1056	978	1244	1269	1008	970	1016	1080	962	952	994	1024	1002	1018	993	1130	1043	1015.35	996	1035	1.04	0.056	1.126	0.260182	0.488934	0.00129234	0.00742331	0.00260737	0.00260737	TRUE	0.0253597	No
ENSMUSG00000003051	Elf3	0	0	0	0	0	0	0	0	0	0	0	0	0	0	0	0	0	0	0	0	0	0	0	0	0	0	0	NA	NA	NA	NA	NA	NA	NA	NA	NA	NA	NA	NA
ENSMUSG00000003053	Cyp2c29	4	1	2	1	0	3	3	1	4	4	0	1	4	1	2	1	0	3	3	1	4	3	0	1	1.98	2	2	1.08	0.111	0.133	0.894265	0.950818	1e-08	0.810182	0.503863	0.503863	TRUE	0.156977	No
ENSMUSG00000003062	Stard3nl	420	409	402	373	362	441	508	510	373	556	490	420	419	409	453	434	364	439	520	484	388	444	436	434	435.39	420	451	1.076	0.106	1.336	0.181532	0.387259	0.00559097	0.00951651	0.00670197	0.00670197	TRUE	0.0651138	No
ENSMUSG00000003068	Stk11	2956	3168	2603	2716	2715	3053	2738	3037	2523	3467	2836	2682	2948	3169	2934	3159	2729	3038	2805	2882	2626	2768	2525	2774	2863.01	2996	2730	0.911	-0.134	-2.75	0.00595554	0.0297665	0.00223133	0.00640918	0.00307918	0.00307918	TRUE	0.023822	No
ENSMUSG00000003070	Efna2	30	31	42	46	33	51	37	42	32	56	52	40	30	31	47	54	33	51	38	40	33	45	46	41	40.76	41	40	0.999	-0.001	-0.005	0.996398	0.998772	0.0155852	0.044996	0.0280288	0.0280288	TRUE	0.103736	No
ENSMUSG00000003072	Atp5d	12872	11435	12655	12257	11448	13852	9754	10781	9851	12544	11252	10556	12836	11437	14265	14258	11505	13784	9991	10231	10253	10013	10020	10918	11626	13014	10238	0.787	-0.346	-5.46	4.76381e-08	1.11684e-06	0.00550832	0.00598912	0.00570647	0.00570647	TRUE	0.0439786	No
ENSMUSG00000003099	Ppp5c	1530	1598	1355	1371	1493	1470	1332	1314	1376	1664	1490	1247	1526	1598	1527	1595	1500	1463	1364	1247	1432	1328	1327	1290	1433.16	1535	1331	0.867	-0.205	-4.619	3.85341e-06	5.50109e-05	0.000893879	0.00696519	0.00214814	0.00214814	TRUE	0.016453	No
ENSMUSG00000003119	Cdk12	586	582	515	478	615	601	635	611	539	708	636	572	584	582	581	556	618	598	650	580	561	565	566	592	586.13	586	586	0.997	-0.004	-0.074	0.941382	0.973782	0.000485237	0.00857407	0.00265952	0.00265952	TRUE	0.0343167	No
ENSMUSG00000003123	Lipe	1062	1007	980	768	906	914	946	910	733	1060	1008	872	1059	1007	1105	893	911	910	969	864	763	846	898	902	927.13	981	874	0.891	-0.167	-2.314	0.0206817	0.0794915	0.00593455	0.00757285	0.00643235	0.00643235	TRUE	0.0459365	No
ENSMUSG00000003131	Pafah1b2	1134	1191	1068	1045	1145	1252	1246	1341	1211	1512	1468	1142	1131	1191	1204	1216	1151	1246	1276	1273	1260	1207	1307	1181	1220.23	1190	1251	1.052	0.073	1.67	0.0948927	0.247955	0.000581312	0.00715946	0.00189909	0.00189909	TRUE	0.00880023	No
ENSMUSG00000003134	Tbc1d8	261	272	240	236	285	231	273	275	265	324	303	319	260	272	271	275	286	230	280	261	276	259	270	330	272.37	266	279	1.05	0.07	0.851	0.394579	0.624529	0.00340112	0.0117098	0.00603308	0.00603308	TRUE	0.0891916	No
ENSMUSG00000003135	Cnot11	433	466	364	395	446	442	386	504	374	563	419	399	432	466	410	459	448	440	395	478	389	449	373	413	429.49	442	416	0.941	-0.087	-1.214	0.224662	0.445142	0.00337971	0.00956687	0.00510117	0.00510117	TRUE	0.0620664	No
ENSMUSG00000003153	Slc2a3	82	65	64	55	56	74	73	69	72	92	90	90	82	65	72	64	56	74	75	65	75	73	80	93	72.89	69	77	1.116	0.159	1.172	0.24107	0.465515	1e-08	0.0277417	0.0126818	0.0126818	TRUE	0.0944168	No
ENSMUSG00000003154	Foxj2	1066	1120	1189	1056	1206	1185	904	1022	1166	1246	937	992	1063	1120	1340	1228	1212	1179	926	970	1214	995	834	1026	1092.3	1190	994	0.835	-0.26	-3.092	0.00199141	0.0122088	0.0102007	0.00731261	0.00930358	0.00930358	TRUE	0.141546	No
ENSMUSG00000003161	Sri	1439	1588	1235	1265	1265	1539	1594	1572	1528	1972	1852	1469	1435	1588	1392	1472	1271	1531	1633	1492	1590	1574	1649	1519	1512.28	1448	1576	1.088	0.122	2.176	0.0295712	0.104443	0.0029148	0.00690694	0.00387675	0.00387675	TRUE	0.0444844	No
ENSMUSG00000003166	Dgcr2	3	2	1	1	1	1	1	2	2	1	4	3	3	2	1	1	1	1	1	2	2	1	4	3	1.81	2	2	1.324	0.405	0.515	0.606605	0.790207	1e-08	0.886176	0.324265	0.324265	TRUE	0.155619	No
ENSMUSG00000003184	Irf3	699	699	582	585	569	616	500	555	568	722	720	539	697	699	656	681	572	613	512	527	591	576	641	557	610.21	653	567	0.87	-0.201	-2.794	0.00520789	0.026766	0.00490514	0.00846663	0.00582577	0.00582577	TRUE	0.0491589	No
ENSMUSG00000003190	Bcl2l12	217	282	200	196	142	221	187	187	231	236	251	173	216	282	225	228	143	220	192	177	240	188	224	179	209.57	219	200	0.913	-0.131	-0.964	0.335057	0.568346	0.0260427	0.0134655	0.0219241	0.0219241	TRUE	0.330141	No
ENSMUSG00000003198	Zfp959	151	149	130	130	148	138	137	207	133	201	160	147	151	149	147	151	149	137	140	196	138	160	142	152	151.13	147	155	1.055	0.077	0.749	0.453906	0.673953	0.00433076	0.0164091	0.00852634	0.00852634	TRUE	0.183711	No
ENSMUSG00000003199	Mpnd	972	967	954	858	861	937	984	1112	1049	1255	1335	1058	969	967	1075	998	865	932	1008	1055	1092	1002	1189	1094	1020.63	968	1073	1.109	0.15	2.426	0.0152655	0.0631679	0.00347926	0.00741519	0.00451018	0.00451018	TRUE	0.035608	No
ENSMUSG00000003200	Sh3gl1	475	461	423	410	448	478	607	543	525	643	695	471	474	461	477	477	450	476	622	515	546	513	619	487	509.77	469	550	1.174	0.231	3.244	0.00117731	0.00787617	0.00404866	0.00898184	0.00532475	0.00532475	TRUE	0.0469882	No
ENSMUSG00000003206	Ebi3	22	13	19	15	19	19	37	31	35	44	60	31	22	13	21	17	19	19	38	29	36	35	53	32	28.01	18	37	2.013	1.009	4.46	8.20701e-06	0.000106511	1e-08	0.062807	0.033028	0.033028	TRUE	0.355102	No
ENSMUSG00000003208	Ccdc94	128	126	119	127	135	186	128	146	172	181	141	113	128	126	134	148	136	185	131	139	179	144	126	117	140.99	143	139	0.975	-0.036	-0.286	0.77524	0.892883	0.0150652	0.0171685	0.0160021	0.0160021	TRUE	0.229788	No
ENSMUSG00000003226	Ranbp2	2463	2452	2129	2034	2972	2490	2458	2834	2498	3502	2525	2389	2456	2452	2400	2366	2987	2478	2518	2689	2600	2796	2248	2471	2538.44	2523	2554	1.012	0.017	0.252	0.801096	0.906326	0.00594659	0.00648044	0.00635591	0.00635591	TRUE	0.100437	No
ENSMUSG00000003227	Edar	8	2	4	6	11	7	9	8	9	13	13	10	8	2	5	7	11	7	9	8	9	10	12	10	8.16	7	10	1.48	0.566	1.464	0.143258	0.330368	1e-08	0.201303	0.0873392	0.0873392	TRUE	0.286229	No
ENSMUSG00000003228	Grk5	1001	1078	897	822	914	1061	1652	1660	1430	2014	1862	1399	998	1078	1011	956	919	1056	1692	1575	1488	1608	1658	1447	1290.56	1003	1578	1.573	0.654	11.624	3.12071e-31	3.32647e-28	0.00262499	0.00708821	0.00373753	0.00373753	TRUE	0.0211272	No
ENSMUSG00000003233	Dvl3	676	718	685	557	656	656	662	754	786	1006	715	675	674	718	772	648	659	653	678	716	818	803	637	698	706.17	687	725	1.055	0.077	1.044	0.296341	0.527228	0.0056714	0.00811134	0.00646208	0.00646208	TRUE	0.0466479	No
ENSMUSG00000003234	Abcf3	1251	1290	967	1009	1245	1224	1031	1116	1108	1452	1228	1090	1248	1290	1090	1174	1251	1218	1056	1059	1153	1159	1094	1127	1159.92	1212	1108	0.914	-0.13	-2.548	0.0108323	0.0479505	0.00152643	0.00722745	0.00287628	0.00287628	TRUE	0.0292072	No
ENSMUSG00000003235	Eif2b5	1140	1226	948	1045	1205	1145	989	1056	972	1268	1119	1033	1137	1226	1069	1216	1211	1139	1013	1002	1012	1012	996	1068	1091.8	1166	1017	0.872	-0.198	-4.264	2.00747e-05	0.000237231	0.000779695	0.00731328	0.00218334	0.00218334	TRUE	0.0199741	No
ENSMUSG00000003269	Cyth2	948	925	845	786	809	902	890	998	859	1203	972	852	945	925	953	914	813	898	912	947	894	960	866	881	908.99	908	910	1.003	0.004	0.082	0.934463	0.970329	0.00139271	0.00760719	0.00279079	0.00279079	TRUE	0.032291	No
ENSMUSG00000003271	Sult2b1	1	0	1	1	0	0	1	0	0	0	0	1	1	0	1	1	0	0	1	0	0	0	0	1	0.45	0	0	0.647	-0.629	-0.382	0.702701	NA	1e-08	3.58711	1.94837	1.94837	TRUE	0.137628	No
ENSMUSG00000003273	Car11	140	88	114	108	101	72	151	225	66	170	123	128	140	88	129	126	102	72	155	214	69	136	110	132	122.45	110	136	1.245	0.317	1.415	0.15699	0.351468	0.0890366	0.0188819	0.0638478	0.0638478	TRUE	0.246979	No
ENSMUSG00000003279	Dlgap1	11	13	8	14	14	13	17	17	17	19	20	10	11	13	9	16	14	13	17	16	18	15	18	10	14.24	13	16	1.242	0.313	1.114	0.265342	0.495434	1e-08	0.117925	0.0424487	0.0424487	TRUE	0.12586	No
ENSMUSG00000003282	Plag1	112	108	86	110	135	87	76	144	114	124	96	97	112	108	97	128	136	87	78	137	119	99	85	100	107.07	111	103	0.927	-0.11	-0.721	0.470866	0.686845	0.0261007	0.0207543	0.0241344	0.0241344	TRUE	0.261996	No
ENSMUSG00000003283	Hck	64	56	79	51	55	102	124	150	130	179	222	193	64	56	89	59	55	101	127	142	135	143	198	200	114.15	71	158	2.224	1.153	6.495	8.27586e-11	3.55706e-09	0.0435365	0.0198291	0.0350044	0.0350044	TRUE	0.196007	No
ENSMUSG00000003299	Mrpl4	1812	1683	1554	1672	1624	1775	1374	1532	1412	1760	1666	1413	1807	1683	1752	1945	1632	1766	1407	1454	1470	1405	1484	1461	1605.52	1764	1447	0.82	-0.286	-6.112	9.85763e-10	3.42555e-08	0.00139004	0.00684567	0.00252235	0.00252235	TRUE	0.0303904	No
ENSMUSG00000003308	Keap1	1397	1468	1305	1173	1340	1480	1330	1332	1190	1684	1366	1273	1393	1468	1471	1365	1347	1473	1362	1264	1239	1344	1216	1317	1354.89	1420	1290	0.909	-0.138	-2.982	0.00286322	0.0164247	0.00117361	0.00702951	0.00232744	0.00232744	TRUE	0.00992634	No
ENSMUSG00000003309	Ap1m2	0	2	0	0	0	0	0	0	0	0	3	0	0	2	0	0	0	0	0	0	0	0	3	0	0.39	0	0	1.254	0.327	0.127	0.89866	NA	12	4.10417	7.50951	7.50951	TRUE	1.36883	No
ENSMUSG00000003316	Glg1	3392	3520	2709	2704	4067	2968	3129	3504	3153	4309	3160	2977	3383	3521	3054	3145	4087	2953	3205	3325	3282	3440	2814	3079	3273.99	3357	3191	0.95	-0.073	-0.931	0.351618	0.584348	0.00965269	0.00633922	0.00865832	0.00865832	TRUE	0.140923	No
ENSMUSG00000003341	Atp8b3	0	0	0	1	0	1	0	0	0	0	0	1	0	0	0	1	0	1	0	0	0	0	0	1	0.27	0	0	0.652	-0.617	-0.274	0.783971	NA	1e-08	6.00297	5.29159	5.29159	TRUE	0.23429	No
ENSMUSG00000003344	Btbd2	880	790	717	741	766	797	654	741	673	846	762	664	878	790	808	862	770	793	670	703	700	675	679	687	751.25	817	686	0.84	-0.252	-5.097	3.44798e-07	6.51652e-06	1e-08	0.00797574	0.00219106	0.00219106	TRUE	0.0167035	No
ENSMUSG00000003345	Csnk1g2	3097	2912	2902	2512	2533	2866	2775	2766	2673	3175	3198	2638	3088	2913	3271	2922	2546	2852	2842	2625	2782	2534	2848	2728	2829.34	2932	2726	0.93	-0.105	-1.774	0.0760279	0.212334	0.00407094	0.00641581	0.00466876	0.00466876	TRUE	0.0517596	No
ENSMUSG00000003346	Abhd17a	1078	1047	937	960	884	1118	1047	1011	984	1260	1309	951	1075	1047	1056	1117	888	1113	1072	959	1024	1006	1166	984	1042.27	1049	1035	0.987	-0.019	-0.283	0.776828	0.893519	0.00498874	0.00738273	0.00555067	0.00555067	TRUE	0.0693348	No
ENSMUSG00000003348	Mob3a	187	219	216	175	155	234	294	251	252	345	343	262	186	219	243	204	156	233	301	238	262	275	305	271	241.22	207	275	1.334	0.415	3.893	9.89364e-05	0.000937551	0.0119748	0.0124664	0.0121355	0.0121355	TRUE	0.165045	No
ENSMUSG00000003352	Cacnb3	111	97	95	78	73	123	157	140	147	165	154	145	111	97	107	91	73	122	161	133	153	132	137	150	122.23	100	144	1.435	0.521	4.329	1.49669e-05	0.000182259	0.00795738	0.0189054	0.0123896	0.0123896	TRUE	0.177302	No
ENSMUSG00000003354	Ccdc65	6	2	5	2	6	7	2	4	1	3	5	6	6	2	6	2	6	7	2	4	1	2	4	6	4.07	5	3	0.685	-0.547	-0.986	0.324247	0.556948	1e-08	0.397557	0.19201	0.19201	TRUE	0.195568	No
ENSMUSG00000003355	Fkbp11	57	48	36	38	42	52	75	70	47	53	79	60	57	48	41	44	42	52	77	66	49	42	70	62	54.21	47	61	1.287	0.364	2.092	0.036402	0.123364	0.0185115	0.0352869	0.0247983	0.0247983	TRUE	0.173739	No
ENSMUSG00000003360	Ddx23	1455	1546	1247	1270	1558	1477	1356	1517	1324	1696	1574	1336	1451	1546	1406	1477	1566	1470	1389	1440	1378	1354	1402	1382	1438.31	1486	1391	0.935	-0.096	-2.419	0.0155562	0.0641497	0.000339829	0.00696121	0.00159038	0.00159038	TRUE	0.00853337	No
ENSMUSG00000003363	Pld3	515	468	421	377	508	471	551	634	592	767	688	566	514	468	475	439	511	469	564	602	616	612	613	585	538.88	479	599	1.249	0.321	5.71	1.13297e-08	3.11255e-07	8.96271e-05	0.00881277	0.00267756	0.00267756	TRUE	0.0192568	No
ENSMUSG00000003378	Grik5	158	164	134	111	139	131	161	160	137	196	173	137	158	164	151	129	140	130	165	152	143	156	154	142	148.61	145	152	1.045	0.064	0.673	0.50063	0.711779	1e-08	0.0165881	0.00632878	0.00632878	TRUE	0.0431342	No
ENSMUSG00000003379	Cd79a	14	22	21	11	27	27	9	17	39	6	23	17	14	22	24	13	27	27	9	16	41	5	20	18	19.6	21	18	0.853	-0.23	-0.582	0.560501	0.758322	0.224219	0.087247	0.173368	0.173368	TRUE	0.77215	No
ENSMUSG00000003380	Rabac1	4930	4437	4123	4372	3857	4533	4357	4371	4218	5296	4964	4183	4916	4438	4648	5086	3876	4511	4463	4148	4390	4228	4420	4326	4454.17	4579	4329	0.946	-0.081	-1.354	0.175674	0.378937	0.00438317	0.00621009	0.00490805	0.00490805	TRUE	0.0703749	No
ENSMUSG00000003382	Etv3	904	804	727	658	895	813	962	864	902	1063	1020	892	901	804	820	765	899	809	985	820	939	849	908	923	868.55	833	904	1.084	0.116	1.878	0.0604189	0.180872	0.00305939	0.00768891	0.00432295	0.00432295	TRUE	0.024922	No
ENSMUSG00000003402	Prkcsh	872	999	762	801	943	970	882	888	865	1085	1050	876	870	999	859	932	948	965	903	843	900	866	935	906	910.5	929	892	0.96	-0.059	-1.136	0.256107	0.484316	0.0013397	0.00760427	0.00275607	0.00275607	TRUE	0.0169174	No
ENSMUSG00000003410	Elavl3	0	5	3	0	4	2	0	1	5	0	7	4	0	5	3	0	4	2	0	1	5	0	6	4	2.58	2	3	1.135	0.183	0.191	0.848196	0.9296	1.22748	0.625159	0.92224	0.92224	TRUE	0.131034	No
ENSMUSG00000003411	Rab3b	17	14	7	11	14	6	4	12	10	8	11	12	17	14	8	13	14	6	4	11	10	6	10	12	10.51	12	9	0.755	-0.405	-1.123	0.261547	0.490486	0.0326492	0.157607	0.0915952	0.0915952	TRUE	0.164334	No
ENSMUSG00000003418	St8sia6	185	232	218	148	187	227	254	238	183	267	276	204	184	232	246	172	188	226	260	226	190	213	246	211	216.22	208	224	1.079	0.109	1.01	0.312555	0.544977	0.0113325	0.0132312	0.0121969	0.0121969	TRUE	0.0838453	No
ENSMUSG00000003420	Fcgrt	2189	1897	1770	1690	2023	2027	2088	2452	1955	2608	2414	2178	2183	1897	1995	1966	2033	2017	2139	2327	2035	2082	2150	2253	2089.68	2015	2164	1.074	0.102	2.17	0.0299859	0.105511	0.00179085	0.00661542	0.00273409	0.00273409	TRUE	0.0206568	No
ENSMUSG00000003421	Nosip	750	696	670	562	694	723	684	799	710	852	824	711	748	696	755	654	697	719	701	758	739	680	734	735	718.09	712	724	1.017	0.025	0.468	0.639817	0.810278	0.000741567	0.00807383	0.00257206	0.00257206	TRUE	0.0181834	No
ENSMUSG00000003423	Pih1d1	727	665	639	589	641	683	641	785	681	902	860	693	725	665	720	685	644	680	657	745	709	720	766	717	702.7	686	719	1.048	0.068	1.257	0.208823	0.425148	0.000977939	0.0081225	0.00275293	0.00275293	TRUE	0.0213083	No
ENSMUSG00000003429	Rps11	8080	6666	6747	6204	5339	7076	8095	7778	7168	8891	9480	7919	8058	6667	7606	7217	5366	7041	8292	7381	7460	7097	8442	8191	7401.45	6992	7810	1.117	0.16	1.858	0.0631746	0.186675	0.0112708	0.00606745	0.0105069	0.0105069	TRUE	0.161892	No
ENSMUSG00000003435	Supt5	1876	1748	1565	1482	1863	1663	1737	1858	1687	2304	2048	1618	1871	1748	1764	1724	1872	1655	1779	1763	1756	1839	1824	1673	1772.42	1772	1772	1	0	0.011	0.991405	0.996203	0.00116445	0.00675209	0.00217349	0.00217349	TRUE	0.0132697	No
ENSMUSG00000003436	Dll3	0	0	0	0	0	0	0	0	2	1	0	2	0	0	0	0	0	0	0	0	2	1	0	2	0.41	0	1	4.247	2.087	1.027	0.304549	NA	1e-08	3.87511	4.36883	4.36883	TRUE	0.034736	No
ENSMUSG00000003437	Paf1	924	1018	776	831	903	941	892	992	872	1184	1062	830	921	1018	875	967	907	936	914	941	908	945	946	858	928.07	937	919	0.98	-0.029	-0.575	0.565092	0.761507	0.000968267	0.00757109	0.00246723	0.00246723	TRUE	0.0219812	No
ENSMUSG00000003438	Timm50	1091	1065	979	938	1046	1269	898	1016	837	1097	1120	838	1088	1065	1104	1091	1051	1263	920	964	871	876	997	867	1013.07	1110	916	0.825	-0.278	-4.67	3.01887e-06	4.42427e-05	0.00300277	0.00742686	0.00410361	0.00410361	TRUE	0.0559247	No
ENSMUSG00000003444	Med29	387	360	364	403	349	385	342	407	329	399	413	339	386	360	410	469	351	383	350	386	342	319	368	351	372.9	393	353	0.898	-0.155	-1.94	0.0523383	0.16264	0.004757	0.0101306	0.00653206	0.00653206	TRUE	0.100953	No
ENSMUSG00000003452	Bicd1	142	146	146	143	184	169	173	206	122	216	153	124	142	146	165	166	185	168	177	195	127	172	136	128	159.02	162	156	0.966	-0.05	-0.405	0.685478	0.840744	0.0161087	0.0158856	0.0160327	0.0160327	TRUE	0.163798	No
ENSMUSG00000003458	Ncstn	1148	1182	928	1003	1154	1141	1200	1264	1208	1587	1339	1183	1145	1182	1046	1167	1160	1135	1229	1200	1257	1267	1192	1224	1183.65	1139	1228	1.078	0.108	2.552	0.010712	0.047563	0.00018601	0.00719988	0.00173823	0.00173823	TRUE	0.0189861	No
ENSMUSG00000003464	Pex19	3036	3067	2903	2616	3388	3369	2563	2900	2731	3681	3019	2546	3028	3068	3272	3043	3405	3352	2625	2752	2842	2938	2688	2633	2970.66	3195	2746	0.86	-0.218	-4.649	3.3294e-06	4.83503e-05	0.00200632	0.00638898	0.00282323	0.00282323	TRUE	0.0147759	No
ENSMUSG00000003469	Phyhip	450	435	452	498	625	529	431	473	543	736	449	527	449	435	510	579	628	526	441	449	565	588	400	545	509.59	521	498	0.956	-0.065	-0.568	0.570232	0.765143	0.0205256	0.00898293	0.0170495	0.0170495	TRUE	0.12156	No
ENSMUSG00000003476	Crhr2	721	672	600	623	912	807	560	682	754	962	627	640	719	672	676	725	917	803	574	647	785	768	558	662	708.8	752	666	0.885	-0.176	-1.718	0.0858026	0.230804	0.0161668	0.00810296	0.0137309	0.0137309	TRUE	0.139392	No
ENSMUSG00000003477	Inmt	578	484	471	451	228	419	584	614	475	476	445	497	576	484	531	525	229	417	598	583	494	380	396	514	477.31	460	494	1.073	0.102	0.57	0.568477	0.763964	0.0638922	0.00919472	0.044241	0.044241	TRUE	0.529027	No
ENSMUSG00000003484	Cyp4f18	23	47	33	31	27	37	77	78	50	88	78	92	23	47	37	36	27	37	79	74	52	70	69	95	53.91	34	73	2.124	1.087	5.748	9.05381e-09	2.56215e-07	0.0260151	0.0354471	0.0298705	0.0298705	TRUE	0.180518	No
ENSMUSG00000003500	Impdh1	620	584	493	464	503	687	565	597	509	589	751	568	618	584	556	540	506	684	579	567	530	470	669	587	574.04	581	567	0.975	-0.037	-0.403	0.686906	0.841617	0.0110495	0.00863141	0.0103867	0.0103867	TRUE	0.094851	No
ENSMUSG00000003505	Psg18	0	0	0	0	0	0	0	0	0	0	0	0	0	0	0	0	0	0	0	0	0	0	0	0	0	0	0	NA	NA	NA	NA	NA	NA	NA	NA	NA	NA	NA	NA
ENSMUSG00000003518	Dusp3	3760	3762	3445	3321	3618	3671	3650	3899	3231	4461	4597	3595	3750	3763	3883	3863	3636	3653	3739	3700	3363	3561	4094	3718	3726.87	3758	3696	0.984	-0.024	-0.506	0.613047	0.794636	0.00204872	0.00628	0.00290956	0.00290956	TRUE	0.0347468	No
ENSMUSG00000003526	Prodh	646	686	547	577	608	604	648	649	507	769	706	493	644	686	617	671	611	601	664	616	528	614	629	510	615.83	638	594	0.93	-0.104	-1.438	0.150526	0.341799	0.00475351	0.00844277	0.00595565	0.00595565	TRUE	0.0559654	No
ENSMUSG00000003527	Dgcr14	252	253	231	215	194	247	244	241	226	270	288	220	251	253	260	250	195	246	250	229	235	216	256	228	239.08	242	236	0.971	-0.042	-0.495	0.620561	0.800173	0.00317409	0.0125255	0.00629678	0.00629678	TRUE	0.106459	No
ENSMUSG00000003528	Slc25a1	161	144	133	149	146	200	192	149	192	238	248	218	161	144	150	173	147	199	197	141	200	190	221	225	178.98	162	196	1.205	0.27	2.23	0.0257311	0.0940161	0.0156998	0.0147665	0.0153945	0.0153945	TRUE	0.205815	No
ENSMUSG00000003531	Dgcr6	860	776	735	762	704	880	725	759	798	1062	851	767	858	776	829	886	708	876	743	720	831	848	758	793	802.02	822	782	0.952	-0.071	-1.052	0.292919	0.524642	0.00448507	0.00784131	0.00530093	0.00530093	TRUE	0.0568109	No
ENSMUSG00000003534	Ddr1	418	442	334	329	440	438	539	569	633	691	592	462	417	442	377	383	442	436	552	540	659	552	527	478	483.64	416	551	1.323	0.404	5.088	3.6124e-07	6.7475e-06	0.00584162	0.00915093	0.00696656	0.00696656	TRUE	0.1068	No
ENSMUSG00000003541	Ier3	534	518	474	457	452	566	697	595	566	773	778	453	533	518	534	532	454	563	714	565	589	617	693	469	565.01	522	608	1.164	0.219	2.306	0.0211087	0.0808013	0.0122213	0.00867584	0.0112242	0.0112242	TRUE	0.149178	No
ENSMUSG00000003545	Fosb	16	18	10	10	13	8	30	11	24	18	9	21	16	18	11	12	13	8	31	10	25	14	8	22	15.68	13	18	1.399	0.485	1.384	0.166384	0.365085	0.112184	0.10762	0.110458	0.110458	TRUE	0.135891	No
ENSMUSG00000003546	Klc4	735	724	675	629	746	760	721	825	718	876	733	658	733	724	761	732	750	756	739	783	747	699	653	681	729.75	743	717	0.965	-0.052	-0.959	0.337734	0.570646	0.00117069	0.00803833	0.00282212	0.00282212	TRUE	0.0250579	No
ENSMUSG00000003549	Ercc1	599	598	548	565	509	509	545	534	458	652	576	471	597	598	618	657	512	506	558	507	477	520	513	487	545.89	581	510	0.879	-0.186	-2.508	0.0121434	0.0525742	0.00512396	0.00877472	0.00610275	0.00610275	TRUE	0.0478398	No
ENSMUSG00000003555	Cyp17a1	0	0	0	1	1	1	0	1	3	2	2	0	0	0	0	1	1	1	0	1	3	2	2	0	0.88	0	1	2.392	1.258	0.998	0.318123	NA	1e-08	1.81007	0.938774	0.938774	TRUE	0.164805	No
ENSMUSG00000003559	As3mt	1234	1354	1251	1245	1491	1451	1014	1007	1037	1316	1129	1135	1231	1354	1410	1448	1498	1444	1039	956	1079	1051	1005	1174	1224.08	1398	1051	0.752	-0.412	-6.662	2.69427e-11	1.2783e-09	0.00376168	0.00715535	0.00468577	0.00468577	TRUE	0.0423866	No
ENSMUSG00000003573	Homer3	410	407	367	330	334	366	410	394	371	418	550	428	409	407	414	384	336	364	420	374	386	334	490	443	396.63	386	408	1.057	0.08	0.849	0.395946	0.625509	0.0103865	0.00987471	0.0102387	0.0102387	TRUE	0.118323	No
ENSMUSG00000003575	Crtc1	340	290	314	254	294	288	255	292	307	367	377	303	339	290	354	295	295	287	261	277	320	293	336	313	305.04	310	300	0.968	-0.047	-0.554	0.579616	0.771719	0.00522216	0.0110825	0.00701825	0.00701825	TRUE	0.0536013	No
ENSMUSG00000003581	Rnf215	437	419	340	331	336	396	391	375	298	455	422	394	436	419	383	385	338	394	401	356	310	363	376	408	380.66	392	369	0.939	-0.09	-1.105	0.269102	0.4994	0.0057089	0.0100434	0.00698033	0.00698033	TRUE	0.0685077	No
ENSMUSG00000003585	Sec14l2	24	16	26	20	8	34	22	29	18	22	37	17	24	16	29	23	8	34	23	28	19	18	33	18	22.61	22	23	1.022	0.032	0.106	0.915429	0.960502	0.0917771	0.0764346	0.0856686	0.0856686	TRUE	0.268925	No
ENSMUSG00000003604	Aven	365	320	306	280	294	359	328	342	316	399	420	286	364	320	345	326	295	357	336	325	329	319	374	296	332.1	334	330	0.986	-0.021	-0.271	0.786073	0.8991	0.00313245	0.0106564	0.00539462	0.00539462	TRUE	0.0521045	No
ENSMUSG00000003617	Cp	3476	4096	2752	3152	3532	3536	3839	4295	3528	4960	4549	3534	3466	4097	3102	3667	3550	3519	3932	4076	3672	3959	4051	3655	3728.81	3567	3891	1.091	0.126	2.044	0.0409069	0.1355	0.0048815	0.00627978	0.00516609	0.00516609	TRUE	0.0659194	No
ENSMUSG00000003623	Crot	964	981	830	893	1211	996	909	1154	984	1210	1023	1017	961	981	936	1039	1217	991	931	1095	1024	966	911	1052	1008.68	1021	996	0.976	-0.035	-0.488	0.625784	0.803023	0.00614903	0.0074337	0.00659191	0.00659191	TRUE	0.108784	No
ENSMUSG00000003644	Rps6ka1	228	232	195	144	183	239	345	316	298	354	403	281	227	232	220	168	184	238	353	300	310	283	359	291	263.67	212	316	1.492	0.577	5.691	1.26227e-08	3.39231e-07	0.0103175	0.0119033	0.0108271	0.0108271	TRUE	0.109657	No
ENSMUSG00000003657	Calb2	0	0	0	0	0	0	0	0	0	0	0	0	0	0	0	0	0	0	0	0	0	0	0	0	0	0	0	NA	NA	NA	NA	NA	NA	NA	NA	NA	NA	NA	NA
ENSMUSG00000003660	Snrnp200	2056	1959	1552	1480	2133	1838	1713	2126	1692	2287	1945	1765	2050	1959	1750	1722	2144	1829	1755	2018	1761	1826	1732	1826	1864.15	1909	1820	0.953	-0.07	-1.092	0.274863	0.505439	0.00497022	0.0067078	0.00534626	0.00534626	TRUE	0.0446949	No
ENSMUSG00000003662	Ciao1	929	874	867	684	877	963	810	917	699	1043	999	807	926	874	977	796	881	958	830	870	728	833	890	835	866.46	902	831	0.921	-0.119	-1.854	0.0636809	0.187859	0.0035836	0.00769335	0.00475551	0.00475551	TRUE	0.0441485	No
ENSMUSG00000003665	Has1	2	9	2	6	12	2	24	6	0	9	33	19	2	9	2	7	12	2	25	6	0	7	29	20	10.06	6	14	2.52	1.333	1.955	0.0505477	0.158877	0.811924	0.164377	0.545627	0.545627	TRUE	0.0722592	No
ENSMUSG00000003680	Taf6l	276	267	243	241	265	256	245	310	239	360	352	288	275	267	274	280	266	255	251	294	249	287	313	298	275.85	270	282	1.049	0.069	0.896	0.370276	0.601968	0.00152051	0.011636	0.00484488	0.00484488	TRUE	0.0373884	No
ENSMUSG00000003721	Insig2	1419	1494	1370	1235	1607	1496	1379	1570	1360	1957	1568	1291	1415	1494	1544	1437	1615	1489	1413	1490	1415	1562	1396	1335	1467.14	1499	1435	0.958	-0.062	-1.22	0.222431	0.4424	0.00189477	0.00693941	0.00302	0.00302	TRUE	0.0237518	No
ENSMUSG00000003731	Kpna6	1904	1948	1691	1737	2350	2047	1773	1976	1901	2597	1965	1819	1899	1948	1906	2021	2362	2037	1816	1875	1979	2073	1750	1881	1962.22	2029	1896	0.934	-0.098	-1.555	0.1199	0.293042	0.00486951	0.00666502	0.00519049	0.00519049	TRUE	0.0801072	No
ENSMUSG00000003746	Man1a	1256	1278	1039	940	1256	1314	1597	1638	1404	1977	1744	1507	1253	1278	1171	1093	1262	1308	1636	1554	1461	1578	1553	1559	1392.22	1228	1557	1.267	0.342	6.745	1.52928e-11	7.45477e-10	0.0018998	0.00699793	0.00296981	0.00296981	TRUE	0.0342457	No
ENSMUSG00000003752	Itpkc	175	172	157	155	163	165	186	198	175	244	236	176	175	172	177	180	164	164	191	188	182	195	210	182	181.61	172	191	1.115	0.157	1.917	0.055214	0.168702	1e-08	0.0146373	0.00416995	0.00416995	TRUE	0.0265893	No
ENSMUSG00000003762	Coq8b	171	170	166	147	135	186	189	200	152	203	240	140	171	170	187	171	136	185	194	190	158	162	214	145	173.47	170	177	1.043	0.061	0.542	0.587715	0.776559	0.0115583	0.0150499	0.0127174	0.0127174	TRUE	0.116547	No
ENSMUSG00000003778	Brd8	773	688	627	634	780	687	629	707	701	840	788	701	771	688	707	738	784	684	644	671	730	671	702	725	709.41	729	690	0.947	-0.078	-1.395	0.162962	0.36004	0.00149624	0.00810102	0.00312217	0.00312217	TRUE	0.0170533	No
ENSMUSG00000003779	Kif20a	59	66	59	41	80	77	83	69	55	88	115	85	59	66	67	48	80	77	85	65	57	70	102	88	72.03	66	78	1.18	0.239	1.423	0.154696	0.348323	0.0257502	0.0280026	0.0265772	0.0265772	TRUE	0.195748	No
ENSMUSG00000003808	Farsa	444	507	469	411	450	502	480	496	406	562	530	435	443	507	529	478	452	500	492	471	423	449	472	450	471.99	485	460	0.948	-0.077	-1.212	0.225676	0.446466	0.00150778	0.00923238	0.00371243	0.00371243	TRUE	0.0226948	No
ENSMUSG00000003809	Gcdh	1717	1829	1604	1564	1975	1788	1386	1508	1344	1765	1459	1295	1712	1829	1808	1819	1985	1779	1420	1431	1399	1409	1299	1339	1602.52	1822	1383	0.759	-0.398	-8.711	3.02447e-18	4.69497e-16	0.00136181	0.00684753	0.00237811	0.00237811	TRUE	0.0238309	No
ENSMUSG00000003810	Mast2	2938	2982	2640	2641	3213	2846	2418	2788	2225	3331	2457	2243	2930	2983	2976	3072	3229	2832	2477	2646	2316	2659	2188	2320	2718.9	3004	2434	0.811	-0.303	-5.323	1.01894e-07	2.19864e-06	0.003689	0.00643872	0.00429479	0.00429479	TRUE	0.0307929	No
ENSMUSG00000003812	Dnase2a	228	227	167	206	235	252	357	362	293	385	425	295	227	227	188	240	236	251	366	344	305	307	378	305	281.19	228	334	1.463	0.549	6.204	5.49077e-10	2.00897e-08	0.00579063	0.0115262	0.00757976	0.00757976	TRUE	0.079278	No
ENSMUSG00000003813	Rad23a	1798	1764	1818	1543	1407	1898	1639	1577	1422	1859	2006	1684	1793	1764	2049	1795	1414	1889	1679	1497	1480	1484	1786	1742	1697.65	1784	1611	0.903	-0.147	-1.749	0.0803559	0.220417	0.00997443	0.00679174	0.00957543	0.00957543	TRUE	0.127528	No
ENSMUSG00000003814	Calr	7440	9153	5675	5890	5996	8025	9479	8528	6642	9197	9193	7044	7419	9155	6397	6852	6026	7986	9710	8093	6913	7342	8186	7286	7613.6	7306	7922	1.084	0.117	1.121	0.262493	0.49151	0.0198728	0.00606144	0.0154957	0.0154957	TRUE	0.191537	No
ENSMUSG00000003824	Syce2	85	80	84	64	73	98	89	74	64	81	83	83	85	80	95	74	73	98	91	70	67	65	74	86	79.77	84	76	0.893	-0.164	-1.223	0.221308	0.440998	0.00455682	0.0258544	0.0132283	0.0132283	TRUE	0.09674	No
ENSMUSG00000003847	Nfat5	1542	1481	1306	1279	1558	1438	1406	1714	1505	2038	1676	1669	1538	1481	1472	1488	1566	1431	1440	1627	1566	1627	1492	1726	1537.87	1496	1580	1.056	0.079	1.565	0.117637	0.289058	0.00187091	0.00688939	0.00298431	0.00298431	TRUE	0.0248633	No
ENSMUSG00000003848	Nob1	506	546	456	447	527	501	416	507	448	677	626	446	505	546	514	520	530	499	426	481	466	540	557	461	503.8	519	488	0.944	-0.083	-1.169	0.242527	0.467144	0.00396921	0.00901895	0.00530639	0.00530639	TRUE	0.0561847	No
ENSMUSG00000003849	Nqo1	1139	1158	1125	1140	1512	1054	1171	1305	1323	1740	1099	1087	1136	1158	1268	1326	1520	1049	1199	1238	1377	1389	979	1124	1230.29	1243	1218	0.98	-0.029	-0.288	0.773609	0.892125	0.0164932	0.00714877	0.0138533	0.0138533	TRUE	0.146524	No
ENSMUSG00000003863	Ppfia3	1	1	2	3	1	3	4	5	5	7	8	1	1	1	2	3	1	3	4	5	5	6	7	1	3.29	2	5	2.432	1.282	2	0.0455491	0.147426	1e-08	0.490282	0.219703	0.219703	TRUE	0.263806	No
ENSMUSG00000003865	Gys1	1922	2035	1814	1691	2490	2156	1464	1556	1793	2231	1645	1555	1917	2035	2045	1967	2502	2145	1500	1477	1866	1781	1465	1608	1859.02	2102	1616	0.769	-0.379	-4.694	2.6812e-06	3.96942e-05	0.00995439	0.00671016	0.00887039	0.00887039	TRUE	0.107774	No
ENSMUSG00000003868	Ruvbl2	639	616	531	480	543	666	512	554	503	665	670	512	637	616	599	558	546	663	524	526	524	531	597	530	570.79	603	539	0.893	-0.164	-2.568	0.010226	0.0458507	0.00253314	0.00864724	0.00411182	0.00411182	TRUE	0.034219	No
ENSMUSG00000003872	Lin7b	7	20	13	21	14	20	6	6	13	16	27	16	7	20	15	24	14	20	6	6	14	13	24	17	14.9	17	13	0.792	-0.336	-0.898	0.36903	0.601102	0.147626	0.112953	0.133768	0.133768	TRUE	0.400996	No
ENSMUSG00000003873	Bax	368	339	360	307	300	367	399	382	374	528	565	380	367	339	406	357	301	365	409	363	389	421	503	393	384.48	356	413	1.162	0.217	2.396	0.0165962	0.0674006	0.00842749	0.0100018	0.00918421	0.00918421	TRUE	0.136692	No
ENSMUSG00000003882	Il7r	20	21	13	5	19	3	52	34	32	58	32	42	20	21	15	6	19	3	53	32	33	46	28	43	26.71	14	39	2.823	1.497	4.603	4.16072e-06	5.88203e-05	0.140128	0.065579	0.103017	0.103017	TRUE	0.407653	No
ENSMUSG00000003923	Tfam	1157	1250	1140	1131	1335	1399	1073	1249	1072	1403	1262	1032	1154	1250	1285	1316	1342	1392	1099	1185	1116	1120	1124	1067	1204.15	1290	1118	0.868	-0.205	-3.978	6.95214e-05	0.000695171	0.00190361	0.00717693	0.00299571	0.00299571	TRUE	0.0331259	No
ENSMUSG00000003929	Zfp81	205	208	190	164	252	240	216	209	227	300	216	217	204	208	214	191	253	239	221	198	236	239	192	224	218.47	218	218	1.001	0.001	0.008	0.993325	0.997504	0.00518145	0.0131553	0.00779969	0.00779969	TRUE	0.069354	No
ENSMUSG00000003934	Efnb3	1733	1712	1889	1591	2575	1976	997	1131	1255	1728	827	1096	1728	1712	2129	1851	2588	1966	1021	1073	1306	1379	736	1134	1552.08	1996	1108	0.555	-0.848	-6.259	3.87409e-10	1.48544e-08	0.0339658	0.00687989	0.0257951	0.0257951	TRUE	0.332221	No
ENSMUSG00000003948	Mmd	991	934	752	781	1001	1114	1064	976	1029	1115	1025	857	988	934	848	909	1006	1109	1090	926	1071	890	913	886	964.12	966	963	0.996	-0.006	-0.074	0.941073	0.973779	0.00771521	0.00750682	0.00766643	0.00766643	TRUE	0.064211	No
ENSMUSG00000003949	Hlf	435	578	383	369	386	482	452	367	294	415	344	290	434	578	432	429	388	480	463	348	306	331	306	300	399.6	457	342	0.749	-0.416	-3.498	0.000469132	0.00358547	0.021472	0.00984472	0.0178899	0.0178899	TRUE	0.342093	No
ENSMUSG00000003955	Fam162a	2715	2327	2353	2379	2406	2933	2430	2676	2458	3095	3046	2414	2707	2327	2652	2767	2418	2919	2489	2540	2558	2471	2712	2497	2588.17	2632	2544	0.967	-0.049	-0.847	0.396733	0.626166	0.00368121	0.00646836	0.00434107	0.00434107	TRUE	0.0399133	No
ENSMUSG00000003970	Rpl8	10101	8902	8620	8370	7087	8978	9557	9376	8582	10658	10773	9420	10073	8904	9717	9737	7122	8934	9789	8898	8932	8508	9593	9743	9162.47	9081	9244	1.018	0.026	0.334	0.73848	0.872091	0.00770368	0.00602602	0.00840295	0.00840295	TRUE	0.139257	No
ENSMUSG00000003974	Grm3	1	1	0	0	8	6	0	1	3	1	0	1	1	1	0	0	8	6	0	1	3	1	0	1	1.83	3	1	0.358	-1.481	-1.327	0.184545	0.391428	1.3039	0.879666	1.10987	1.10987	TRUE	0.145514	No
ENSMUSG00000003992	Ssbp2	685	733	693	660	797	759	438	521	406	608	495	497	683	733	781	768	801	755	449	494	423	485	441	514	610.6	754	468	0.621	-0.687	-10.83	2.47518e-27	1.52214e-24	0.00231478	0.00846496	0.00409225	0.00409225	TRUE	0.026728	No
ENSMUSG00000004018	Fancl	176	156	130	126	184	164	147	169	147	184	158	164	176	156	147	147	185	163	151	160	153	147	141	170	157.83	162	154	0.943	-0.084	-0.896	0.370493	0.602135	1e-08	0.0159615	0.00638938	0.00638938	TRUE	0.0509649	No
ENSMUSG00000004031	Brinp2	2	1	1	1	3	2	4	1	4	3	3	2	2	1	1	1	3	2	4	1	4	2	3	2	2.22	2	3	1.559	0.641	0.897	0.36997	0.601796	1e-08	0.72472	0.258501	0.258501	TRUE	0.129248	No
ENSMUSG00000004032	Gstm5	1346	1205	1018	1220	1159	1191	1123	1550	1222	1602	1288	1176	1342	1205	1148	1419	1165	1185	1150	1471	1272	1279	1147	1216	1249.94	1244	1256	1.01	0.014	0.188	0.850555	0.930886	0.00693271	0.00712838	0.00727468	0.00727468	TRUE	0.08633	No
ENSMUSG00000004035	Gstm7	790	741	802	775	787	811	492	626	613	736	537	646	788	741	904	902	791	807	504	594	638	588	478	668	700.2	822	578	0.703	-0.507	-5.835	5.37276e-09	1.61173e-07	0.00970989	0.0081306	0.00943546	0.00943546	TRUE	0.0873718	No
ENSMUSG00000004038	Gstm3	0	0	0	0	0	0	1	0	1	1	1	0	0	0	0	0	0	0	1	0	1	1	1	0	0.31	0	1	3.261	1.705	0.916	0.359566	NA	1e-08	5.10639	3.23324	3.23324	TRUE	0.0629663	No
ENSMUSG00000004040	Stat3	2093	2273	1921	1841	2339	2203	2762	2837	2404	3511	2972	2501	2087	2273	2165	2142	2351	2192	2829	2692	2502	2803	2647	2587	2439.17	2202	2677	1.216	0.282	6.298	3.02127e-10	1.17536e-08	0.00154194	0.00650602	0.00247145	0.00247145	TRUE	0.0136249	No
ENSMUSG00000004043	Stat5a	404	397	335	358	519	387	386	389	373	445	363	314	403	397	378	416	522	385	395	369	388	355	323	325	388.06	417	359	0.861	-0.215	-2.397	0.0165089	0.0670973	0.008683	0.00996351	0.00904145	0.00904145	TRUE	0.180465	No
ENSMUSG00000004044	Cavin1	9089	8327	7781	7329	8131	8401	8104	8770	7997	9408	10244	8120	9064	8329	8771	8526	8171	8360	8301	8323	8323	7510	9122	8398	8433.16	8537	8330	0.976	-0.035	-0.75	0.453173	0.673351	0.00240597	0.00604108	0.00310778	0.00310778	TRUE	0.0291826	No
ENSMUSG00000004054	Map3k11	1077	1098	1107	866	942	1149	1085	1128	1188	1291	1433	1259	1074	1098	1248	1007	947	1143	1111	1070	1236	1031	1276	1302	1128.72	1086	1171	1.078	0.108	1.357	0.17479	0.377709	0.00843364	0.00726548	0.00827738	0.00827738	TRUE	0.0641241	No
ENSMUSG00000004056	Akt2	4710	4725	4364	4320	4193	4508	4065	4369	3740	4941	4156	3869	4697	4726	4919	5025	4214	4486	4164	4146	3893	3944	3701	4002	4326.37	4678	3975	0.85	-0.235	-4.706	2.52346e-06	3.76026e-05	0.00264387	0.00622068	0.00335541	0.00335541	TRUE	0.0293645	No
ENSMUSG00000004069	Dnaja3	3619	3642	3210	3038	3829	3744	2851	3397	3027	4021	3382	2855	3609	3643	3618	3534	3848	3726	2920	3224	3150	3210	3012	2953	3370.56	3663	3078	0.84	-0.251	-6.465	1.0155e-10	4.28413e-09	0.00102624	0.00632526	0.00187114	0.00187114	TRUE	0.00778322	No
ENSMUSG00000004070	Hmox2	1605	1313	1332	1366	1515	1575	1374	1563	1497	1856	1555	1420	1601	1313	1502	1589	1523	1567	1407	1483	1558	1482	1385	1469	1489.82	1516	1464	0.966	-0.05	-0.913	0.360993	0.593758	0.00254068	0.00692285	0.00365379	0.00365379	TRUE	0.0530741	No
ENSMUSG00000004071	Cdip1	2085	1978	1842	1854	2084	2019	1602	1846	1858	2349	1728	1727	2079	1978	2076	2157	2094	2009	1641	1752	1934	1875	1539	1786	1910.07	2066	1754	0.849	-0.235	-4.142	3.43603e-05	0.000377067	0.00332221	0.00668722	0.00413185	0.00413185	TRUE	0.0452339	No
ENSMUSG00000004085	Map3k20	4392	4218	3731	3647	5543	4151	3630	4599	4138	5686	4033	3762	4380	4219	4206	4242	5571	4131	3718	4364	4307	4539	3591	3891	4263.23	4458	4068	0.913	-0.132	-1.572	0.115869	0.286496	0.0118742	0.00622614	0.00990703	0.00990703	TRUE	0.185968	No
ENSMUSG00000004096	Cwc15	1462	1388	1414	1254	1231	1479	1363	1332	1234	1675	1510	1289	1458	1388	1594	1459	1237	1472	1396	1264	1284	1337	1345	1333	1380.6	1435	1326	0.925	-0.112	-1.939	0.0525198	0.162937	0.00310975	0.00700758	0.00411795	0.00411795	TRUE	0.0560849	No
ENSMUSG00000004098	Col5a3	1264	1223	1035	1119	1223	1071	1243	1422	1292	1613	1338	1369	1260	1223	1167	1302	1229	1066	1273	1349	1345	1288	1191	1416	1259.11	1208	1310	1.085	0.117	1.998	0.0457292	0.147859	0.00312713	0.00711908	0.00417739	0.00417739	TRUE	0.0410241	No
ENSMUSG00000004099	Dnmt1	510	525	414	399	462	534	521	533	483	610	660	520	509	525	467	464	464	531	534	506	503	487	588	538	509.57	493	526	1.065	0.09	1.37	0.170828	0.372273	0.00260703	0.00898305	0.00428988	0.00428988	TRUE	0.041234	No
ENSMUSG00000004100	Ppan	219	199	189	183	170	175	166	176	198	245	284	210	218	199	213	213	171	174	170	167	206	196	253	217	199.76	198	202	1.019	0.027	0.237	0.812565	0.91184	0.0133789	0.0138391	0.0135265	0.0135265	TRUE	0.179333	No
ENSMUSG00000004105	Angptl2	1762	1706	1481	1465	1833	1762	1625	1695	1835	2168	2079	1607	1757	1706	1669	1704	1842	1753	1665	1609	1910	1731	1851	1662	1738.29	1738	1738	0.999	-0.001	-0.02	0.98405	0.99281	0.00208993	0.00676977	0.00318766	0.00318766	TRUE	0.028413	No
ENSMUSG00000004110	Cacna1e	10	13	7	10	9	5	6	11	4	4	4	3	10	13	8	12	9	5	6	10	4	3	4	3	7.26	10	5	0.54	-0.89	-2.06	0.0393955	0.131585	0.0251798	0.225615	0.119883	0.119883	TRUE	0.591666	No
ENSMUSG00000004113	Cacna1b	6	7	8	8	6	3	3	3	4	14	11	11	6	7	9	9	6	3	3	3	4	11	10	11	6.9	7	7	1.073	0.102	0.219	0.826375	0.918224	0.109549	0.237217	0.165016	0.165016	TRUE	0.0779194	No
ENSMUSG00000004127	Trmt10a	108	98	89	89	100	77	114	102	73	134	131	91	108	98	100	104	100	77	117	97	76	107	117	94	99.5	98	101	1.039	0.055	0.425	0.670892	0.831212	0.00878531	0.0218879	0.0138382	0.0138382	TRUE	0.143176	No
ENSMUSG00000004151	Etv1	323	346	278	324	349	356	332	393	349	436	335	325	322	346	313	377	351	354	340	373	363	348	298	336	343.52	344	343	0.997	-0.004	-0.05	0.960049	0.982165	0.00228182	0.0104967	0.00480054	0.00480054	TRUE	0.049369	No
ENSMUSG00000004187	Kifc2	154	181	147	168	159	192	138	153	115	190	184	161	154	181	166	195	160	191	141	145	120	152	164	167	161.24	174	148	0.851	-0.233	-2.277	0.0228075	0.0857035	0.00498486	0.0157475	0.00892417	0.00892417	TRUE	0.0899325	No
ENSMUSG00000004207	Psap	23627	25206	21058	20567	28334	24900	23719	25198	22674	31310	26276	23420	23561	25211	23738	23925	28475	24778	24296	23913	23599	24994	23399	24223	24509.2	24948	24071	0.965	-0.052	-1.069	0.285128	0.516818	0.0029584	0.00591698	0.00332796	0.00332796	TRUE	0.0599258	No
ENSMUSG00000004221	Ikbkg	1201	1157	959	950	1260	1138	1092	1318	1118	1570	1250	1039	1198	1157	1081	1105	1266	1132	1119	1251	1164	1253	1113	1075	1159.47	1156	1162	1.005	0.007	0.127	0.898606	0.953089	0.00290377	0.00722799	0.00383842	0.00383842	TRUE	0.0264003	No
ENSMUSG00000004231	Pax2	0	0	0	0	0	0	0	0	1	0	0	0	0	0	0	0	0	0	0	0	1	0	0	0	0.09	0	0	1.27	0.345	0.111	0.911809	NA	1e-08	18.4023	12	12	TRUE	0.296506	No
ENSMUSG00000004233	Wars2	309	275	306	253	299	284	283	293	228	340	295	271	308	275	345	294	300	283	290	278	237	271	263	280	285.43	301	270	0.898	-0.155	-2.018	0.0436196	0.142479	0.00181474	0.0114419	0.00502192	0.00502192	TRUE	0.0570636	No
ENSMUSG00000004263	Atn1	18	14	17	14	29	11	17	12	20	25	20	22	18	14	19	16	29	11	17	11	21	20	18	23	18.14	18	18	1.023	0.033	0.119	0.904942	0.956547	0.0272395	0.0938301	0.0561282	0.0561282	TRUE	0.504517	No
ENSMUSG00000004264	Phb2	4742	4053	3828	3829	3896	4709	3636	3837	3587	4390	4199	3783	4729	4054	4315	4454	3915	4686	3724	3641	3733	3504	3739	3913	4034.03	4359	3709	0.851	-0.233	-4.358	1.31208e-05	0.000162375	0.0032187	0.0062474	0.00387199	0.00387199	TRUE	0.0309707	No
ENSMUSG00000004266	Ptpn6	191	186	159	119	162	255	342	311	301	410	480	319	190	186	179	138	163	254	350	295	313	327	427	330	262.84	185	340	1.837	0.878	6.78	1.19798e-11	5.98578e-10	0.0238772	0.0119223	0.0199215	0.0199215	TRUE	0.36467	No
ENSMUSG00000004267	Eno2	18	33	28	24	14	47	42	43	19	40	60	39	18	33	32	28	14	47	43	41	20	32	53	40	33.38	29	38	1.341	0.423	1.491	0.135845	0.318774	0.104255	0.0536497	0.0850401	0.0850401	TRUE	0.359661	No
ENSMUSG00000004268	Emg1	1400	1285	1284	1297	1150	1421	1202	1233	1070	1441	1370	1208	1396	1285	1447	1509	1156	1414	1231	1170	1114	1150	1220	1249	1278.49	1368	1189	0.87	-0.202	-3.111	0.00186283	0.0115262	0.00436752	0.00709988	0.00526294	0.00526294	TRUE	0.0710124	No
ENSMUSG00000004270	Lpcat3	689	631	544	703	801	696	606	675	641	800	664	616	687	631	613	818	805	693	621	641	667	639	591	637	670.19	708	633	0.894	-0.162	-2.114	0.0345374	0.118629	0.00638456	0.00823264	0.00697342	0.00697342	TRUE	0.0679915	No
ENSMUSG00000004285	Atp6v1f	1194	1122	1106	1062	1085	1227	1114	1165	1088	1338	1397	1080	1191	1122	1247	1235	1090	1221	1141	1106	1132	1068	1244	1117	1159.55	1184	1135	0.958	-0.061	-1.167	0.243356	0.468289	0.00203416	0.0072279	0.00311887	0.00311887	TRUE	0.027922	No
ENSMUSG00000004296	Il12b	0	2	0	0	0	2	9	7	1	1	4	4	0	2	0	0	0	2	9	7	1	1	4	4	2.45	1	4	6.114	2.612	2.579	0.00989561	0.044682	0.552461	0.657309	0.604465	0.604465	TRUE	0.153036	No
ENSMUSG00000004317	Clcn5	140	99	86	74	107	105	173	162	158	157	174	142	140	99	97	86	108	104	177	154	164	125	155	147	129.68	106	154	1.449	0.535	4.305	1.66978e-05	0.000201496	0.0117422	0.0181554	0.0141932	0.0141932	TRUE	0.253018	No
ENSMUSG00000004319	Clcn3	1192	1310	1097	1192	1603	1139	1038	1380	1164	1574	1071	1050	1189	1310	1237	1387	1611	1133	1063	1310	1211	1256	954	1086	1228.92	1311	1147	0.875	-0.193	-2.013	0.0440659	0.143665	0.0145094	0.00715022	0.0124272	0.0124272	TRUE	0.15461	No
ENSMUSG00000004328	Hif3a	21	27	30	44	21	14	47	36	18	41	27	27	21	27	34	51	21	14	48	34	19	33	24	28	29.48	28	31	1.114	0.155	0.521	0.602656	0.786922	0.113431	0.059981	0.0942608	0.0942608	TRUE	0.57724	No
ENSMUSG00000004341	Gpx6	0	0	0	0	0	0	0	1	0	0	0	0	0	0	0	0	0	0	0	1	0	0	0	0	0.08	0	0	1.27	0.345	0.111	0.911809	NA	1e-08	20.1816	12	12	TRUE	0.254321	No
ENSMUSG00000004344	Gpx5	0	0	0	0	0	0	0	0	0	0	0	0	0	0	0	0	0	0	0	0	0	0	0	0	0	0	0	NA	NA	NA	NA	NA	NA	NA	NA	NA	NA	NA	NA
ENSMUSG00000004347	Pde1c	1699	1576	1248	1557	1827	1426	1878	2541	1849	2650	1798	1751	1694	1576	1407	1811	1836	1419	1924	2411	1924	2115	1601	1811	1794.23	1624	1964	1.21	0.275	2.796	0.0051814	0.0266555	0.0158976	0.00674115	0.0133606	0.0133606	TRUE	0.153343	No
ENSMUSG00000004356	Utp20	393	415	322	323	494	420	367	452	387	580	449	388	392	415	363	376	496	418	376	429	403	463	400	401	410.99	410	412	1.005	0.007	0.084	0.933089	0.969911	0.0065986	0.00973411	0.00748119	0.00748119	TRUE	0.12589	No
ENSMUSG00000004359	Spic	17	17	7	5	7	12	20	10	10	17	12	9	17	17	8	6	7	12	20	9	10	14	11	9	11.72	11	12	1.099	0.137	0.385	0.700606	0.848699	0.0620364	0.142042	0.0963576	0.0963576	TRUE	0.171931	No
ENSMUSG00000004360	9330159F19Rik	19	26	25	27	29	12	29	18	18	37	14	25	19	26	28	31	29	12	30	17	19	30	12	26	23.25	24	22	0.92	-0.12	-0.429	0.668143	0.828911	0.0675203	0.074476	0.0703131	0.0703131	TRUE	0.261598	No
ENSMUSG00000004364	Cul3	3126	3289	2900	2910	3658	3474	2745	3237	2850	3880	3088	2936	3117	3290	3269	3385	3676	3457	2812	3072	2966	3097	2750	3037	3160.66	3366	2956	0.878	-0.187	-3.804	0.000142617	0.0012905	0.00240752	0.0063567	0.00318146	0.00318146	TRUE	0.0254556	No
ENSMUSG00000004366	Sst	0	0	0	0	0	0	0	0	0	0	0	0	0	0	0	0	0	0	0	0	0	0	0	0	0	0	0	NA	NA	NA	NA	NA	NA	NA	NA	NA	NA	NA	NA
ENSMUSG00000004371	Il11	5	7	7	12	4	6	8	5	5	6	4	5	5	7	8	14	4	6	8	5	5	5	4	5	6.29	7	5	0.727	-0.461	-1.04	0.298405	0.529392	1e-08	0.25947	0.119358	0.119358	TRUE	0.481321	No
ENSMUSG00000004383	Large1	1201	1336	1094	1032	1513	1259	1127	1414	1242	1682	1244	1051	1198	1336	1233	1200	1521	1253	1154	1342	1293	1343	1108	1087	1255.62	1290	1221	0.946	-0.079	-1.017	0.309224	0.541918	0.0083132	0.00712261	0.0079762	0.0079762	TRUE	0.0940352	No
ENSMUSG00000004393	Ddx56	453	388	373	430	389	442	347	400	346	491	466	376	452	388	420	500	391	440	355	380	360	392	415	389	406.85	432	382	0.886	-0.175	-2.35	0.0187606	0.0741502	0.00379101	0.00977361	0.00551118	0.00551118	TRUE	0.0681763	No
ENSMUSG00000004394	Tmed4	2068	2110	1878	1880	2066	2120	1731	2057	1807	2301	2060	1760	2062	2110	2117	2187	2076	2110	1773	1952	1881	1837	1834	1820	1979.99	2110	1850	0.877	-0.19	-5.38	7.45812e-08	1.66547e-06	0.000144972	0.00665772	0.00128891	0.00128891	TRUE	0.00909541	No
ENSMUSG00000004415	Col26a1	5	5	11	10	23	3	2	12	19	13	22	10	5	5	12	12	23	3	2	11	20	10	20	10	11.14	10	12	1.228	0.296	0.579	0.562317	0.759622	0.369761	0.14912	0.285415	0.285415	TRUE	0.522048	No
ENSMUSG00000004446	Bid	53	53	58	52	62	76	77	103	72	124	98	102	53	53	65	60	62	76	79	98	75	99	87	105	76.08	62	90	1.473	0.559	4.019	5.8342e-05	0.00060074	0.00536748	0.0268237	0.0141028	0.0141028	TRUE	0.115243	No
ENSMUSG00000004451	Ralb	891	928	841	765	847	991	938	1038	963	1116	1319	991	889	928	948	890	851	986	961	985	1002	891	1175	1025	960.88	915	1006	1.099	0.137	2.033	0.0420125	0.138303	0.00454313	0.0075124	0.00546243	0.00546243	TRUE	0.0832482	No
ENSMUSG00000004455	Ppp1cc	1865	2062	1833	1764	1864	2132	2021	2053	1933	2537	2411	1813	1860	2062	2066	2052	1873	2122	2070	1948	2012	2025	2147	1875	2009.41	2006	2013	1.004	0.006	0.114	0.909418	0.957821	0.0021585	0.00664592	0.00300069	0.00300069	TRUE	0.0158017	No
ENSMUSG00000004460	Dnajb11	1311	1638	1032	1143	1178	1418	1625	1474	1275	1689	1769	1272	1307	1638	1163	1330	1184	1411	1665	1399	1327	1348	1575	1316	1388.58	1339	1438	1.074	0.103	1.148	0.251001	0.478166	0.0127205	0.00700093	0.0108684	0.0108684	TRUE	0.147553	No
ENSMUSG00000004462	Tbccd1	298	289	240	252	315	294	256	329	260	349	320	238	297	289	271	293	317	293	262	312	271	279	285	246	284.48	293	276	0.941	-0.087	-1.173	0.240653	0.465216	0.000900673	0.0114605	0.00444511	0.00444511	TRUE	0.0471867	No
ENSMUSG00000004473	Clec11a	34	33	27	30	35	40	46	46	44	48	53	45	34	33	30	35	35	40	47	44	46	38	47	47	39.65	34	45	1.29	0.368	2.198	0.0279195	0.100058	1e-08	0.046089	0.0145797	0.0145797	TRUE	0.0478855	No
ENSMUSG00000004500	Zfp324	135	110	84	86	114	140	140	139	126	168	155	110	135	110	95	100	115	139	143	132	131	134	138	114	123.8	116	132	1.14	0.189	1.656	0.0977535	0.253607	0.00540473	0.0187399	0.0106842	0.0106842	TRUE	0.103747	No
ENSMUSG00000004508	Gab2	663	710	615	644	730	749	783	817	821	959	1102	838	661	710	693	749	734	745	802	775	854	766	981	867	778.17	715	841	1.175	0.233	3.433	0.000596486	0.00439706	0.00455185	0.00790226	0.00534474	0.00534474	TRUE	0.0830201	No
ENSMUSG00000004530	Coro1c	1137	1142	1023	962	1023	1201	1277	1307	1104	1514	1474	1226	1134	1142	1153	1119	1028	1195	1308	1240	1149	1209	1313	1268	1188.18	1128	1248	1.106	0.145	2.869	0.00411498	0.0220935	0.00167244	0.00719474	0.00282967	0.00282967	TRUE	0.0235802	No
ENSMUSG00000004535	Tax1bp1	2857	3057	2568	2598	3390	2991	2894	3301	2913	3830	3152	2663	2849	3058	2895	3022	3407	2976	2964	3133	3032	3057	2807	2754	2996.17	3034	2958	0.975	-0.037	-0.703	0.481979	0.696588	0.0029509	0.00638441	0.00362945	0.00362945	TRUE	0.0449752	No
ENSMUSG00000004540	Psg17	0	2	0	4	1	1	3	1	2	1	3	3	0	2	0	5	1	1	3	1	2	1	3	3	1.78	2	2	1.478	0.564	0.65	0.515502	0.723032	0.054584	0.903508	0.483508	0.483508	TRUE	0.669216	No
ENSMUSG00000004542	Psg19	0	0	0	0	0	0	0	0	0	0	0	0	0	0	0	0	0	0	0	0	0	0	0	0	0	0	0	NA	NA	NA	NA	NA	NA	NA	NA	NA	NA	NA	NA
ENSMUSG00000004552	Ctse	16	15	12	9	12	12	25	29	18	33	29	37	16	15	14	10	12	12	26	28	19	26	26	38	20.1	13	27	2.047	1.034	4.035	5.45978e-05	0.000567597	1e-08	0.085215	0.037416	0.037416	TRUE	0.250579	No
ENSMUSG00000004558	Ndrg2	25961	25832	23706	24244	29990	25916	20357	23037	22013	28799	22081	20246	25889	25837	26723	28202	30139	25789	20852	21862	22911	22989	19663	20940	24316.3	27096	21536	0.795	-0.331	-6.109	1.00347e-09	3.47283e-08	0.0038638	0.00591749	0.00419815	0.00419815	TRUE	0.0378238	No
ENSMUSG00000004561	Mettl17	288	351	283	260	309	317	249	283	272	339	258	247	287	351	319	302	311	315	255	269	283	271	230	255	287.35	314	260	0.828	-0.272	-3.613	0.00030285	0.00245054	0.00147218	0.0114045	0.00468708	0.00468708	TRUE	0.0396957	No
ENSMUSG00000004562	Arhgef40	902	883	689	688	773	898	820	897	900	1004	1222	897	899	883	777	800	777	894	840	851	937	801	1088	928	872.95	838	908	1.082	0.114	1.449	0.147363	0.336398	0.0075805	0.00767966	0.00772488	0.00772488	TRUE	0.117493	No
ENSMUSG00000004565	Pnpla6	348	364	281	251	280	296	332	390	304	355	404	331	347	364	317	292	281	295	340	370	316	283	360	342	325.65	316	335	1.06	0.084	0.947	0.343805	0.576447	0.00721639	0.0107514	0.00825123	0.00825123	TRUE	0.0715873	No
ENSMUSG00000004567	Mcoln1	587	575	459	475	509	544	496	536	497	653	612	469	585	575	517	553	512	541	508	509	517	521	545	485	530.72	547	514	0.94	-0.089	-1.577	0.114807	0.284508	1e-08	0.00885829	0.00272666	0.00272666	TRUE	0.0141675	No
ENSMUSG00000004568	Arhgef18	504	525	406	404	514	565	533	510	453	639	617	482	503	525	458	470	517	562	546	484	471	510	549	499	507.8	506	510	1.008	0.011	0.163	0.870292	0.939257	0.00272401	0.00899399	0.00444354	0.00444354	TRUE	0.0356796	No
ENSMUSG00000004591	Pkn2	1237	1413	1127	1122	1327	1255	1234	1490	1149	1642	1507	1251	1234	1413	1270	1305	1334	1249	1264	1414	1196	1311	1342	1294	1302.11	1301	1304	1.002	0.003	0.066	0.947611	0.976373	0.00209982	0.00707724	0.00312518	0.00312518	TRUE	0.0222456	No
ENSMUSG00000004609	Cd33	244	220	159	177	219	284	308	322	279	349	444	408	243	220	179	206	220	283	315	306	290	279	395	422	279.88	225	334	1.483	0.569	4.462	8.10347e-06	0.000105338	0.0234435	0.0115527	0.0196539	0.0196539	TRUE	0.156762	No
ENSMUSG00000004610	Etfb	0	0	0	0	1	0	0	2	0	0	0	0	0	0	0	0	1	0	0	2	0	0	0	0	0.24	0	0	1.27	0.345	0.124	0.901541	NA	1e-08	6.6014	9.22112	9.22112	TRUE	0.88612	No
ENSMUSG00000004612	Nkg7	6	13	3	2	5	4	23	22	31	20	22	17	6	13	3	2	5	4	24	21	32	16	20	18	13.63	6	22	3.778	1.917	5.118	3.08352e-07	5.90447e-06	0.0548387	0.122929	0.0885101	0.0885101	TRUE	0.952064	No
ENSMUSG00000004626	Stxbp2	70	94	53	42	51	75	129	152	130	163	150	114	70	94	60	49	51	75	132	144	135	130	134	118	99.3	66	132	1.984	0.988	6.983	2.89052e-12	1.64626e-10	0.0138296	0.02192	0.0174169	0.0174169	TRUE	0.378149	No
ENSMUSG00000004630	Pcp2	5	10	8	5	4	8	5	8	7	13	11	9	5	10	9	6	4	8	5	8	7	10	10	9	7.61	7	8	1.194	0.256	0.66	0.509307	0.718484	1e-08	0.215602	0.0851385	0.0851385	TRUE	0.129652	No
ENSMUSG00000004631	Sgce	578	564	538	546	548	580	641	591	566	816	791	626	576	564	606	635	551	577	657	561	589	651	704	647	609.98	585	635	1.087	0.12	1.84	0.0658267	0.192195	0.0031633	0.00846764	0.00451095	0.00451095	TRUE	0.0397987	No
ENSMUSG00000004633	Chn2	66	81	64	48	68	85	82	76	86	129	125	120	66	81	72	56	68	85	84	72	90	103	111	124	84.31	71	97	1.363	0.447	2.937	0.00330938	0.0185002	0.0191304	0.024776	0.0211792	0.0211792	TRUE	0.129524	No
ENSMUSG00000004637	Wwox	188	138	168	147	192	169	174	205	167	225	159	211	187	138	189	171	193	168	178	195	174	180	142	218	177.75	174	181	1.036	0.051	0.454	0.649991	0.817229	0.0118907	0.0148282	0.0128591	0.0128591	TRUE	0.128904	No
ENSMUSG00000004642	Slbp	341	347	332	298	325	314	392	372	395	458	426	410	340	347	374	347	327	312	402	353	411	366	379	424	365.15	341	389	1.14	0.189	2.698	0.00697386	0.0338921	0.00173003	0.0102215	0.00428837	0.00428837	TRUE	0.0254623	No
ENSMUSG00000004651	Tyr	1	0	1	1	2	0	1	2	1	1	2	0	1	0	1	1	2	0	1	2	1	1	2	0	0.99	1	1	1.258	0.331	0.308	0.758264	NA	1e-08	1.62297	0.636669	0.636669	TRUE	0.176458	No
ENSMUSG00000004654	Ghrhr	0	0	0	0	0	0	0	0	0	0	0	0	0	0	0	0	0	0	0	0	0	0	0	0	0	0	0	NA	NA	NA	NA	NA	NA	NA	NA	NA	NA	NA	NA
ENSMUSG00000004655	Aqp1	12683	16096	15725	11928	9090	11676	12238	10694	7717	13821	13926	9956	12648	16099	17726	13876	9135	11619	12536	10149	8032	11033	12401	10297	12129.1	13517	10741	0.795	-0.332	-2.353	0.0186452	0.0738465	0.0383002	0.00598343	0.0285493	0.0285493	TRUE	0.140488	No
ENSMUSG00000004661	Arid3b	71	117	81	72	108	118	86	106	120	119	119	99	71	117	91	84	109	117	88	101	125	95	106	102	100.48	98	103	1.045	0.063	0.45	0.653038	0.819321	0.0163458	0.021731	0.0183278	0.0183278	TRUE	0.192126	No
ENSMUSG00000004665	Cnn2	1315	1046	939	996	1065	1245	1148	1214	1213	1468	1574	1299	1311	1046	1058	1159	1070	1239	1176	1152	1262	1172	1402	1344	1199.28	1147	1251	1.09	0.125	1.691	0.0907832	0.240191	0.00690494	0.00718231	0.00700311	0.00700311	TRUE	0.0603255	No
ENSMUSG00000004667	Polr2e	1775	1421	1532	1433	1459	1551	1378	1565	1370	1737	1673	1511	1770	1421	1727	1667	1466	1543	1412	1485	1426	1387	1490	1563	1529.72	1599	1460	0.913	-0.131	-2.103	0.0354629	0.12108	0.00420924	0.00689492	0.00492386	0.00492386	TRUE	0.0366438	No
ENSMUSG00000004668	Abca13	0	1	0	0	1	0	0	3	4	2	1	0	0	1	0	0	1	0	0	3	4	2	1	0	0.96	0	2	4.221	2.078	1.578	0.114452	NA	1e-08	1.67045	1.19587	1.19587	TRUE	0.114649	No
ENSMUSG00000004677	Myo9b	999	1004	890	750	867	952	1129	1274	1039	1439	1637	1102	996	1004	1003	872	871	947	1156	1209	1081	1149	1458	1140	1073.99	949	1199	1.263	0.337	4.477	7.57849e-06	9.94849e-05	0.00727379	0.00733752	0.00723394	0.00723394	TRUE	0.138064	No
ENSMUSG00000004698	Hdac9	706	654	556	686	933	704	475	720	791	966	652	697	704	654	627	798	938	701	487	683	823	771	581	721	707.23	737	678	0.92	-0.121	-0.955	0.3397	0.57245	0.0265224	0.00810793	0.0216638	0.0216638	TRUE	0.228538	No
ENSMUSG00000004707	Ly9	16	26	19	10	24	56	81	59	52	85	101	74	16	26	21	12	24	56	83	56	54	68	90	77	48.52	26	71	2.745	1.457	5.151	2.59548e-07	5.04243e-06	0.123681	0.0387349	0.0884536	0.0884536	TRUE	1.06165	No
ENSMUSG00000004709	Cd244	20	13	17	18	11	13	58	59	41	72	42	48	20	13	19	21	11	13	59	56	43	57	37	50	33.3	16	50	3.143	1.652	7.356	1.89936e-13	1.34376e-11	0.0127943	0.0537623	0.0307337	0.0307337	TRUE	0.118348	No
ENSMUSG00000004730	Adgre1	507	448	496	303	361	605	1004	849	740	1047	1290	1134	506	448	559	352	363	602	1028	806	770	836	1149	1173	715.98	472	960	2.035	1.025	7.042	1.89319e-12	1.12948e-10	0.0391074	0.00808037	0.0289397	0.0289397	TRUE	0.0931186	No
ENSMUSG00000004748	Mtfp1	2768	2639	2706	2466	2701	3073	271	295	321	409	274	355	2760	2639	3050	2869	2714	3058	278	280	334	326	244	367	1576.7	2848	305	0.107	-3.225	-38.19	0	0	0.0093327	0.00686384	0.00852938	0.00852938	TRUE	0.11351	No
ENSMUSG00000004768	Rab23	261	268	269	235	331	294	304	270	288	385	407	287	260	268	303	273	333	293	311	256	300	307	362	297	297.01	288	306	1.061	0.085	0.936	0.349303	0.581944	0.0073736	0.011224	0.00852181	0.00852181	TRUE	0.098059	No
ENSMUSG00000004771	Rab11a	2491	2325	2172	2124	2418	2417	2454	2543	2298	3124	2647	2203	2484	2325	2448	2471	2430	2405	2514	2413	2392	2494	2357	2279	2417.67	2427	2408	0.992	-0.011	-0.304	0.761294	0.884102	0.000537725	0.00651184	0.00146514	0.00146514	TRUE	0.00843942	No
ENSMUSG00000004788	Eif2b2	556	558	497	502	566	590	473	510	464	637	607	438	554	558	560	584	569	587	485	484	483	508	541	453	530.51	569	492	0.867	-0.206	-3.684	0.000229203	0.00193901	1e-08	0.00885946	0.00262318	0.00262318	TRUE	0.0277553	No
ENSMUSG00000004789	Dlst	12433	12821	11310	10715	14990	13842	9725	11423	10445	13810	10876	10181	12398	12823	12749	12464	15065	13774	9962	10840	10871	11024	9685	10530	11848.8	13212	10485	0.794	-0.334	-5.882	4.04171e-09	1.24996e-07	0.00430075	0.00598654	0.00454889	0.00454889	TRUE	0.0588744	No
ENSMUSG00000004791	Pgf	239	239	239	264	159	163	180	151	106	230	166	179	238	239	269	307	160	162	184	143	110	184	148	185	194.2	229	159	0.695	-0.525	-3.061	0.00220271	0.0132403	0.0491008	0.0140678	0.0370601	0.0370601	TRUE	0.104087	No
ENSMUSG00000004798	Ulk2	2260	2297	2082	2011	2438	2343	2180	2432	2101	2801	2354	2074	2254	2297	2347	2339	2450	2331	2233	2308	2187	2236	2096	2145	2268.67	2336	2201	0.942	-0.086	-2.347	0.0189329	0.0744311	0.000558441	0.00655518	0.00150272	0.00150272	TRUE	0.00712407	No
ENSMUSG00000004814	Ccl24	116	99	103	82	93	116	121	124	92	124	158	124	116	99	116	95	93	115	124	118	96	99	141	128	111.7	106	118	1.11	0.15	1.222	0.221529	0.441264	0.00848133	0.0201363	0.0126936	0.0126936	TRUE	0.102143	No
ENSMUSG00000004815	Dgkq	267	338	233	229	256	235	218	278	256	352	320	263	266	338	263	266	257	234	223	264	266	281	285	272	268	271	265	0.981	-0.028	-0.3	0.764142	0.886082	0.00792978	0.0118054	0.00911711	0.00911711	TRUE	0.172493	No
ENSMUSG00000004821	Tmed11	0	0	0	0	0	0	0	0	0	0	0	0	0	0	0	0	0	0	0	0	0	0	0	0	0	0	0	NA	NA	NA	NA	NA	NA	NA	NA	NA	NA	NA	NA
ENSMUSG00000004837	Grap	461	499	470	385	405	440	464	415	402	510	640	385	460	499	530	448	407	438	475	394	418	407	570	398	453.67	464	444	0.958	-0.062	-0.619	0.53611	0.739556	0.0129885	0.00936886	0.0122439	0.0122439	TRUE	0.233345	No
ENSMUSG00000004842	Pou1f1	0	0	0	0	0	0	0	0	2	0	1	0	0	0	0	0	0	0	0	0	2	0	1	0	0.25	0	0	2.522	1.334	0.481	0.630664	NA	1e-08	6.44809	9.15139	9.15139	TRUE	0.49086	No
ENSMUSG00000004843	Chmp2b	1205	1178	1137	1113	1183	1226	1171	1221	1113	1361	1285	1077	1202	1178	1282	1295	1189	1220	1199	1159	1158	1086	1144	1114	1185.53	1228	1143	0.932	-0.102	-2.337	0.019458	0.0759778	0.000539891	0.00719774	0.00190472	0.00190472	TRUE	0.00860548	No
ENSMUSG00000004846	Plod3	726	811	640	608	697	745	918	899	740	1013	1049	835	724	811	721	707	700	741	940	853	770	809	934	864	797.98	734	862	1.173	0.23	3.66	0.000251845	0.00208964	0.00341264	0.00785139	0.00443707	0.00443707	TRUE	0.0320694	No
ENSMUSG00000004849	Ap1s1	757	674	711	612	620	793	747	810	804	950	909	717	755	674	801	712	623	789	765	769	837	758	809	742	752.89	726	780	1.075	0.104	1.553	0.120367	0.293645	0.00400876	0.00797113	0.00516219	0.00516219	TRUE	0.0585418	No
ENSMUSG00000004864	Mapk13	0	1	1	1	0	1	6	1	4	8	4	7	0	1	1	1	0	1	6	1	4	6	4	7	2.73	1	5	6.779	2.761	3.092	0.00198867	0.0121967	1e-08	0.590806	0.301525	0.301525	TRUE	0.169771	No
ENSMUSG00000004865	Srpk1	756	781	709	706	705	756	728	767	683	894	874	720	754	781	799	821	709	752	746	728	711	714	778	745	753.12	769	737	0.959	-0.061	-1.203	0.229163	0.450743	0.000581775	0.00797049	0.0023928	0.0023928	TRUE	0.0181779	No
ENSMUSG00000004872	Pax3	0	2	3	3	0	1	1	0	3	0	3	2	0	2	3	3	0	1	1	0	3	0	3	2	1.56	2	2	0.905	-0.144	-0.143	0.886251	0.947108	0.557776	1.0268	0.81084	0.81084	TRUE	0.0888283	No
ENSMUSG00000004880	Lbr	886	906	762	727	837	812	846	835	837	1069	963	787	884	906	859	846	841	808	867	792	871	853	858	814	849.88	857	842	0.983	-0.025	-0.528	0.59754	0.783892	0.000354823	0.00772927	0.00209024	0.00209024	TRUE	0.0103512	No
ENSMUSG00000004885	Crabp2	0	1	0	0	0	0	4	0	3	1	1	4	0	1	0	0	0	0	4	0	3	1	1	4	1.17	0	2	7.965	2.994	2.388	0.0169538	NA	1e-08	1.36902	1.04294	1.04294	TRUE	0.135159	No
ENSMUSG00000004891	Nes	2154	1997	1759	1669	1794	2137	1784	1698	1897	1861	2272	1984	2148	1997	1983	1942	1803	2126	1827	1611	1974	1486	2023	2052	1914.42	2000	1829	0.914	-0.129	-1.57	0.116396	0.287377	0.00957159	0.00668532	0.00927719	0.00927719	TRUE	0.105595	No
ENSMUSG00000004892	Bcan	5	0	1	2	0	1	2	1	0	2	0	0	5	0	1	2	0	1	2	1	0	2	0	0	1.17	2	1	0.495	-1.014	-0.849	0.395935	NA	0.835618	1.37063	1.10982	1.10982	TRUE	0.516763	No
ENSMUSG00000004894	Hapln2	2	0	0	0	0	0	0	0	0	1	1	0	2	0	0	0	0	0	0	0	0	1	1	0	0.31	0	0	0.91	-0.136	-0.061	0.951227	NA	1e-08	5.20425	5.09536	5.09536	TRUE	0.830199	No
ENSMUSG00000004895	Prcc	714	767	723	656	751	831	636	682	637	833	697	623	712	767	815	763	755	827	651	647	663	665	621	644	710.88	773	648	0.839	-0.253	-4.937	7.94607e-07	1.35535e-05	0.000524525	0.00809636	0.00237595	0.00237595	TRUE	0.0185053	No
ENSMUSG00000004896	Rrnad1	496	560	468	468	427	486	451	437	417	641	483	522	495	560	528	544	429	484	462	415	434	512	430	540	485.98	507	466	0.919	-0.121	-1.421	0.155345	0.34934	0.00774441	0.00913503	0.00845125	0.00845125	TRUE	0.0710655	No
ENSMUSG00000004897	Hdgf	3145	3172	2940	2711	3036	3609	3287	3408	3215	4070	4293	3073	3136	3173	3314	3154	3051	3591	3367	3234	3346	3249	3823	3178	3301.37	3236	3366	1.04	0.057	1.01	0.312655	0.545022	0.00385456	0.00633518	0.00425775	0.00425775	TRUE	0.0550931	No
ENSMUSG00000004902	Slc25a18	6	1	8	8	11	5	5	4	6	3	1	4	6	1	9	9	11	5	5	4	6	2	1	4	5.33	7	4	0.54	-0.89	-1.637	0.101697	0.261031	0.147373	0.305381	0.22097	0.22097	TRUE	0.230825	No
ENSMUSG00000004929	Thop1	342	318	284	289	298	347	286	311	314	385	359	295	341	318	320	336	299	345	293	295	327	307	320	305	317.27	326	308	0.942	-0.086	-1.289	0.197336	0.4103	1e-08	0.0108809	0.00320044	0.00320044	TRUE	0.0198355	No
ENSMUSG00000004931	Apba3	1610	1621	1523	1489	1410	1664	1312	1350	1303	1690	1554	1316	1606	1621	1717	1732	1417	1656	1344	1281	1356	1349	1384	1361	1485.32	1625	1346	0.829	-0.271	-5.235	1.65216e-07	3.37805e-06	0.00225038	0.0069261	0.00318606	0.00318606	TRUE	0.0484566	No
ENSMUSG00000004933	Matk	27	28	18	26	18	18	27	28	27	47	44	30	27	28	20	30	18	18	28	27	28	38	39	31	27.63	24	32	1.354	0.438	2.016	0.0437751	0.142928	1e-08	0.0636052	0.0307689	0.0307689	TRUE	0.100342	No
ENSMUSG00000004934	Pias4	416	455	393	406	461	467	391	421	398	490	420	407	415	455	443	472	463	465	401	400	414	391	374	421	426.13	452	400	0.884	-0.178	-3.002	0.0026829	0.0155424	1e-08	0.00959614	0.00272075	0.00272075	TRUE	0.0198538	No
ENSMUSG00000004936	Map2k1	1217	1261	1096	1049	1255	1315	1210	1388	1295	1609	1497	1217	1214	1261	1235	1220	1261	1309	1239	1317	1348	1284	1333	1259	1273.42	1250	1297	1.037	0.053	1.312	0.189668	0.399394	1e-08	0.00710485	0.00153973	0.00153973	TRUE	0.00650672	No
ENSMUSG00000004937	Sgta	1974	1792	1676	1596	1666	1810	1691	1851	1591	2047	2038	1655	1969	1792	1889	1857	1674	1801	1732	1757	1656	1634	1815	1712	1773.94	1830	1718	0.938	-0.092	-1.937	0.0527061	0.163286	0.00155855	0.00675132	0.00265799	0.00265799	TRUE	0.0216532	No
ENSMUSG00000004939	Nmrk2	238	177	90	213	165	109	241	322	258	392	315	226	237	177	101	248	166	108	247	306	269	313	281	234	223.84	173	275	1.589	0.668	3.53	0.000414844	0.00322612	0.0646646	0.0129802	0.0469027	0.0469027	TRUE	0.175181	No
ENSMUSG00000004945	Tmem242	2561	2509	2501	2358	2571	2831	2271	2423	2383	3138	2824	2288	2554	2509	2819	2743	2584	2817	2326	2299	2480	2505	2515	2366	2543.21	2671	2415	0.905	-0.145	-3.187	0.00143562	0.00931577	0.00165792	0.00647926	0.00256953	0.00256953	TRUE	0.0108943	No
ENSMUSG00000004947	Dtx2	192	191	161	165	194	239	198	226	186	238	229	198	191	191	181	192	195	238	203	214	194	190	204	205	199.86	198	202	1.016	0.022	0.262	0.792956	0.902069	1.94368e-05	0.0138353	0.00553188	0.00553188	TRUE	0.10904	No
ENSMUSG00000004948	Zp3	0	1	2	1	0	1	2	0	0	1	0	0	0	1	2	1	0	1	2	0	0	1	0	0	0.69	1	0	0.533	-0.909	-0.64	0.521915	NA	1e-08	2.32387	1.35253	1.35253	TRUE	0.586693	No
ENSMUSG00000004951	Hspb1	4602	5510	4833	3876	3354	4720	5738	4238	3273	4752	5490	4145	4589	5511	5448	4509	3371	4697	5878	4022	3406	3793	4889	4287	4533.31	4688	4379	0.934	-0.098	-0.743	0.457659	0.677242	0.0318393	0.00620384	0.0249466	0.0249466	TRUE	0.348931	No
ENSMUSG00000004952	Rasa4	343	306	284	202	299	486	458	485	404	475	635	460	342	306	320	235	300	484	469	460	420	379	565	476	396.47	331	462	1.393	0.478	3.373	0.00074313	0.00532105	0.034379	0.00987631	0.0262925	0.0262925	TRUE	0.591701	No
ENSMUSG00000004961	Syt5	19	9	9	16	5	12	14	11	14	12	22	13	19	9	10	19	5	12	14	10	15	10	20	13	12.97	12	14	1.115	0.157	0.462	0.644177	0.812731	0.0573495	0.128872	0.0883073	0.0883073	TRUE	0.155399	No
ENSMUSG00000004980	Hnrnpa2b1	12889	14158	12679	11929	15012	13873	12547	12519	11659	15864	13288	12560	12853	14161	14292	13877	15087	13805	12852	11881	12134	12664	11833	12991	13202.4	14012	12392	0.884	-0.177	-4.028	5.62021e-05	0.000581252	0.00209995	0.00597273	0.00271541	0.00271541	TRUE	0.0205305	No
ENSMUSG00000004988	Fxyd4	0	0	0	0	0	0	0	0	0	0	0	0	0	0	0	0	0	0	0	0	0	0	0	0	0	0	0	NA	NA	NA	NA	NA	NA	NA	NA	NA	NA	NA	NA
ENSMUSG00000004994	Ccdc130	144	124	116	109	137	148	128	158	135	154	145	115	144	124	131	127	138	147	131	150	141	123	129	119	133.56	135	132	0.976	-0.035	-0.352	0.724853	0.863805	1e-08	0.0177985	0.00653045	0.00653045	TRUE	0.0472263	No
ENSMUSG00000004996	Mri1	339	269	254	305	276	267	269	284	287	312	305	285	338	269	286	355	277	266	276	270	299	249	272	295	287.54	298	277	0.926	-0.111	-1.241	0.214582	0.432546	0.006569	0.0114009	0.00804812	0.00804812	TRUE	0.094047	No
ENSMUSG00000005034	Prkacb	1736	1631	1630	1443	1919	1666	1723	1907	1629	2180	1897	1678	1731	1631	1837	1679	1929	1658	1765	1810	1695	1740	1689	1736	1741.66	1744	1739	0.997	-0.004	-0.083	0.933491	0.969956	0.0017471	0.00676799	0.00283675	0.00283675	TRUE	0.0334189	No
ENSMUSG00000005043	Sgsh	191	145	148	127	178	167	188	235	194	235	225	166	190	145	167	148	179	166	193	223	202	188	200	172	181.02	166	196	1.182	0.241	2.525	0.0115577	0.0506708	0.00357064	0.014666	0.00754075	0.00754075	TRUE	0.058105	No
ENSMUSG00000005045	Chd5	12	24	18	15	16	12	26	19	21	12	19	17	12	24	20	17	16	12	27	18	22	10	17	18	17.69	17	19	1.079	0.109	0.379	0.704652	0.85077	0.0398343	0.096025	0.0631841	0.0631841	TRUE	0.288333	No
ENSMUSG00000005054	Cstb	370	336	343	358	348	416	503	473	399	575	521	445	369	336	387	416	350	414	515	449	415	459	464	460	419.53	379	460	1.217	0.284	3.859	0.000113717	0.00105772	0.00338516	0.00965504	0.00536242	0.00536242	TRUE	0.0391314	No
ENSMUSG00000005057	Sh2b2	28	19	26	14	15	31	26	25	26	32	48	37	28	19	29	16	15	31	27	24	27	26	43	38	26.87	23	31	1.327	0.408	1.648	0.0993785	0.256533	0.03992	0.0652368	0.0501932	0.0501932	TRUE	0.193875	No
ENSMUSG00000005069	Pex5	594	625	501	509	615	588	539	555	565	752	605	559	592	625	565	592	618	585	552	527	588	600	539	578	580.13	596	564	0.946	-0.081	-1.471	0.141279	0.32745	1e-08	0.00860223	0.00260015	0.00260015	TRUE	0.0130647	No
ENSMUSG00000005078	Jkamp	742	741	604	680	764	729	659	808	715	896	767	651	740	741	681	791	768	725	675	767	744	715	683	673	725.31	741	710	0.958	-0.062	-1.131	0.25823	0.486489	0.00116657	0.0080517	0.0029962	0.0029962	TRUE	0.0188327	No
ENSMUSG00000005087	Cd44	265	283	204	201	283	261	548	512	405	632	529	501	264	283	230	234	284	260	561	486	422	504	471	518	376.48	259	494	1.902	0.927	11.107	1.16585e-28	8.87656e-26	0.00579165	0.01009	0.00706416	0.00706416	TRUE	0.0593589	No
ENSMUSG00000005089	Slc1a2	12	16	19	11	16	7	13	20	5	16	28	12	12	16	21	13	16	7	13	19	5	13	25	12	14.4	14	14	1.038	0.054	0.153	0.878095	0.942146	0.103521	0.116625	0.108889	0.108889	TRUE	0.249723	No
ENSMUSG00000005102	Eif2ak4	270	250	237	267	250	235	290	259	302	340	319	297	269	250	267	311	251	234	297	246	314	271	284	307	275.16	264	286	1.087	0.121	1.4	0.161548	0.357862	0.00493532	0.0116505	0.00707409	0.00707409	TRUE	0.0827914	No
ENSMUSG00000005103	Wdr1	2437	2617	2169	2348	2927	2660	2501	2734	2853	3607	3047	2710	2430	2617	2445	2731	2942	2647	2562	2595	2969	2879	2713	2803	2694.49	2635	2754	1.045	0.063	1.099	0.271579	0.502171	0.00386576	0.00644403	0.00439954	0.00439954	TRUE	0.0402649	No
ENSMUSG00000005107	Slc2a9	116	92	115	70	85	87	103	125	88	132	119	97	116	92	130	81	85	87	106	119	92	105	106	100	101.51	98	105	1.064	0.089	0.682	0.495425	0.707171	0.0108214	0.0215699	0.0149298	0.0149298	TRUE	0.225136	No
ENSMUSG00000005124	Wisp1	19	45	28	21	30	45	59	50	69	88	42	41	19	45	32	24	30	45	60	47	72	70	37	42	43.72	32	55	1.688	0.756	3.183	0.001456	0.00941363	0.0650439	0.0423477	0.0564801	0.0564801	TRUE	0.116306	No
ENSMUSG00000005125	Ndrg1	1469	1369	1295	1064	1024	1327	1261	1333	943	1537	1470	1140	1465	1369	1460	1238	1029	1320	1292	1265	981	1227	1309	1179	1261.2	1314	1209	0.921	-0.119	-1.3	0.193441	0.404886	0.0129456	0.00711698	0.0113587	0.0113587	TRUE	0.138523	No
ENSMUSG00000005131	4930550C14Rik	8	12	15	2	13	6	5	10	8	15	13	13	8	12	17	2	13	6	5	9	8	12	12	13	9.85	10	10	1.032	0.046	0.115	0.908647	0.95745	0.0886943	0.167859	0.125825	0.125825	TRUE	0.158364	No
ENSMUSG00000005142	Man2b1	1051	978	909	805	964	1096	1335	1254	1038	1472	1568	1407	1048	978	1025	936	969	1091	1367	1190	1080	1175	1396	1455	1142.6	1008	1277	1.267	0.342	4.444	8.83313e-06	0.000113989	0.00732721	0.0072483	0.00761884	0.00761884	TRUE	0.0690868	No
ENSMUSG00000005148	Klf5	13	12	10	5	8	4	17	8	7	14	14	9	13	12	11	6	8	4	17	8	7	11	12	9	9.94	9	11	1.205	0.269	0.728	0.466896	0.684442	0.0349844	0.166321	0.0956431	0.0956431	TRUE	0.245913	No
ENSMUSG00000005150	Wdr83	680	775	700	597	679	847	683	673	658	813	899	724	678	775	789	694	682	843	700	639	685	649	801	749	723.63	744	704	0.946	-0.08	-1.053	0.292252	0.524007	0.00640508	0.00805683	0.00700739	0.00700739	TRUE	0.0562671	No
ENSMUSG00000005161	Prdx2	9001	7691	7277	7581	7643	8669	6874	7666	7477	9300	7872	6811	8976	7692	8203	8819	7681	8626	7041	7275	7782	7424	7010	7045	7797.84	8333	7263	0.872	-0.198	-3.922	8.79495e-05	0.00085071	0.0029969	0.00605649	0.00355521	0.00355521	TRUE	0.0183247	No
ENSMUSG00000005198	Polr2a	956	896	701	659	918	899	949	1054	1015	1082	1123	879	953	896	790	767	923	895	972	1000	1056	864	1000	909	918.76	871	967	1.109	0.15	2.158	0.0309623	0.10847	0.00498328	0.00758853	0.00583122	0.00583122	TRUE	0.0408481	No
ENSMUSG00000005202	Shbg	0	1	0	0	0	0	0	0	0	0	0	0	0	1	0	0	0	0	0	0	0	0	0	0	0.08	0	0	0.652	-0.617	-0.198	0.843162	NA	1e-08	19.1491	12	12	TRUE	0.236745	No
ENSMUSG00000005204	Senp3	1006	1070	871	821	1016	925	985	1034	982	1120	1151	835	1003	1070	982	955	1021	920	1009	981	1022	894	1025	864	978.89	992	966	0.973	-0.039	-0.66	0.509244	0.71846	0.0030719	0.00748184	0.00407151	0.00407151	TRUE	0.0318326	No
ENSMUSG00000005220	Corin	4423	4649	3158	3545	4484	3448	4196	5289	3789	5235	3308	3450	4411	4650	3560	4124	4506	3431	4298	5019	3944	4179	2946	3568	4052.95	4114	3992	0.97	-0.043	-0.38	0.704017	0.850577	0.0208226	0.00624556	0.0184282	0.0184282	TRUE	0.205255	No
ENSMUSG00000005225	Plekha8	432	335	379	305	365	378	399	435	415	537	479	417	431	335	427	355	367	376	409	413	432	429	427	431	402.57	382	424	1.109	0.149	2.108	0.035013	0.119928	0.002528	0.00981534	0.00473431	0.00473431	TRUE	0.0476633	No
ENSMUSG00000005232	G6pc2	3	0	0	0	0	1	0	0	0	0	1	0	3	0	0	0	0	1	0	0	0	0	1	0	0.41	1	0	0.363	-1.461	-0.696	0.486333	NA	6.13403	3.93158	4.56912	4.56912	TRUE	0.95286	No
ENSMUSG00000005233	Spc25	24	25	28	21	28	32	41	49	43	36	95	28	24	25	32	24	28	32	42	47	45	29	85	29	36.7	28	46	1.673	0.742	2.834	0.00459582	0.0242117	0.0795539	0.0493219	0.0695051	0.0695051	TRUE	0.823776	No
ENSMUSG00000005237	Dnah2	43	31	36	28	25	39	25	32	35	35	46	27	43	31	41	33	25	39	26	30	36	28	41	28	33.35	35	32	0.898	-0.155	-0.777	0.437148	0.661622	1e-08	0.0536944	0.0275179	0.0275179	TRUE	0.163693	No
ENSMUSG00000005251	Ripk4	4	5	1	7	10	6	4	6	6	12	8	3	4	5	1	8	10	6	4	6	6	10	7	3	5.84	6	6	1.058	0.082	0.171	0.863837	0.936844	0.048324	0.2789	0.158351	0.158351	TRUE	0.184735	No
ENSMUSG00000005262	Ufd1	1158	1252	1069	1058	1234	1265	1098	1136	1115	1440	1234	1059	1155	1252	1205	1231	1240	1259	1125	1078	1160	1149	1099	1095	1170.72	1224	1118	0.914	-0.13	-3.18	0.00147333	0.00950264	1e-08	0.00721476	0.00157067	0.00157067	TRUE	0.0095424	No
ENSMUSG00000005267	Zfp287	126	123	98	100	114	125	139	134	120	116	177	131	126	123	110	116	115	124	142	127	125	93	158	135	124.55	119	130	1.088	0.122	0.999	0.317779	0.550432	0.0108913	0.0186627	0.0134908	0.0134908	TRUE	0.231297	No
ENSMUSG00000005268	Prlr	37	37	26	25	40	31	22	27	22	31	17	19	37	37	29	29	40	31	23	26	23	25	15	20	27.83	34	22	0.64	-0.643	-3.09	0.00200039	0.0122498	1e-08	0.0631889	0.0251673	0.0251673	TRUE	0.146099	No
ENSMUSG00000005299	Letm1	2140	2321	1934	1760	2412	2621	1840	2155	1875	2435	2344	1685	2134	2321	2180	2047	2424	2608	1885	2045	1951	1944	2087	1743	2114.19	2286	1942	0.85	-0.235	-3.547	0.000389636	0.00305687	0.00553159	0.00660657	0.00584547	0.00584547	TRUE	0.0590366	No
ENSMUSG00000005312	Ubqln1	1534	1503	1292	1271	1514	1472	1521	1485	1345	1911	1500	1468	1530	1503	1456	1479	1522	1465	1558	1409	1400	1525	1336	1518	1475.08	1492	1458	0.977	-0.034	-0.731	0.464985	0.683311	0.00142655	0.00693356	0.00248075	0.00248075	TRUE	0.0210763	No
ENSMUSG00000005320	Fgfr4	6	2	2	3	0	7	0	1	2	6	3	6	6	2	2	3	0	7	0	1	2	5	3	6	3.12	3	3	0.81	-0.303	-0.405	0.685545	0.840744	0.458956	0.517919	0.486871	0.486871	TRUE	0.154549	No
ENSMUSG00000005338	Cadm3	72	85	48	43	67	69	109	120	97	117	161	107	72	85	54	50	67	69	112	114	101	93	143	111	89.24	66	112	1.69	0.757	5.131	2.87737e-07	5.55631e-06	0.0166529	0.0237316	0.0192814	0.0192814	TRUE	0.196854	No
ENSMUSG00000005339	Fcer1a	6	4	4	4	2	2	2	7	3	5	4	12	6	4	5	5	2	2	2	7	3	4	4	12	4.58	4	5	1.37	0.454	0.816	0.414629	0.640947	0.12594	0.354449	0.21909	0.21909	TRUE	0.816187	No
ENSMUSG00000005354	Txn2	4940	4569	4713	4250	4707	5160	4115	4254	4169	5140	4679	3929	4926	4570	5313	4944	4730	5135	4215	4037	4339	4103	4167	4064	4545.2	4936	4154	0.842	-0.249	-5.924	3.13963e-09	9.9999e-08	0.00156524	0.00620292	0.00232174	0.00232174	TRUE	0.0172573	No
ENSMUSG00000005355	Casp14	0	0	0	0	0	0	0	0	0	0	0	0	0	0	0	0	0	0	0	0	0	0	0	0	0	0	0	NA	NA	NA	NA	NA	NA	NA	NA	NA	NA	NA	NA
ENSMUSG00000005357	Slc1a6	0	3	0	4	0	1	3	0	1	0	0	3	0	3	0	5	0	1	3	0	1	0	0	3	1.32	2	1	0.822	-0.283	-0.218	0.827265	0.918679	2.19098	1.21268	1.65086	1.65086	TRUE	0.291334	No
ENSMUSG00000005360	Slc1a3	48	46	36	35	51	51	87	63	88	85	82	66	48	46	41	41	51	51	89	60	92	68	73	68	60.57	46	75	1.612	0.689	4.475	7.65577e-06	0.000100335	1e-08	0.0321957	0.0164891	0.0164891	TRUE	0.0927168	No
ENSMUSG00000005362	Crbn	1256	1174	993	1086	1455	1147	1124	1305	1077	1572	1320	1111	1253	1174	1119	1263	1462	1141	1151	1238	1121	1255	1175	1149	1208.59	1235	1182	0.957	-0.064	-0.958	0.338045	0.57095	0.00517787	0.00717205	0.00558115	0.00558115	TRUE	0.0995849	No
ENSMUSG00000005364	Il5ra	2	0	0	0	0	1	1	1	2	0	3	0	2	0	0	0	0	1	1	1	2	0	3	0	0.81	0	1	2.148	1.103	0.801	0.42299	NA	1e-08	1.97651	1.33118	1.33118	TRUE	0.331539	No
ENSMUSG00000005370	Msh6	253	262	195	219	276	260	231	303	328	351	317	260	252	262	220	255	277	259	237	288	341	280	282	269	268.5	254	283	1.112	0.153	1.699	0.0893765	0.237382	0.00606474	0.0117945	0.00787821	0.00787821	TRUE	0.113681	No
ENSMUSG00000005371	Fbxo11	1080	1066	1035	971	1270	1176	1065	1185	1108	1395	1117	1077	1077	1066	1167	1130	1276	1170	1091	1125	1153	1114	995	1114	1123.07	1148	1099	0.957	-0.064	-1.135	0.256511	0.484564	0.00240271	0.00727259	0.00363907	0.00363907	TRUE	0.0373205	No
ENSMUSG00000005373	Mlxipl	485	506	380	408	443	434	338	377	369	426	332	320	484	506	428	475	445	432	346	358	384	340	296	331	402.04	462	342	0.741	-0.433	-5.881	4.07031e-09	1.25637e-07	0.00340414	0.00982051	0.00527634	0.00527634	TRUE	0.0536059	No
ENSMUSG00000005374	Tbl2	229	301	242	260	298	248	260	297	280	380	272	244	228	301	273	302	299	247	266	282	291	303	242	252	274.04	275	273	0.993	-0.01	-0.105	0.91613	0.96084	0.00704582	0.0116743	0.00847666	0.00847666	TRUE	0.0805696	No
ENSMUSG00000005378	Bud23	510	487	425	389	425	504	481	451	413	568	537	407	509	487	479	453	427	502	493	428	430	453	478	421	463.25	476	450	0.946	-0.079	-1.203	0.229129	0.450731	0.0020849	0.00929614	0.00411794	0.00411794	TRUE	0.030867	No
ENSMUSG00000005397	Nid1	4610	4707	3593	3583	4445	4581	5407	5490	4700	5876	6168	5306	4597	4708	4050	4168	4467	4558	5538	5210	4892	4691	5493	5488	4821.68	4425	5219	1.179	0.238	4.216	2.48284e-05	0.000284167	0.00379856	0.00618279	0.00436842	0.00436842	TRUE	0.0308177	No
ENSMUSG00000005410	Mcm5	135	120	92	72	106	130	138	124	166	184	183	167	135	120	104	84	107	129	141	118	173	147	163	173	132.7	113	152	1.343	0.426	3.268	0.00108359	0.00733574	0.0160776	0.0178759	0.016725	0.016725	TRUE	0.154085	No
ENSMUSG00000005413	Hmox1	227	195	203	169	202	285	518	334	254	556	412	446	226	195	229	197	203	284	531	317	264	444	367	461	309.78	222	397	1.787	0.838	5.44	5.33582e-08	1.23109e-06	0.0403275	0.0110025	0.0306297	0.0306297	TRUE	0.0914209	No
ENSMUSG00000005417	Mprip	5984	6056	5432	4865	5450	6074	5919	5961	5157	7077	6714	5548	5967	6057	6123	5659	5477	6044	6063	5657	5367	5649	5979	5738	5815.16	5888	5742	0.975	-0.036	-0.85	0.395261	0.624874	0.00171819	0.00612626	0.00243708	0.00243708	TRUE	0.0146134	No
ENSMUSG00000005442	Cic	1176	1258	1069	985	1073	1158	1255	1301	1304	1589	1476	1175	1173	1258	1205	1146	1078	1152	1286	1235	1357	1268	1314	1215	1223.99	1169	1279	1.095	0.13	2.705	0.006821	0.0332909	0.00118549	0.00715545	0.00252136	0.00252136	TRUE	0.0178249	No
ENSMUSG00000005447	Pafah1b3	53	52	53	44	45	38	54	54	63	88	58	41	53	52	60	51	45	38	55	51	66	70	52	42	52.94	50	56	1.132	0.179	1.078	0.281135	0.512609	0.0106629	0.0359919	0.02088	0.02088	TRUE	0.15233	No
ENSMUSG00000005465	Il27ra	102	127	91	93	90	138	153	138	128	130	178	150	102	127	103	108	90	137	157	131	133	104	159	155	125.47	111	140	1.252	0.325	2.41	0.0159395	0.065415	0.0177713	0.0185688	0.0180421	0.0180421	TRUE	0.182941	No
ENSMUSG00000005469	Prkaca	5781	5958	5317	5405	6473	6241	5180	6009	5891	7275	5977	5269	5765	5959	5994	6287	6505	6210	5306	5703	6131	5807	5322	5450	5869.99	6120	5620	0.918	-0.123	-2.621	0.00877938	0.0406173	0.00238107	0.00612369	0.00300406	0.00300406	TRUE	0.0245591	No
ENSMUSG00000005470	Asf1b	50	48	46	34	62	51	59	51	37	59	81	55	50	48	52	40	62	51	60	48	39	47	72	57	52.15	50	54	1.069	0.096	0.551	0.581557	0.773202	0.0162111	0.036448	0.0241783	0.0241783	TRUE	0.250586	No
ENSMUSG00000005474	Myl10	0	0	0	0	0	0	0	0	0	0	0	0	0	0	0	0	0	0	0	0	0	0	0	0	0	0	0	NA	NA	NA	NA	NA	NA	NA	NA	NA	NA	NA	NA
ENSMUSG00000005481	Ddx39	542	541	430	418	474	548	478	473	606	659	661	471	540	541	485	486	476	545	490	449	631	526	589	487	520.44	512	529	1.031	0.044	0.515	0.606271	0.789901	0.00809466	0.00891767	0.00860825	0.00860825	TRUE	0.104622	No
ENSMUSG00000005483	Dnajb1	475	687	749	700	533	621	856	602	669	962	516	1053	474	687	844	814	536	618	877	571	696	768	459	1089	702.83	662	743	1.123	0.167	0.758	0.448251	0.670511	0.068625	0.00812207	0.0472902	0.068625	TRUE	0.228625	No
ENSMUSG00000005493	Msh4	0	1	2	0	1	1	2	4	0	1	0	0	0	1	2	0	1	1	2	4	0	1	0	0	0.99	1	1	1.269	0.343	0.279	0.77997	NA	0.660919	1.61514	1.14983	1.14983	TRUE	0.501815	No
ENSMUSG00000005501	Usp40	702	805	694	621	926	806	654	692	716	958	748	736	700	805	782	722	931	802	670	657	745	765	666	761	750.54	790	711	0.899	-0.154	-2.045	0.0408726	0.135443	0.00627755	0.00797777	0.006835	0.006835	TRUE	0.0918595	No
ENSMUSG00000005503	Evx1	0	0	0	0	0	0	0	0	0	0	0	0	0	0	0	0	0	0	0	0	0	0	0	0	0	0	0	NA	NA	NA	NA	NA	NA	NA	NA	NA	NA	NA	NA
ENSMUSG00000005505	Kbtbd4	437	452	414	446	490	487	420	492	420	557	450	380	436	452	467	519	492	485	430	467	437	445	401	393	451.92	475	429	0.904	-0.146	-2.233	0.0255687	0.0935679	0.00181167	0.00938249	0.00397133	0.00397133	TRUE	0.0230983	No
ENSMUSG00000005506	Celf1	2522	2615	2196	2349	2992	2625	2304	2736	2471	3330	2633	2298	2515	2615	2475	2733	3007	2612	2360	2596	2572	2658	2345	2377	2572.12	2660	2485	0.934	-0.098	-1.725	0.0845337	0.228559	0.00371847	0.00647221	0.00426042	0.00426042	TRUE	0.0508899	No
ENSMUSG00000005510	Ndufs3	9112	8007	8461	8190	8944	9269	6980	7886	7452	9815	7694	7138	9087	8008	9538	9527	8989	9223	7150	7484	7756	7835	6851	7383	8235.89	9062	7410	0.818	-0.29	-5.654	1.56629e-08	4.11898e-07	0.00303223	0.00604561	0.00367647	0.00367647	TRUE	0.0404712	No
ENSMUSG00000005514	Por	839	908	810	779	878	769	831	812	697	925	952	809	837	908	913	906	882	765	851	771	725	738	848	837	831.82	868	795	0.915	-0.128	-1.993	0.0463101	0.149231	0.00373584	0.00777004	0.00470006	0.00470006	TRUE	0.0416316	No
ENSMUSG00000005533	Igf1r	578	604	468	514	542	557	582	674	558	753	652	620	576	604	528	598	545	554	596	640	581	601	581	641	587.04	568	607	1.069	0.096	1.714	0.0865338	0.232185	0.000630532	0.00856987	0.00278872	0.00278872	TRUE	0.0135763	No
ENSMUSG00000005534	Insr	3592	3817	2697	2924	4133	2970	2969	3688	3356	4414	3093	2735	3582	3818	3040	3401	4154	2955	3041	3500	3493	3524	2754	2829	3340.91	3492	3190	0.914	-0.13	-1.387	0.165432	0.363647	0.0145727	0.00632946	0.012433	0.012433	TRUE	0.107068	No
ENSMUSG00000005540	Fcer2a	8	8	13	4	23	14	8	8	14	8	11	14	8	8	15	5	23	14	8	8	15	6	10	14	11.11	12	10	0.833	-0.264	-0.674	0.500388	0.711553	0.119089	0.149433	0.131201	0.131201	TRUE	0.37192	No
ENSMUSG00000005547	Cyp2a5	1	0	4	0	0	0	2	0	0	1	3	0	1	0	5	0	0	0	2	0	0	1	3	0	0.92	1	1	1.031	0.044	0.029	0.976502	NA	2.75178	1.74257	2.1617	2.1617	TRUE	0.934828	No
ENSMUSG00000005553	Atp4a	0	0	0	0	0	0	0	0	0	0	0	0	0	0	0	0	0	0	0	0	0	0	0	0	0	0	0	NA	NA	NA	NA	NA	NA	NA	NA	NA	NA	NA	NA
ENSMUSG00000005566	Trim28	1097	1081	1030	1012	1048	1055	1091	1127	1058	1315	1137	1111	1094	1081	1161	1177	1053	1050	1118	1070	1101	1050	1012	1149	1093	1103	1083	0.982	-0.026	-0.523	0.600691	0.785705	0.00115034	0.00731168	0.00258224	0.00258224	TRUE	0.0131038	No
ENSMUSG00000005575	Ube2m	3249	2793	2830	2744	2523	3267	3139	3029	2913	3355	3776	2831	3240	2794	3190	3192	2536	3251	3215	2875	3032	2678	3362	2928	3024.38	3034	3015	0.994	-0.009	-0.119	0.905437	0.956549	0.00813545	0.00637944	0.00772104	0.00772104	TRUE	0.08034	No
ENSMUSG00000005580	Adcy9	465	451	369	428	644	509	440	513	481	620	413	412	464	451	416	498	647	506	451	487	501	495	368	426	475.78	497	455	0.914	-0.13	-1.206	0.227845	0.449201	0.0169665	0.00920547	0.0145717	0.0145717	TRUE	0.261617	No
ENSMUSG00000005583	Mef2c	1427	1436	1205	1290	2003	1592	1387	1645	1539	1799	1676	1515	1423	1436	1358	1501	2013	1584	1421	1561	1602	1436	1492	1567	1532.87	1552	1513	0.974	-0.038	-0.436	0.663098	0.825208	0.0115842	0.00689277	0.0100492	0.0100492	TRUE	0.260101	No
ENSMUSG00000005609	Ctr9	467	557	469	421	615	526	482	516	619	752	553	542	466	557	529	490	618	523	494	490	644	600	492	561	538.64	530	547	1.031	0.043	0.481	0.630264	0.805345	0.0102279	0.00881408	0.00983586	0.00983586	TRUE	0.0892474	No
ENSMUSG00000005610	Eif4g2	20543	22511	19361	20283	24229	22717	19914	22520	20087	27037	21989	19042	20486	22515	21825	23595	24350	22605	20398	21371	20906	21583	19581	19695	21575.8	22563	20589	0.913	-0.132	-2.808	0.00498361	0.0258627	0.00257351	0.00592583	0.00313895	0.00313895	TRUE	0.0254075	No
ENSMUSG00000005611	Mrvi1	359	328	446	302	286	371	314	380	308	448	373	341	358	328	503	351	287	369	322	361	321	358	332	353	353.5	366	341	0.932	-0.101	-0.917	0.359232	0.592085	0.016554	0.0103655	0.0146778	0.0146778	TRUE	0.384177	No
ENSMUSG00000005615	Pcyt1a	2664	2879	2252	2178	3170	2757	2435	2766	2624	3411	2768	2445	2657	2880	2539	2534	3186	2743	2494	2625	2731	2723	2465	2529	2675.36	2756	2594	0.941	-0.088	-1.447	0.147955	0.33742	0.00458714	0.00644827	0.0049047	0.0049047	TRUE	0.0722214	No
ENSMUSG00000005621	Zfp592	738	842	720	697	724	699	779	755	762	1071	736	764	736	842	812	811	728	696	798	716	793	855	655	790	769.31	771	768	0.997	-0.004	-0.058	0.954065	0.979529	0.00610267	0.00792588	0.00656043	0.00656043	TRUE	0.0636451	No
ENSMUSG00000005625	Psmd4	2138	1773	1720	1697	1841	1840	1820	1832	1733	2184	2144	1641	2132	1773	1939	1974	1850	1831	1864	1739	1804	1743	1909	1697	1854.65	1916	1793	0.936	-0.096	-1.817	0.0692159	0.19861	0.00263376	0.00671218	0.00349756	0.00349756	TRUE	0.0378734	No
ENSMUSG00000005628	Tmod4	599	651	653	750	744	693	550	664	620	874	583	621	597	651	736	872	748	690	563	630	645	698	519	642	666.02	716	616	0.862	-0.214	-2.263	0.0236432	0.0878326	0.0123631	0.00824754	0.0114289	0.0114289	TRUE	0.136957	No
ENSMUSG00000005640	Insrr	4	2	1	1	3	3	1	1	7	2	1	5	4	2	1	1	3	3	1	1	7	2	1	5	2.6	2	3	1.144	0.194	0.264	0.791995	0.901344	0.221545	0.619582	0.386911	0.386911	TRUE	0.332062	No
ENSMUSG00000005649	Cabp5	0	0	0	0	0	0	0	0	0	0	0	0	0	0	0	0	0	0	0	0	0	0	0	0	0	0	0	NA	NA	NA	NA	NA	NA	NA	NA	NA	NA	NA	NA
ENSMUSG00000005656	Snx6	919	858	807	843	878	922	1025	979	879	1225	1255	1031	916	858	910	981	882	917	1050	929	915	978	1118	1066	960.03	911	1009	1.109	0.149	2.455	0.0140721	0.0591012	0.00301267	0.00751386	0.0042458	0.0042458	TRUE	0.0343334	No
ENSMUSG00000005667	Mthfd2	105	85	96	81	78	87	219	200	192	296	350	158	105	85	108	94	78	87	224	190	200	236	312	163	156.87	93	221	2.385	1.254	8.306	9.89712e-17	1.22671e-14	0.0293303	0.016023	0.0250672	0.0250672	TRUE	0.30438	No
ENSMUSG00000005672	Kit	203	195	171	136	156	175	147	154	106	166	223	147	202	195	193	158	157	174	151	146	110	133	199	152	164.13	180	148	0.825	-0.277	-2.166	0.0302858	0.106403	0.0178962	0.0155733	0.017459	0.017459	TRUE	0.303939	No
ENSMUSG00000005674	Tomm40l	2284	2155	2171	2071	2299	2352	1862	2096	2142	2711	2108	1754	2278	2155	2447	2409	2310	2340	1907	1989	2229	2164	1877	1814	2160.12	2323	1997	0.86	-0.218	-3.728	0.000192636	0.00167394	0.00388804	0.00659052	0.00446246	0.00446246	TRUE	0.0395411	No
ENSMUSG00000005677	Nr1i3	296	206	204	191	268	313	219	228	252	334	276	207	295	206	230	222	269	311	224	216	262	267	246	214	246.97	256	238	0.931	-0.102	-0.918	0.358765	0.59179	0.0146346	0.0123124	0.01391	0.01391	TRUE	0.130292	No
ENSMUSG00000005681	Apoa2	48	40	54	50	43	41	50	49	49	68	59	33	48	40	61	58	43	41	51	47	51	54	53	34	48.38	48	48	1.004	0.006	0.036	0.971078	0.986524	0.00697645	0.0388299	0.0209653	0.0209653	TRUE	0.161262	No
ENSMUSG00000005682	Pan2	445	488	359	407	371	426	424	428	381	507	478	401	444	488	405	473	373	424	434	406	397	405	426	415	424.07	434	414	0.952	-0.07	-0.987	0.323611	0.556121	0.00311593	0.00961433	0.00498114	0.00498114	TRUE	0.057897	No
ENSMUSG00000005683	Cs	25420	24650	21832	21725	28741	25522	19204	22156	20947	27620	20770	20004	25349	24654	24610	25272	28884	25397	19671	21026	21801	22048	18496	20690	23158.2	25694	20622	0.803	-0.317	-5.764	8.23709e-09	2.35184e-07	0.00400949	0.00592078	0.00432453	0.00432453	TRUE	0.0462002	No
ENSMUSG00000005686	Ampd3	861	829	661	760	821	764	894	899	772	1087	936	778	859	829	745	884	825	760	916	853	803	868	834	805	831.71	817	846	1.036	0.051	0.901	0.367727	0.599987	0.00204293	0.00777028	0.00348419	0.00348419	TRUE	0.0217996	No
ENSMUSG00000005687	Bcas2	1122	1084	1174	1022	1058	1153	1039	1082	948	1390	1143	1066	1119	1084	1323	1189	1063	1147	1064	1027	987	1110	1018	1103	1102.8	1154	1052	0.912	-0.134	-2.236	0.0253251	0.0928508	0.00332759	0.0072987	0.00423851	0.00423851	TRUE	0.0622902	No
ENSMUSG00000005696	Sh2d1a	1	2	2	2	6	3	6	2	8	6	6	3	1	2	2	2	6	3	6	2	8	5	5	3	3.85	3	5	1.77	0.823	1.412	0.157884	0.352916	1e-08	0.420288	0.204938	0.204938	TRUE	0.32135	No
ENSMUSG00000005698	Ctcf	1233	1339	1136	1137	1247	1273	1173	1239	1180	1547	1227	1243	1230	1339	1281	1323	1253	1267	1202	1176	1228	1235	1093	1286	1242.55	1282	1203	0.938	-0.092	-1.932	0.0533516	0.164891	0.00126915	0.00713598	0.0024548	0.0024548	TRUE	0.0252243	No
ENSMUSG00000005699	Pard6a	101	98	90	100	93	100	100	114	92	124	108	108	101	98	101	116	93	100	102	108	96	99	96	112	101.89	102	102	1.007	0.01	0.096	0.923541	0.965004	1e-08	0.021511	0.00682982	0.00682982	TRUE	0.0463834	No
ENSMUSG00000005705	Agrp	398	347	305	232	350	370	331	380	318	463	387	371	397	347	344	270	352	368	339	361	331	370	345	384	350.51	346	355	1.023	0.033	0.392	0.694771	0.84496	0.00598392	0.010404	0.00735661	0.00735661	TRUE	0.130399	No
ENSMUSG00000005716	Pvalb	2	4	7	6	0	7	3	12	10	9	4	2	2	4	8	7	0	7	3	11	10	7	4	2	5.46	5	6	1.371	0.455	0.764	0.445105	0.668054	0.342813	0.298102	0.322684	0.322684	TRUE	0.150616	No
ENSMUSG00000005718	Tfap4	121	111	104	96	76	100	105	91	78	109	140	100	121	111	117	112	76	100	108	86	81	87	125	103	102.22	106	98	0.928	-0.107	-0.762	0.44625	0.669208	0.0172163	0.0214604	0.0187317	0.0187317	TRUE	0.192715	No
ENSMUSG00000005732	Ranbp1	761	773	716	632	727	863	837	857	792	1070	1120	741	759	773	807	735	731	859	857	813	824	854	997	766	814.71	777	852	1.097	0.133	1.94	0.0524219	0.162784	0.00471741	0.00781031	0.00557877	0.00557877	TRUE	0.0855182	No
ENSMUSG00000005763	Cd247	134	110	103	84	133	95	88	109	117	115	112	125	134	110	116	98	134	95	90	103	122	92	100	129	110.15	114	106	0.924	-0.114	-0.87	0.384558	0.614535	0.0130503	0.0203368	0.0156749	0.0156749	TRUE	0.114765	No
ENSMUSG00000005774	Rfx5	198	143	114	144	237	192	154	211	167	199	236	163	197	143	129	168	238	191	158	200	174	159	210	169	177.93	178	178	1.002	0.003	0.024	0.980945	0.991688	0.0266767	0.0148194	0.0227426	0.0227426	TRUE	0.24184	No
ENSMUSG00000005779	Psmb4	3243	3002	3039	2948	3132	3383	2824	2979	2850	3531	3197	2736	3234	3003	3426	3429	3148	3366	2893	2827	2966	2819	2847	2830	3065.58	3268	2864	0.876	-0.19	-4.659	3.17679e-06	4.64719e-05	0.00117782	0.00637235	0.0020749	0.0020749	TRUE	0.0196233	No
ENSMUSG00000005800	Mmp8	3	2	0	1	4	3	4	7	5	7	7	6	3	2	0	1	4	3	4	7	5	6	6	6	3.93	2	6	2.527	1.338	2.349	0.0188292	0.074244	1e-08	0.41209	0.150884	0.150884	TRUE	0.204257	No
ENSMUSG00000005802	Slc30a4	516	564	547	425	564	526	630	590	570	787	762	572	515	564	617	494	567	523	645	560	593	628	679	592	581.4	547	616	1.128	0.173	2.523	0.0116369	0.0509193	0.00366181	0.00859623	0.00508246	0.00508246	TRUE	0.0454393	No
ENSMUSG00000005803	Sqor	1139	1241	1038	1212	1212	1122	1037	1092	1043	1341	1124	1008	1136	1241	1170	1410	1218	1116	1062	1036	1086	1070	1001	1043	1132.46	1215	1050	0.864	-0.211	-3.59	0.000330083	0.0026375	0.00317847	0.0072608	0.00407294	0.00407294	TRUE	0.0738049	No
ENSMUSG00000005804	Bloc1s6	909	839	728	827	914	908	835	948	1011	1163	1104	876	906	839	821	962	919	904	855	900	1052	928	983	906	914.59	892	937	1.051	0.072	1.18	0.238167	0.461807	0.00321532	0.00759644	0.00431134	0.00431134	TRUE	0.0427356	No
ENSMUSG00000005813	Metap1	1027	1100	945	975	1193	1029	960	1074	993	1279	1092	924	1024	1100	1065	1134	1199	1024	983	1019	1033	1021	972	956	1044.32	1091	997	0.915	-0.129	-2.537	0.011172	0.0491821	0.00149951	0.00737972	0.00276147	0.00276147	TRUE	0.0291729	No
ENSMUSG00000005823	Gpr108	635	595	501	537	576	604	573	601	534	798	696	531	633	595	565	625	579	601	587	570	556	637	620	549	593.06	600	586	0.98	-0.03	-0.515	0.606857	0.790213	0.00120671	0.00854225	0.00308705	0.00308705	TRUE	0.0223892	No
ENSMUSG00000005824	Tnfsf14	5	13	5	4	5	3	12	8	7	6	3	13	5	13	6	5	5	3	12	8	7	5	3	13	7.03	6	8	1.303	0.382	0.794	0.427355	0.652614	0.157811	0.232805	0.187532	0.187532	TRUE	0.286379	No
ENSMUSG00000005836	Gata6	1072	1122	1105	1121	1165	1125	975	1257	992	1529	1069	1108	1069	1122	1246	1304	1171	1119	999	1193	1032	1221	952	1146	1131.14	1172	1090	0.931	-0.103	-1.375	0.16904	0.369296	0.00692525	0.00726245	0.00715927	0.00715927	TRUE	0.0481379	No
ENSMUSG00000005846	Rsl1d1	1358	1290	1174	1202	1448	1286	1206	1370	1286	1678	1457	1200	1354	1290	1323	1398	1455	1280	1235	1300	1338	1339	1297	1241	1321.08	1350	1292	0.957	-0.063	-1.367	0.17168	0.373303	0.00109713	0.00705964	0.00227941	0.00227941	TRUE	0.0181617	No
ENSMUSG00000005864	Cnga2	3	1	1	0	0	1	3	1	0	5	0	3	3	1	1	0	0	1	3	1	0	4	0	3	1.44	1	2	1.807	0.854	0.809	0.418363	0.64437	0.559114	1.11707	0.841927	0.841927	TRUE	0.181126	No
ENSMUSG00000005871	Apc	1445	1602	1227	1172	1759	1512	1454	1734	1474	1960	1604	1465	1441	1602	1383	1363	1768	1505	1489	1646	1534	1565	1428	1515	1519.94	1510	1530	1.012	0.018	0.265	0.791314	0.900905	0.00505519	0.00690163	0.00574336	0.00574336	TRUE	0.0857254	No
ENSMUSG00000005873	Reep5	8023	7272	7252	7334	8505	8376	7383	8087	7322	9728	6907	7094	8001	7273	8175	8531	8547	8335	7563	7675	7621	7765	6151	7337	7747.8	8144	7352	0.903	-0.148	-2.362	0.0181525	0.0722528	0.00494169	0.00605781	0.00549502	0.00549502	TRUE	0.0800036	No
ENSMUSG00000005881	Ergic3	1331	1101	1038	1006	1103	1174	1200	1183	1151	1478	1459	1188	1327	1101	1170	1170	1108	1168	1229	1123	1198	1180	1299	1229	1191.93	1174	1210	1.03	0.043	0.763	0.445415	0.668257	0.00258412	0.00719051	0.00366275	0.00366275	TRUE	0.0505113	No
ENSMUSG00000005882	Uqcc1	4197	4208	3872	3740	4855	4487	3448	3918	3412	4736	3714	3366	4185	4209	4365	4351	4879	4465	3532	3718	3551	3781	3307	3481	3985.34	4409	3562	0.808	-0.308	-6.324	2.54565e-10	1.00006e-08	0.00247946	0.00625223	0.00315985	0.00315985	TRUE	0.0340471	No
ENSMUSG00000005883	Spo11	1	3	0	1	1	1	1	0	2	0	0	0	1	3	0	1	1	1	1	0	2	0	0	0	0.86	1	0	0.401	-1.317	-1.022	0.306763	NA	1e-08	1.87073	1.00931	1.00931	TRUE	0.571496	No
ENSMUSG00000005886	Ncoa2	1219	1233	1029	1045	1449	1197	1219	1284	1149	1542	1140	1158	1216	1233	1160	1216	1456	1191	1249	1219	1196	1231	1015	1198	1214.88	1245	1185	0.951	-0.073	-1.072	0.28366	0.515345	0.00525727	0.00716523	0.00582621	0.00582621	TRUE	0.0847051	No
ENSMUSG00000005891	Prl4a1	0	0	0	0	0	0	0	0	0	0	0	0	0	0	0	0	0	0	0	0	0	0	0	0	0	0	0	NA	NA	NA	NA	NA	NA	NA	NA	NA	NA	NA	NA
ENSMUSG00000005892	Trh	0	0	0	0	0	0	1	0	0	1	0	0	0	0	0	0	0	0	1	0	0	1	0	0	0.15	0	0	1.773	0.826	0.265	0.790963	NA	1e-08	10.5111	12	12	TRUE	0.0795865	No
ENSMUSG00000005893	Nr2c2	991	1011	910	860	1005	918	982	1028	943	1270	988	884	988	1011	1026	1000	1010	913	1006	976	981	1014	880	914	976.66	991	962	0.97	-0.043	-0.844	0.3987	0.628246	0.0014669	0.00748556	0.00277886	0.00277886	TRUE	0.021897	No
ENSMUSG00000005897	Nr2c1	240	256	182	201	227	239	232	238	223	248	258	217	239	256	205	234	228	238	238	226	232	198	230	224	229.01	233	225	0.959	-0.06	-0.75	0.452985	0.673309	1e-08	0.0128192	0.00480383	0.00480383	TRUE	0.0420752	No
ENSMUSG00000005899	Smpd4	472	486	436	416	487	483	437	465	449	600	517	438	471	486	491	484	489	481	448	441	467	479	460	453	470.9	484	458	0.948	-0.077	-1.453	0.146139	0.334766	1e-08	0.00924018	0.00193492	0.00193492	TRUE	0.00650726	No
ENSMUSG00000005907	Pex1	269	302	230	270	347	276	246	279	307	355	298	238	268	302	259	314	349	275	252	265	320	283	265	246	283.18	294	272	0.923	-0.115	-1.256	0.209	0.425369	0.00714021	0.0114862	0.00862894	0.00862894	TRUE	0.0950853	No
ENSMUSG00000005917	Otx1	0	0	0	0	1	0	0	0	0	1	1	0	0	0	0	0	1	0	0	0	0	1	1	0	0.22	0	0	1.27	0.345	0.147	0.883356	NA	1e-08	7.11373	5.97856	5.97856	TRUE	0.238728	No
ENSMUSG00000005936	Kctd20	1298	1241	1102	1024	1137	1236	1219	1308	1124	1551	1416	1221	1294	1241	1242	1191	1143	1230	1249	1241	1170	1238	1261	1263	1230.28	1224	1237	1.011	0.016	0.368	0.71262	0.856271	0.000432674	0.00714879	0.00181147	0.00181147	TRUE	0.0131515	No
ENSMUSG00000005947	Itgae	10	21	10	9	10	13	33	34	46	45	34	27	10	21	11	10	10	13	34	32	48	36	30	28	23.65	12	35	2.733	1.451	5.648	1.62144e-08	4.25002e-07	0.0125208	0.0733238	0.0400818	0.0400818	TRUE	0.454558	No
ENSMUSG00000005949	Ctns	274	281	199	215	240	290	253	240	241	360	284	239	273	281	224	250	241	289	259	228	251	287	253	247	256.97	260	254	0.979	-0.031	-0.367	0.71365	0.857227	0.00391898	0.0120609	0.00651344	0.00651344	TRUE	0.0503672	No
ENSMUSG00000005950	P2rx5	416	395	321	354	432	366	423	464	356	582	550	337	415	395	362	412	434	364	433	440	371	465	490	349	410.75	397	425	1.071	0.099	1.104	0.26976	0.499965	0.00889389	0.0097364	0.00913584	0.00913584	TRUE	0.0898549	No
ENSMUSG00000005951	Shpk	79	70	71	63	60	49	83	69	66	67	105	74	79	70	80	73	60	49	85	65	69	53	94	77	71.16	68	74	1.077	0.106	0.645	0.519204	0.726295	0.0233361	0.0282749	0.0251301	0.0251301	TRUE	0.186039	No
ENSMUSG00000005952	Trpv1	4	3	3	2	4	3	5	2	0	2	5	6	4	3	3	2	4	3	5	2	0	2	4	6	3.25	3	3	0.966	-0.05	-0.08	0.936189	0.97136	1e-08	0.497079	0.247758	0.247758	TRUE	0.147925	No
ENSMUSG00000005958	Ephb3	245	199	222	214	295	221	173	245	307	331	236	234	244	199	250	249	296	220	177	233	320	264	210	242	242.05	243	241	0.991	-0.013	-0.098	0.921605	0.964135	0.0248489	0.0124438	0.0208563	0.0208563	TRUE	0.282501	No
ENSMUSG00000005968	Tuft1	93	82	36	67	30	53	115	111	81	126	134	70	93	82	41	78	30	53	118	105	84	101	119	72	81.33	63	100	1.595	0.674	2.897	0.00376677	0.0205552	0.089001	0.0254712	0.0648383	0.0648383	TRUE	0.232881	No
ENSMUSG00000005973	Rcn1	1250	1291	1039	883	1157	1231	1369	1299	1143	1619	1475	1210	1247	1291	1171	1027	1163	1225	1402	1233	1190	1292	1313	1251	1233.82	1187	1280	1.078	0.108	1.77	0.0766467	0.213502	0.00369585	0.00714506	0.00455824	0.00455824	TRUE	0.052376	No
ENSMUSG00000005980	Dnase1	22	25	8	13	16	19	17	13	20	25	22	15	22	25	9	15	16	19	17	12	21	20	20	16	17.64	18	18	0.991	-0.014	-0.05	0.960059	0.982165	1e-08	0.0962953	0.0495982	0.0495982	TRUE	0.228556	No
ENSMUSG00000005981	Trap1	3431	3598	2854	3120	3797	3335	2963	3422	3051	3940	3178	2776	3421	3599	3217	3629	3816	3319	3035	3247	3175	3145	2830	2871	3275.46	3500	3050	0.872	-0.198	-3.697	0.000218337	0.00186087	0.00318561	0.006339	0.00384142	0.00384142	TRUE	0.024308	No
ENSMUSG00000005982	Naa60	16	13	10	16	27	15	10	14	17	26	21	14	16	13	11	19	27	15	10	13	18	21	19	14	16.34	17	16	0.948	-0.076	-0.265	0.790921	0.900876	0.0245471	0.103509	0.0586249	0.0586249	TRUE	0.462135	No
ENSMUSG00000005983	1700037C18Rik	170	161	130	109	167	166	159	173	157	226	210	176	170	161	147	127	168	165	163	164	163	180	187	182	164.73	156	173	1.108	0.148	1.581	0.113885	0.28297	0.000346579	0.0155376	0.0065532	0.0065532	TRUE	0.0850004	No
ENSMUSG00000005986	Ankrd13d	39	26	23	16	30	31	45	30	40	55	40	42	39	26	26	19	30	31	46	28	42	44	36	43	34.13	28	40	1.394	0.479	2.368	0.0179023	0.071542	0.00889383	0.0525976	0.0286925	0.0286925	TRUE	0.216735	No
ENSMUSG00000005994	Tyrp1	0	0	0	0	0	0	0	0	1	0	0	1	0	0	0	0	0	0	0	0	1	0	0	1	0.17	0	0	1.773	0.826	0.272	0.785561	NA	1e-08	9.23283	11.287	11.287	TRUE	0.051844	No
ENSMUSG00000006005	Tpr	3028	2964	2365	2364	3520	3018	2823	3412	2862	3880	3203	2772	3020	2965	2666	2750	3538	3003	2892	3238	2979	3097	2852	2867	2988.81	2990	2988	0.999	-0.001	-0.022	0.982109	0.992032	0.00557703	0.00638572	0.00600105	0.00600105	TRUE	0.0997265	No
ENSMUSG00000006007	Pdc	0	0	0	0	0	0	0	0	0	0	0	0	0	0	0	0	0	0	0	0	0	0	0	0	0	0	0	NA	NA	NA	NA	NA	NA	NA	NA	NA	NA	NA	NA
ENSMUSG00000006010	BC003331	1027	1026	880	876	1150	1054	1078	1142	1012	1422	1116	949	1024	1026	992	1019	1156	1049	1104	1084	1053	1135	994	982	1051.47	1044	1059	1.014	0.02	0.36	0.718719	0.86015	0.00225476	0.00736934	0.00336189	0.00336189	TRUE	0.0335304	No
ENSMUSG00000006014	Prg4	281	225	175	188	227	244	384	431	276	503	494	364	280	225	197	219	228	243	393	409	287	402	440	376	308.31	232	384	1.657	0.729	6.814	9.47984e-12	4.82717e-10	0.0138792	0.0110271	0.012997	0.012997	TRUE	0.177538	No
ENSMUSG00000006019	Dhx34	196	256	182	208	194	244	220	217	232	280	222	201	195	256	205	242	195	243	225	206	241	224	198	208	219.85	223	217	0.974	-0.038	-0.41	0.681602	0.838383	0.00560443	0.0131093	0.00808313	0.00808313	TRUE	0.0619171	No
ENSMUSG00000006021	Kptn	432	396	370	378	386	441	297	416	377	479	404	363	431	396	417	440	388	439	304	395	392	382	360	375	393.28	418	368	0.881	-0.183	-2.516	0.0118823	0.0516546	0.00301711	0.00990891	0.0050976	0.0050976	TRUE	0.0821888	No
ENSMUSG00000006024	Napa	2032	1936	1854	1801	1812	2048	1816	1956	1833	2250	2110	1824	2026	1936	2090	2095	1821	2038	1860	1856	1908	1796	1879	1887	1932.7	2001	1864	0.932	-0.102	-2.397	0.0165517	0.0672542	0.000971134	0.00667744	0.00209315	0.00209315	TRUE	0.0240717	No
ENSMUSG00000006050	Sra1	1403	1390	1222	1283	1173	1531	1236	1386	1215	1628	1575	1127	1399	1390	1378	1492	1179	1523	1266	1315	1265	1300	1403	1166	1339.61	1394	1286	0.923	-0.116	-1.758	0.0786874	0.217331	0.00467772	0.00704294	0.00548271	0.00548271	TRUE	0.0703395	No
ENSMUSG00000006056	Calcoco2	1	0	0	0	0	0	0	0	0	0	0	0	1	0	0	0	0	0	0	0	0	0	0	0	0.08	0	0	0.652	-0.617	-0.198	0.843162	NA	1e-08	19.2059	12	12	TRUE	0.235522	No
ENSMUSG00000006057	Atp5g1	41695	30949	33601	32365	33433	39123	29225	32525	28911	33515	35609	30320	41579	30955	37877	37649	33599	38931	29936	30866	30090	26754	31710	31360	33442.1	36765	30119	0.819	-0.288	-4.088	4.35718e-05	0.000463211	0.00717605	0.00589959	0.00710809	0.00710809	TRUE	0.0748954	No
ENSMUSG00000006058	Snf8	719	657	676	596	648	819	659	688	673	824	852	663	717	657	762	693	651	815	675	653	700	658	759	686	702.19	716	688	0.962	-0.056	-0.842	0.399551	0.62903	0.00378672	0.00812415	0.00505278	0.00505278	TRUE	0.0564117	No
ENSMUSG00000006095	Tbcb	1044	887	854	901	792	1033	913	973	884	1147	1146	844	1041	887	963	1048	796	1028	935	923	920	916	1021	873	945.88	960	931	0.97	-0.044	-0.607	0.54383	0.745162	0.00608154	0.00753872	0.00643878	0.00643878	TRUE	0.0862451	No
ENSMUSG00000006127	Inpp5k	956	918	742	778	854	838	768	913	848	953	806	719	953	918	836	905	858	834	787	866	883	761	718	744	838.58	884	793	0.896	-0.158	-2.454	0.0141243	0.0592739	0.00367505	0.00775457	0.00478359	0.00478359	TRUE	0.0365841	No
ENSMUSG00000006134	Crkl	729	704	710	642	735	742	748	726	773	903	741	685	727	704	800	747	739	738	766	689	805	721	660	708	733.68	742	725	0.976	-0.035	-0.605	0.544906	0.746252	0.0021403	0.00802661	0.00357221	0.00357221	TRUE	0.0344604	No
ENSMUSG00000006143	Upk3bl	0	0	0	0	0	0	2	0	0	0	2	0	0	0	0	0	0	0	2	0	0	0	2	0	0.32	0	1	3.315	1.729	0.667	0.504844	NA	1e-08	5.00548	7.93778	7.93778	TRUE	0.0619642	No
ENSMUSG00000006154	Eps8l1	27	25	32	15	192	24	175	20	253	31	175	23	27	25	36	17	193	24	179	19	263	25	156	24	82.35	54	111	2.065	1.046	1.278	0.201139	0.415131	0.950903	0.0252269	0.569897	0.950903	TRUE	0.506333	No
ENSMUSG00000006169	Clint1	1405	1459	1297	1249	1458	1428	1440	1513	1446	1815	1717	1418	1401	1459	1462	1453	1465	1421	1475	1436	1505	1449	1529	1467	1460.15	1444	1477	1.023	0.033	0.921	0.357298	0.589865	1e-08	0.00694461	0.00114486	0.00114486	TRUE	0.00385649	No
ENSMUSG00000006179	Prss16	0	4	0	1	0	0	3	7	2	1	0	0	0	4	0	1	0	0	3	7	2	1	0	0	1.48	1	2	2.418	1.274	0.975	0.329535	0.562439	2.2691	1.08395	1.62759	1.62759	TRUE	0.78878	No
ENSMUSG00000006191	Cdkal1	430	379	435	386	485	440	349	407	380	445	408	394	429	379	490	449	487	438	357	386	395	355	363	408	411.48	445	377	0.847	-0.239	-3.231	0.0012339	0.00819576	0.00374864	0.00972946	0.00544531	0.00544531	TRUE	0.0637114	No
ENSMUSG00000006200	Rhox6	0	0	0	0	0	0	0	2	0	0	0	0	0	0	0	0	0	0	0	2	0	0	0	0	0.16	0	0	1.773	0.826	0.265	0.790963	NA	1e-08	10.0937	12	12	TRUE	0.886121	No
ENSMUSG00000006204	5430419D17Rik	12	12	13	7	12	6	14	29	23	13	14	14	12	12	15	8	12	6	14	28	24	10	12	14	13.99	11	17	1.583	0.662	1.974	0.0483544	0.154104	0.0639768	0.119875	0.085947	0.085947	TRUE	0.179683	No
ENSMUSG00000006205	Htra1	1787	1751	1512	1557	1727	1793	1643	1840	1641	2047	1728	1554	1782	1751	1704	1811	1736	1784	1683	1746	1708	1634	1539	1607	1707.16	1761	1653	0.938	-0.092	-2.273	0.0230065	0.0862691	0.000705149	0.00678651	0.00178922	0.00178922	TRUE	0.0143	No
ENSMUSG00000006215	Zbtb17	550	565	459	452	478	552	503	498	445	537	506	491	548	565	517	526	480	549	515	473	463	429	451	508	502.04	531	473	0.889	-0.17	-2.615	0.00892823	0.0411512	0.00226518	0.00903	0.00408674	0.00408674	TRUE	0.0267279	No
ENSMUSG00000006216	Clcnkb	32	37	50	36	42	45	43	37	50	33	44	40	32	37	56	42	42	45	44	35	52	26	39	41	41.02	42	40	0.933	-0.101	-0.517	0.605172	0.789271	0.0202797	0.0447489	0.0301353	0.0301353	TRUE	0.242926	No
ENSMUSG00000006218	Fam131c	12	12	11	14	4	11	4	8	17	11	24	14	12	12	12	16	4	11	4	8	18	9	21	14	11.8	11	12	1.1	0.137	0.341	0.732774	0.869163	0.15072	0.141035	0.146773	0.146773	TRUE	0.161374	No
ENSMUSG00000006219	Fblim1	5258	5358	5138	5045	5669	5704	4365	4793	5107	6126	4568	4676	5243	5359	5792	5869	5697	5676	4471	4549	5315	4890	4068	4836	5147.11	5606	4688	0.836	-0.258	-4.219	2.45471e-05	0.000281552	0.00487803	0.00616187	0.00519328	0.00519328	TRUE	0.0532005	No
ENSMUSG00000006221	Hspb7	44471	44251	43049	37005	47740	46863	41158	45969	40847	54943	50534	36865	44347	44259	48527	43047	47978	46633	42159	43624	42513	43859	45000	38129	44172.9	45798	42547	0.929	-0.106	-2.209	0.027145	0.0979429	0.00273981	0.005888	0.00330752	0.00330752	TRUE	0.0323152	No
ENSMUSG00000006235	Epor	33	21	38	23	38	52	30	44	37	38	44	38	33	21	43	27	38	52	31	42	39	30	39	39	36.1	36	37	1.027	0.039	0.181	0.856512	0.933552	0.029738	0.0500451	0.0380495	0.0380495	TRUE	0.209214	No
ENSMUSG00000006241	Ccdc159	78	78	80	80	98	90	111	127	92	137	138	135	78	78	90	93	98	90	114	121	96	109	123	140	102.41	88	117	1.333	0.414	3.484	0.000494851	0.00374629	0.00303892	0.0214317	0.0103467	0.0103467	TRUE	0.0879519	No
ENSMUSG00000006262	Mob1b	835	1023	867	797	1093	951	1110	1267	1240	1602	1355	990	833	1023	977	927	1098	946	1137	1202	1291	1279	1207	1024	1078.7	967	1190	1.23	0.299	4.008	6.12001e-05	0.000623736	0.00666031	0.00733102	0.00707021	0.00707021	TRUE	0.057378	No
ENSMUSG00000006269	Atp6v1b1	0	1	0	0	0	0	0	0	0	0	0	0	0	1	0	0	0	0	0	0	0	0	0	0	0.08	0	0	0.652	-0.617	-0.198	0.843162	NA	1e-08	19.1491	12	12	TRUE	0.236745	No
ENSMUSG00000006270	Vax1	0	0	0	0	0	0	0	0	0	0	0	0	0	0	0	0	0	0	0	0	0	0	0	0	0	0	0	NA	NA	NA	NA	NA	NA	NA	NA	NA	NA	NA	NA
ENSMUSG00000006273	Atp6v1b2	2026	2293	1849	1868	2210	2431	2054	2258	2081	2777	2390	1791	2020	2293	2084	2173	2221	2419	2104	2143	2166	2217	2128	1852	2151.77	2202	2102	0.955	-0.067	-1.176	0.239397	0.463572	0.00343134	0.00659339	0.00420704	0.00420704	TRUE	0.0413921	No
ENSMUSG00000006276	Eps15l1	1239	1102	978	920	1048	1082	939	1095	930	1307	1047	1026	1236	1102	1102	1070	1053	1077	962	1039	968	1043	932	1061	1053.84	1107	1001	0.904	-0.145	-2.657	0.00787626	0.0371848	0.00205126	0.00736592	0.00334375	0.00334375	TRUE	0.0401816	No
ENSMUSG00000006281	Tep1	417	424	336	330	367	391	511	523	422	612	543	556	416	424	379	384	369	389	523	496	439	489	484	575	447.21	394	501	1.272	0.347	4.851	1.23131e-06	1.98463e-05	0.00346803	0.00941965	0.00511162	0.00511162	TRUE	0.0608552	No
ENSMUSG00000006288	Ttc5	479	452	450	333	380	443	454	434	414	548	511	495	478	452	507	387	382	441	465	412	431	437	455	512	446.61	441	452	1.024	0.034	0.417	0.676882	0.835125	0.0067089	0.00942445	0.00748384	0.00748384	TRUE	0.0616111	No
ENSMUSG00000006289	Osgep	996	978	914	975	1073	1018	847	1017	919	1130	899	802	993	978	1030	1134	1078	1013	868	965	956	902	801	830	962.38	1038	887	0.855	-0.226	-3.722	0.000197399	0.00170884	0.003174	0.00750981	0.00428646	0.00428646	TRUE	0.0282048	No
ENSMUSG00000006299	Aamp	2378	2200	2036	2039	2311	2376	2007	2220	1950	2676	2287	2010	2371	2200	2295	2372	2323	2364	2056	2107	2030	2136	2037	2079	2197.45	2321	2074	0.894	-0.162	-4.791	1.65565e-06	2.59786e-05	0.000199457	0.00657797	0.00118762	0.00118762	TRUE	0.00811927	No
ENSMUSG00000006301	Tmbim1	1481	1552	1220	1198	1395	1487	1541	1806	1577	2089	1917	1452	1477	1552	1375	1394	1402	1480	1578	1714	1641	1668	1707	1502	1540.81	1447	1635	1.13	0.177	3.655	0.000256886	0.00212816	0.0015724	0.00688741	0.00271429	0.00271429	TRUE	0.0194088	No
ENSMUSG00000006304	Arpc2	3556	3419	3210	3100	3350	3629	3925	4038	3773	4950	4812	3917	3546	3420	3618	3606	3367	3611	4020	3832	3927	3951	4285	4051	3769.61	3528	4011	1.137	0.185	4.979	6.3789e-07	1.11711e-05	0.000899387	0.00627515	0.00173207	0.00173207	TRUE	0.0140433	No
ENSMUSG00000006307	Kmt2b	820	670	613	581	728	702	736	710	680	877	745	673	818	670	691	676	732	699	754	674	708	700	663	696	706.66	714	699	0.978	-0.032	-0.53	0.596137	0.782693	0.0023082	0.00810978	0.00384737	0.00384737	TRUE	0.0615539	No
ENSMUSG00000006310	Zbtb32	2	2	2	3	1	5	8	9	8	7	7	4	2	2	2	3	1	5	8	9	8	6	6	4	4.73	2	7	2.609	1.384	2.615	0.00893488	0.04117	1e-08	0.343299	0.133856	0.133856	TRUE	0.245759	No
ENSMUSG00000006311	Etv2	0	0	0	0	0	0	0	0	0	0	0	0	0	0	0	0	0	0	0	0	0	0	0	0	0	0	0	NA	NA	NA	NA	NA	NA	NA	NA	NA	NA	NA	NA
ENSMUSG00000006313	Upk1a	20	16	17	16	11	8	21	19	7	29	5	23	20	16	19	19	11	8	22	18	7	23	4	24	15.91	16	16	1.063	0.088	0.231	0.817562	0.913486	0.174307	0.106119	0.147462	0.147462	TRUE	0.18994	No
ENSMUSG00000006315	Tmem147	2233	2066	1927	2051	2019	2387	1831	2080	1916	2372	2367	1966	2227	2066	2172	2386	2029	2375	1876	1974	1994	1893	2108	2033	2094.49	2209	1980	0.896	-0.158	-2.989	0.00280027	0.0161172	0.00271212	0.00661367	0.00355262	0.00355262	TRUE	0.0197859	No
ENSMUSG00000006333	Rps9	11874	9790	10048	9558	7697	9955	12371	11512	10828	13373	13797	12123	11841	9792	11327	11119	7735	9906	12672	10925	11270	10675	12286	12539	11007.1	10287	11728	1.14	0.189	2.071	0.0383501	0.128792	0.0131498	0.00599683	0.011934	0.011934	TRUE	0.18414	No
ENSMUSG00000006335	Tfpt	278	283	259	228	232	282	233	260	219	294	266	259	277	283	292	265	233	281	239	247	228	235	237	268	257	272	242	0.89	-0.168	-2.179	0.029357	0.103962	1e-08	0.0120603	0.00464889	0.00464889	TRUE	0.0568902	No
ENSMUSG00000006342	Susd2	63	48	42	38	66	42	54	65	64	75	84	44	63	48	47	44	66	42	55	62	67	60	75	46	56.19	52	61	1.171	0.228	1.364	0.172501	0.374588	0.0144258	0.0342471	0.0223952	0.0223952	TRUE	0.161058	No
ENSMUSG00000006344	Ggt5	255	327	242	222	221	273	297	293	212	370	345	294	254	327	273	258	222	272	304	278	221	295	307	304	276.31	268	285	1.065	0.091	0.881	0.378123	0.607802	0.0117565	0.0116264	0.0117132	0.0117132	TRUE	0.13685	No
ENSMUSG00000006345	Ggt1	2	19	0	0	1	1	1	1	0	1	1	2	2	19	0	0	1	1	1	1	0	1	1	2	2.39	4	1	0.246	-2.021	-1.762	0.0781071	0.216439	1.62425	0.67232	1.26127	1.26127	TRUE	6.23393	No
ENSMUSG00000006356	Crip2	23030	21114	22388	22263	22655	22698	18893	21858	19366	25979	20119	20936	22966	21118	25237	25898	22768	22586	19352	20743	20156	20738	17916	21654	21761	23429	20093	0.858	-0.222	-3.669	0.000243638	0.00203634	0.00499385	0.0059252	0.00520916	0.00520916	TRUE	0.0352153	No
ENSMUSG00000006360	Crip1	1466	1575	1421	1334	1260	1420	2242	1719	1724	2200	2451	1953	1462	1575	1602	1552	1266	1413	2297	1631	1794	1756	2183	2020	1712.59	1478	1947	1.317	0.397	4.462	8.1178e-06	0.000105439	0.0119595	0.00678354	0.0108211	0.0108211	TRUE	0.0952931	No
ENSMUSG00000006362	Cbfa2t3	851	932	847	632	614	765	871	870	730	891	959	860	849	932	955	735	617	761	892	826	760	711	854	889	815.12	808	822	1.017	0.024	0.239	0.811294	0.911132	0.0159191	0.00780934	0.0135903	0.0135903	TRUE	0.16342	No
ENSMUSG00000006369	Fbln1	1668	1582	1359	1550	1497	1824	1931	1794	1663	2173	2612	1796	1663	1582	1532	1803	1504	1815	1978	1703	1731	1735	2326	1858	1769.13	1650	1888	1.145	0.195	2.35	0.0187636	0.0741502	0.0105951	0.00675376	0.00932352	0.00932352	TRUE	0.160021	No
ENSMUSG00000006373	Pgrmc1	759	690	655	594	673	657	735	716	675	861	792	691	757	690	738	691	676	654	753	679	703	687	705	715	704.05	701	707	1.008	0.012	0.222	0.824347	0.917136	0.000751329	0.00811813	0.00259153	0.00259153	TRUE	0.0189388	No
ENSMUSG00000006378	Gcat	0	0	0	0	0	0	0	0	1	0	0	0	0	0	0	0	0	0	0	0	1	0	0	0	0.09	0	0	1.27	0.345	0.111	0.911809	NA	1e-08	18.4023	12	12	TRUE	0.296506	No
ENSMUSG00000006386	Tek	2480	2605	1863	1892	2331	2351	2208	2465	2200	2723	2773	2332	2473	2605	2100	2201	2343	2339	2262	2339	2290	2174	2469	2412	2333.94	2344	2324	0.991	-0.013	-0.222	0.824098	0.916945	0.00329067	0.00653551	0.0041973	0.0041973	TRUE	0.0370259	No
ENSMUSG00000006389	Mpl	4	1	0	0	2	2	5	4	3	6	3	1	4	1	0	0	2	2	5	4	3	5	3	1	2.46	2	4	2.231	1.158	1.55	0.121024	0.294977	1e-08	0.654355	0.326734	0.326734	TRUE	0.458308	No
ENSMUSG00000006390	Elovl1	401	446	347	302	360	395	520	538	413	625	621	482	400	446	391	351	362	393	533	511	430	499	553	499	447.23	390	504	1.29	0.367	4.811	1.5006e-06	2.38266e-05	0.00482487	0.00941952	0.00611934	0.00611934	TRUE	0.0602478	No
ENSMUSG00000006392	Med8	392	431	416	426	372	427	438	455	448	541	520	466	391	431	469	496	374	425	449	432	466	432	463	482	442.4	431	454	1.055	0.077	1.039	0.298722	0.529755	0.00393445	0.00945844	0.00559314	0.00559314	TRUE	0.0620319	No
ENSMUSG00000006395	Hyi	73	90	79	84	62	85	116	97	128	123	137	123	73	90	89	98	62	85	119	92	133	98	122	127	99	83	115	1.393	0.478	3.506	0.000454487	0.00348694	0.0129289	0.0219691	0.0162962	0.0162962	TRUE	0.141473	No
ENSMUSG00000006398	Cdc20	64	67	70	56	68	109	72	63	62	65	132	67	64	67	79	65	68	108	74	60	65	52	118	69	74.04	75	73	0.967	-0.049	-0.243	0.808115	0.909772	0.0556811	0.0274017	0.0453045	0.0453045	TRUE	0.885714	No
ENSMUSG00000006403	Adamts4	63	55	62	85	104	100	121	136	151	168	165	119	63	55	70	99	105	100	124	129	157	134	147	123	108.74	82	136	1.661	0.732	4.737	2.16973e-06	3.31344e-05	0.0270372	0.0205246	0.0245312	0.0245312	TRUE	0.223682	No
ENSMUSG00000006411	Nectin4	12	20	10	12	16	24	48	20	30	25	39	33	12	20	11	14	16	24	49	19	31	20	35	34	23.78	16	31	1.918	0.939	3.262	0.00110451	0.00745148	0.0715883	0.0729504	0.0721009	0.0721009	TRUE	0.187145	No
ENSMUSG00000006412	Pfdn2	1230	1071	1034	1016	1193	1218	1045	1112	1052	1260	1187	974	1227	1071	1166	1182	1199	1212	1070	1055	1095	1006	1057	1007	1112.25	1176	1048	0.891	-0.166	-3.58	0.00034395	0.00273875	0.000872794	0.00728641	0.00220984	0.00220984	TRUE	0.0237799	No
ENSMUSG00000006418	Rnf114	2101	2100	1937	1845	2012	2021	1913	2117	1837	2430	2081	1847	2095	2100	2183	2146	2022	2011	1960	2009	1912	1940	1853	1910	2011.84	2093	1931	0.923	-0.116	-3.173	0.00150778	0.00969333	0.000397158	0.00664496	0.0014305	0.0014305	TRUE	0.00547937	No
ENSMUSG00000006423	C330007P06Rik	678	608	564	540	640	629	604	691	575	742	672	616	676	608	636	628	643	626	619	656	598	592	598	637	626.5	636	617	0.969	-0.046	-0.893	0.371794	0.602963	1e-08	0.00839866	0.00219925	0.00219925	TRUE	0.0117972	No
ENSMUSG00000006435	Neurl1a	58	58	79	58	113	77	74	79	91	141	83	96	58	58	89	67	114	77	76	75	95	113	74	99	82.82	77	89	1.15	0.202	1.116	0.264568	0.494641	0.040619	0.0251181	0.0348492	0.0348492	TRUE	0.514767	No
ENSMUSG00000006442	Srm	243	298	227	226	206	230	307	261	289	307	396	254	242	298	256	263	207	229	314	248	301	245	353	263	268.2	249	287	1.153	0.205	1.833	0.0667324	0.194044	0.0153398	0.011801	0.014254	0.014254	TRUE	0.147707	No
ENSMUSG00000006445	Epha2	297	301	289	270	234	221	289	296	278	327	308	304	296	301	326	314	235	220	296	281	289	261	274	314	284.01	282	286	1.014	0.021	0.205	0.837287	0.923971	0.0110081	0.0114698	0.0111494	0.0111494	TRUE	0.134607	No
ENSMUSG00000006456	Rbm14	0	0	0	0	0	0	0	0	0	0	0	0	0	0	0	0	0	0	0	0	0	0	0	0	0	0	0	NA	NA	NA	NA	NA	NA	NA	NA	NA	NA	NA	NA
ENSMUSG00000006457	Actn3	3	7	3	9	2	8	6	2	2	8	5	5	3	7	3	10	2	8	6	2	2	6	4	5	5	6	4	0.783	-0.352	-0.668	0.503821	0.714149	0.0912258	0.325228	0.198145	0.198145	TRUE	0.163593	No
ENSMUSG00000006463	Zdhhc24	121	120	95	75	94	118	99	112	103	119	151	104	121	120	107	87	94	117	101	106	107	95	134	108	108.24	108	108	1.006	0.008	0.065	0.948255	0.976722	0.00753189	0.0205934	0.0123512	0.0123512	TRUE	0.145951	No
ENSMUSG00000006464	Bbs1	105	113	89	69	105	111	96	86	87	99	124	83	105	113	100	80	106	110	98	82	91	79	110	86	96.67	102	91	0.885	-0.176	-1.421	0.15546	0.349452	0.00477658	0.0223564	0.0117099	0.0117099	TRUE	0.116181	No
ENSMUSG00000006469	Slc34a3	0	1	0	0	0	0	0	0	0	0	0	0	0	1	0	0	0	0	0	0	0	0	0	0	0.08	0	0	0.652	-0.617	-0.198	0.843162	NA	1e-08	19.1491	12	12	TRUE	0.236745	No
ENSMUSG00000006471	Ndor1	14	14	13	14	19	22	22	9	26	19	20	12	14	14	15	16	19	22	23	9	27	15	18	12	16.95	17	17	1.029	0.042	0.142	0.887209	0.947399	0.0383692	0.0999782	0.0648022	0.0648022	TRUE	0.182909	No
ENSMUSG00000006476	Nsmf	382	457	374	337	345	437	503	479	397	524	578	498	381	457	422	392	347	435	515	455	413	418	515	515	438.69	406	472	1.163	0.218	2.496	0.0125566	0.053883	0.0083352	0.00948898	0.00865851	0.00865851	TRUE	0.060233	No
ENSMUSG00000006488	Prl7a1	0	0	0	0	0	0	0	2	2	0	2	1	0	0	0	0	0	0	0	2	2	0	2	1	0.57	0	1	5.855	2.55	1.58	0.114051	NA	1e-08	2.82368	2.32881	2.32881	TRUE	0.0373887	No
ENSMUSG00000006490	Prl8a9	0	0	0	0	0	0	0	0	0	0	0	0	0	0	0	0	0	0	0	0	0	0	0	0	0	0	0	NA	NA	NA	NA	NA	NA	NA	NA	NA	NA	NA	NA
ENSMUSG00000006494	Pdk1	4561	4798	4105	4171	6028	4560	3785	4740	3754	5365	4270	3584	4548	4799	4627	4852	6058	4538	3877	4498	3907	4283	3802	3707	4458.05	4904	4012	0.818	-0.289	-3.755	0.00017328	0.00153182	0.00968235	0.00620978	0.00833019	0.00833019	TRUE	0.165575	No
ENSMUSG00000006498	Ptbp1	1119	1150	996	914	1015	1199	1235	1251	1184	1436	1524	1221	1116	1150	1123	1063	1020	1193	1265	1187	1232	1146	1357	1263	1176.34	1111	1242	1.117	0.16	2.912	0.00359623	0.0198003	0.00251276	0.00720826	0.00349933	0.00349933	TRUE	0.0260143	No
ENSMUSG00000006517	Mvd	92	112	89	70	125	95	101	130	115	103	123	95	92	112	100	81	126	95	103	123	120	82	110	98	103.52	101	106	1.047	0.066	0.49	0.623966	0.801869	0.0132778	0.0212654	0.0161442	0.0161442	TRUE	0.144018	No
ENSMUSG00000006519	Cyba	957	846	751	725	667	941	1240	1047	1028	1251	1315	1045	954	846	847	843	670	936	1270	994	1070	999	1171	1081	973.44	849	1098	1.291	0.369	4.198	2.69289e-05	0.000304934	0.0104909	0.00749097	0.0100759	0.0100759	TRUE	0.130525	No
ENSMUSG00000006522	Itih3	8	8	7	13	23	9	7	10	12	11	18	18	8	8	8	15	23	9	7	9	12	9	16	19	11.97	12	12	1.019	0.027	0.072	0.942331	0.974155	0.103082	0.139149	0.11721	0.11721	TRUE	0.648042	No
ENSMUSG00000006526	Tmem110	374	382	314	294	303	346	322	361	361	392	428	328	373	382	354	342	305	344	330	343	376	313	381	339	348.44	350	347	0.99	-0.014	-0.183	0.85513	0.933224	0.00341587	0.0104311	0.00547663	0.00547663	TRUE	0.0482752	No
ENSMUSG00000006527	Sfmbt1	312	346	288	284	464	379	359	406	355	495	381	317	311	346	325	330	466	377	368	385	369	395	339	328	361.7	359	364	1.013	0.019	0.194	0.846355	0.928592	0.0109574	0.0102631	0.0110745	0.0110745	TRUE	0.250108	No
ENSMUSG00000006529	Itih1	0	3	5	2	3	1	3	3	1	4	7	0	0	3	6	2	3	1	3	3	1	3	6	0	2.61	2	3	1.127	0.172	0.226	0.821353	0.915821	0.300766	0.616385	0.456088	0.456088	TRUE	0.333974	No
ENSMUSG00000006538	Ihh	2	2	0	0	3	1	1	1	2	2	3	2	2	2	0	0	3	1	1	1	2	2	3	2	1.53	1	2	1.264	0.338	0.393	0.6945	0.844696	1e-08	1.04664	0.41537	0.41537	TRUE	0.194105	No
ENSMUSG00000006542	Prkag3	66	46	60	59	83	56	106	90	119	111	121	76	66	46	68	69	83	56	109	85	124	89	108	79	81.67	65	99	1.531	0.614	3.884	0.000102826	0.000968245	0.0217624	0.0253886	0.0231131	0.0231131	TRUE	0.190925	No
ENSMUSG00000006546	Cryba2	0	0	0	0	0	0	0	0	0	0	0	0	0	0	0	0	0	0	0	0	0	0	0	0	0	0	0	NA	NA	NA	NA	NA	NA	NA	NA	NA	NA	NA	NA
ENSMUSG00000006567	Atp7b	4	0	1	1	1	2	4	1	1	1	6	0	4	0	1	1	1	2	4	1	1	1	5	0	1.79	2	2	1.315	0.395	0.428	0.668433	0.829137	0.47481	0.896279	0.655868	0.655868	TRUE	0.243001	No
ENSMUSG00000006570	Defb2	0	0	0	0	0	0	0	0	0	0	0	1	0	0	0	0	0	0	0	0	0	0	0	1	0.09	0	0	1.27	0.345	0.111	0.911809	NA	1e-08	18.5177	12	12	TRUE	0.293507	No
ENSMUSG00000006574	Slc4a1	13	14	27	14	6	25	25	17	24	8	32	10	13	14	30	16	6	25	26	16	25	6	28	10	18.04	17	18	1.07	0.097	0.242	0.808676	0.910065	0.225921	0.0942731	0.17708	0.17708	TRUE	0.1891	No
ENSMUSG00000006575	Rundc3a	4	12	4	9	3	7	8	7	7	13	6	5	4	12	5	10	3	7	8	7	7	10	5	5	7	7	7	1.061	0.085	0.197	0.843941	0.927136	0.0366583	0.233884	0.125691	0.125691	TRUE	0.198689	No
ENSMUSG00000006576	Slc4a3	5256	5555	4535	4871	5609	5195	4480	5148	4764	6509	4579	4274	5241	5556	5112	5666	5637	5169	4589	4885	4958	5196	4078	4421	5042.41	5397	4688	0.869	-0.203	-3.381	0.00072215	0.00518942	0.0045831	0.00616831	0.00500439	0.00500439	TRUE	0.0508306	No
ENSMUSG00000006585	Cdt1	0	0	0	0	0	0	0	0	0	0	0	0	0	0	0	0	0	0	0	0	0	0	0	0	0	0	0	NA	NA	NA	NA	NA	NA	NA	NA	NA	NA	NA	NA
ENSMUSG00000006586	Runx1t1	136	138	107	90	115	107	105	142	114	156	130	81	136	138	121	105	116	106	108	135	119	125	116	84	117.17	120	114	0.951	-0.072	-0.58	0.562118	0.759545	0.0103217	0.0194694	0.0137119	0.0137119	TRUE	0.168247	No
ENSMUSG00000006587	Snai3	45	56	72	50	76	29	25	46	102	77	30	67	45	56	81	58	76	29	26	44	106	61	27	69	56.53	58	56	0.963	-0.054	-0.166	0.867921	0.93812	0.193085	0.0340774	0.134276	0.134276	TRUE	0.411628	No
ENSMUSG00000006589	Aprt	282	274	280	264	242	320	354	378	323	368	442	364	281	274	316	307	243	318	363	359	336	294	394	376	321.75	290	354	1.219	0.286	3.179	0.00147966	0.00953578	0.00756732	0.0108109	0.00852316	0.00852316	TRUE	0.0851486	No
ENSMUSG00000006599	Gtf2h1	611	647	558	508	679	677	651	691	665	802	759	675	609	647	629	591	682	674	667	656	692	640	676	698	655.11	639	672	1.05	0.07	1.314	0.18876	0.398164	0.000500564	0.00828742	0.00253443	0.00253443	TRUE	0.0154552	No
ENSMUSG00000006611	Hfe	1089	1126	962	1033	1209	1211	1203	1266	1197	1570	1347	1186	1086	1126	1084	1202	1215	1205	1232	1201	1246	1253	1199	1227	1189.77	1153	1226	1.064	0.089	1.996	0.0458959	0.148248	0.000572147	0.00719294	0.00202605	0.00202605	TRUE	0.0101553	No
ENSMUSG00000006641	Slc5a6	293	266	206	213	303	278	237	266	247	343	229	210	292	266	232	248	305	277	243	252	257	274	204	217	255.55	270	241	0.893	-0.163	-1.739	0.0821104	0.223694	0.00728102	0.0120956	0.00878881	0.00878881	TRUE	0.068112	No
ENSMUSG00000006642	Tcf23	71	88	59	71	34	62	92	52	49	105	58	82	71	88	67	83	34	62	94	49	51	84	52	85	68.22	68	69	1.028	0.04	0.177	0.859363	0.934718	0.0778068	0.0292402	0.0602505	0.0602505	TRUE	0.249545	No
ENSMUSG00000006649	Nphs1	0	1	1	1	0	2	2	3	0	1	0	3	0	1	1	1	0	2	2	3	0	1	0	3	1.17	1	2	1.656	0.728	0.665	0.506259	NA	1e-08	1.36593	0.800033	0.800033	TRUE	0.0825793	No
ENSMUSG00000006651	Aplp1	89	59	78	60	70	87	82	65	47	94	107	59	89	59	88	70	70	87	84	62	49	75	95	61	74.03	77	71	0.924	-0.114	-0.671	0.50234	0.712618	0.0284963	0.0274051	0.0280849	0.0280849	TRUE	0.208141	No
ENSMUSG00000006673	Qrich1	1028	1024	873	816	896	899	952	1105	892	1181	1045	881	1025	1024	984	949	900	895	975	1049	928	943	931	911	959.53	963	956	0.993	-0.01	-0.185	0.853587	0.932368	0.00214706	0.00751473	0.00334311	0.00334311	TRUE	0.0274317	No
ENSMUSG00000006675	P4htm	397	257	227	297	312	211	260	340	340	440	303	260	396	257	256	345	314	210	266	323	354	351	270	269	300.89	296	306	1.032	0.045	0.317	0.7514	0.879126	0.032472	0.0111547	0.0255188	0.0255188	TRUE	0.2162	No
ENSMUSG00000006676	Usp19	2507	2597	2042	2065	2629	2510	2187	2489	2038	3043	2388	1994	2500	2597	2302	2402	2642	2498	2240	2362	2121	2429	2126	2062	2356.88	2490	2223	0.893	-0.163	-3.056	0.00224186	0.01341	0.00292258	0.00652886	0.00368465	0.00368465	TRUE	0.0257939	No
ENSMUSG00000006678	Pola1	228	173	181	221	253	202	196	210	188	317	234	216	227	173	204	257	254	201	201	199	196	253	208	223	216.44	219	213	0.975	-0.037	-0.337	0.735915	0.870693	0.0119376	0.0132235	0.0123439	0.0123439	TRUE	0.121869	No
ENSMUSG00000006699	Cdc42	4697	4508	4221	3919	4526	4760	5036	5267	4921	6130	6003	4943	4684	4509	4758	4559	4549	4737	5158	4998	5122	4893	5346	5113	4868.74	4633	5105	1.102	0.14	4.439	9.05534e-06	0.000116387	0.000468729	0.00617959	0.00122713	0.00122713	TRUE	0.00675348	No
ENSMUSG00000006705	Pknox1	464	494	437	405	417	441	464	462	368	545	508	467	463	494	493	471	419	439	475	438	383	435	452	483	453.8	463	444	0.96	-0.058	-0.835	0.403891	0.632251	0.00303578	0.00936786	0.00484483	0.00484483	TRUE	0.0521481	No
ENSMUSG00000006711	D130043K22Rik	1	0	1	3	1	1	0	1	0	3	0	1	1	0	1	3	1	1	0	1	0	2	0	1	1	1	1	0.614	-0.704	-0.61	0.541848	NA	1e-08	1.60242	0.874902	0.874902	TRUE	0.581868	No
ENSMUSG00000006715	Gmnn	1115	1095	1075	1008	1306	1375	962	1057	895	1173	1068	975	1112	1095	1212	1173	1313	1368	985	1003	932	936	951	1008	1090.67	1212	969	0.799	-0.323	-5.206	1.93349e-07	3.86432e-06	0.00356697	0.00731479	0.00462239	0.00462239	TRUE	0.0492538	No
ENSMUSG00000006717	Acot13	7897	6170	6452	6721	7040	7420	6041	7205	6354	8258	7226	6252	7875	6171	7273	7818	7075	7384	6188	6838	6613	6592	6435	6466	6893.99	7266	6522	0.898	-0.156	-2.714	0.00664401	0.0326664	0.00402447	0.00608332	0.0046006	0.0046006	TRUE	0.0679737	No
ENSMUSG00000006720	Zfp184	10	14	8	10	23	6	9	13	8	13	21	13	10	14	9	12	23	6	9	12	8	10	19	13	12.18	12	12	0.983	-0.024	-0.068	0.945442	0.975253	0.0746758	0.136889	0.0998162	0.0998162	TRUE	0.739605	No
ENSMUSG00000006724	Cyp27b1	0	3	3	3	1	1	1	8	3	5	3	5	0	3	3	3	1	1	1	8	3	4	3	5	2.95	2	4	2.034	1.024	1.47	0.141578	0.327923	1e-08	0.546031	0.308683	0.308683	TRUE	0.213287	No
ENSMUSG00000006728	Cdk4	1223	1145	1031	1006	1100	1215	1202	1129	1060	1433	1380	1131	1220	1145	1162	1170	1105	1209	1231	1071	1103	1144	1229	1170	1163.35	1168	1158	0.991	-0.013	-0.267	0.789351	0.900146	0.00141234	0.0072234	0.00261621	0.00261621	TRUE	0.0164984	No
ENSMUSG00000006731	B4galnt1	39	70	73	28	49	46	109	108	101	148	110	98	39	70	82	33	49	46	112	102	105	118	98	101	79.63	53	106	1.999	1	5.528	3.24347e-08	7.84567e-07	0.0379435	0.0258902	0.0327843	0.0327843	TRUE	0.478472	No
ENSMUSG00000006732	Mettl1	246	297	221	222	223	288	266	254	229	346	350	258	245	297	249	258	224	287	272	241	238	276	312	267	263.92	260	268	1.03	0.043	0.471	0.637917	0.808919	0.00681788	0.0118976	0.00838662	0.00838662	TRUE	0.0752783	No
ENSMUSG00000006736	Tspan31	1121	1239	1061	1026	1131	1255	1196	1262	1057	1477	1396	1128	1118	1239	1196	1194	1137	1249	1225	1198	1100	1179	1243	1167	1186.98	1189	1185	0.998	-0.004	-0.077	0.938992	0.972506	0.0010677	0.00719609	0.00233332	0.00233332	TRUE	0.0148035	No
ENSMUSG00000006740	Kif5b	4589	5241	3610	3382	5144	4286	4678	6371	4865	7123	6647	4115	4576	5242	4069	3934	5170	4265	4792	6046	5063	5686	5919	4256	4918.23	4543	5294	1.165	0.221	2.258	0.0239713	0.0888242	0.0161824	0.00617629	0.013576	0.013576	TRUE	0.114625	No
ENSMUSG00000006763	Saal1	144	109	97	104	120	103	108	145	110	152	189	141	144	109	109	121	121	102	111	138	114	121	168	146	125.35	118	133	1.131	0.178	1.403	0.160671	0.356702	0.0134794	0.0185805	0.015219	0.015219	TRUE	0.184335	No
ENSMUSG00000006764	Tph2	0	0	1	0	0	0	2	1	1	5	0	1	0	0	1	0	0	0	2	1	1	4	0	1	0.85	0	2	5.705	2.512	1.905	0.0567373	NA	1e-08	1.88459	1.19453	1.19453	TRUE	0.383984	No
ENSMUSG00000006777	Krt23	0	1	0	0	0	0	0	0	0	0	0	0	0	1	0	0	0	0	0	0	0	0	0	0	0.08	0	0	0.652	-0.617	-0.198	0.843162	NA	1e-08	19.1491	12	12	TRUE	0.236745	No
ENSMUSG00000006782	Cnp	716	641	504	514	601	728	645	710	741	890	800	646	714	641	568	598	604	724	661	674	771	710	712	668	670.52	642	699	1.089	0.123	1.726	0.08436	0.228229	0.00501888	0.00823144	0.00586041	0.00586041	TRUE	0.0480769	No
ENSMUSG00000006784	Ttc25	7	10	4	7	7	9	10	5	6	6	7	13	7	10	5	8	7	9	10	5	6	5	6	13	7.61	8	8	0.984	-0.023	-0.057	0.954183	0.979531	1e-08	0.215503	0.102653	0.102653	TRUE	0.395031	No
ENSMUSG00000006800	Sulf2	1251	1308	931	1023	1239	1312	1732	1836	1710	2324	1843	1572	1248	1308	1049	1190	1245	1306	1774	1742	1780	1855	1641	1626	1480.37	1224	1736	1.418	0.504	8.473	2.3906e-17	3.35292e-15	0.00354116	0.00692969	0.00438734	0.00438734	TRUE	0.0592074	No
ENSMUSG00000006818	Sod2	13896	13242	12687	12560	15654	14670	10610	12360	11388	14813	11724	11270	13857	13244	14302	14611	15732	14598	10868	11730	11852	11825	10440	11657	12892.9	14391	11395	0.792	-0.337	-6.753	1.44672e-11	7.0739e-10	0.0029523	0.00597563	0.0035046	0.0035046	TRUE	0.0260517	No
ENSMUSG00000006850	Tmco6	118	108	102	99	86	95	101	134	106	126	123	110	118	108	115	115	86	95	103	127	110	101	110	114	108.47	106	111	1.045	0.063	0.558	0.576757	0.769673	1e-08	0.0205617	0.00932717	0.00932717	TRUE	0.0845646	No
ENSMUSG00000006906	Stambp	308	288	259	296	296	292	309	359	309	402	369	284	307	288	292	344	297	291	317	341	322	321	329	294	311.8	303	321	1.058	0.082	1.183	0.236851	0.460092	1e-08	0.0109692	0.00371046	0.00371046	TRUE	0.0476918	No
ENSMUSG00000006920	Ezh1	1030	1075	995	898	1009	1019	952	1088	905	1220	1051	858	1027	1075	1122	1045	1014	1014	975	1033	942	974	936	887	1003.61	1050	958	0.913	-0.131	-2.673	0.00752228	0.0359455	0.00103728	0.00744169	0.00245175	0.00245175	TRUE	0.0176616	No
ENSMUSG00000006930	Hap1	52	34	36	42	42	52	42	42	38	44	57	48	52	34	41	49	42	52	43	40	40	35	51	50	43.93	45	43	0.956	-0.065	-0.38	0.703909	0.850575	1e-08	0.0421689	0.0195931	0.0195931	TRUE	0.11685	No
ENSMUSG00000006931	P3h4	742	665	580	663	830	710	587	530	544	693	490	533	740	665	654	771	834	707	601	503	566	553	436	551	631.83	728	535	0.734	-0.446	-5.27	1.36247e-07	2.85138e-06	0.00882008	0.00837716	0.00870222	0.00870222	TRUE	0.0992875	No
ENSMUSG00000006932	Ctnnb1	11698	11347	9738	9620	12135	11494	10809	12281	10253	13530	12958	10294	11665	11349	10977	11191	12195	11437	11072	11655	10671	10800	11539	10647	11266.6	11469	11064	0.965	-0.052	-1.366	0.17197	0.373794	0.00137257	0.0059935	0.00199433	0.00199433	TRUE	0.012005	No
ENSMUSG00000006941	Eif1b	1137	1029	1096	1038	895	1227	975	946	933	1244	1182	1056	1134	1029	1235	1207	899	1221	999	898	971	993	1053	1092	1060.98	1121	1001	0.893	-0.163	-2.021	0.0432699	0.141684	0.00881883	0.00735573	0.00844417	0.00844417	TRUE	0.114958	No
ENSMUSG00000006948	Klk4	0	0	1	0	1	2	0	0	1	0	0	0	0	0	1	0	1	2	0	0	1	0	0	0	0.43	1	0	0.354	-1.498	-0.842	0.399949	NA	1e-08	3.71416	2.80849	2.80849	TRUE	0.256846	No
ENSMUSG00000006958	Chrd	140	132	103	105	83	132	120	122	59	147	127	137	140	132	116	122	83	131	123	116	61	117	113	142	116.41	121	112	0.928	-0.108	-0.631	0.527818	0.733085	0.0409851	0.0195586	0.0332638	0.0332638	TRUE	0.485591	No
ENSMUSG00000006998	Psmd2	4955	4846	4030	4011	5497	4833	4292	4931	4235	5779	5042	3888	4941	4847	4543	4666	5524	4809	4396	4680	4408	4613	4490	4021	4661.53	4888	4435	0.907	-0.141	-2.59	0.00959343	0.0436385	0.00354861	0.00619416	0.00402731	0.00402731	TRUE	0.0505503	No
ENSMUSG00000007021	Syngr3	4	3	2	2	2	3	3	4	0	4	2	4	4	3	2	2	2	3	3	4	0	3	2	4	2.71	3	3	0.964	-0.052	-0.082	0.935021	0.970656	1e-08	0.594151	0.229201	0.229201	TRUE	0.258907	No
ENSMUSG00000007029	Vars	607	594	562	503	567	609	651	643	556	781	807	605	605	594	634	585	570	606	667	610	579	623	719	626	618.12	599	637	1.065	0.09	1.49	0.136168	0.319237	0.00209915	0.00843319	0.00367796	0.00367796	TRUE	0.0481149	No
ENSMUSG00000007030	Vwa7	413	349	320	302	511	321	386	464	401	587	381	354	412	349	361	351	514	319	395	440	417	469	339	366	394.42	384	404	1.053	0.074	0.639	0.522771	0.729199	0.0191665	0.00989725	0.0167482	0.0167482	TRUE	0.319823	No
ENSMUSG00000007033	Hspa1l	178	258	203	144	268	152	247	278	227	371	433	206	178	258	229	168	269	151	253	264	236	296	386	213	241.7	209	275	1.317	0.397	2.4	0.0164058	0.066763	0.0482826	0.0124533	0.0352046	0.0352046	TRUE	0.300955	No
ENSMUSG00000007034	Slc44a4	0	0	0	0	0	0	1	0	0	0	1	0	0	0	0	0	0	0	1	0	0	0	1	0	0.16	0	0	1.773	0.826	0.265	0.790752	NA	1e-08	10.0051	11.9712	11.9712	TRUE	0.063405	No
ENSMUSG00000007035	Msh5	15	17	15	13	14	17	18	17	15	24	20	22	15	17	17	15	14	17	18	16	16	19	18	23	17.07	16	18	1.157	0.21	0.841	0.400132	0.629145	1e-08	0.0993033	0.0312464	0.0312464	TRUE	0.0678709	No
ENSMUSG00000007036	Abhd16a	1547	1497	1323	1322	1332	1425	1427	1554	1398	1673	1618	1232	1543	1497	1491	1538	1339	1418	1462	1475	1455	1335	1441	1274	1438.99	1471	1407	0.957	-0.064	-1.196	0.231758	0.453448	0.00230612	0.00696069	0.0034309	0.0034309	TRUE	0.0256646	No
ENSMUSG00000007038	Neu1	510	480	426	405	430	523	473	501	424	578	532	469	509	480	480	471	432	520	485	475	441	461	474	485	476.17	482	470	0.975	-0.037	-0.611	0.541486	0.743289	0.000566717	0.00920269	0.0030817	0.0030817	TRUE	0.0315151	No
ENSMUSG00000007039	Ddah2	611	588	540	521	581	567	668	629	685	729	793	631	609	588	609	606	584	564	684	597	713	582	706	653	624.59	593	656	1.104	0.143	2.247	0.0246216	0.0907501	0.00290438	0.00840643	0.00424449	0.00424449	TRUE	0.0385766	No
ENSMUSG00000007041	Clic1	1105	1180	1016	871	939	1250	1571	1494	1341	1618	1963	1434	1102	1180	1145	1013	944	1244	1609	1418	1396	1292	1748	1483	1297.81	1105	1491	1.349	0.432	5.119	3.07548e-07	5.89614e-06	0.0100971	0.0070813	0.00948022	0.00948022	TRUE	0.0885787	No
ENSMUSG00000007050	Lsm2	224	250	203	222	170	257	271	205	202	259	292	257	223	250	229	258	171	256	278	195	210	207	260	266	233.5	231	236	1.02	0.028	0.233	0.815392	0.912785	0.0185108	0.012685	0.0166501	0.0166501	TRUE	0.185972	No
ENSMUSG00000007080	Pole	49	47	31	40	73	60	49	53	47	64	67	56	49	47	35	47	73	60	50	50	49	51	60	58	52.37	52	53	1.021	0.03	0.174	0.861901	0.935718	0.0143545	0.0363163	0.0233738	0.0233738	TRUE	0.34594	No
ENSMUSG00000007097	Atp1a2	20246	17664	14288	14292	21303	16805	14385	16387	15519	19222	16189	13630	20190	17667	16106	16625	21409	16722	14735	15551	16152	15344	14416	14097	16584.7	18120	15049	0.831	-0.268	-3.667	0.000245616	0.00204859	0.00840627	0.00594808	0.00763508	0.00763508	TRUE	0.0987071	No
ENSMUSG00000007107	Atp1a4	0	1	0	1	0	0	1	0	1	0	1	0	0	1	0	1	0	0	1	0	1	0	1	0	0.43	0	0	1.283	0.36	0.217	0.828002	NA	1e-08	3.74614	2.00287	2.00287	TRUE	0.162186	No
ENSMUSG00000007122	Casq1	110	90	109	109	158	84	99	109	297	264	118	84	110	90	123	127	159	84	101	103	309	211	105	87	134.03	116	153	1.326	0.407	1.192	0.233216	0.455131	0.159961	0.017756	0.106708	0.159961	TRUE	0.488878	No
ENSMUSG00000007207	Stx1a	114	119	117	93	75	96	119	116	86	96	140	126	114	119	132	108	75	96	122	110	90	77	125	130	108.07	107	109	1.014	0.02	0.125	0.90038	0.954273	0.0302121	0.0206166	0.0268936	0.0268936	TRUE	0.232989	No
ENSMUSG00000007209	Ceacam9	0	0	0	0	0	0	0	0	0	0	0	0	0	0	0	0	0	0	0	0	0	0	0	0	0	0	0	NA	NA	NA	NA	NA	NA	NA	NA	NA	NA	NA	NA
ENSMUSG00000007216	Zfp775	354	311	276	291	282	313	308	328	302	364	340	262	353	311	311	339	283	311	315	311	314	291	303	271	309.5	318	301	0.946	-0.08	-1.095	0.273609	0.50435	0.00132556	0.0110072	0.00446715	0.00446715	TRUE	0.0347959	No
ENSMUSG00000007279	Scube2	558	604	598	580	743	629	427	543	622	828	541	530	556	604	674	675	747	626	437	515	647	661	482	548	597.74	647	548	0.848	-0.237	-2.246	0.024728	0.0910165	0.0166205	0.00852118	0.0144204	0.0144204	TRUE	0.124164	No
ENSMUSG00000007338	Mrpl49	961	860	892	797	889	933	772	819	777	1040	921	814	958	860	1006	927	893	928	791	777	809	830	820	842	870.16	929	812	0.874	-0.194	-3.921	8.80281e-05	0.000850956	0.000779002	0.00768552	0.0023704	0.0023704	TRUE	0.0194332	No
ENSMUSG00000007379	Dennd2c	128	127	99	82	99	113	92	134	98	135	122	93	128	127	112	95	99	112	94	127	102	108	109	96	109.13	112	106	0.944	-0.083	-0.712	0.476455	0.691669	0.003946	0.0204723	0.0104116	0.0104116	TRUE	0.095798	No
ENSMUSG00000007411	Mark3	1150	1307	1137	1099	1255	1240	1224	1282	1195	1569	1351	1194	1147	1307	1282	1278	1261	1234	1254	1217	1244	1252	1203	1235	1242.83	1252	1234	0.986	-0.02	-0.471	0.637395	0.808919	0.000381347	0.00713569	0.00174831	0.00174831	TRUE	0.0208923	No
ENSMUSG00000007415	Gatad1	2133	2217	1928	1856	1963	2228	2045	2197	1847	2394	2311	2007	2127	2217	2173	2159	1973	2217	2095	2085	1922	1911	2058	2076	2084.46	2144	2024	0.944	-0.083	-1.906	0.0565885	0.171818	0.00119436	0.00661733	0.00227245	0.00227245	TRUE	0.0191672	No
ENSMUSG00000007440	Pcdha11	0	0	0	0	0	0	0	0	0	0	0	0	0	0	0	0	0	0	0	0	0	0	0	0	0	0	0	NA	NA	NA	NA	NA	NA	NA	NA	NA	NA	NA	NA
ENSMUSG00000007457	2310003L06Rik	0	0	0	0	0	0	0	0	0	0	0	0	0	0	0	0	0	0	0	0	0	0	0	0	0	0	0	NA	NA	NA	NA	NA	NA	NA	NA	NA	NA	NA	NA
ENSMUSG00000007458	M6pr	1511	1637	1383	1353	1586	1619	1650	1814	1559	2109	1953	1593	1507	1637	1559	1574	1594	1611	1690	1721	1623	1684	1739	1648	1632.2	1580	1684	1.066	0.092	2.498	0.0124751	0.0536485	0.000149594	0.00682943	0.00134337	0.00134337	TRUE	0.00656704	No
ENSMUSG00000007476	Lrrc8a	27	40	43	33	30	45	38	21	25	37	31	44	27	40	48	38	30	45	39	20	26	30	28	46	34.69	38	32	0.818	-0.289	-1.295	0.195472	0.407687	0.037017	0.0518507	0.0429853	0.0429853	TRUE	0.280024	No
ENSMUSG00000007480	Mc5r	0	0	0	0	0	0	0	0	0	0	1	0	0	0	0	0	0	0	0	0	0	0	1	0	0.07	0	0	1.27	0.345	0.111	0.911809	NA	1e-08	21.5071	12	12	TRUE	0.227739	No
ENSMUSG00000007564	Ppp2r1a	3182	3075	2833	2917	3329	3284	2777	3168	3012	3799	3106	2908	3173	3076	3194	3393	3346	3268	2845	3006	3135	3033	2766	3008	3103.41	3242	2966	0.915	-0.128	-3.082	0.0020596	0.0125212	0.00130615	0.00636601	0.00218036	0.00218036	TRUE	0.0136062	No
ENSMUSG00000007570	Fance	263	253	269	224	233	243	259	263	212	328	308	223	262	253	303	261	234	242	265	250	221	262	274	231	254.78	259	250	0.969	-0.045	-0.537	0.591178	0.778803	0.00360154	0.0121144	0.0064026	0.0064026	TRUE	0.0764147	No
ENSMUSG00000007589	Tinf2	320	363	322	314	334	320	299	307	311	405	323	303	319	363	363	365	336	318	306	291	324	323	288	313	325.84	344	308	0.895	-0.16	-2.323	0.0201711	0.0782256	1e-08	0.0107486	0.00377595	0.00377595	TRUE	0.015561	No
ENSMUSG00000007591	Tssk4	9	3	5	2	13	9	4	12	5	12	5	4	9	3	6	2	13	9	4	11	5	10	4	4	6.73	7	6	0.927	-0.109	-0.227	0.820631	0.915636	0.146533	0.242767	0.186877	0.186877	TRUE	0.206661	No
ENSMUSG00000007594	Hapln4	0	1	1	1	0	3	0	2	1	1	1	0	0	1	1	1	0	3	0	2	1	1	1	0	0.91	1	1	0.749	-0.417	-0.357	0.720825	NA	1e-08	1.76187	0.857215	0.857215	TRUE	0.433012	No
ENSMUSG00000007603	Dus3l	520	525	482	528	564	525	471	526	504	595	576	457	519	525	543	614	567	522	482	499	525	475	513	473	521.43	548	494	0.902	-0.148	-2.47	0.0135179	0.0572399	0.00110255	0.00891184	0.00327081	0.00327081	TRUE	0.0395693	No
ENSMUSG00000007610	Gtpbp3	475	466	379	432	448	481	430	438	476	531	499	475	474	466	427	503	450	479	440	416	495	424	444	491	459.12	466	452	0.967	-0.048	-0.724	0.46887	0.685698	0.00200563	0.00932713	0.00409022	0.00409022	TRUE	0.0261278	No
ENSMUSG00000007613	Tgfbr1	614	649	615	535	691	684	804	765	758	1011	955	800	612	649	693	622	694	681	824	726	789	807	850	827	731.29	658	804	1.22	0.287	5.095	3.47895e-07	6.55954e-06	0.00163597	0.00803373	0.00319694	0.00319694	TRUE	0.0274585	No
ENSMUSG00000007617	Homer1	1159	1527	1231	1241	1515	1291	1258	1482	1089	1815	1173	1051	1156	1527	1388	1444	1523	1285	1289	1406	1133	1449	1045	1087	1310.87	1387	1235	0.891	-0.167	-1.742	0.0814772	0.222576	0.0141562	0.00706906	0.0124835	0.0124835	TRUE	0.0895159	No
ENSMUSG00000007646	Rad51c	22	27	34	18	35	33	38	36	28	50	42	33	22	27	38	21	35	33	39	34	29	40	37	34	32.49	29	36	1.216	0.282	1.42	0.155672	0.349781	1e-08	0.054959	0.0256749	0.0256749	TRUE	0.126378	No
ENSMUSG00000007653	Gabrb2	4	7	6	3	5	5	2	5	3	5	7	2	4	7	7	3	5	5	2	5	3	4	6	2	4.45	5	4	0.721	-0.472	-0.941	0.346681	0.579396	1e-08	0.364048	0.136004	0.136004	TRUE	0.199239	No
ENSMUSG00000007655	Cav1	8839	8314	7476	6372	7786	8710	8164	8630	6959	9296	10836	7440	8814	8316	8427	7412	7825	8667	8363	8190	7243	7421	9649	7695	8168.5	8244	8094	0.982	-0.027	-0.372	0.710205	0.85463	0.00711987	0.00604721	0.00723391	0.00723391	TRUE	0.110712	No
ENSMUSG00000007656	Arpp19	2687	2376	2429	2246	2643	2634	2295	2472	2340	3002	2733	2257	2680	2376	2738	2613	2656	2621	2351	2346	2435	2396	2434	2334	2498.39	2614	2383	0.912	-0.133	-3.367	0.000760298	0.00542454	0.000840564	0.00649051	0.00185681	0.00185681	TRUE	0.0247376	No
ENSMUSG00000007659	Bcl2l1	845	948	1294	1198	785	647	1197	875	631	1521	904	930	843	948	1459	1394	789	644	1226	830	657	1214	805	962	980.84	1013	949	0.938	-0.093	-0.396	0.692086	0.843315	0.0786219	0.0074786	0.0535638	0.0786219	TRUE	0.138818	No
ENSMUSG00000007670	Khsrp	861	839	745	725	759	797	801	898	830	1026	946	753	859	839	840	843	763	793	820	852	864	819	842	779	826.13	823	829	1.009	0.012	0.252	0.800836	0.906326	0.000423281	0.00778324	0.00219353	0.00219353	TRUE	0.0156646	No
ENSMUSG00000007682	Dio2	17	24	15	21	47	44	36	54	69	65	135	53	17	24	17	24	47	44	37	51	72	52	120	55	46.68	29	64	2.228	1.156	3.679	0.000234541	0.00197581	0.161509	0.0400321	0.116846	0.116846	TRUE	0.637743	No
ENSMUSG00000007721	Ccdc124	1390	1313	1237	1189	1115	1456	1220	1342	1308	1542	1442	1224	1386	1313	1394	1383	1121	1449	1250	1274	1361	1231	1284	1266	1309.32	1341	1278	0.953	-0.07	-1.15	0.250339	0.477475	0.00386727	0.00707049	0.00457398	0.00457398	TRUE	0.0801104	No
ENSMUSG00000007739	Cct4	3774	3433	3201	3096	3195	3390	3732	3449	3089	4309	3675	3527	3764	3434	3608	3601	3211	3373	3823	3273	3215	3440	3273	3648	3471.86	3498	3445	0.985	-0.022	-0.396	0.692298	0.843428	0.00348346	0.00631145	0.00425001	0.00425001	TRUE	0.0356298	No
ENSMUSG00000007777	0610009B22Rik	601	597	628	609	661	653	526	657	579	716	653	541	599	597	708	708	664	650	539	623	603	572	581	560	617.03	654	580	0.887	-0.174	-2.762	0.00573908	0.0289424	0.00254872	0.00843774	0.00406944	0.00406944	TRUE	0.0220966	No
ENSMUSG00000007783	Cpt1c	82	115	59	69	90	101	83	107	95	106	135	104	82	115	67	80	90	101	85	102	99	85	120	108	94.36	89	100	1.115	0.157	1.098	0.272221	0.502855	0.0163755	0.0227607	0.0187145	0.0187145	TRUE	0.198227	No
ENSMUSG00000007805	Twist2	18	47	30	28	23	15	39	17	18	36	39	21	18	47	34	33	23	15	40	16	19	29	35	22	27.45	28	27	0.948	-0.076	-0.252	0.801077	0.906326	0.115208	0.0639795	0.096345	0.096345	TRUE	0.293805	No
ENSMUSG00000007812	Zfp655	721	734	707	700	810	752	711	767	740	1033	791	779	719	734	797	814	814	748	728	728	770	825	704	806	765.65	771	760	0.987	-0.019	-0.331	0.740444	0.873466	0.00229669	0.00793581	0.00362552	0.00362552	TRUE	0.0221566	No
ENSMUSG00000007815	Rhoa	6388	6515	5705	5537	6062	6508	6652	6981	6146	8298	7650	6373	6370	6516	6431	6441	6092	6476	6814	6625	6397	6624	6812	6592	6515.82	6388	6644	1.04	0.057	1.973	0.0484486	0.154312	0.000377684	0.00609675	0.00104296	0.00104296	TRUE	0.00643762	No
ENSMUSG00000007817	Zmiz1	1417	1461	1293	1190	1273	1410	1608	1547	1443	1779	1678	1523	1413	1461	1458	1384	1279	1403	1647	1468	1502	1420	1494	1575	1458.77	1400	1518	1.084	0.116	2.325	0.0200876	0.0780322	0.00172713	0.00694565	0.00290252	0.00290252	TRUE	0.0220217	No
ENSMUSG00000007827	Ankrd26	155	150	152	139	198	176	150	143	153	218	181	186	155	150	171	162	199	175	154	136	159	174	161	192	165.66	169	163	0.965	-0.052	-0.499	0.617619	0.798218	0.0063329	0.0154834	0.00950522	0.00950522	TRUE	0.0862688	No
ENSMUSG00000007833	Aldh16a1	311	278	279	273	305	262	333	389	269	393	385	287	310	278	315	318	307	261	341	369	280	314	343	297	310.93	298	324	1.089	0.123	1.47	0.141692	0.328004	0.0051253	0.0109835	0.00691079	0.00691079	TRUE	0.0539567	No
ENSMUSG00000007836	Hnrnpa0	2560	2228	2123	2060	2349	2331	2229	2266	2154	2733	2634	2286	2553	2228	2393	2396	2361	2320	2283	2150	2242	2182	2346	2364	2318.18	2375	2261	0.952	-0.071	-1.662	0.0964787	0.251074	0.00122395	0.00654016	0.00220961	0.00220961	TRUE	0.0168352	No
ENSMUSG00000007837	Prrg2	215	255	204	158	144	213	212	246	169	261	230	213	214	255	230	184	145	212	217	233	176	208	205	220	208.32	207	210	1.016	0.023	0.191	0.84815	0.9296	0.017729	0.013511	0.0163442	0.0163442	TRUE	0.243688	No
ENSMUSG00000007850	Hnrnph1	4702	5377	4119	4308	4868	4550	4568	4947	4058	5527	4810	4388	4689	5378	4643	5011	4892	4528	4679	4695	4223	4412	4283	4538	4664.36	4857	4472	0.921	-0.119	-2.392	0.0167476	0.0678947	0.00276215	0.00619395	0.00336556	0.00336556	TRUE	0.0344888	No
ENSMUSG00000007867	Ift43	517	445	443	428	451	490	438	498	463	563	579	466	516	445	499	498	453	488	449	473	482	449	516	482	479.07	483	475	0.984	-0.024	-0.388	0.698306	0.847134	0.00111616	0.00918239	0.00335243	0.00335243	TRUE	0.0217208	No
ENSMUSG00000007872	Id3	1799	1540	1695	1324	1174	1351	1797	1602	1331	1812	2150	1629	1794	1540	1911	1540	1180	1344	1841	1520	1385	1446	1915	1685	1591.79	1552	1632	1.052	0.073	0.634	0.52638	0.731978	0.0217053	0.00685424	0.0185699	0.0185699	TRUE	0.164376	No
ENSMUSG00000007877	Tcap	25679	27023	21098	18180	19446	21444	20738	24622	14323	22670	20092	15722	25608	27028	23783	21148	19543	21339	21242	23366	14907	18097	17892	16261	20851.1	23075	18628	0.807	-0.309	-2.841	0.00450343	0.0237798	0.0220641	0.0059284	0.0169935	0.0169935	TRUE	0.193893	No
ENSMUSG00000007880	Arid1a	1274	1279	1034	974	1394	1280	1234	1362	1280	1660	1438	1348	1270	1279	1166	1133	1401	1274	1264	1293	1332	1325	1281	1394	1284.3	1254	1315	1.048	0.067	1.225	0.220411	0.440075	0.00258364	0.00709424	0.00356321	0.00356321	TRUE	0.0403662	No
ENSMUSG00000007888	Crlf1	6	10	8	10	4	22	36	22	28	33	128	26	6	10	9	12	4	22	37	21	29	26	114	27	26.39	10	42	4.068	2.024	4.404	1.06198e-05	0.000134018	0.344716	0.0663163	0.243089	0.243089	TRUE	4.12507	No
ENSMUSG00000007891	Ctsd	4183	4089	3715	3372	4831	4401	4291	5032	4364	5479	5509	3828	4171	4090	4188	3923	4855	4379	4395	4775	4542	4374	4906	3959	4379.77	4268	4492	1.053	0.074	1.167	0.243242	0.468247	0.00538329	0.00621618	0.00554411	0.00554411	TRUE	0.0565473	No
ENSMUSG00000007892	Rplp1	16068	13473	14399	13883	10908	14710	17382	16024	14775	18662	20193	16524	16023	13475	16231	16150	10962	14638	17805	15207	15378	14897	17982	17091	15486.5	14580	16393	1.124	0.169	1.823	0.068349	0.197049	0.0136784	0.00595491	0.0123447	0.0123447	TRUE	0.184412	No
ENSMUSG00000007907	Cabs1	0	0	0	0	0	0	0	0	0	0	0	0	0	0	0	0	0	0	0	0	0	0	0	0	0	0	0	NA	NA	NA	NA	NA	NA	NA	NA	NA	NA	NA	NA
ENSMUSG00000007908	Hmgcll1	3	3	1	2	2	2	8	3	12	7	3	4	3	3	1	2	2	2	8	3	12	6	3	4	4.11	2	6	2.628	1.394	2.298	0.0215563	0.0820239	1e-08	0.393644	0.218076	0.218076	TRUE	0.260333	No
ENSMUSG00000007944	Ttc9b	8	13	20	7	16	12	13	16	13	24	12	12	8	13	23	8	16	12	13	15	14	19	11	12	13.66	13	14	1.066	0.092	0.295	0.76824	0.888526	0.0237573	0.122618	0.0680834	0.0680834	TRUE	0.404107	No
ENSMUSG00000007946	Phox2a	19	17	14	12	10	5	7	10	15	19	15	2	19	17	16	14	10	5	7	9	16	15	13	2	11.97	14	10	0.787	-0.346	-0.858	0.39069	0.620492	0.157865	0.139203	0.14969	0.14969	TRUE	0.385874	No
ENSMUSG00000007950	Abhd8	497	508	511	472	470	544	521	550	532	686	542	529	496	508	576	549	472	541	534	522	554	548	483	547	527.43	524	531	1.015	0.021	0.334	0.738278	0.872001	0.00200785	0.00887702	0.00387338	0.00387338	TRUE	0.0280106	No
ENSMUSG00000007987	Ift22	255	237	225	204	228	234	254	253	188	294	274	236	254	237	254	237	229	233	260	240	196	235	244	244	238.58	241	236	0.983	-0.025	-0.308	0.757846	0.882485	0.000714442	0.0125396	0.00500324	0.00500324	TRUE	0.0763448	No
ENSMUSG00000007989	Fzd3	101	75	63	103	116	75	103	125	114	140	103	91	101	75	71	120	117	75	106	119	119	112	92	94	99.85	93	107	1.149	0.201	1.336	0.181659	0.387376	0.0227045	0.0218321	0.0224214	0.0224214	TRUE	0.123064	No
ENSMUSG00000008028	1700008O03Rik	5	5	3	5	5	4	6	12	5	13	10	10	5	5	3	6	5	4	6	11	5	10	9	10	6.71	5	8	1.871	0.904	2.155	0.0311796	0.109111	1e-08	0.243541	0.0884276	0.0884276	TRUE	0.117552	No
ENSMUSG00000008035	Mid1ip1	1968	2254	1872	1532	1645	2723	1896	2090	1402	1960	2134	1375	1963	2254	2110	1782	1653	2710	1942	1983	1459	1565	1900	1422	1895.32	2079	1712	0.824	-0.28	-2.319	0.0203704	0.078672	0.0271676	0.00669372	0.0204851	0.0204851	TRUE	0.273365	No
ENSMUSG00000008036	Ap2s1	965	947	943	826	873	1034	995	1017	928	1208	1208	965	962	947	1063	961	877	1029	1019	965	966	964	1076	998	985.66	973	998	1.026	0.037	0.667	0.504508	0.714489	0.00200921	0.00747065	0.0033653	0.0033653	TRUE	0.0286191	No
ENSMUSG00000008090	Fgfrl1	333	296	323	265	360	315	328	356	353	453	398	304	332	296	364	308	362	313	336	338	367	362	354	314	337.28	329	345	1.05	0.07	0.952	0.340983	0.57347	0.00215567	0.0105825	0.00480628	0.00480628	TRUE	0.0297594	No
ENSMUSG00000008129	4930432K21Rik	7	5	9	10	9	6	9	14	6	13	13	12	7	5	10	12	9	6	9	13	6	10	12	12	9.32	8	10	1.312	0.392	1.103	0.269881	0.500118	1e-08	0.176973	0.0715347	0.0715347	TRUE	0.134443	No
ENSMUSG00000008136	Fhl2	44767	47032	45815	48443	50969	51176	33452	40863	39588	52961	33477	37069	44642	47041	51645	56352	51223	50924	34266	38779	41203	42277	29811	38340	43875.2	50304	37446	0.744	-0.426	-5.091	3.56366e-07	6.70346e-06	0.0109578	0.00588824	0.0100634	0.0100634	TRUE	0.12467	No
ENSMUSG00000008140	Emc10	1467	1470	1380	1208	1305	1690	1330	1348	1418	1684	1723	1228	1463	1470	1556	1405	1311	1682	1362	1279	1476	1344	1534	1270	1429.45	1481	1378	0.93	-0.104	-1.516	0.129512	0.308886	0.00583187	0.00696808	0.00614754	0.00614754	TRUE	0.0544015	No
ENSMUSG00000008153	Clstn3	1	4	0	2	2	1	3	4	3	4	0	3	1	4	0	2	2	1	3	4	3	3	0	3	2.22	2	3	1.558	0.64	0.832	0.405496	0.633492	1e-08	0.725199	0.374221	0.374221	TRUE	0.346023	No
ENSMUSG00000008167	Fbxw9	84	75	87	65	72	79	76	113	73	131	118	98	84	75	98	76	72	79	78	107	76	105	105	101	87.96	81	95	1.189	0.25	1.889	0.0588636	0.177145	0.00708721	0.0239917	0.0137355	0.0137355	TRUE	0.100992	No
ENSMUSG00000008193	Spib	11	8	8	6	8	5	13	16	17	14	12	17	11	8	9	7	8	5	13	15	18	11	11	18	11.14	8	14	1.77	0.823	2.496	0.0125509	0.053883	1e-08	0.149142	0.0579383	0.0579383	TRUE	0.109398	No
ENSMUSG00000008200	Fnbp4	533	606	442	454	524	581	513	596	502	660	574	586	532	606	498	528	527	578	525	566	522	527	511	606	543.87	545	543	0.995	-0.007	-0.105	0.916706	0.961125	0.00285094	0.00878561	0.0044291	0.0044291	TRUE	0.0379228	No
ENSMUSG00000008206	Cers4	921	750	712	864	961	756	720	1010	1017	1261	908	865	918	750	803	1005	966	752	738	958	1058	1007	809	895	888.22	866	911	1.052	0.074	0.722	0.470153	0.686622	0.0152918	0.00764823	0.0138474	0.0138474	TRUE	0.104919	No
ENSMUSG00000008226	Scrn3	1001	1078	862	933	1210	1169	931	1161	952	1356	1045	893	998	1078	972	1085	1216	1163	954	1102	991	1082	931	924	1041.3	1085	997	0.919	-0.122	-1.742	0.0815497	0.222683	0.00557174	0.00738415	0.00612933	0.00612933	TRUE	0.0425372	No
ENSMUSG00000008301	Phax	453	467	395	410	462	475	493	457	448	609	576	510	452	467	445	477	464	473	505	434	466	486	513	527	475.79	463	488	1.055	0.077	1.272	0.203479	0.418555	0.000867915	0.00920536	0.00322385	0.00322385	TRUE	0.036088	No
ENSMUSG00000008305	Tle1	298	338	335	288	304	302	388	320	294	422	366	306	297	338	378	335	306	301	397	304	306	337	326	316	328.36	326	331	1.018	0.025	0.293	0.769307	0.889146	0.00616924	0.0107111	0.0076818	0.0076818	TRUE	0.109005	No
ENSMUSG00000008307	1700109H08Rik	101	82	70	72	86	75	66	73	59	73	88	77	101	82	79	84	86	75	68	69	61	58	78	80	76.75	84	69	0.816	-0.293	-2.226	0.0259861	0.0947312	1e-08	0.0266404	0.0117907	0.0117907	TRUE	0.0886204	No
ENSMUSG00000008318	Relt	86	84	68	63	119	100	87	80	93	156	116	121	86	84	77	73	120	100	89	76	97	125	103	125	96.14	90	102	1.14	0.189	1.214	0.224757	0.445142	0.0255707	0.0224489	0.0244802	0.0244802	TRUE	0.221996	No
ENSMUSG00000008333	Snrpb2	660	591	571	594	601	653	586	605	587	756	692	648	658	591	644	691	604	650	600	574	611	603	616	670	626.08	640	612	0.958	-0.062	-1.082	0.279068	0.510178	0.00128013	0.00840037	0.00313737	0.00313737	TRUE	0.0248237	No
ENSMUSG00000008348	Ubc	1576	1313	1461	1467	1302	1799	1257	1186	1287	1462	1282	1506	1572	1313	1647	1707	1308	1790	1288	1126	1339	1167	1142	1558	1412.99	1556	1270	0.816	-0.294	-2.957	0.00310154	0.0175294	0.016081	0.00698109	0.0135026	0.0135026	TRUE	0.150807	No
ENSMUSG00000008373	Prpf31	513	543	439	439	558	560	450	488	555	608	633	484	512	543	495	511	561	557	461	463	578	485	564	501	519.13	530	509	0.959	-0.06	-0.834	0.404112	0.632536	0.00397268	0.0089254	0.00551449	0.00551449	TRUE	0.0511926	No
ENSMUSG00000008384	Sertad1	189	203	194	164	165	239	234	232	220	248	277	224	188	203	219	191	166	238	240	220	229	198	247	232	214.15	201	228	1.132	0.179	1.869	0.0616717	0.183694	0.0061327	0.0133026	0.0084937	0.0084937	TRUE	0.0934721	No
ENSMUSG00000008393	Carhsp1	1079	1063	961	831	922	1192	1352	1261	1030	1532	1675	1209	1076	1063	1083	967	927	1186	1385	1197	1072	1223	1492	1250	1160.04	1050	1270	1.209	0.274	3.286	0.00101728	0.00695397	0.00961317	0.00722731	0.00913064	0.00913064	TRUE	0.0904172	No
ENSMUSG00000008398	Elk3	1744	1585	1398	1232	1395	1635	1561	1628	1574	1664	2074	1457	1739	1585	1576	1433	1402	1627	1599	1545	1638	1328	1847	1507	1568.89	1560	1577	1.011	0.015	0.194	0.846104	0.928508	0.00852262	0.00686888	0.0081164	0.0081164	TRUE	0.0871441	No
ENSMUSG00000008429	Herpud2	993	1037	885	872	1019	949	960	1056	1010	1361	1152	995	990	1037	998	1014	1024	944	983	1002	1051	1086	1026	1029	1015.49	1001	1030	1.029	0.041	0.94	0.34707	0.579622	1e-08	0.00742309	0.00180235	0.00180235	TRUE	0.00968161	No
ENSMUSG00000008435	Rdh13	718	822	678	666	826	745	706	758	652	891	684	600	716	822	764	775	830	741	723	719	679	711	609	621	725.89	775	677	0.874	-0.194	-3.076	0.00209978	0.0127075	0.0031898	0.00804996	0.00437932	0.00437932	TRUE	0.0299867	No
ENSMUSG00000008438	Adam21	3	6	1	2	1	4	1	0	3	3	1	3	3	6	1	2	1	4	1	0	3	2	1	3	2.33	3	2	0.595	-0.75	-0.997	0.31871	0.551261	1e-08	0.690477	0.36411	0.36411	TRUE	0.275089	No
ENSMUSG00000008450	Nutf2	826	800	794	768	810	805	748	749	712	921	830	733	824	800	895	893	814	801	766	711	741	735	739	758	789.82	838	742	0.886	-0.175	-3.549	0.000386855	0.00303952	0.000406562	0.00787203	0.00222839	0.00222839	TRUE	0.0134488	No
ENSMUSG00000008461	Fut1	0	0	0	0	0	0	1	5	2	3	2	0	0	0	0	0	0	0	1	5	2	2	2	0	1	0	2	10.495	3.392	2.633	0.00845998	NA	0.417327	1.59788	1.15503	1.15503	TRUE	0.147769	No
ENSMUSG00000008475	Arpc5	1720	1580	1510	1291	1415	1823	2001	1987	1777	2250	2524	1976	1715	1580	1702	1502	1422	1814	2050	1886	1849	1796	2248	2044	1800.65	1622	1979	1.219	0.286	3.941	8.10228e-05	0.00079137	0.00701836	0.00673798	0.0070269	0.0070269	TRUE	0.0551814	No
ENSMUSG00000008482	Rnf151	1	0	0	1	0	1	0	0	0	0	1	1	1	0	0	1	0	1	0	0	0	0	1	1	0.42	0	0	0.653	-0.615	-0.371	0.710477	NA	1e-08	3.77462	1.98614	1.98614	TRUE	0.152684	No
ENSMUSG00000008489	Elavl2	10	4	5	2	6	6	3	9	5	7	4	3	10	4	6	2	6	6	3	9	5	6	4	3	5.25	6	5	0.854	-0.227	-0.471	0.637753	0.808919	1e-08	0.309736	0.145699	0.145699	TRUE	0.324459	No
ENSMUSG00000008496	Pou2f2	52	55	53	30	60	99	85	97	82	98	163	113	52	55	60	35	60	99	87	92	85	78	145	117	80.42	60	101	1.674	0.743	3.447	0.000565899	0.00419479	0.069303	0.0256922	0.0535357	0.0535357	TRUE	0.699409	No
ENSMUSG00000008540	Mgst1	981	1152	925	959	1055	1354	1080	1132	891	1112	1181	872	978	1152	1043	1116	1060	1347	1106	1074	927	888	1052	902	1053.79	1116	992	0.888	-0.171	-2.019	0.0434522	0.142066	0.0101997	0.00736599	0.00939405	0.00939405	TRUE	0.126635	No
ENSMUSG00000008575	Nfib	2905	3054	2426	2584	3337	2869	2498	3114	2819	3835	3051	2682	2897	3055	2735	3006	3354	2855	2559	2955	2934	3061	2717	2774	2908.39	2984	2833	0.95	-0.074	-1.253	0.210063	0.426881	0.00426434	0.00640048	0.00472584	0.00472584	TRUE	0.0459045	No
ENSMUSG00000008590	Htr3b	0	0	0	0	0	0	0	0	0	0	0	0	0	0	0	0	0	0	0	0	0	0	0	0	0	0	0	NA	NA	NA	NA	NA	NA	NA	NA	NA	NA	NA	NA
ENSMUSG00000008601	Rab25	2	2	2	0	1	1	0	5	2	2	0	1	2	2	2	0	1	1	0	5	2	2	0	1	1.48	1	2	1.14	0.189	0.198	0.843325	0.926917	0.220712	1.08717	0.6407	0.6407	TRUE	0.665043	No
ENSMUSG00000008604	Ubqln4	1779	1811	1587	1492	1822	1800	1545	1711	1553	2003	1692	1532	1774	1811	1789	1736	1831	1791	1583	1624	1616	1599	1507	1585	1687.08	1789	1586	0.886	-0.175	-5.019	5.19382e-07	9.30987e-06	1e-08	0.00679763	0.00115169	0.00115169	TRUE	0.00748339	No
ENSMUSG00000008658	Rbfox1	874	763	781	835	1007	644	566	762	538	751	452	577	872	763	880	971	1012	641	580	723	560	599	403	597	716.74	856	577	0.674	-0.57	-4.415	1.0121e-05	0.000128535	0.029379	0.008078	0.0225898	0.0225898	TRUE	0.265601	No
ENSMUSG00000008668	Rps18	8650	7936	7273	7288	6307	7944	9201	8664	7937	9955	10333	8477	8626	7937	8199	8478	6338	7905	9425	8222	8261	7947	9201	8768	8275.55	7914	8637	1.091	0.126	1.718	0.0857714	0.230759	0.00760707	0.00604468	0.00765495	0.00765495	TRUE	0.118596	No
ENSMUSG00000008682	Rpl10	11108	10439	9490	9379	7868	10281	11676	11254	9855	12695	13305	11784	11077	10441	10698	10910	7907	10230	11960	10680	10257	10134	11848	12188	10694.2	10210	11178	1.095	0.131	1.596	0.110487	0.277242	0.00986067	0.00600108	0.00955346	0.00955346	TRUE	0.152366	No
ENSMUSG00000008683	Rps15a	6926	5824	5864	6075	5457	6478	6923	6437	5980	7774	7446	6754	6907	5825	6610	7067	5484	6446	7091	6109	6224	6206	6631	6986	6465.42	6390	6541	1.024	0.034	0.492	0.622636	0.801298	0.0061378	0.00609866	0.00662583	0.00662583	TRUE	0.0600606	No
ENSMUSG00000008690	Ncaph2	1618	1654	1510	1516	1518	1751	1673	1570	1489	1923	1783	1466	1614	1654	1702	1764	1526	1742	1714	1490	1550	1535	1588	1516	1616.15	1667	1566	0.939	-0.09	-1.807	0.0707996	0.202037	0.00196617	0.00683913	0.00299088	0.00299088	TRUE	0.0261367	No
ENSMUSG00000008730	Hipk1	2295	2770	2587	2372	2378	2123	2834	2721	2063	3401	2555	2361	2289	2771	2916	2759	2390	2113	2903	2582	2147	2715	2275	2442	2525.11	2540	2511	0.989	-0.016	-0.174	0.861628	0.93565	0.0125302	0.00648375	0.0119007	0.0119007	TRUE	0.0840182	No
ENSMUSG00000008734	Gprc5b	584	596	489	430	519	534	617	599	546	753	925	600	582	596	551	500	522	531	632	568	568	601	824	621	591.41	547	636	1.162	0.217	2.36	0.0182633	0.0725495	0.0115657	0.00854975	0.010429	0.010429	TRUE	0.2556	No
ENSMUSG00000008763	Man1a2	839	857	724	730	908	831	866	913	870	1162	1020	827	837	857	816	849	913	827	887	866	905	928	908	855	870.73	850	892	1.05	0.07	1.523	0.127785	0.30609	1e-08	0.00768431	0.00189563	0.00189563	TRUE	0.0161119	No
ENSMUSG00000008789	Ceacam5	0	0	0	0	0	0	0	0	0	1	0	0	0	0	0	0	0	0	0	0	0	1	0	0	0.07	0	0	1.27	0.345	0.111	0.911809	NA	1e-08	23.9914	12	12	TRUE	0.186466	No
ENSMUSG00000008813	Tppp2	1	0	0	0	0	0	1	0	0	2	0	0	1	0	0	0	0	0	1	0	0	2	0	0	0.3	0	0	1.698	0.764	0.345	0.72995	NA	1e-08	5.29783	5.09034	5.09034	TRUE	0.317856	No
ENSMUSG00000008822	Acyp1	361	297	361	349	391	403	356	404	304	429	437	421	360	297	407	406	393	401	365	383	316	342	389	435	374.62	377	372	0.986	-0.02	-0.213	0.831349	0.920886	0.0103763	0.010111	0.0102964	0.0102964	TRUE	0.128323	No
ENSMUSG00000008843	Cldn13	0	0	0	2	0	0	0	0	0	0	0	0	0	0	0	2	0	0	0	0	0	0	0	0	0.19	0	0	0.467	-1.097	-0.352	0.724723	NA	12	8.23553	12	12	TRUE	1.03563	No
ENSMUSG00000008845	Cd163	1039	1430	1073	775	706	1219	2067	1467	836	1800	1930	1412	1036	1430	1210	902	710	1213	2117	1392	870	1437	1719	1460	1291.29	1084	1499	1.384	0.469	2.202	0.0276494	0.0994345	0.0644993	0.00708751	0.0463718	0.0644993	TRUE	0.17145	No
ENSMUSG00000008855	Hdac5	2296	2283	2129	2129	2362	2350	1855	2264	2133	2480	2131	2048	2290	2283	2400	2477	2374	2338	1900	2149	2220	1980	1898	2118	2202.16	2360	2044	0.866	-0.208	-4.221	2.42972e-05	0.000279485	0.00217287	0.00657642	0.00303534	0.00303534	TRUE	0.0217768	No
ENSMUSG00000008859	Rala	1386	1481	1251	1237	1423	1395	1328	1677	1425	1704	1663	1386	1382	1481	1410	1439	1430	1388	1360	1591	1483	1360	1481	1434	1436.7	1422	1452	1.021	0.03	0.624	0.53257	0.736772	0.00153199	0.00696245	0.00257236	0.00257236	TRUE	0.0275629	No
ENSMUSG00000008874	Clec3a	0	0	0	0	0	0	0	0	0	0	0	0	0	0	0	0	0	0	0	0	0	0	0	0	0	0	0	NA	NA	NA	NA	NA	NA	NA	NA	NA	NA	NA	NA
ENSMUSG00000008892	Vdac3	6589	7654	7142	6169	8556	6951	6459	7659	6795	9542	6980	6779	6571	7655	8051	7176	8599	6917	6616	7268	7072	7617	6216	7011	7230.77	7495	6967	0.93	-0.105	-1.484	0.137755	0.321871	0.00739626	0.00607254	0.00712027	0.00712027	TRUE	0.064941	No
ENSMUSG00000008932	Slc1a7	11	10	4	3	2	2	7	16	5	13	8	10	11	10	5	3	2	2	7	15	5	10	7	10	7.36	6	9	1.675	0.744	1.561	0.118629	0.290514	0.14883	0.222511	0.181469	0.181469	TRUE	0.276909	No
ENSMUSG00000008958	Vps72	618	615	581	585	536	607	529	593	496	694	712	617	616	615	655	681	539	604	542	563	516	554	634	638	596.38	618	574	0.93	-0.104	-1.427	0.153468	0.346337	0.00488722	0.00852728	0.00604187	0.00604187	TRUE	0.0478363	No
ENSMUSG00000008976	Gabpa	1766	1630	1538	1507	1880	1722	1564	1679	1487	2049	1644	1659	1761	1630	1734	1753	1889	1714	1602	1593	1548	1636	1464	1716	1669.97	1747	1593	0.912	-0.133	-2.696	0.00700775	0.0340258	0.00184755	0.00680732	0.002914	0.002914	TRUE	0.0198784	No
ENSMUSG00000008999	Bmp7	50	34	34	29	42	33	33	47	34	42	25	27	50	34	38	34	42	33	34	45	35	34	22	28	35.71	38	33	0.853	-0.23	-1.154	0.248702	0.475373	0.0133855	0.0505367	0.0290783	0.0290783	TRUE	0.221927	No
ENSMUSG00000009013	Dynll1	1305	1271	1359	1143	1000	1321	1650	1292	1149	1776	1778	1614	1301	1271	1532	1330	1005	1315	1690	1226	1196	1418	1583	1669	1378.01	1292	1464	1.133	0.18	1.673	0.0943914	0.247049	0.0187688	0.00700975	0.015956	0.015956	TRUE	0.145639	No
ENSMUSG00000009030	Pdcl	654	646	594	548	691	588	643	709	654	741	674	588	652	646	670	637	694	585	659	673	681	592	600	608	641.41	647	636	0.98	-0.029	-0.474	0.635256	0.807927	0.00212035	0.00833945	0.00367547	0.00367547	TRUE	0.027321	No
ENSMUSG00000009035	Tmem184b	1179	1291	1228	994	1030	1283	1300	1229	1171	1432	1617	1259	1176	1291	1384	1156	1035	1277	1332	1166	1219	1143	1440	1302	1243.44	1220	1267	1.039	0.055	0.7	0.484158	0.698223	0.00773467	0.00713506	0.00797545	0.00797545	TRUE	0.0677137	No
ENSMUSG00000009047	Gm5965	0	0	0	0	0	0	0	0	0	0	0	0	0	0	0	0	0	0	0	0	0	0	0	0	0	0	0	NA	NA	NA	NA	NA	NA	NA	NA	NA	NA	NA	NA
ENSMUSG00000009070	Rsph14	2	3	1	2	9	5	5	3	3	3	5	3	2	3	1	2	9	5	5	3	3	2	4	3	3.63	4	3	0.921	-0.119	-0.203	0.839444	0.925008	0.0582604	0.445904	0.225732	0.225732	TRUE	0.760946	No
ENSMUSG00000009073	Nf2	3063	3403	2844	2865	3364	3356	2930	3106	2858	3873	3400	2747	3054	3404	3206	3333	3381	3340	3001	2948	2975	3092	3028	2841	3133.42	3286	2981	0.907	-0.14	-3.709	0.000207671	0.00178041	0.00082981	0.00636108	0.00174514	0.00174514	TRUE	0.0149604	No
ENSMUSG00000009075	Cabp7	33	26	9	16	17	28	18	23	22	26	28	22	33	26	10	19	17	28	18	22	23	21	25	23	22.02	22	22	0.985	-0.021	-0.082	0.934378	0.970329	0.0278339	0.0783162	0.0506379	0.0506379	TRUE	0.186966	No
ENSMUSG00000009076	Zmat5	392	377	397	360	412	463	369	374	382	490	445	385	391	377	448	419	414	461	378	355	398	391	396	398	402.1	418	386	0.924	-0.115	-1.716	0.0862221	0.231735	0.00150041	0.00981998	0.00395345	0.00395345	TRUE	0.0304617	No
ENSMUSG00000009079	Ewsr1	2528	2403	2159	2235	2756	2371	2298	2624	2421	3204	2709	2488	2521	2403	2434	2600	2770	2359	2354	2490	2520	2558	2412	2573	2499.52	2514	2484	0.988	-0.017	-0.365	0.714796	0.857702	0.00185278	0.00649022	0.00278505	0.00278505	TRUE	0.0308531	No
ENSMUSG00000009090	Ap1b1	1356	1322	1108	1053	1628	1433	1386	1518	1402	1701	1505	1406	1352	1322	1249	1225	1636	1426	1420	1441	1459	1358	1340	1454	1390.18	1368	1412	1.031	0.044	0.65	0.515484	0.723032	0.00543545	0.00699961	0.00590396	0.00590396	TRUE	0.112789	No
ENSMUSG00000009092	Derl3	3	5	2	1	1	7	8	6	2	5	7	6	3	5	2	1	1	7	8	6	2	4	6	6	4.32	3	5	1.644	0.717	1.282	0.199867	0.414001	0.0320057	0.375611	0.203545	0.203545	TRUE	0.4498	No
ENSMUSG00000009093	Gstt4	7	2	4	0	1	3	3	1	0	1	1	0	7	2	5	0	1	3	3	1	0	1	1	0	1.93	3	1	0.324	-1.626	-1.713	0.0866289	0.232323	0.419458	0.831466	0.618447	0.618447	TRUE	0.251614	No
ENSMUSG00000009097	Tbx1	26	29	35	32	15	15	16	10	19	17	21	15	26	29	39	37	15	15	16	9	20	14	19	16	21.25	27	16	0.58	-0.785	-2.656	0.00791759	0.0373435	0.0724868	0.0809217	0.0757778	0.0757778	TRUE	0.0652997	No
ENSMUSG00000009108	Gnat2	3	1	6	1	1	4	2	0	1	3	4	2	3	1	7	1	1	4	2	0	1	2	4	2	2.33	3	2	0.67	-0.579	-0.759	0.448079	0.670442	0.138875	0.689205	0.398109	0.398109	TRUE	0.375811	No
ENSMUSG00000009112	Bcl2l13	2094	2143	1838	1827	2382	2098	1741	1914	1866	2553	2001	1645	2088	2143	2072	2125	2394	2088	1783	1816	1942	2038	1782	1701	1997.78	2152	1844	0.857	-0.222	-4.013	5.98881e-05	0.000614209	0.00322384	0.00665054	0.00392336	0.00392336	TRUE	0.0377126	No
ENSMUSG00000009114	2610028H24Rik	12	11	8	6	18	10	11	19	16	25	11	12	12	11	9	7	18	10	11	18	17	20	10	12	12.93	11	15	1.312	0.391	1.228	0.219488	0.438949	0.0193875	0.129282	0.0678	0.0678	TRUE	0.299631	No
ENSMUSG00000009115	Spatc1l	1	1	0	1	0	0	2	0	0	2	0	1	1	1	0	1	0	0	2	0	0	2	0	1	0.65	0	1	1.499	0.584	0.409	0.682454	NA	1e-08	2.44799	1.35529	1.35529	TRUE	0.138595	No
ENSMUSG00000009145	Dqx1	35	46	17	31	29	27	21	27	32	33	30	28	35	46	19	36	29	27	22	26	33	26	27	29	29.55	32	27	0.842	-0.248	-1.126	0.260112	0.488934	0.0175096	0.0598465	0.0357291	0.0357291	TRUE	0.211986	No
ENSMUSG00000009185	Ccl8	15	28	24	10	19	56	354	186	157	319	474	203	15	28	27	12	19	56	363	177	163	255	422	210	145.47	26	265	10.134	3.341	8.549	1.23861e-17	1.80037e-15	0.198305	0.0168198	0.11765	0.198305	TRUE	0.245994	No
ENSMUSG00000009207	Lnpk	417	357	386	361	530	381	401	471	456	592	383	383	416	357	435	420	533	379	411	447	475	473	341	396	423.49	423	424	1.001	0.002	0.015	0.987911	0.994274	0.0153034	0.00961956	0.0136342	0.0136342	TRUE	0.190833	No
ENSMUSG00000009210	Prr29	71	71	101	67	131	108	63	92	110	112	66	109	71	71	114	78	132	107	65	87	114	89	59	113	91.66	96	88	0.919	-0.122	-0.602	0.546991	0.747891	0.0614387	0.0232584	0.0480018	0.0480018	TRUE	0.171888	No
ENSMUSG00000009214	Mymk	0	0	0	0	0	0	0	0	2	0	0	0	0	0	0	0	0	0	0	0	2	0	0	0	0.17	0	0	1.773	0.826	0.265	0.790963	NA	12	9.20407	12	12	TRUE	1.01099	No
ENSMUSG00000009216	Fam163b	13	14	15	8	23	16	9	8	13	18	7	9	13	14	17	9	23	16	9	8	14	14	6	9	12.71	15	10	0.653	-0.615	-1.9	0.0574225	0.173723	1e-08	0.131429	0.0698656	0.0698656	TRUE	0.291313	No
ENSMUSG00000009246	Trpm5	48	39	40	38	43	72	66	46	56	60	60	50	48	39	45	44	43	72	68	44	58	48	53	52	51.13	48	54	1.103	0.142	0.798	0.424848	0.650147	0.0184786	0.0370552	0.0256952	0.0256952	TRUE	0.460701	No
ENSMUSG00000009248	Ascl2	0	1	1	0	0	4	9	6	1	2	5	5	0	1	1	0	0	4	9	6	1	2	4	5	2.77	1	4	4.347	2.12	2.407	0.0160682	0.0658155	0.432222	0.581141	0.507114	0.507114	TRUE	0.559206	No
ENSMUSG00000009281	Rarres2	975	990	769	854	746	1008	1164	848	680	1365	1310	894	972	990	867	993	750	1003	1192	805	708	1090	1167	925	955.1	929	981	1.056	0.079	0.634	0.525856	0.731674	0.0272136	0.00752245	0.0210616	0.0210616	TRUE	0.161299	No
ENSMUSG00000009291	Pttg1ip	2802	2972	2805	2510	2750	2821	3149	3116	2794	3602	3496	2864	2794	2973	3162	2920	2764	2807	3226	2957	2908	2875	3113	2962	2955.06	2903	3007	1.036	0.051	1.105	0.269112	0.4994	0.00193292	0.00639182	0.00270551	0.00270551	TRUE	0.0234359	No
ENSMUSG00000009292	Trpm2	20	24	23	15	18	25	22	22	25	38	33	23	20	24	26	17	18	25	23	21	26	30	29	24	23.6	22	26	1.179	0.238	1.076	0.281797	0.513219	1e-08	0.0734524	0.0277005	0.0277005	TRUE	0.0653395	No
ENSMUSG00000009293	Ube2g2	1607	1623	1471	1489	1599	1712	1697	1566	1573	2102	1707	1568	1603	1623	1658	1732	1607	1704	1738	1486	1637	1678	1520	1622	1634	1654	1614	0.975	-0.036	-0.755	0.450213	0.671185	0.00153081	0.00682835	0.00266108	0.00266108	TRUE	0.0184019	No
ENSMUSG00000009350	Mpo	1	0	0	0	0	0	0	0	0	0	0	0	1	0	0	0	0	0	0	0	0	0	0	0	0.08	0	0	0.652	-0.617	-0.198	0.843162	NA	1e-08	19.2059	12	12	TRUE	0.235522	No
ENSMUSG00000009356	Lpo	0	0	0	0	0	0	0	0	0	0	0	0	0	0	0	0	0	0	0	0	0	0	0	0	0	0	0	NA	NA	NA	NA	NA	NA	NA	NA	NA	NA	NA	NA
ENSMUSG00000009376	Met	40	56	28	27	43	50	54	52	54	63	68	55	40	56	32	31	43	50	55	49	56	50	61	57	48.37	42	55	1.295	0.373	2.22	0.0264346	0.0959723	0.00311512	0.0388388	0.0196494	0.0196494	TRUE	0.207324	No
ENSMUSG00000009378	Slc16a12	76	120	108	57	107	80	122	121	112	136	106	115	76	120	122	66	108	80	125	115	117	109	94	119	104.11	95	113	1.185	0.245	1.611	0.10716	0.271363	0.0250989	0.0211783	0.0237431	0.0237431	TRUE	0.123791	No
ENSMUSG00000009394	Syn2	90	83	73	73	91	73	90	91	86	144	97	80	90	83	82	85	91	73	92	86	90	115	86	83	88.02	84	92	1.1	0.137	1.111	0.266738	0.497013	1e-08	0.0239799	0.0106546	0.0106546	TRUE	0.165282	No
ENSMUSG00000009406	Elk1	363	337	289	274	344	331	291	360	333	441	389	315	362	337	326	319	346	329	298	342	347	352	346	326	335.77	336	335	0.996	-0.005	-0.077	0.938494	0.972116	1e-08	0.0106039	0.0034342	0.0034342	TRUE	0.0331811	No
ENSMUSG00000009418	Nav1	1328	1271	1144	1065	1046	1217	1363	1360	1292	1563	1625	1444	1324	1271	1290	1239	1051	1211	1396	1291	1345	1248	1447	1494	1300.5	1231	1370	1.113	0.154	2.363	0.0181303	0.0722006	0.00447858	0.00707876	0.0053425	0.0053425	TRUE	0.0631301	No
ENSMUSG00000009470	Tnpo1	2175	2155	1874	1724	2733	2113	2230	2585	2229	2915	2379	2249	2169	2155	2112	2005	2747	2103	2284	2453	2320	2327	2118	2326	2260.03	2215	2305	1.04	0.057	0.788	0.430913	0.656186	0.00734688	0.00655787	0.00706075	0.00706075	TRUE	0.170928	No
ENSMUSG00000009471	Myod1	1	2	1	0	0	0	0	0	0	0	0	1	1	2	1	0	0	0	0	0	0	0	0	1	0.43	1	0	0.354	-1.499	-0.842	0.399881	NA	1e-08	3.71707	2.81094	2.81094	TRUE	0.25439	No
ENSMUSG00000009487	Otog	2	0	1	1	6	3	4	2	1	5	2	3	2	0	1	1	6	3	4	2	1	4	2	3	2.43	2	3	1.189	0.25	0.34	0.733541	0.86976	0.0958976	0.661307	0.365068	0.365068	TRUE	0.723367	No
ENSMUSG00000009535	Rnmt	397	412	360	362	466	388	375	442	365	495	476	377	396	412	406	421	468	386	384	419	380	395	424	390	406.81	415	399	0.962	-0.056	-0.863	0.388296	0.618004	0.00108778	0.00977401	0.00364046	0.00364046	TRUE	0.0480505	No
ENSMUSG00000009545	Kcnq1	766	758	732	708	821	877	818	956	1008	1135	833	706	764	758	825	824	825	873	838	907	1049	906	742	730	836.73	812	862	1.062	0.087	1.027	0.304226	0.536235	0.00959653	0.00775877	0.00920605	0.00920605	TRUE	0.135454	No
ENSMUSG00000009549	Srp14	2091	1935	1923	1989	1877	2100	2016	1952	1855	2356	2220	1941	2085	1935	2168	2314	1886	2090	2065	1852	1931	1881	1977	2008	2015.94	2080	1952	0.939	-0.091	-1.665	0.0958158	0.249715	0.00303687	0.00664335	0.00379945	0.00379945	TRUE	0.0371279	No
ENSMUSG00000009551	6330409D20Rik	42	46	26	28	31	49	34	30	39	28	43	33	42	46	29	33	31	49	35	28	41	22	38	34	35.7	38	33	0.856	-0.224	-1.093	0.274298	0.504923	0.0193922	0.0505509	0.0322092	0.0322092	TRUE	0.186659	No
ENSMUSG00000009555	Cdk9	676	641	561	559	602	642	652	705	580	810	824	686	674	641	632	650	605	639	668	669	604	647	734	710	656.01	640	672	1.049	0.07	1.211	0.225975	0.44675	0.00155913	0.00828408	0.00322955	0.00322955	TRUE	0.0286725	No
ENSMUSG00000009563	Tor2a	219	200	199	204	220	251	240	221	239	298	258	226	218	200	224	237	221	250	246	210	249	238	230	234	229.72	225	234	1.041	0.057	0.72	0.471455	0.687218	1e-08	0.0127976	0.00477297	0.00477297	TRUE	0.0343181	No
ENSMUSG00000009566	Fpgs	191	156	142	149	182	173	168	189	188	218	215	165	190	156	160	173	183	172	172	179	196	174	191	171	176.52	172	180	1.046	0.065	0.746	0.455741	0.675835	1e-08	0.014891	0.0051311	0.0051311	TRUE	0.0290634	No
ENSMUSG00000009569	Mkl2	690	791	622	614	706	683	707	768	677	904	831	659	688	791	701	714	710	680	724	729	705	722	740	682	715.39	714	717	1.004	0.006	0.122	0.902973	0.955375	0.00056447	0.00808222	0.00242722	0.00242722	TRUE	0.034597	No
ENSMUSG00000009575	Cbx5	2497	2185	1936	2075	2735	2584	2339	2755	2641	3233	2589	2388	2490	2185	2182	2414	2749	2571	2396	2614	2749	2581	2305	2470	2475.56	2432	2519	1.036	0.051	0.763	0.445634	0.668409	0.00550201	0.0064964	0.00593675	0.00593675	TRUE	0.0504183	No
ENSMUSG00000009580	Odam	0	0	0	0	0	0	0	0	0	0	0	0	0	0	0	0	0	0	0	0	0	0	0	0	0	0	0	NA	NA	NA	NA	NA	NA	NA	NA	NA	NA	NA	NA
ENSMUSG00000009585	Apobec3	374	495	467	318	318	363	495	497	391	666	622	529	373	495	526	370	320	361	507	472	407	532	554	547	455.29	408	503	1.235	0.305	2.504	0.0122931	0.0530653	0.0241411	0.00935635	0.0191459	0.0191459	TRUE	0.236704	No
ENSMUSG00000009588	St6galnac1	0	0	0	0	0	0	0	2	0	1	0	0	0	0	0	0	0	0	0	2	0	1	0	0	0.22	0	0	2.444	1.289	0.453	0.650401	NA	1e-08	7.10707	9.69503	9.69503	TRUE	0.533424	No
ENSMUSG00000009596	Taf7l	0	0	0	0	0	0	0	0	0	0	0	0	0	0	0	0	0	0	0	0	0	0	0	0	0	0	0	NA	NA	NA	NA	NA	NA	NA	NA	NA	NA	NA	NA
ENSMUSG00000009614	Sardh	209	136	165	174	209	179	209	235	254	284	299	201	208	136	186	202	210	178	214	223	264	227	266	208	210.28	187	234	1.252	0.324	2.918	0.00351877	0.0194879	0.0127268	0.0134398	0.0129626	0.0129626	TRUE	0.198728	No
ENSMUSG00000009621	Vav2	508	457	416	470	480	488	544	538	519	710	544	563	507	457	469	547	482	486	557	511	540	567	484	582	515.73	491	540	1.1	0.138	2.104	0.0353939	0.12087	0.00247682	0.00894565	0.00422031	0.00422031	TRUE	0.0348122	No
ENSMUSG00000009628	Tex15	5	0	4	0	2	4	2	4	2	11	3	1	5	0	5	0	2	4	2	4	2	9	3	1	2.99	3	4	1.341	0.424	0.562	0.574204	0.767887	0.434525	0.539212	0.481611	0.481611	TRUE	0.368693	No
ENSMUSG00000009630	Ppp2cb	1131	1094	1057	970	947	1099	1156	1142	992	1419	1297	1132	1128	1094	1192	1128	952	1094	1184	1084	1032	1133	1155	1171	1112.17	1098	1126	1.027	0.038	0.645	0.519189	0.726295	0.00286557	0.00728651	0.00407046	0.00407046	TRUE	0.0522428	No
ENSMUSG00000009633	G0s2	1146	1043	1205	1100	1143	1280	1016	900	1110	1416	797	1219	1143	1043	1358	1280	1149	1274	1041	854	1155	1130	710	1261	1116.44	1208	1025	0.849	-0.237	-1.963	0.0496602	0.157013	0.0257616	0.00728102	0.0200409	0.0200409	TRUE	0.278837	No
ENSMUSG00000009640	Dmap1	318	288	237	276	268	281	234	287	273	339	316	270	317	288	267	321	269	280	240	272	284	271	281	279	280.82	290	271	0.935	-0.097	-1.285	0.198655	0.412291	0.00120293	0.0115337	0.00471628	0.00471628	TRUE	0.0356433	No
ENSMUSG00000009646	Pla2g12b	0	0	0	0	1	0	0	0	0	1	0	0	0	0	0	0	1	0	0	0	0	1	0	0	0.15	0	0	0.91	-0.136	-0.044	0.965266	NA	1e-08	10.6238	12	12	TRUE	0.238726	No
ENSMUSG00000009647	Mcu	483	490	454	426	506	490	377	460	390	527	400	408	482	490	512	496	509	488	386	437	406	421	356	422	450.22	496	405	0.816	-0.293	-4.757	1.96162e-06	3.02744e-05	0.000636307	0.00939581	0.00324476	0.00324476	TRUE	0.0422321	No
ENSMUSG00000009654	Oit3	2	3	2	0	1	1	2	2	1	4	1	2	2	3	2	0	1	1	2	2	1	3	1	2	1.7	2	2	1.205	0.27	0.333	0.739033	0.872457	1e-08	0.944917	0.355054	0.355054	TRUE	0.157151	No
ENSMUSG00000009670	Tex11	2	4	9	4	4	6	8	6	0	10	3	6	2	4	10	5	4	6	8	6	0	8	3	6	5.13	5	5	1.013	0.019	0.034	0.973011	0.987525	0.194945	0.317017	0.253373	0.253373	TRUE	0.298747	No
ENSMUSG00000009681	Bcr	374	424	326	310	364	350	478	465	404	551	561	432	373	424	367	361	366	348	490	441	420	440	500	447	414.74	373	456	1.222	0.29	4.181	2.90739e-05	0.00032599	0.00239043	0.00969904	0.00446866	0.00446866	TRUE	0.0531308	No
ENSMUSG00000009687	Fxyd5	496	497	392	367	423	538	811	704	678	873	948	733	495	497	442	427	425	535	831	668	706	697	844	758	610.39	470	751	1.595	0.673	8.232	1.84734e-16	2.22083e-14	0.00735482	0.00846589	0.0078991	0.0078991	TRUE	0.0548761	No
ENSMUSG00000009731	Kcnd1	18	6	12	11	13	17	29	23	17	26	20	26	18	6	14	13	13	17	30	22	18	21	18	27	17.91	14	23	1.671	0.74	2.671	0.00756592	0.036095	0.0091321	0.0949324	0.0504474	0.0504474	TRUE	0.330502	No
ENSMUSG00000009733	Tfcp2	343	332	273	285	347	324	298	357	308	412	317	289	342	332	308	332	349	322	305	339	321	329	282	299	321.6	331	312	0.945	-0.082	-1.2	0.230238	0.451802	1e-08	0.0108132	0.00368621	0.00368621	TRUE	0.027445	No
ENSMUSG00000009734	Pou6f2	0	1	0	0	1	2	0	0	1	3	2	1	0	1	0	0	1	2	0	0	1	2	2	1	0.85	1	1	1.564	0.645	0.522	0.601995	NA	1e-08	1.87452	0.996213	0.996213	TRUE	0.24002	No
ENSMUSG00000009739	Pou6f1	352	338	349	296	363	381	309	396	393	464	373	368	351	338	393	344	365	379	317	376	409	370	332	381	362.94	362	364	1.006	0.009	0.116	0.90736	0.957347	0.00326573	0.0102481	0.00536248	0.00536248	TRUE	0.0459955	No
ENSMUSG00000009741	Ubp1	1056	1237	1059	880	1100	1101	1121	1123	1105	1482	1304	1113	1053	1237	1194	1024	1105	1096	1148	1066	1150	1183	1161	1151	1130.69	1118	1143	1.022	0.032	0.587	0.55747	0.756012	0.00221884	0.00726302	0.00341522	0.00341522	TRUE	0.0336278	No
ENSMUSG00000009772	Nuak2	84	138	118	107	125	113	148	136	134	154	137	145	84	138	133	124	126	112	152	129	139	123	122	150	127.7	120	136	1.135	0.183	1.495	0.134827	0.317209	0.0108493	0.0183467	0.0136097	0.0136097	TRUE	0.226796	No
ENSMUSG00000009828	Ick	604	617	573	471	541	609	635	630	511	764	699	608	602	617	646	548	544	606	650	598	532	610	622	629	600.36	594	607	1.022	0.032	0.491	0.623554	0.801831	0.00256314	0.00850956	0.00431016	0.00431016	TRUE	0.0426831	No
ENSMUSG00000009863	Sdhb	22361	20006	20913	20629	21674	22298	16307	18393	17022	21676	17825	16787	22299	20010	23574	23997	21782	22188	16704	17455	17716	17303	15873	17363	19688.7	22308	17069	0.765	-0.386	-7.984	1.41505e-15	1.4885e-13	0.00273352	0.00593292	0.00332044	0.00332044	TRUE	0.0318223	No
ENSMUSG00000009876	Cox4i2	342	281	340	303	289	329	272	337	263	284	374	287	341	281	383	352	290	327	279	320	274	227	333	297	308.7	329	288	0.875	-0.192	-1.844	0.0652472	0.190929	0.0130054	0.0110205	0.0124139	0.0124139	TRUE	0.13323	No
ENSMUSG00000009894	Snap47	738	813	729	723	945	790	709	799	799	1017	909	658	736	813	822	841	950	786	726	758	832	812	809	681	797.14	825	770	0.934	-0.099	-1.393	0.16373	0.361137	0.00512339	0.00785348	0.00596532	0.00596532	TRUE	0.0677708	No
ENSMUSG00000009900	Wnt3a	0	0	0	0	0	0	0	0	0	0	0	0	0	0	0	0	0	0	0	0	0	0	0	0	0	0	0	NA	NA	NA	NA	NA	NA	NA	NA	NA	NA	NA	NA
ENSMUSG00000009905	Kdsr	253	310	268	198	271	295	293	353	284	349	373	276	252	310	302	230	272	294	300	335	296	279	332	285	290.63	277	304	1.099	0.137	1.569	0.116648	0.287689	0.00567339	0.0113418	0.00745495	0.00745495	TRUE	0.0732481	No
ENSMUSG00000009907	Vps4b	1067	1093	888	883	1091	1078	1141	1156	1056	1429	1287	1108	1064	1093	1001	1027	1096	1073	1169	1097	1099	1141	1146	1146	1096.01	1059	1133	1.069	0.096	2.319	0.0204146	0.0786814	1e-08	0.00730766	0.00157325	0.00157325	TRUE	0.00864518	No
ENSMUSG00000009927	Rps25	9408	8124	8094	8155	7172	8636	9267	8981	8047	10450	10190	8647	9382	8125	9124	9486	7208	8594	9492	8523	8375	8342	9074	8944	8722.42	8653	8792	1.016	0.023	0.34	0.733711	0.869764	0.00576147	0.0060348	0.00645064	0.00645064	TRUE	0.0835056	No
ENSMUSG00000009941	Nxf2	0	3	1	2	4	1	1	3	2	0	0	0	0	3	1	2	4	1	1	3	2	0	0	0	1.45	2	1	0.507	-0.981	-0.946	0.344078	0.576733	0.413932	1.10483	0.785693	0.785693	TRUE	0.277894	No
ENSMUSG00000009995	Taz	1271	1310	1087	1237	1286	1322	1002	1193	1101	1442	1122	1165	1267	1310	1225	1439	1292	1316	1026	1132	1146	1151	999	1205	1209.13	1308	1110	0.848	-0.237	-4.064	4.83413e-05	0.000506838	0.00309479	0.00717147	0.00407836	0.00407836	TRUE	0.0297206	No
ENSMUSG00000010021	Kif19a	21	10	6	11	9	9	21	14	11	17	23	26	21	10	7	13	9	9	22	13	11	14	20	27	14.64	12	18	1.555	0.637	1.91	0.0561804	0.170838	0.0691161	0.114831	0.0877597	0.0877597	TRUE	0.441684	No
ENSMUSG00000010025	Aldh3a2	771	920	763	632	830	853	775	881	855	1043	959	785	769	920	860	735	834	849	794	836	890	833	854	812	832.13	828	836	1.01	0.014	0.236	0.813197	0.912127	0.00246099	0.00776932	0.00391199	0.00391199	TRUE	0.0363848	No
ENSMUSG00000010044	Zmynd10	2	1	3	7	0	3	5	2	2	8	1	1	2	1	3	8	0	3	5	2	2	6	1	1	2.91	3	3	1.028	0.039	0.052	0.958838	0.981741	0.449752	0.554208	0.493297	0.493297	TRUE	0.530338	No
ENSMUSG00000010045	Tmem115	426	419	409	326	377	447	409	426	443	539	514	377	425	419	461	379	379	445	419	404	461	430	458	390	422.5	418	427	1.022	0.031	0.442	0.658762	0.822179	0.00289949	0.00962832	0.00486151	0.00486151	TRUE	0.0287	No
ENSMUSG00000010047	Hyal2	593	610	657	534	521	645	620	684	549	828	825	684	591	610	741	621	524	642	635	649	571	661	735	707	640.61	622	660	1.063	0.088	1.051	0.293176	0.524984	0.00842816	0.00834256	0.00849266	0.00849266	TRUE	0.104473	No
ENSMUSG00000010048	Ifrd2	857	944	788	788	901	999	769	792	727	925	866	712	855	944	888	917	905	994	788	752	757	738	771	736	837.1	917	757	0.825	-0.278	-5.665	1.46944e-08	3.88989e-07	0.000642782	0.00775793	0.00226197	0.00226197	TRUE	0.020874	No
ENSMUSG00000010051	Hyal1	38	44	33	19	30	34	58	57	42	63	57	58	38	44	37	22	30	34	59	54	44	50	51	60	43.62	34	53	1.542	0.625	3.558	0.000373186	0.00294559	1e-08	0.0424305	0.0202912	0.0202912	TRUE	0.188543	No
ENSMUSG00000010054	Tusc2	727	739	670	663	704	821	716	739	663	898	864	679	725	739	755	771	708	817	733	701	690	717	769	702	735.7	752	719	0.956	-0.065	-1.247	0.21242	0.430109	0.000821928	0.00802065	0.00255823	0.00255823	TRUE	0.021946	No
ENSMUSG00000010057	Nprl2	316	344	254	239	301	341	278	332	244	343	331	262	315	344	286	278	302	339	285	315	254	274	295	271	296.56	311	282	0.907	-0.141	-1.781	0.0748961	0.210164	0.00308409	0.0112322	0.00567174	0.00567174	TRUE	0.0371315	No
ENSMUSG00000010064	Slc38a3	1507	1736	1585	1677	1992	1556	1344	1487	1227	1914	1281	1406	1503	1736	1787	1951	2002	1548	1377	1411	1277	1528	1141	1454	1559.55	1754	1365	0.778	-0.362	-4.157	3.23099e-05	0.000356524	0.0110322	0.00687497	0.0102923	0.0102923	TRUE	0.0800231	No
ENSMUSG00000010066	Cacna2d2	44	43	48	41	65	49	33	63	73	59	25	50	44	43	54	48	65	49	34	60	76	47	22	52	49.45	50	48	0.957	-0.063	-0.264	0.791995	0.901344	0.0765219	0.0381173	0.062415	0.062415	TRUE	0.195561	No
ENSMUSG00000010067	Rassf1	538	591	470	453	438	528	599	580	470	673	662	496	537	591	530	527	440	525	614	550	489	537	590	513	536.91	525	549	1.046	0.064	0.83	0.406521	0.633948	0.00608561	0.00882364	0.00682572	0.00682572	TRUE	0.0756568	No
ENSMUSG00000010080	Epn3	415	420	350	328	476	526	521	724	877	1002	698	467	414	420	395	382	478	523	534	687	913	800	622	483	554.15	435	673	1.546	0.628	4.486	7.26681e-06	9.57865e-05	0.0347022	0.00873119	0.0263701	0.0263701	TRUE	0.145895	No
ENSMUSG00000010086	Rnf112	5	2	2	3	0	8	3	0	1	3	1	1	5	2	2	3	0	8	3	0	1	2	1	1	2.43	3	1	0.408	-1.292	-1.576	0.114915	0.284688	0.322	0.663254	0.480189	0.480189	TRUE	0.187804	No
ENSMUSG00000010095	Slc3a2	707	735	718	653	694	732	859	818	788	1136	1012	810	705	735	809	760	697	728	880	776	820	907	901	838	796.43	739	854	1.157	0.21	3.66	0.000251772	0.00208964	0.00212507	0.00785528	0.00347057	0.00347057	TRUE	0.025717	No
ENSMUSG00000010097	Nxf1	2388	2462	2408	2250	2180	2309	2121	2187	1934	2614	2477	2223	2381	2462	2714	2617	2191	2298	2173	2075	2013	2087	2206	2299	2293.06	2444	2142	0.877	-0.19	-3.254	0.0011363	0.00763051	0.00387913	0.0065477	0.00446585	0.00446585	TRUE	0.0362286	No
ENSMUSG00000010110	Stx5a	842	895	752	730	711	772	844	850	726	1023	895	806	840	895	848	849	715	768	865	807	756	817	797	834	815.71	819	813	0.992	-0.011	-0.187	0.851907	0.931681	0.00303085	0.00780792	0.0041789	0.0041789	TRUE	0.0477987	No
ENSMUSG00000010122	Slc47a1	1153	1312	1230	1133	1426	1213	1157	1300	1208	1799	1542	1235	1150	1312	1387	1318	1433	1207	1185	1234	1257	1436	1373	1277	1297.45	1301	1294	0.995	-0.007	-0.104	0.917278	0.961539	0.00525161	0.00708165	0.00566998	0.00566998	TRUE	0.0400092	No
ENSMUSG00000010136	Pifo	0	0	0	0	0	2	0	0	0	0	0	0	0	0	0	0	0	2	0	0	0	0	0	0	0.17	0	0	0.467	-1.097	-0.352	0.724723	NA	1e-08	9.62649	12	12	TRUE	0.82757	No
ENSMUSG00000010142	Tnfrsf13b	24	28	22	28	16	43	64	63	78	65	92	87	24	28	25	33	16	43	66	60	81	52	82	90	49.87	28	72	2.553	1.352	6.278	3.43094e-10	1.32826e-08	0.0436231	0.0378431	0.0415494	0.0415494	TRUE	0.251754	No
ENSMUSG00000010154	Spire2	0	0	0	0	0	0	0	0	0	0	0	0	0	0	0	0	0	0	0	0	0	0	0	0	0	0	0	NA	NA	NA	NA	NA	NA	NA	NA	NA	NA	NA	NA
ENSMUSG00000010175	Prox1	1562	1149	1074	1358	2260	1515	824	1300	1828	1700	971	1250	1558	1149	1211	1580	2271	1508	844	1234	1903	1357	865	1293	1397.58	1546	1249	0.808	-0.308	-1.294	0.195636	0.40788	0.0807814	0.00699354	0.0499205	0.0807814	TRUE	0.525572	No
ENSMUSG00000010205	Raver1	0	0	0	0	0	0	0	0	0	0	0	0	0	0	0	0	0	0	0	0	0	0	0	0	0	0	0	NA	NA	NA	NA	NA	NA	NA	NA	NA	NA	NA	NA
ENSMUSG00000010277	2610507B11Rik	8917	9661	8364	7960	11129	9736	8584	9844	8707	11739	9284	8380	8892	9663	9428	9260	11184	9688	8793	9342	9062	9371	8267	8667	9301.49	9686	8917	0.921	-0.119	-2.098	0.0358828	0.122148	0.00434179	0.00602342	0.00455511	0.00455511	TRUE	0.071675	No
ENSMUSG00000010290	AI597479	898	975	847	824	1095	956	843	978	864	1146	961	785	896	975	955	959	1100	951	864	928	899	915	856	812	925.76	973	879	0.904	-0.146	-2.53	0.0114119	0.0500865	0.0023746	0.00757539	0.00370615	0.00370615	TRUE	0.0510429	No
ENSMUSG00000010307	Tmem86a	516	449	423	390	494	475	384	470	482	489	569	447	515	449	477	454	496	473	393	446	502	390	507	462	463.64	477	450	0.942	-0.086	-1.094	0.273863	0.504411	0.00577501	0.00929326	0.00673617	0.00673617	TRUE	0.053015	No
ENSMUSG00000010311	Optc	1	0	2	0	9	2	4	5	2	2	3	3	1	0	2	0	9	2	4	5	2	2	3	3	2.72	2	3	1.26	0.333	0.423	0.672267	0.831699	0.4645	0.593509	0.521227	0.521227	TRUE	2.04605	No
ENSMUSG00000010342	Tex14	5	11	7	11	10	9	15	3	16	13	8	6	5	11	8	13	10	9	15	3	17	10	7	6	9.52	9	10	1.049	0.069	0.169	0.865972	0.937569	0.106524	0.173435	0.135261	0.135261	TRUE	0.1207	No
ENSMUSG00000010358	Ifi35	571	625	505	407	403	535	558	532	509	641	711	511	569	625	569	473	405	532	572	505	530	512	633	529	537.85	529	547	1.033	0.047	0.473	0.636027	0.807995	0.0135122	0.00881844	0.0121616	0.0121616	TRUE	0.159012	No
ENSMUSG00000010362	Rdm1	962	934	899	956	827	889	889	895	831	1059	880	866	959	934	1013	1112	831	885	911	849	865	845	784	896	907.02	956	858	0.898	-0.155	-2.201	0.0277286	0.0996521	0.0053768	0.00761099	0.00601755	0.00601755	TRUE	0.0769355	No
ENSMUSG00000010376	Nedd8	2147	2186	2184	2158	2190	2402	2184	2227	2157	2917	2502	2188	2141	2186	2462	2510	2201	2390	2237	2113	2245	2329	2228	2263	2275.49	2315	2236	0.966	-0.05	-0.993	0.320909	0.553567	0.00229815	0.00655307	0.00314627	0.00314627	TRUE	0.0208907	No
ENSMUSG00000010392	Gosr1	782	795	727	698	835	735	772	767	754	952	912	720	780	795	820	812	839	731	791	728	785	760	812	745	783.1	796	770	0.968	-0.048	-0.936	0.349476	0.581999	0.00073547	0.00788937	0.00244257	0.00244257	TRUE	0.0195432	No
ENSMUSG00000010406	Mrpl52	1097	848	991	1020	869	1034	912	984	926	1212	1223	998	1094	848	1117	1187	873	1029	934	934	964	967	1089	1032	1005.71	1025	987	0.964	-0.053	-0.63	0.528709	0.733685	0.00951416	0.00743837	0.0093781	0.0093781	TRUE	0.0869713	No
ENSMUSG00000010435	Spaca7	0	0	0	0	0	0	0	0	0	0	0	0	0	0	0	0	0	0	0	0	0	0	0	0	0	0	0	NA	NA	NA	NA	NA	NA	NA	NA	NA	NA	NA	NA
ENSMUSG00000010453	Kansl3	1651	1748	1337	1343	1495	1548	1598	1633	1456	1898	1779	1576	1646	1748	1507	1562	1502	1540	1637	1550	1515	1515	1584	1630	1578.19	1584	1572	0.992	-0.012	-0.255	0.799102	0.905581	0.00159041	0.00686288	0.00272709	0.00272709	TRUE	0.031779	No
ENSMUSG00000010461	Eya4	13	16	16	7	16	13	16	28	26	35	25	26	13	16	18	8	16	13	16	27	27	28	22	27	19.27	14	24	1.747	0.804	3.141	0.00168197	0.010592	1e-08	0.0886391	0.038023	0.038023	TRUE	0.157064	No
ENSMUSG00000010476	Ebf3	489	520	389	347	487	457	434	501	391	456	503	441	488	520	439	404	489	455	445	475	407	364	448	456	449.09	466	432	0.927	-0.11	-1.347	0.17804	0.382016	0.00651195	0.00940475	0.00731434	0.00731434	TRUE	0.0751591	No
ENSMUSG00000010505	Myt1	1	0	0	0	0	0	0	0	0	0	1	0	1	0	0	0	0	0	0	0	0	0	1	0	0.16	0	0	0.91	-0.136	-0.044	0.965266	NA	1e-08	10.1487	12	12	TRUE	0.235521	No
ENSMUSG00000010517	Faf1	1727	1591	1385	1451	1571	1594	1398	1682	1284	1759	1592	1320	1722	1591	1561	1688	1579	1586	1432	1596	1336	1404	1418	1365	1523.27	1621	1425	0.879	-0.186	-3.651	0.000261129	0.0021555	0.00208397	0.00689933	0.00306419	0.00306419	TRUE	0.0423558	No
ENSMUSG00000010529	Gm266	7	5	2	2	6	8	13	7	16	12	13	9	7	5	2	2	6	8	13	7	17	10	12	9	8.14	5	11	2.148	1.103	2.681	0.00734613	0.0352936	1e-08	0.201969	0.100269	0.100269	TRUE	0.162718	No
ENSMUSG00000010538	Tsacc	24	22	27	29	24	27	17	27	31	46	44	33	24	22	30	34	24	27	17	26	32	37	39	34	28.87	27	31	1.162	0.217	0.975	0.329717	0.562608	0.0174072	0.0611207	0.036323	0.036323	TRUE	0.302522	No
ENSMUSG00000010554	Mettl16	582	651	551	506	636	623	581	633	596	839	597	591	580	651	621	589	639	620	595	601	620	670	532	611	610.76	617	605	0.981	-0.028	-0.451	0.651702	0.818737	0.00242942	0.00846429	0.00392096	0.00392096	TRUE	0.0437611	No
ENSMUSG00000010592	Dazl	8	8	8	2	8	7	10	4	5	8	6	4	8	8	9	2	8	7	10	4	5	6	5	4	6.45	7	6	0.823	-0.281	-0.654	0.513271	0.721587	1e-08	0.253102	0.110582	0.110582	TRUE	0.296604	No
ENSMUSG00000010601	Apol7a	2	4	2	0	1	5	3	2	0	4	6	0	2	4	2	0	1	5	3	2	0	3	5	0	2.31	2	2	0.958	-0.061	-0.074	0.941074	0.973779	0.432005	0.696146	0.568086	0.568086	TRUE	0.246003	No
ENSMUSG00000010607	Pigyl	547	496	510	527	556	592	401	469	482	553	543	471	545	496	575	613	559	589	411	445	502	441	484	487	512.25	563	462	0.82	-0.286	-4.135	3.55014e-05	0.000388072	0.00339558	0.00896669	0.00492079	0.00492079	TRUE	0.0407131	No
ENSMUSG00000010608	Rbm25	2076	2119	1688	1739	2146	1942	1960	2171	1984	2615	2123	1968	2070	2119	1903	2023	2157	1932	2008	2060	2065	2087	1891	2035	2029.23	2034	2024	0.995	-0.007	-0.165	0.869103	0.938564	0.00139242	0.00663816	0.00232026	0.00232026	TRUE	0.0131781	No
ENSMUSG00000010609	Psen2	351	317	295	286	319	316	306	359	328	388	337	315	350	317	333	333	321	314	313	341	341	310	300	326	324.87	328	322	0.981	-0.028	-0.429	0.668208	0.828922	1e-08	0.0107632	0.00314131	0.00314131	TRUE	0.013264	No
ENSMUSG00000010651	Acaa1b	12	16	2	10	16	21	9	15	22	17	9	10	12	16	2	12	16	21	9	14	23	14	8	10	13.09	13	13	0.983	-0.025	-0.064	0.949065	0.977178	0.14391	0.127718	0.136871	0.136871	TRUE	0.442759	No
ENSMUSG00000010660	Plcd1	577	519	452	434	494	444	450	528	481	572	499	440	575	519	510	505	496	442	461	501	501	457	444	455	488.82	508	470	0.925	-0.113	-1.66	0.0969976	0.252178	0.00301117	0.00911599	0.00465973	0.00465973	TRUE	0.051602	No
ENSMUSG00000010663	Fads1	607	545	501	511	622	562	662	646	725	898	845	688	605	545	565	594	625	559	678	613	755	717	752	712	643.38	582	704	1.21	0.275	4.314	1.60574e-05	0.000194501	0.00292668	0.00833184	0.00427325	0.00427325	TRUE	0.0489959	No
ENSMUSG00000010721	Lmbr1	513	472	440	505	539	462	419	519	454	639	423	443	512	472	496	587	542	460	429	493	473	510	377	458	483.98	512	457	0.894	-0.162	-1.914	0.0556258	0.169534	0.0079876	0.00914865	0.00830607	0.00830607	TRUE	0.0894654	No
ENSMUSG00000010751	Tnfrsf22	79	115	92	72	76	98	78	79	93	98	123	88	79	115	104	84	76	98	80	75	97	78	110	91	90.47	93	88	0.955	-0.067	-0.472	0.63703	0.808756	0.0142562	0.0234889	0.0176155	0.0176155	TRUE	0.142974	No
ENSMUSG00000010755	Cars	451	427	362	311	423	419	437	448	415	532	501	400	450	427	408	362	425	417	448	425	432	425	446	414	423.16	415	432	1.039	0.055	0.883	0.377337	0.607149	0.000156607	0.00962244	0.00320367	0.00320367	TRUE	0.043752	No
ENSMUSG00000010760	Phlda2	0	1	1	1	2	0	2	0	1	1	1	2	0	1	1	1	2	0	2	0	1	1	1	2	1.01	1	1	1.282	0.358	0.332	0.739515	NA	1e-08	1.58204	0.650633	0.650633	TRUE	0.176282	No
ENSMUSG00000010796	Asz1	0	0	1	0	0	0	1	0	0	0	0	1	0	0	1	0	0	0	1	0	0	0	0	1	0.27	0	0	1.27	0.345	0.153	0.878093	NA	1e-08	6.01573	5.29975	5.29975	TRUE	0.218363	No
ENSMUSG00000010797	Wnt2	16	15	8	10	11	14	18	11	12	10	10	14	16	15	9	12	11	14	18	10	12	8	9	14	12.44	13	12	0.933	-0.1	-0.32	0.748874	0.877711	1e-08	0.13407	0.0605849	0.0605849	TRUE	0.2633	No
ENSMUSG00000010803	Gabra1	1	8	8	13	8	3	5	5	3	8	6	3	1	8	9	15	8	3	5	5	3	6	5	3	6	7	4	0.645	-0.633	-1.223	0.221351	0.441019	0.168275	0.271833	0.212792	0.212792	TRUE	0.179372	No
ENSMUSG00000010825	Grid2ip	0	0	0	0	0	0	0	0	0	0	0	1	0	0	0	0	0	0	0	0	0	0	0	1	0.09	0	0	1.27	0.345	0.111	0.911809	NA	1e-08	18.5177	12	12	TRUE	0.293507	No
ENSMUSG00000010830	Kdelr3	174	216	185	168	207	191	261	282	232	296	287	243	174	216	209	195	208	190	267	268	241	236	256	251	225.94	199	253	1.275	0.35	4.403	1.06718e-05	0.000134568	1e-08	0.0129139	0.00460529	0.00460529	TRUE	0.0438112	No
ENSMUSG00000010841	1700006E09Rik	22	17	18	22	12	25	19	22	15	27	24	15	22	17	20	26	12	25	19	21	16	22	21	16	19.68	20	19	0.948	-0.077	-0.31	0.756934	0.88206	1e-08	0.0869296	0.0379969	0.0379969	TRUE	0.22504	No
ENSMUSG00000010911	Apip	1451	1324	1306	1346	1533	1473	1170	1328	1101	1546	1269	1098	1447	1324	1472	1566	1541	1466	1198	1260	1146	1234	1130	1136	1326.67	1469	1184	0.806	-0.31	-6.013	1.81745e-09	6.01856e-08	0.00206096	0.00705456	0.00308026	0.00308026	TRUE	0.0289033	No
ENSMUSG00000010914	Pdhx	3317	3315	2998	2860	4110	3942	2446	3138	2776	3690	3119	2573	3308	3316	3380	3327	4130	3923	2505	2978	2889	2946	2777	2661	3178.32	3564	2793	0.784	-0.352	-5.005	5.57642e-07	9.91525e-06	0.00701015	0.00635389	0.00679669	0.00679669	TRUE	0.0753661	No
ENSMUSG00000010936	Vac14	523	469	418	465	597	531	521	562	502	692	619	529	522	469	471	541	600	528	534	533	522	552	551	547	530.95	522	540	1.035	0.05	0.761	0.446837	0.669586	0.00234177	0.00885701	0.0042339	0.0042339	TRUE	0.0650166	No
ENSMUSG00000011008	Mcoln2	3	7	3	7	6	7	24	21	23	30	24	20	3	7	3	8	6	7	25	20	24	24	21	21	14.08	6	22	3.903	1.965	5.999	1.98892e-09	6.54338e-08	1e-08	0.119167	0.042438	0.042438	TRUE	0.135792	No
ENSMUSG00000011034	Slc5a1	16	25	15	23	39	13	7	9	9	16	14	8	16	25	17	27	39	13	7	9	9	13	12	8	16.28	23	10	0.433	-1.209	-3.674	0.000238841	0.00200561	0.0735592	0.103866	0.0848335	0.0848335	TRUE	0.269422	No
ENSMUSG00000011096	Akt1s1	1399	1262	1304	1240	1213	1309	1163	1279	1193	1463	1402	1197	1395	1262	1470	1442	1219	1303	1191	1214	1242	1168	1248	1238	1282.7	1348	1217	0.903	-0.148	-2.735	0.00623183	0.0309732	0.00227106	0.00709578	0.00341766	0.00341766	TRUE	0.0271151	No
ENSMUSG00000011114	Tbrg1	868	921	789	667	688	890	827	891	764	1028	1047	807	866	921	889	776	691	886	847	846	795	821	932	835	842.05	838	846	1.009	0.013	0.184	0.854277	0.932803	0.00594499	0.00774673	0.00639883	0.00639883	TRUE	0.0902495	No
ENSMUSG00000011118	Panx3	0	0	0	0	0	0	0	0	2	0	0	0	0	0	0	0	0	0	0	0	2	0	0	0	0.17	0	0	1.773	0.826	0.265	0.790963	NA	12	9.20407	12	12	TRUE	1.01099	No
ENSMUSG00000011148	Adssl1	2971	2659	2617	2248	2915	2860	2754	3069	2605	3579	3495	2999	2963	2659	2950	2615	2930	2846	2821	2912	2711	2857	3112	3102	2873.21	2827	2919	1.033	0.046	0.918	0.358835	0.59179	0.00254684	0.0064072	0.00330998	0.00330998	TRUE	0.0164988	No
ENSMUSG00000011154	Cfap161	3	1	0	2	3	0	0	0	2	1	1	2	3	1	0	2	3	0	0	0	2	1	1	2	1.26	2	1	0.614	-0.703	-0.669	0.503286	NA	1e-08	1.26781	0.759133	0.759133	TRUE	0.0649363	No
ENSMUSG00000011158	Brf1	798	704	657	658	763	708	698	770	671	935	833	721	796	704	741	765	767	705	715	731	698	746	742	746	737.93	746	730	0.979	-0.031	-0.633	0.526738	0.732349	1e-08	0.00801407	0.00216711	0.00216711	TRUE	0.013238	No
ENSMUSG00000011171	Vipr2	44	39	43	38	56	34	33	45	27	55	44	49	44	39	48	44	56	34	34	43	28	44	39	51	42	44	40	0.901	-0.151	-0.821	0.411367	0.638143	0.010681	0.0438378	0.0249773	0.0249773	TRUE	0.147948	No
ENSMUSG00000011179	Odc1	1924	1990	1621	1548	1560	1883	1862	1987	1695	2334	2594	1740	1919	1990	1827	1801	1568	1874	1907	1886	1764	1863	2310	1800	1875.7	1830	1922	1.05	0.071	0.953	0.340814	0.573424	0.00779066	0.00670253	0.00746081	0.00746081	TRUE	0.121492	No
ENSMUSG00000011254	Thg1l	138	149	131	98	163	145	150	151	137	183	180	145	138	149	148	114	164	144	154	143	143	146	160	150	146.02	143	149	1.044	0.062	0.639	0.522713	0.729199	1e-08	0.0167785	0.00676806	0.00676806	TRUE	0.0950305	No
ENSMUSG00000011256	Adam19	1314	931	1133	1131	1274	1280	1082	1534	2126	2031	1517	1689	1310	931	1277	1316	1280	1274	1108	1456	2213	1621	1351	1747	1407.02	1231	1583	1.285	0.362	2.651	0.00803501	0.0377747	0.0351273	0.00698587	0.0261555	0.0261555	TRUE	0.293251	No
ENSMUSG00000011257	Pabpc4	10220	8996	8707	8483	8378	9852	9096	10286	9115	10889	10914	8903	10192	8998	9815	9868	8420	9804	9317	9761	9487	8692	9719	9208	9440.03	9516	9364	0.984	-0.023	-0.444	0.656836	0.821315	0.00302435	0.0060209	0.00382205	0.00382205	TRUE	0.0397461	No
ENSMUSG00000011263	Exoc3l2	72	73	80	71	84	63	57	83	74	61	102	85	72	73	90	83	84	63	58	79	77	49	91	88	75.53	78	74	0.95	-0.075	-0.456	0.648649	0.816226	0.0246704	0.026978	0.0255075	0.0255075	TRUE	0.272498	No
ENSMUSG00000011267	Zfp296	5	15	13	6	8	19	15	21	10	6	19	18	5	15	15	7	8	19	15	20	10	5	17	19	12.88	12	14	1.245	0.316	0.806	0.420473	0.646499	0.152256	0.129701	0.143308	0.143308	TRUE	0.271855	No
ENSMUSG00000011305	Plin5	2259	2378	2178	2253	2673	2491	1771	1946	1800	2565	1709	1875	2253	2378	2455	2621	2686	2479	1814	1847	1873	2048	1522	1939	2159.6	2479	1840	0.743	-0.429	-6.174	6.65514e-10	2.38585e-08	0.00607099	0.0065907	0.00649904	0.00649904	TRUE	0.0894946	No
ENSMUSG00000011306	Sugp1	615	505	452	470	501	468	485	551	458	615	529	502	613	505	510	547	503	466	497	523	477	491	471	519	510.12	524	496	0.947	-0.079	-1.128	0.259467	0.48834	0.00359823	0.0089797	0.00502804	0.00502804	TRUE	0.0849847	No
ENSMUSG00000011349	Dmrtc2	0	0	0	0	0	0	0	0	0	0	1	0	0	0	0	0	0	0	0	0	0	0	1	0	0.07	0	0	1.27	0.345	0.111	0.911809	NA	1e-08	21.5071	12	12	TRUE	0.227739	No
ENSMUSG00000011382	Dhdh	53	64	58	61	85	74	74	64	75	76	70	60	53	64	65	71	85	74	76	61	78	61	62	62	67.66	69	67	0.966	-0.049	-0.343	0.731931	0.868486	0.005224	0.0294339	0.0152096	0.0152096	TRUE	0.133675	No
ENSMUSG00000011427	Zfp790	286	289	224	244	316	299	315	310	269	403	293	270	285	289	253	284	318	298	323	294	280	322	261	279	290.37	288	293	1.019	0.027	0.336	0.737003	0.8714	0.00305056	0.0113469	0.00564608	0.00564608	TRUE	0.0396625	No
ENSMUSG00000011463	Cpb1	0	0	0	0	0	0	0	0	0	0	0	0	0	0	0	0	0	0	0	0	0	0	0	0	0	0	0	NA	NA	NA	NA	NA	NA	NA	NA	NA	NA	NA	NA
ENSMUSG00000011486	Slc25a41	1	0	0	0	0	1	0	0	0	0	0	0	1	0	0	0	0	1	0	0	0	0	0	0	0.17	0	0	0.467	-1.097	-0.357	0.721154	NA	1e-08	9.61619	11.6287	11.6287	TRUE	0.0361454	No
ENSMUSG00000011589	Fsd1	1	1	4	0	3	0	3	1	1	1	1	2	1	1	5	0	3	0	3	1	1	1	1	2	1.53	2	2	0.917	-0.125	-0.135	0.892603	0.94987	0.155928	1.04976	0.580504	0.580504	TRUE	0.298356	No
ENSMUSG00000011632	Pinlyp	0	0	0	0	0	0	0	0	0	0	1	0	0	0	0	0	0	0	0	0	0	0	1	0	0.07	0	0	1.27	0.345	0.111	0.911809	NA	1e-08	21.5071	12	12	TRUE	0.227739	No
ENSMUSG00000011658	Fuz	332	339	290	329	392	359	287	328	369	441	425	342	331	339	327	383	394	357	294	311	384	352	378	354	350.37	355	346	0.974	-0.039	-0.466	0.641479	0.811312	0.00566901	0.0104058	0.00708034	0.00708034	TRUE	0.0607904	No
ENSMUSG00000011751	Sptbn4	20	13	12	13	10	14	20	35	10	23	15	10	20	13	14	15	10	14	20	33	10	18	13	10	15.98	14	17	1.245	0.316	0.966	0.333829	0.567347	0.0811733	0.105706	0.0904747	0.0904747	TRUE	0.615437	No
ENSMUSG00000011752	Pgam1	680	853	716	625	644	848	931	830	762	1073	1034	744	678	853	807	727	647	844	954	788	793	857	921	770	803.14	759	847	1.115	0.158	1.864	0.0622628	0.184663	0.00925713	0.00783853	0.00904105	0.00904105	TRUE	0.0638723	No
ENSMUSG00000011831	Evi5	696	687	645	593	790	604	721	727	669	957	804	724	694	687	727	690	794	601	739	690	696	764	716	749	712.21	699	726	1.039	0.055	0.848	0.396677	0.626166	0.0034736	0.00809217	0.00462049	0.00462049	TRUE	0.0576037	No
ENSMUSG00000011832	Evi5l	614	579	545	461	649	617	566	570	563	710	647	589	612	579	614	536	652	614	580	541	586	567	576	609	588.92	601	576	0.957	-0.063	-1.093	0.274428	0.505087	0.00105688	0.00856119	0.00309698	0.00309698	TRUE	0.0321787	No
ENSMUSG00000011837	Snapc2	327	311	291	268	320	309	287	331	300	416	368	294	326	311	328	312	322	307	294	314	312	332	328	304	315.85	318	314	0.99	-0.014	-0.215	0.829406	0.919897	1e-08	0.0109035	0.00279235	0.00279235	TRUE	0.0112899	No
ENSMUSG00000011877	Git1	1641	1660	1614	1466	1422	1727	1510	1671	1418	1814	1837	1418	1636	1660	1819	1705	1429	1719	1547	1586	1476	1448	1636	1467	1593.99	1661	1527	0.919	-0.122	-2.055	0.0398859	0.132917	0.00352542	0.00685286	0.00443572	0.00443572	TRUE	0.0580268	No
ENSMUSG00000011884	Gltp	545	576	490	481	488	562	768	741	737	940	1012	726	543	576	552	560	490	559	787	703	767	750	901	751	661.71	547	776	1.421	0.507	7.508	5.98327e-14	4.57735e-12	0.0039441	0.00826314	0.00498918	0.00498918	TRUE	0.0762449	No
ENSMUSG00000011958	Bnip2	3451	3537	3186	3210	3536	3692	3555	3789	3210	4307	3893	3335	3441	3538	3591	3734	3554	3674	3641	3596	3341	3438	3467	3449	3538.69	3589	3489	0.972	-0.041	-1.18	0.237819	0.461522	0.000582669	0.00630277	0.00141731	0.00141731	TRUE	0.0056243	No
ENSMUSG00000011960	Ccnt1	733	703	660	642	790	717	769	794	719	917	752	745	731	703	744	747	794	713	788	754	748	732	670	771	741.17	739	744	1.006	0.009	0.158	0.87482	0.940652	0.00124118	0.00800463	0.00285671	0.00285671	TRUE	0.0291984	No
ENSMUSG00000012017	Scarf2	371	330	275	274	307	311	390	393	351	423	415	352	370	330	310	319	309	309	399	373	365	338	370	364	346.32	324	368	1.133	0.18	2.579	0.00992177	0.0447501	0.00129273	0.0104591	0.00409532	0.00409532	TRUE	0.0558644	No
ENSMUSG00000012042	4930579F01Rik	0	0	0	1	0	0	2	0	2	3	1	4	0	0	0	1	0	0	2	0	2	2	1	4	1.06	0	2	7.128	2.834	2.308	0.0210115	NA	1e-08	1.51158	0.923839	0.923839	TRUE	0.24968	No
ENSMUSG00000012076	Brms1l	526	590	472	527	621	581	538	566	531	731	546	497	525	590	532	613	624	578	551	537	553	584	486	514	557.22	577	538	0.932	-0.102	-1.555	0.119994	0.293183	0.00287202	0.0087153	0.00439519	0.00439519	TRUE	0.0270791	No
ENSMUSG00000012114	Med15	669	582	588	489	565	617	549	709	570	798	720	635	667	582	663	569	568	614	562	673	593	637	641	657	618.84	610	627	1.028	0.04	0.607	0.543623	0.745006	0.00301821	0.00843018	0.00458849	0.00458849	TRUE	0.0303484	No
ENSMUSG00000012117	Dhdds	822	902	760	756	888	926	887	907	847	1208	1124	821	820	902	857	879	892	921	909	861	882	964	1001	849	894.76	878	911	1.038	0.053	0.963	0.335551	0.568762	0.00203723	0.0076351	0.00328485	0.00328485	TRUE	0.0286269	No
ENSMUSG00000012123	Crybg2	0	1	0	1	0	0	0	3	1	0	0	4	0	1	0	1	0	0	0	3	1	0	0	4	0.85	0	1	3.519	1.815	1.205	0.228387	NA	1.94615	1.88511	1.91105	1.91105	TRUE	0.143512	No
ENSMUSG00000012126	Ubxn11	40	43	30	38	34	59	54	63	52	61	61	52	40	43	34	44	34	59	55	60	54	49	54	54	48.32	42	54	1.28	0.356	2.169	0.0301117	0.105861	1e-08	0.0388739	0.0178105	0.0178105	TRUE	0.292032	No
ENSMUSG00000012187	Mogat1	1	9	3	0	1	1	0	3	4	4	3	0	1	9	3	0	1	1	0	3	4	3	3	0	2.35	2	2	0.84	-0.251	-0.273	0.785171	0.898768	0.893927	0.683483	0.798259	0.798259	TRUE	0.93157	No
ENSMUSG00000012211	Tex22	0	0	0	2	0	2	3	0	0	1	4	3	0	0	0	2	0	2	3	0	0	1	4	3	1.24	1	2	2.48	1.31	1.044	0.296403	NA	1.19857	1.29495	1.25659	1.25659	TRUE	0.153955	No
ENSMUSG00000012282	Wnt8a	0	0	0	0	0	0	0	0	0	0	0	0	0	0	0	0	0	0	0	0	0	0	0	0	0	0	0	NA	NA	NA	NA	NA	NA	NA	NA	NA	NA	NA	NA
ENSMUSG00000012296	Tjap1	557	581	480	442	460	585	528	571	557	669	718	541	555	581	541	514	462	582	541	542	580	534	639	560	552.63	539	566	1.049	0.069	0.966	0.334007	0.567412	0.00435217	0.00873906	0.00550301	0.00550301	TRUE	0.0596532	No
ENSMUSG00000012350	Ehf	1	3	2	1	0	0	4	4	2	3	3	4	1	3	2	1	0	0	4	4	2	2	3	4	2.22	1	3	2.6	1.379	1.772	0.0764461	0.213241	1e-08	0.72582	0.295702	0.295702	TRUE	0.309719	No
ENSMUSG00000012396	Nanog	0	0	0	0	0	0	0	1	0	0	0	1	0	0	0	0	0	0	0	1	0	0	0	1	0.17	0	0	1.773	0.826	0.268	0.788494	NA	1e-08	9.65984	11.6674	11.6674	TRUE	0.0584773	No
ENSMUSG00000012405	Rpl15	6740	5787	5906	5578	5034	6190	6408	6427	5582	7200	7604	6513	6721	5788	6658	6489	5059	6160	6564	6099	5810	5747	6771	6736	6216.84	6146	6288	1.023	0.033	0.447	0.655175	0.82071	0.00724318	0.00610853	0.00773521	0.00773521	TRUE	0.093468	No
ENSMUSG00000012422	Tmem167	681	687	623	645	733	677	797	906	775	976	967	772	679	687	702	750	737	674	816	860	807	779	861	798	762.55	705	820	1.164	0.22	4.352	1.34743e-05	0.000166106	0.000588856	0.00794427	0.00234447	0.00234447	TRUE	0.0115339	No
ENSMUSG00000012428	Steap4	1466	1224	1304	1041	1294	1421	1317	1423	1273	1637	1605	1379	1462	1224	1470	1211	1300	1414	1349	1350	1325	1307	1429	1426	1355.68	1347	1364	1.013	0.018	0.306	0.759726	0.88363	0.003704	0.00702882	0.00443478	0.00443478	TRUE	0.0293092	No
ENSMUSG00000012429	Mplkip	169	201	156	157	178	210	205	217	197	200	260	182	169	201	176	183	179	209	210	206	205	160	232	188	193.02	186	200	1.074	0.102	1.02	0.307555	0.540146	0.00705059	0.014118	0.00930329	0.00930329	TRUE	0.119234	No
ENSMUSG00000012443	Kif11	62	62	53	40	83	82	105	73	92	85	168	106	62	62	60	47	83	82	108	69	96	68	150	110	82.9	66	100	1.513	0.597	2.935	0.00333825	0.0186236	0.0583993	0.0250987	0.0469719	0.0469719	TRUE	0.255063	No
ENSMUSG00000012483	Rpa3	434	413	384	382	405	393	395	428	342	484	422	349	433	413	433	444	407	391	405	406	356	386	376	361	400.92	420	382	0.91	-0.137	-2.191	0.028445	0.101406	1e-08	0.00983163	0.00312018	0.00312018	TRUE	0.0136904	No
ENSMUSG00000012519	Mlkl	167	152	140	132	148	136	170	154	147	173	222	170	167	152	158	154	149	135	174	146	153	138	198	176	158.24	152	164	1.077	0.107	1.013	0.311208	0.543459	0.00652616	0.015935	0.00965373	0.00965373	TRUE	0.115778	No
ENSMUSG00000012520	Phox2b	0	0	0	0	0	0	0	1	0	0	0	0	0	0	0	0	0	0	0	1	0	0	0	0	0.08	0	0	1.27	0.345	0.111	0.911809	NA	1e-08	20.1816	12	12	TRUE	0.254321	No
ENSMUSG00000012535	Tnpo3	1555	1724	1303	1438	1909	1565	1441	1599	1412	1922	1549	1469	1551	1724	1469	1673	1919	1557	1476	1517	1470	1534	1379	1519	1565.71	1649	1482	0.899	-0.153	-2.405	0.0161922	0.0661462	0.00472465	0.00687094	0.00522608	0.00522608	TRUE	0.0794031	No
ENSMUSG00000012609	Ttll5	389	369	309	266	384	394	364	394	341	483	452	366	388	369	348	309	386	392	373	374	355	386	403	379	371.75	365	378	1.033	0.047	0.679	0.496894	0.70816	0.00143575	0.0101439	0.00430844	0.00430844	TRUE	0.0627876	No
ENSMUSG00000012640	Zfp715	910	858	834	689	857	842	782	822	759	1037	862	806	907	858	940	801	861	838	801	780	790	828	768	834	833.87	868	800	0.922	-0.117	-2.313	0.0207383	0.0796314	0.000867334	0.00776531	0.00250854	0.00250854	TRUE	0.0194991	No
ENSMUSG00000012705	Retn	0	2	1	2	3	1	0	0	1	4	4	0	0	2	1	2	3	1	0	0	1	3	4	0	1.44	2	1	0.861	-0.216	-0.211	0.832937	0.921776	0.526997	1.11516	0.829714	0.829714	TRUE	0.191503	No
ENSMUSG00000012777	Acp4	4	5	4	1	4	3	2	1	2	7	3	3	4	5	5	1	4	3	2	1	2	6	3	3	3.18	4	3	0.77	-0.377	-0.625	0.532244	0.736719	1e-08	0.508276	0.211658	0.211658	TRUE	0.42467	No
ENSMUSG00000012819	Cdh23	507	453	441	331	352	441	409	514	415	521	545	459	506	453	497	385	354	439	419	488	432	416	485	475	445.67	439	452	1.031	0.043	0.473	0.636024	0.807995	0.0101183	0.00943202	0.00992246	0.00992246	TRUE	0.108106	No
ENSMUSG00000012848	Rps5	9309	7807	8053	7678	6435	8364	9046	8676	8001	9974	10272	8393	9283	7808	9078	8932	6467	8323	9266	8234	8327	7962	9147	8681	8458.96	8315	8603	1.035	0.049	0.605	0.54518	0.74648	0.00900939	0.0060405	0.00937325	0.00937325	TRUE	0.147813	No
ENSMUSG00000012889	Podnl1	5	5	1	2	1	3	4	3	9	10	6	15	5	5	1	2	1	3	4	3	9	8	5	16	5.22	3	8	2.549	1.35	2.356	0.0184548	0.0732376	0.174117	0.311796	0.2314	0.2314	TRUE	0.282525	No
ENSMUSG00000013033	Adgrl1	536	586	534	551	637	492	558	641	611	818	595	567	535	586	602	641	640	490	572	608	636	653	530	586	589.86	582	598	1.027	0.039	0.493	0.621784	0.800942	0.00669698	0.00855684	0.00718794	0.00718794	TRUE	0.0733076	No
ENSMUSG00000013076	Amotl1	3309	3142	2989	2830	3255	3121	3151	3072	2839	3626	3313	3000	3300	3143	3369	3292	3271	3106	3228	2915	2955	2894	2950	3103	3127.16	3247	3008	0.926	-0.111	-2.82	0.00480264	0.0250782	0.00104043	0.0063621	0.00189952	0.00189952	TRUE	0.0158553	No
ENSMUSG00000013083	2200002J24Rik	0	1	0	1	3	1	0	2	2	2	3	1	0	1	0	1	3	1	0	2	2	2	3	1	1.29	1	2	1.506	0.59	0.603	0.54625	NA	1e-08	1.24469	0.572512	0.572512	TRUE	0.446687	No
ENSMUSG00000013089	Etv5	467	347	278	404	362	391	425	524	457	547	541	371	466	347	313	470	364	389	435	497	476	437	482	384	421.61	392	452	1.154	0.207	1.989	0.0466618	0.149979	0.0147707	0.00963629	0.0132148	0.0132148	TRUE	0.109534	No
ENSMUSG00000013091	Tmem190	0	1	0	0	1	0	1	1	0	3	0	0	0	1	0	0	1	0	1	1	0	2	0	0	0.53	0	1	2.003	1.002	0.633	0.526514	NA	1e-08	3.01008	1.97447	1.97447	TRUE	0.572788	No
ENSMUSG00000013150	Gfod2	160	164	168	121	150	180	151	159	149	177	210	133	160	164	189	141	151	179	155	151	155	141	187	138	159.17	164	154	0.942	-0.086	-0.823	0.410232	0.637058	0.00591479	0.0158759	0.009396	0.009396	TRUE	0.120455	No
ENSMUSG00000013155	Enkd1	33	29	45	43	31	31	36	39	50	49	40	36	33	29	51	50	31	31	37	37	52	39	36	37	38.55	38	40	1.065	0.091	0.462	0.64437	0.812806	0.0164841	0.047245	0.029501	0.029501	TRUE	0.155977	No
ENSMUSG00000013158	4933405L10Rik	1	1	0	0	0	1	1	0	1	1	3	1	1	1	0	0	0	1	1	0	1	1	3	1	0.8	0	1	2.115	1.08	0.868	0.385549	NA	1e-08	2.00831	0.828478	0.828478	TRUE	0.301961	No
ENSMUSG00000013160	Atp6v0d1	1019	939	834	865	833	994	926	949	877	1110	1129	963	1016	939	940	1006	837	989	949	901	913	886	1005	996	948.11	954	942	0.986	-0.02	-0.34	0.733549	0.86976	0.00288672	0.00753476	0.00394565	0.00394565	TRUE	0.0447107	No
ENSMUSG00000013236	Ptprs	1135	1123	943	991	1278	1151	1181	1327	1128	1488	1345	1170	1132	1123	1063	1153	1284	1145	1210	1259	1174	1188	1198	1210	1178.27	1150	1206	1.049	0.068	1.404	0.160197	0.356045	0.00129462	0.00720603	0.00257379	0.00257379	TRUE	0.0403337	No
ENSMUSG00000013275	Slc41a1	1381	1633	1227	1446	1735	1483	1535	1612	1663	2108	1383	1303	1377	1633	1383	1682	1744	1476	1572	1530	1731	1683	1232	1348	1532.5	1549	1516	0.978	-0.031	-0.343	0.731226	0.867907	0.0130326	0.00689303	0.0113837	0.0113837	TRUE	0.104499	No
ENSMUSG00000013338	Fer1l4	0	0	0	0	2	0	2	0	0	0	0	0	0	0	0	0	2	0	2	0	0	0	0	0	0.34	0	0	0.91	-0.136	-0.053	0.958082	NA	12	4.72342	7.60897	7.60897	TRUE	0.988537	No
ENSMUSG00000013353	4931406B18Rik	0	0	0	0	0	0	0	0	0	0	0	0	0	0	0	0	0	0	0	0	0	0	0	0	0	0	0	NA	NA	NA	NA	NA	NA	NA	NA	NA	NA	NA	NA
ENSMUSG00000013367	Iglon5	9	19	11	18	3	13	15	9	18	11	12	11	9	19	12	21	3	13	15	9	19	9	11	11	12.56	13	12	0.949	-0.075	-0.198	0.843037	0.926917	0.122957	0.13286	0.127141	0.127141	TRUE	0.222082	No
ENSMUSG00000013415	Igf2bp1	1	0	0	1	0	2	1	1	0	1	4	0	1	0	0	1	0	2	1	1	0	1	4	0	0.87	1	1	1.553	0.635	0.5	0.616922	NA	0.00359485	1.83209	1.1312	1.1312	TRUE	0.766288	No
ENSMUSG00000013418	B4galnt2	1	2	1	3	1	1	4	0	3	5	4	0	1	2	1	3	1	1	4	0	3	4	4	0	2.03	2	2	1.575	0.655	0.789	0.430231	0.655514	1e-08	0.790951	0.472736	0.472736	TRUE	0.102688	No
ENSMUSG00000013419	Zfp651	2875	3232	2620	2574	3182	3012	2732	3082	2999	3597	3551	2559	2867	3233	2953	2994	3198	2997	2798	2925	3121	2871	3162	2647	2980.59	3040	2921	0.961	-0.058	-1.101	0.271098	0.501631	0.00295392	0.00638719	0.00364724	0.00364724	TRUE	0.0259813	No
ENSMUSG00000013465	Nelfb	953	1092	921	827	844	1011	979	942	864	1138	1062	870	950	1092	1038	962	848	1006	1003	894	899	908	946	900	953.91	983	925	0.941	-0.088	-1.399	0.161836	0.358244	0.00343671	0.00752452	0.00459144	0.00459144	TRUE	0.0554166	No
ENSMUSG00000013483	Card14	22	7	11	17	26	21	30	19	26	26	35	24	22	7	12	20	26	21	31	18	27	21	31	25	21.73	18	26	1.405	0.491	1.764	0.0776753	0.215766	0.0510426	0.0792931	0.0637551	0.0637551	TRUE	0.395049	No
ENSMUSG00000013495	Tmem175	315	292	231	261	318	262	264	320	309	367	304	259	314	292	260	304	320	261	270	304	322	293	271	268	289.81	292	288	0.986	-0.02	-0.248	0.804239	0.907822	0.00324961	0.0113574	0.00584474	0.00584474	TRUE	0.0361231	No
ENSMUSG00000013523	Bcas1	3	6	1	4	7	9	4	7	15	13	10	2	3	6	1	5	7	9	4	7	16	10	9	2	6.54	5	8	1.544	0.626	1.21	0.226097	0.446856	0.20662	0.249863	0.225221	0.225221	TRUE	0.195647	No
ENSMUSG00000013539	Tango2	3439	3283	3166	3099	3565	3772	2446	2845	2624	3259	2866	2699	3429	3284	3569	3605	3583	3753	2505	2700	2731	2602	2552	2792	3092.06	3537	2647	0.748	-0.418	-9.623	6.41641e-22	1.68184e-19	0.00152838	0.00636789	0.00239707	0.00239707	TRUE	0.0153897	No
ENSMUSG00000013584	Aldh1a2	293	347	190	247	308	380	715	722	835	1301	1031	654	292	347	214	287	310	378	732	685	869	1039	918	676	562.34	305	820	2.69	1.427	10.629	2.17451e-26	1.12155e-23	0.030185	0.00868922	0.0236907	0.0236907	TRUE	0.146598	No
ENSMUSG00000013593	Ndufs2	26122	24018	23110	22780	26159	26677	20132	23565	20712	27089	22395	19549	26049	24022	26051	26499	26289	26546	20622	22363	21557	21624	19943	20219	23482	25909	21055	0.813	-0.299	-7.536	4.86153e-14	3.84807e-12	0.00161323	0.00591983	0.00223103	0.00223103	TRUE	0.0159128	No
ENSMUSG00000013611	Snx31	0	0	0	0	0	0	0	0	1	0	1	0	0	0	0	0	0	0	0	0	1	0	1	0	0.16	0	0	1.773	0.826	0.266	0.790204	NA	1e-08	9.91987	11.8965	11.8965	TRUE	0.0672288	No
ENSMUSG00000013622	Atraid	1102	978	983	984	994	989	924	1011	940	1110	1079	1021	1099	978	1108	1145	999	984	946	959	978	886	961	1056	1008.34	1052	964	0.917	-0.126	-2.127	0.0334264	0.115508	0.00285013	0.00743423	0.00402857	0.00402857	TRUE	0.0261189	No
ENSMUSG00000013629	Cad	321	320	292	262	348	320	298	330	337	343	384	308	320	320	329	305	350	318	305	313	351	274	342	319	320.48	324	317	0.978	-0.032	-0.432	0.665385	0.82691	0.00222282	0.0108306	0.00481011	0.00481011	TRUE	0.0567901	No
ENSMUSG00000013643	Lypd8	1	0	0	0	0	0	0	0	0	0	0	1	1	0	0	0	0	0	0	0	0	0	0	1	0.17	0	0	0.91	-0.136	-0.044	0.964582	NA	1e-08	9.43069	11.4639	11.4639	TRUE	0.293506	No
ENSMUSG00000013646	Sh3bp5l	776	762	646	631	756	792	853	858	850	1080	1076	727	774	762	728	734	760	788	874	814	885	862	958	752	807.58	758	858	1.132	0.179	2.995	0.00274634	0.0158525	0.00269066	0.00782761	0.00388407	0.00388407	TRUE	0.0433306	No
ENSMUSG00000013653	1810065E05Rik	0	0	0	0	0	0	0	0	0	0	2	0	0	0	0	0	0	0	0	0	0	0	2	0	0.15	0	0	1.773	0.826	0.265	0.790963	NA	1e-08	10.7565	12	12	TRUE	0.806982	No
ENSMUSG00000013662	Atad1	2674	2832	2479	2725	3581	2747	2451	3028	2639	3719	2523	2403	2667	2833	2794	3170	3599	2733	2511	2874	2747	2969	2247	2485	2802.29	2966	2639	0.89	-0.169	-1.95	0.0512257	0.160328	0.0120703	0.00642125	0.010416	0.010416	TRUE	0.135739	No
ENSMUSG00000013663	Pten	1978	2187	1952	1795	2022	2051	2270	2258	1917	2704	2459	2028	1972	2187	2200	2088	2032	2041	2325	2143	1995	2158	2190	2098	2119.2	2087	2152	1.031	0.044	0.962	0.336144	0.569404	0.00165632	0.00660478	0.00259939	0.00259939	TRUE	0.0189886	No
ENSMUSG00000013668	4933402N03Rik	0	0	0	0	0	0	0	0	0	0	0	0	0	0	0	0	0	0	0	0	0	0	0	0	0	0	0	NA	NA	NA	NA	NA	NA	NA	NA	NA	NA	NA	NA
ENSMUSG00000013698	Pea15a	3876	3628	3391	3047	3255	4056	4100	3997	3818	4936	5344	3975	3865	3629	3823	3544	3271	4036	4200	3793	3974	3940	4759	4111	3912.09	3695	4130	1.118	0.161	2.468	0.0135811	0.0574315	0.00575873	0.00625973	0.00583855	0.00583855	TRUE	0.0695208	No
ENSMUSG00000013701	Timm23	4282	3928	4038	3848	4087	4620	3654	3827	3714	4433	4182	3522	4270	3929	4552	4476	4107	4597	3743	3632	3865	3539	3724	3643	4006.44	4322	3691	0.854	-0.228	-4.91	9.10407e-07	1.52744e-05	0.00206803	0.00625013	0.0028485	0.0028485	TRUE	0.0247389	No
ENSMUSG00000013707	Tnfaip8l2	56	58	52	46	63	79	134	124	139	135	160	119	56	58	59	54	63	79	137	118	145	108	142	123	95.07	62	129	2.091	1.065	8.106	5.22043e-16	5.91982e-14	0.00652319	0.0226349	0.0126452	0.0126452	TRUE	0.172829	No
ENSMUSG00000013736	Trnt1	817	782	672	623	870	747	703	847	658	873	826	699	815	782	758	725	874	743	720	804	685	697	736	723	755.07	783	728	0.929	-0.107	-1.765	0.077605	0.215608	0.00249958	0.00796499	0.00395686	0.00395686	TRUE	0.0398464	No
ENSMUSG00000013766	Ly6g6e	0	3	3	0	2	1	6	1	2	5	5	2	0	3	3	0	2	1	6	1	2	4	4	2	2.42	2	3	2.105	1.074	1.39	0.164418	0.362205	0.0734469	0.664353	0.381442	0.381442	TRUE	0.149814	No
ENSMUSG00000013787	Ehmt2	1190	1252	1054	970	1072	1244	1336	1294	1115	1474	1648	1248	1187	1252	1188	1128	1077	1238	1368	1228	1160	1177	1468	1291	1230.21	1178	1282	1.088	0.121	1.821	0.0685425	0.197393	0.00490342	0.00714885	0.00557208	0.00557208	TRUE	0.062489	No
ENSMUSG00000013822	Elof1	615	583	520	566	487	642	543	568	549	708	644	581	613	583	586	658	489	639	556	539	571	565	573	601	581.29	595	568	0.955	-0.067	-0.96	0.337298	0.570204	0.00409264	0.00859675	0.0052872	0.0052872	TRUE	0.0912576	No
ENSMUSG00000013833	Med16	816	730	712	671	802	780	602	694	624	721	657	613	814	730	803	781	806	776	617	659	649	576	585	634	702.38	785	620	0.789	-0.342	-6.384	1.73079e-10	6.97067e-09	0.000934771	0.00812354	0.00270478	0.00270478	TRUE	0.0156597	No
ENSMUSG00000013846	St3gal1	1188	1152	922	825	871	1181	1427	1398	1128	1483	1678	1070	1185	1152	1039	960	875	1175	1462	1327	1174	1184	1494	1107	1177.8	1064	1291	1.213	0.278	2.901	0.00372497	0.0203828	0.0140406	0.00720657	0.0124167	0.0124167	TRUE	0.0930752	No
ENSMUSG00000013858	Tmem259	2384	2396	2137	2136	2355	2445	2146	2293	2139	2758	2568	2009	2377	2396	2409	2485	2367	2433	2198	2176	2226	2202	2287	2078	2302.83	2411	2194	0.911	-0.135	-4.032	5.51963e-05	0.000572702	0.000188136	0.00654475	0.00118562	0.00118562	TRUE	0.00819068	No
ENSMUSG00000013878	Rnf170	1	0	3	2	3	5	1	1	3	7	2	1	1	0	3	2	3	5	1	1	3	6	2	1	2.35	2	2	0.943	-0.084	-0.109	0.91292	0.959361	0.228643	0.684942	0.430033	0.430033	TRUE	0.393613	No
ENSMUSG00000013921	Clip3	128	123	107	92	125	135	128	122	121	144	175	145	128	123	121	107	126	134	131	116	126	115	156	150	127.65	123	132	1.072	0.1	0.912	0.362023	0.594472	0.00439391	0.018351	0.00945369	0.00945369	TRUE	0.0863157	No
ENSMUSG00000013928	Thap8	0	3	2	5	4	3	2	3	2	4	4	2	0	3	2	6	4	3	2	3	2	3	4	2	2.82	3	3	0.894	-0.161	-0.251	0.801538	0.90635	1e-08	0.571028	0.240254	0.240254	TRUE	0.24269	No
ENSMUSG00000013936	Myl2	267593	193808	207871	230675	221979	226135	166047	194689	159927	216425	169420	171954	266849	193843	234324	268338	223084	225023	170085	184759	166449	172763	150867	177851	202853	235244	170462	0.725	-0.465	-5.93	3.03643e-09	9.6905e-08	0.00961959	0.00585974	0.00884735	0.00884735	TRUE	0.0929078	No
ENSMUSG00000013973	Dedd	711	645	606	538	656	642	648	607	634	749	697	635	709	645	683	626	659	639	664	576	660	598	621	657	644.68	660	629	0.952	-0.072	-1.263	0.206449	0.422399	0.0012699	0.00832682	0.00306696	0.00306696	TRUE	0.0201196	No
ENSMUSG00000013974	Mcemp1	4	0	0	1	2	1	4	15	3	16	9	6	4	0	0	1	2	1	4	14	3	13	8	6	4.72	1	8	5.898	2.56	3.611	0.000304952	0.00246381	0.238156	0.344108	0.288386	0.288386	TRUE	0.245864	No
ENSMUSG00000013997	Nit1	735	717	646	638	657	787	680	689	702	924	728	662	733	717	728	742	660	783	697	654	731	738	648	685	709.62	727	692	0.952	-0.072	-1.26	0.20763	0.423984	0.00170275	0.00810034	0.00324527	0.00324527	TRUE	0.0250047	No
ENSMUSG00000014030	Pax5	10	9	10	15	19	11	7	13	22	15	19	14	10	9	11	17	19	11	7	12	23	12	17	14	13.63	13	14	1.104	0.143	0.44	0.660118	0.82278	0.045232	0.122947	0.0787911	0.0787911	TRUE	0.272988	No
ENSMUSG00000014039	Prdm15	177	176	185	156	155	191	200	183	172	225	194	187	177	176	209	181	156	190	205	174	179	180	173	193	182.64	182	184	1.014	0.02	0.218	0.827203	0.918679	0.00113545	0.0145878	0.00615876	0.00615876	TRUE	0.0563987	No
ENSMUSG00000014074	Rnf168	554	659	502	526	609	598	585	615	558	781	650	529	552	659	566	612	612	595	599	584	581	623	579	547	592.45	599	586	0.977	-0.033	-0.567	0.570943	0.765752	0.00129855	0.00854501	0.00317917	0.00317917	TRUE	0.0291006	No
ENSMUSG00000014075	Tctex1d2	193	144	178	175	202	152	196	180	191	285	223	190	192	144	201	204	203	151	201	171	199	228	199	197	190.66	182	199	1.093	0.128	1.174	0.240408	0.464855	0.0105946	0.0142204	0.0118064	0.0118064	TRUE	0.118139	No
ENSMUSG00000014077	Chp1	2399	2220	2050	1812	2388	2535	2368	2506	2068	2876	2791	2239	2392	2220	2311	2108	2400	2523	2426	2378	2152	2296	2485	2316	2333.91	2326	2342	1.007	0.01	0.19	0.849014	0.929915	0.00250658	0.00653552	0.0035123	0.0035123	TRUE	0.0256836	No
ENSMUSG00000014104	Sval2	0	0	0	0	0	0	0	0	0	0	0	0	0	0	0	0	0	0	0	0	0	0	0	0	0	0	0	NA	NA	NA	NA	NA	NA	NA	NA	NA	NA	NA	NA
ENSMUSG00000014158	Trpv4	236	238	216	198	147	255	286	280	150	255	297	209	235	238	243	230	148	254	293	266	156	204	264	216	228.97	225	233	1.038	0.053	0.347	0.72857	0.866298	0.0383328	0.0128202	0.0297246	0.0297246	TRUE	0.277532	No
ENSMUSG00000014164	Klhl3	252	201	212	212	274	238	156	173	208	260	162	183	251	201	239	247	275	237	160	164	216	208	144	189	210.97	242	180	0.746	-0.423	-3.798	0.000145789	0.00131473	0.012909	0.0134148	0.0130721	0.0130721	TRUE	0.109333	No
ENSMUSG00000014177	Tvp23b	699	673	572	677	635	654	641	696	623	799	648	640	697	673	645	788	638	651	657	661	648	638	577	662	661.15	682	640	0.939	-0.09	-1.425	0.154084	0.347384	0.00283655	0.0082652	0.00428072	0.00428072	TRUE	0.0670478	No
ENSMUSG00000014195	Dnajc7	2337	2401	1949	1970	2546	2204	2035	2237	2075	2912	2298	2089	2331	2401	2197	2292	2559	2193	2084	2123	2160	2325	2046	2161	2239.25	2329	2150	0.923	-0.115	-2.328	0.019923	0.0774494	0.00222467	0.00656442	0.00308841	0.00308841	TRUE	0.0290278	No
ENSMUSG00000014198	Zfp385c	9	8	4	9	13	2	18	9	14	19	11	9	9	8	5	10	13	2	18	9	15	15	10	9	10.24	8	13	1.613	0.69	1.777	0.0755772	0.211469	0.0682535	0.161731	0.112732	0.112732	TRUE	0.302438	No
ENSMUSG00000014226	Cacybp	1906	1899	1923	1868	2046	2009	2011	1841	1610	2465	1915	2054	1901	1899	2168	2173	2056	1999	2060	1747	1676	1968	1705	2124	1956.35	2033	1880	0.925	-0.112	-1.598	0.110076	0.276557	0.00656451	0.00666746	0.00662308	0.00662308	TRUE	0.0496838	No
ENSMUSG00000014232	Cluap1	200	218	173	171	204	205	213	228	210	304	224	186	199	218	195	199	205	204	218	216	219	243	199	192	209.01	203	214	1.056	0.079	0.968	0.333147	0.566488	1e-08	0.0134859	0.00483996	0.00483996	TRUE	0.0509052	No
ENSMUSG00000014243	Zswim7	399	345	349	366	363	314	293	354	319	405	329	356	398	345	393	426	365	312	300	336	332	323	293	368	349.33	373	325	0.872	-0.197	-2.294	0.0218156	0.082892	0.00662769	0.0104194	0.00775019	0.00775019	TRUE	0.0749771	No
ENSMUSG00000014245	Pigl	135	151	93	109	144	123	108	133	115	142	145	123	135	151	105	127	145	122	111	126	120	113	129	127	125.89	131	121	0.924	-0.115	-1.074	0.282989	0.514875	0.00191213	0.0185266	0.00854111	0.00854111	TRUE	0.0936889	No
ENSMUSG00000014294	Ndufa2	8141	7119	7670	7622	6690	7349	6621	7065	6455	7973	7408	6766	8118	7120	8646	8866	6723	7313	6782	6705	6718	6365	6597	6998	7245.97	7798	6694	0.858	-0.22	-3.24	0.00119404	0.00796472	0.00659263	0.00607208	0.00651246	0.00651246	TRUE	0.0567718	No
ENSMUSG00000014301	Pam16	1139	1067	1129	1028	934	1183	974	1040	1000	1183	1249	1064	1136	1067	1273	1196	939	1177	998	987	1041	944	1112	1100	1080.82	1131	1030	0.911	-0.134	-1.832	0.0669894	0.194461	0.00624171	0.00732812	0.00683089	0.00683089	TRUE	0.0852539	No
ENSMUSG00000014303	Glis2	496	587	430	396	424	542	575	505	597	681	665	559	495	587	485	461	426	539	589	479	621	544	592	578	533.01	499	567	1.136	0.184	2.15	0.0315545	0.110231	0.00819726	0.00884538	0.00868945	0.00868945	TRUE	0.0901161	No
ENSMUSG00000014313	Cox6c	38089	34690	34504	37466	36155	38469	32139	36043	32783	43452	32179	31891	37983	34696	38895	43583	36335	38280	32921	34205	34120	34686	28655	32985	35612	38295	32929	0.86	-0.218	-3.529	0.000417688	0.00324261	0.00529964	0.00589668	0.00546347	0.00546347	TRUE	0.0571275	No
ENSMUSG00000014329	Bicc1	824	835	738	774	904	933	1034	1122	1118	1374	1276	1173	822	835	832	900	909	928	1059	1065	1164	1097	1136	1213	996.66	871	1122	1.288	0.365	6.853	7.22603e-12	3.8131e-10	0.00163935	0.00745279	0.00306717	0.00306717	TRUE	0.0189358	No
ENSMUSG00000014349	Ube2z	1388	1505	1296	1152	1299	1446	1501	1461	1392	1874	1768	1398	1384	1505	1461	1340	1305	1439	1538	1386	1449	1496	1574	1446	1443.65	1406	1482	1.054	0.076	1.529	0.126383	0.304008	0.00169292	0.0069571	0.00285306	0.00285306	TRUE	0.0152283	No
ENSMUSG00000014351	Gip	0	0	0	0	0	0	0	0	0	0	0	0	0	0	0	0	0	0	0	0	0	0	0	0	0	0	0	NA	NA	NA	NA	NA	NA	NA	NA	NA	NA	NA	NA
ENSMUSG00000014353	Tmem87b	857	855	739	852	859	746	874	898	978	1069	903	842	855	855	833	991	863	742	895	852	1018	853	804	871	869.43	856	882	1.03	0.043	0.579	0.562495	0.75967	0.00609622	0.00768705	0.00663946	0.00663946	TRUE	0.0704458	No
ENSMUSG00000014355	Anapc1	1388	1566	1207	1241	1636	1495	1312	1543	1398	1846	1524	1413	1384	1566	1361	1444	1644	1488	1344	1464	1455	1474	1357	1461	1453.49	1481	1426	0.962	-0.055	-1.001	0.316838	0.549467	0.00272498	0.00694962	0.00369096	0.00369096	TRUE	0.035836	No
ENSMUSG00000014361	Mertk	463	402	414	289	350	349	483	447	259	645	557	505	462	402	467	336	352	347	495	424	270	515	496	522	423.95	394	454	1.151	0.203	1.408	0.159244	0.354519	0.0365408	0.00961543	0.0276	0.0276	TRUE	0.463752	No
ENSMUSG00000014402	Tsg101	1301	1202	1156	1272	1201	1259	1113	1236	1118	1510	1356	1163	1297	1202	1303	1480	1207	1253	1140	1173	1164	1205	1208	1203	1236.21	1290	1182	0.917	-0.125	-2.311	0.0208375	0.0799724	0.00243442	0.00714256	0.00341037	0.00341037	TRUE	0.0620478	No
ENSMUSG00000014418	Hps5	314	360	290	273	298	350	354	392	340	450	412	403	313	360	327	318	299	348	363	372	354	359	367	417	349.74	328	372	1.134	0.182	2.603	0.00924588	0.0423318	0.00128557	0.0104141	0.00413447	0.00413447	TRUE	0.039625	No
ENSMUSG00000014426	Map3k4	924	1026	798	749	1091	949	729	770	775	1071	942	753	921	1026	900	871	1096	944	747	731	807	855	839	779	876.32	960	793	0.826	-0.276	-4.084	4.41756e-05	0.000468695	0.00451636	0.00767262	0.00542767	0.00542767	TRUE	0.0591799	No
ENSMUSG00000014444	Piezo1	1117	980	934	832	917	963	1058	1072	1060	1224	1318	1168	1114	980	1053	968	922	958	1084	1017	1103	977	1174	1208	1046.47	999	1094	1.094	0.13	1.949	0.0513388	0.160606	0.00463134	0.00737658	0.00545639	0.00545639	TRUE	0.0390844	No
ENSMUSG00000014453	Blk	48	43	29	29	69	50	66	69	170	129	111	108	48	43	33	34	69	50	68	65	177	103	99	112	75	46	104	2.247	1.168	4.754	1.99349e-06	3.07366e-05	0.0954233	0.0271274	0.0710783	0.0710783	TRUE	0.365166	No
ENSMUSG00000014470	Rnf166	1063	977	1014	972	1068	1134	1053	1070	1191	1327	1175	1120	1060	977	1143	1131	1073	1128	1079	1015	1240	1059	1046	1158	1092.53	1085	1100	1.013	0.018	0.3	0.764388	0.886088	0.00329967	0.0073123	0.00444559	0.00444559	TRUE	0.0470698	No
ENSMUSG00000014496	Ankrd28	964	920	842	925	1294	925	812	1042	1034	1294	942	870	961	920	949	1076	1300	920	832	989	1076	1033	839	900	983	1021	945	0.925	-0.112	-1.154	0.248381	0.475043	0.0152734	0.00747503	0.0125976	0.0125976	TRUE	0.219798	No
ENSMUSG00000014498	Ankrd52	1611	1829	1467	1375	1825	1809	1622	1815	1732	2351	1816	1577	1607	1829	1654	1599	1834	1800	1661	1722	1803	1877	1617	1631	1719.56	1720	1718	0.999	-0.002	-0.031	0.975644	0.988879	0.003363	0.00677977	0.00406266	0.00406266	TRUE	0.0256558	No
ENSMUSG00000014503	Pkd2l2	747	735	574	671	746	676	580	838	551	813	583	617	745	735	647	781	750	673	594	795	573	649	519	638	674.93	722	628	0.871	-0.2	-2.169	0.0301114	0.105861	0.0119727	0.0082159	0.0107687	0.0107687	TRUE	0.204474	No
ENSMUSG00000014504	Srp19	1331	1414	1177	1177	1278	1424	1196	1359	1262	1589	1444	1208	1327	1414	1327	1369	1284	1417	1225	1290	1313	1268	1286	1249	1314.24	1356	1272	0.938	-0.093	-2.272	0.0230947	0.0864984	0.000311729	0.00706593	0.00164328	0.00164328	TRUE	0.00850158	No
ENSMUSG00000014529	Tmbim7	0	0	0	0	0	0	0	0	0	0	0	0	0	0	0	0	0	0	0	0	0	0	0	0	0	0	0	NA	NA	NA	NA	NA	NA	NA	NA	NA	NA	NA	NA
ENSMUSG00000014542	Clec4f	7	12	6	1	9	14	3	1	2	8	8	6	7	12	7	1	9	14	3	1	2	6	7	6	6.31	8	4	0.519	-0.945	-1.777	0.0755778	0.211469	0.216296	0.258764	0.23613	0.23613	TRUE	0.166953	No
ENSMUSG00000014543	Klra17	0	0	1	0	0	0	1	5	4	2	2	6	0	0	1	0	0	0	1	5	4	2	2	6	1.72	0	3	11.999	3.585	3.302	0.000960575	0.00664876	1e-08	0.933368	0.551043	0.551043	TRUE	0.230847	No
ENSMUSG00000014547	Wdfy2	477	524	457	426	475	535	555	666	502	768	622	623	476	524	515	496	477	532	568	632	522	613	554	644	546.21	503	589	1.171	0.227	3.458	0.00054508	0.00407447	0.00282587	0.00877302	0.00438101	0.00438101	TRUE	0.0356882	No
ENSMUSG00000014550	Rbsn	620	669	566	503	690	713	674	707	614	790	753	615	618	669	638	585	693	709	690	671	639	631	671	636	654.26	652	656	1.005	0.007	0.123	0.902103	0.955122	0.0016455	0.0082906	0.003358	0.003358	TRUE	0.0294523	No
ENSMUSG00000014551	Mrps25	1185	1064	1061	1048	1117	1230	1100	1049	1076	1342	1277	1074	1182	1064	1196	1219	1123	1224	1127	995	1120	1071	1137	1111	1130.74	1168	1094	0.936	-0.095	-1.832	0.0668872	0.194306	0.00181067	0.00726295	0.00297061	0.00297061	TRUE	0.0235295	No
ENSMUSG00000014554	Dguok	674	593	501	548	593	545	576	618	521	752	619	606	672	593	565	637	596	542	590	586	542	600	551	627	591.9	601	583	0.97	-0.044	-0.682	0.495394	0.707171	0.00281972	0.00854755	0.00430873	0.00430873	TRUE	0.0412635	No
ENSMUSG00000014592	Camta1	3247	2831	2722	2731	3367	2824	2569	3237	3151	3837	3178	2710	3238	2832	3068	3177	3384	2810	2631	3072	3280	3063	2830	2803	3015.62	3085	2946	0.955	-0.066	-1.017	0.309338	0.541956	0.00549817	0.00638098	0.00575166	0.00575166	TRUE	0.0377058	No
ENSMUSG00000014599	Csf1	1170	1250	853	741	984	1193	1097	1402	1235	1416	1591	1131	1167	1250	962	862	989	1187	1124	1330	1285	1130	1417	1170	1156.08	1070	1243	1.161	0.216	2.27	0.0231883	0.0867407	0.0138592	0.00723202	0.0121687	0.0121687	TRUE	0.109126	No
ENSMUSG00000014601	Strip1	640	709	583	542	716	728	660	674	629	838	656	603	638	709	657	630	720	724	676	640	655	669	584	624	660.51	680	641	0.942	-0.086	-1.452	0.146425	0.335127	0.00191662	0.00826752	0.0035061	0.0035061	TRUE	0.0235303	No
ENSMUSG00000014602	Kif1a	9	5	22	18	13	9	13	26	18	38	24	28	9	5	25	21	13	9	13	25	19	30	21	29	18.26	14	23	1.708	0.773	2.253	0.0242787	0.0897127	0.122153	0.0932298	0.109876	0.109876	TRUE	0.325413	No
ENSMUSG00000014603	Alx3	0	0	0	0	0	0	0	0	0	0	0	0	0	0	0	0	0	0	0	0	0	0	0	0	0	0	0	NA	NA	NA	NA	NA	NA	NA	NA	NA	NA	NA	NA
ENSMUSG00000014606	Slc25a11	10964	10708	9803	9611	11339	11121	8673	10003	9288	11993	10035	9008	10934	10710	11051	11180	11395	11066	8884	9493	9667	9574	8936	9317	10183.8	11056	9312	0.842	-0.248	-7.781	7.2055e-15	6.54595e-13	0.000734644	0.00600855	0.00136149	0.00136149	TRUE	0.00627505	No
ENSMUSG00000014609	Chrne	0	0	0	0	0	0	0	0	0	0	2	2	0	0	0	0	0	0	0	0	0	0	2	2	0.32	0	1	3.329	1.735	0.67	0.502906	NA	1e-08	4.97957	7.92198	7.92198	TRUE	0.0633969	No
ENSMUSG00000014633	Cmc2	921	958	927	897	1108	1118	923	978	942	1230	1019	878	918	958	1045	1043	1114	1113	945	928	980	982	907	908	986.87	1032	942	0.913	-0.131	-2.275	0.0229357	0.0860841	0.00272512	0.00746867	0.00378316	0.00378316	TRUE	0.0358144	No
ENSMUSG00000014668	Chfr	497	573	434	391	476	501	496	491	478	599	580	527	496	573	489	455	478	499	508	466	497	478	516	545	500.08	498	502	1.006	0.008	0.122	0.902662	0.955323	0.00264369	0.0090425	0.00438262	0.00438262	TRUE	0.0648843	No
ENSMUSG00000014686	Ceacam16	0	1	1	0	0	3	1	0	0	3	3	3	0	1	1	0	0	3	1	0	0	2	3	3	1.19	1	2	1.797	0.846	0.734	0.462967	NA	0.556376	1.34421	0.998927	0.998927	TRUE	0.30084	No
ENSMUSG00000014704	Hoxa2	3	3	3	1	0	0	2	2	0	2	3	2	3	3	3	1	0	0	2	2	0	2	3	2	1.74	2	2	0.988	-0.017	-0.02	0.984186	0.992845	1e-08	0.925461	0.496142	0.496142	TRUE	0.0937011	No
ENSMUSG00000014725	Adam28	0	0	1	0	0	0	0	0	0	0	0	0	0	0	1	0	0	0	0	0	0	0	0	0	0.09	0	0	0.652	-0.617	-0.198	0.843162	NA	1e-08	16.9911	12	12	TRUE	0.289698	No
ENSMUSG00000014747	Ankrd53	0	0	0	0	0	2	0	1	1	2	1	2	0	0	0	0	0	2	0	1	1	2	1	2	0.71	0	1	2.926	1.549	1.146	0.2519	NA	1e-08	2.24902	1.19995	1.19995	TRUE	0.827577	No
ENSMUSG00000014748	Tex261	2068	2195	1892	1957	2078	2177	2163	2329	2130	2861	2556	1995	2062	2195	2133	2277	2088	2166	2216	2210	2217	2284	2276	2063	2182.3	2154	2211	1.027	0.039	0.987	0.323423	0.555874	0.000739904	0.00658301	0.00178217	0.00178217	TRUE	0.0130668	No
ENSMUSG00000014763	Fam120b	714	709	584	555	824	645	642	692	593	771	712	635	712	709	658	646	828	642	658	657	617	615	634	657	669.4	699	640	0.914	-0.13	-1.939	0.0524471	0.162831	0.00375499	0.00823545	0.00496443	0.00496443	TRUE	0.0989144	No
ENSMUSG00000014767	Tbp	332	323	280	294	294	324	291	309	276	416	347	344	331	323	316	342	295	322	298	293	287	332	309	356	317.09	322	312	0.973	-0.04	-0.543	0.586811	0.776249	0.00146281	0.0108837	0.00447284	0.00447284	TRUE	0.0500265	No
ENSMUSG00000014769	Psmb1	3410	3145	2954	3002	3162	3379	3081	3348	3027	3912	3601	2915	3401	3146	3330	3492	3178	3362	3156	3177	3150	3123	3207	3015	3228.03	3318	3138	0.946	-0.08	-2.237	0.0252731	0.0927132	0.000657605	0.00634616	0.00153409	0.00153409	TRUE	0.00806362	No
ENSMUSG00000014771	Pdcd2	328	285	311	292	317	292	309	321	278	358	316	296	327	285	351	340	319	291	317	305	289	286	281	306	307.94	319	297	0.934	-0.099	-1.36	0.173951	0.376347	0.00118698	0.0110332	0.00439205	0.00439205	TRUE	0.0307959	No
ENSMUSG00000014773	Dll1	216	215	232	174	185	180	171	194	185	242	228	225	215	215	262	202	186	179	175	184	193	193	203	233	203.35	210	197	0.938	-0.092	-0.884	0.376606	0.606279	0.00899084	0.0136984	0.0105768	0.0105768	TRUE	0.156633	No
ENSMUSG00000014776	Nol3	1437	1135	1216	1185	1303	1402	1442	1618	1506	1930	1762	1532	1433	1135	1371	1378	1309	1395	1477	1535	1567	1541	1569	1585	1441.35	1337	1546	1.156	0.21	3.769	0.000163602	0.00145802	0.00265609	0.00695886	0.00375461	0.00375461	TRUE	0.0676626	No
ENSMUSG00000014778	Fhod1	397	434	342	293	289	381	370	312	307	369	497	337	396	434	386	341	290	379	379	296	320	295	443	349	358.85	371	347	0.934	-0.098	-0.841	0.400136	0.629145	0.019687	0.0102982	0.016833	0.016833	TRUE	0.218739	No
ENSMUSG00000014782	Plekhg4	5	9	3	4	3	3	5	9	6	3	4	7	5	9	3	5	3	3	5	9	6	2	4	7	5.09	5	6	1.162	0.216	0.434	0.664173	0.826149	1e-08	0.319081	0.158155	0.158155	TRUE	0.341461	No
ENSMUSG00000014786	Slc9a5	54	58	61	50	61	66	49	60	68	59	75	49	54	58	69	58	61	66	50	57	71	47	67	51	59.02	61	57	0.935	-0.097	-0.648	0.516812	0.724157	1e-08	0.0328862	0.0151661	0.0151661	TRUE	0.113219	No
ENSMUSG00000014791	Elmo3	29	25	23	24	39	42	26	18	39	65	43	34	29	25	26	28	39	42	27	17	41	52	38	35	33.2	32	35	1.113	0.155	0.62	0.535582	0.739118	0.063443	0.0539101	0.0598821	0.0598821	TRUE	0.19558	No
ENSMUSG00000014813	Stc1	116	126	150	139	122	74	163	134	92	205	140	110	116	126	169	162	123	74	167	127	96	164	125	114	130.06	128	132	1.034	0.048	0.259	0.795267	0.903867	0.0544913	0.0181199	0.0417231	0.0417231	TRUE	0.298694	No
ENSMUSG00000014837	4931428F04Rik	136	122	117	116	148	160	148	160	149	201	178	139	136	122	132	135	149	159	152	152	155	160	159	144	146.14	139	154	1.107	0.147	1.567	0.117205	0.288484	1e-08	0.01677	0.00579018	0.00579018	TRUE	0.0567469	No
ENSMUSG00000014846	Tppp3	597	840	632	660	553	667	1059	836	766	1044	986	859	595	840	712	768	556	664	1085	793	797	833	878	888	784.2	689	879	1.276	0.351	3.333	0.000859174	0.00601459	0.0179689	0.00788651	0.0147236	0.0147236	TRUE	0.158598	No
ENSMUSG00000014850	Msh3	256	275	225	242	363	259	272	277	236	319	254	243	255	275	254	282	365	258	279	263	246	255	226	251	267.27	282	253	0.899	-0.153	-1.566	0.117408	0.28885	0.0092714	0.0118216	0.0100607	0.0100607	TRUE	0.245219	No
ENSMUSG00000014852	Adamts13	0	2	1	0	0	1	0	18	2	1	0	0	0	2	1	0	0	1	0	17	2	1	0	0	2.01	1	3	4.817	2.268	1.57	0.116438	0.287415	3.45897	0.800832	2.10817	2.10817	TRUE	6.30983	No
ENSMUSG00000014856	Tmem208	506	471	401	399	421	481	489	472	463	568	639	468	505	471	452	464	423	479	501	448	482	453	569	484	477.56	466	490	1.051	0.072	1.007	0.314059	0.546586	0.00384083	0.00919291	0.00524977	0.00524977	TRUE	0.0776925	No
ENSMUSG00000014859	E2f4	615	606	570	538	518	651	593	581	528	713	745	623	613	606	643	626	521	648	607	551	550	569	663	644	603.45	610	597	0.981	-0.028	-0.389	0.697583	0.846674	0.00473692	0.00849593	0.00571247	0.00571247	TRUE	0.0616908	No
ENSMUSG00000014867	Surf4	2798	2908	2466	2503	2820	2889	2801	2748	2612	3438	3132	2495	2790	2909	2780	2912	2834	2875	2869	2608	2719	2744	2789	2581	2784.05	2850	2718	0.954	-0.068	-1.888	0.0589781	0.177305	0.000579727	0.00642498	0.00151186	0.00151186	TRUE	0.00894675	No
ENSMUSG00000014873	Surf2	425	415	389	391	363	402	357	437	358	441	488	399	424	415	439	455	365	400	366	415	373	352	435	413	404.11	416	392	0.943	-0.085	-1.128	0.259206	0.488041	0.00409766	0.00980019	0.00571442	0.00571442	TRUE	0.0432101	No
ENSMUSG00000014905	Dnajb9	1351	1558	1226	1244	1262	1377	1533	1438	1164	1630	1315	1127	1347	1558	1382	1447	1268	1370	1570	1365	1211	1301	1171	1166	1346.45	1395	1297	0.93	-0.105	-1.346	0.17834	0.38239	0.00871059	0.00703689	0.00807369	0.00807369	TRUE	0.129231	No
ENSMUSG00000014907	Naf1	194	207	181	172	214	205	168	219	180	251	233	192	193	207	204	200	215	204	172	208	187	200	207	199	199.78	204	196	0.961	-0.058	-0.723	0.469497	0.685991	1e-08	0.0138384	0.00425831	0.00425831	TRUE	0.0372564	No
ENSMUSG00000014932	Yes1	797	749	667	621	835	820	708	783	755	911	844	759	795	749	752	722	839	816	725	743	786	727	752	785	765.93	779	753	0.965	-0.051	-0.974	0.330186	0.56319	0.000914461	0.00793503	0.00262922	0.00262922	TRUE	0.0173161	No
ENSMUSG00000014956	Ppp1cb	11236	11727	10796	10931	14382	11963	10604	12343	11071	15449	11271	10439	11205	11729	12170	12716	14454	11904	10862	11713	11523	12332	10037	10797	11786.8	12363	11211	0.907	-0.141	-2.096	0.0360969	0.122694	0.00675072	0.00598725	0.00644731	0.00644731	TRUE	0.0856969	No
ENSMUSG00000014959	Gorasp2	1406	1375	1396	1283	1403	1443	1441	1477	1487	1763	1620	1268	1402	1375	1574	1492	1410	1436	1476	1402	1548	1407	1443	1311	1439.68	1448	1431	0.989	-0.017	-0.327	0.743317	0.874922	0.00189647	0.00696015	0.00302996	0.00302996	TRUE	0.0218901	No
ENSMUSG00000014980	Tsen15	425	412	394	397	396	401	354	393	320	475	400	361	424	412	444	462	398	399	363	373	333	379	356	373	393.02	423	363	0.86	-0.218	-3.436	0.000589703	0.00435106	1e-08	0.00991163	0.00326737	0.00326737	TRUE	0.0227165	No
ENSMUSG00000015001	Oc90	0	0	0	0	0	0	0	2	1	0	1	0	0	0	0	0	0	0	0	2	1	0	1	0	0.32	0	1	3.314	1.728	0.801	0.423305	NA	1e-08	5.00594	4.96732	4.96732	TRUE	0.158314	No
ENSMUSG00000015002	Efr3a	1843	1906	1659	1651	2145	1938	1698	1912	1733	2261	1891	1593	1838	1906	1870	1921	2156	1928	1739	1814	1804	1805	1684	1648	1842.74	1936	1749	0.903	-0.147	-3.039	0.00237103	0.0140513	0.00185515	0.00671774	0.0028245	0.0028245	TRUE	0.038188	No
ENSMUSG00000015013	Trappc2l	0	0	0	0	0	0	0	0	0	0	0	0	0	0	0	0	0	0	0	0	0	0	0	0	0	0	0	NA	NA	NA	NA	NA	NA	NA	NA	NA	NA	NA	NA
ENSMUSG00000015016	Acsf3	0	0	0	0	0	0	0	0	0	0	0	0	0	0	0	0	0	0	0	0	0	0	0	0	0	0	0	NA	NA	NA	NA	NA	NA	NA	NA	NA	NA	NA	NA
ENSMUSG00000015023	Ddx19a	549	547	501	452	496	552	474	496	457	591	576	483	547	547	565	526	498	549	486	471	476	472	513	500	512.42	539	486	0.902	-0.149	-2.72	0.0065354	0.0322614	1e-08	0.00896566	0.0023639	0.0023639	TRUE	0.0164284	No
ENSMUSG00000015027	Galns	102	109	81	69	126	89	117	122	124	162	167	114	102	109	91	80	127	89	120	116	129	129	149	118	113.18	100	127	1.271	0.346	2.834	0.00459229	0.0242011	0.00784678	0.0199498	0.012514	0.012514	TRUE	0.176515	No
ENSMUSG00000015053	Gata2	436	539	470	401	380	366	453	395	356	483	500	474	435	539	530	466	382	364	464	375	371	386	445	490	437.23	453	422	0.932	-0.102	-0.917	0.359394	0.592163	0.0177143	0.00950115	0.0155872	0.0155872	TRUE	0.101681	No
ENSMUSG00000015083	C8g	37	51	48	16	61	72	48	46	40	60	46	42	37	51	54	19	61	72	49	44	42	48	41	43	46.69	49	44	0.906	-0.143	-0.615	0.53824	0.740789	0.0674422	0.0400224	0.0565953	0.0565953	TRUE	0.274384	No
ENSMUSG00000015085	Entpd2	236	225	200	223	227	261	284	251	295	346	336	304	235	225	225	259	228	260	291	238	307	276	299	314	263.25	239	288	1.203	0.267	3.191	0.00141622	0.00920857	0.00360307	0.0119128	0.0062561	0.0062561	TRUE	0.0812247	No
ENSMUSG00000015087	Rabl6	2279	2277	2147	1921	2221	2471	2249	2263	2131	2693	2481	2063	2273	2277	2420	2235	2232	2459	2304	2148	2218	2150	2209	2134	2254.82	2316	2194	0.947	-0.079	-1.993	0.046312	0.149231	0.000795685	0.0065595	0.00179639	0.00179639	TRUE	0.0114514	No
ENSMUSG00000015090	Ptgds	3904	3481	4369	2968	4636	5618	5347	7029	5134	6250	10674	6178	3893	3482	4925	3453	4659	5590	5477	6671	5343	4989	9505	6390	5364.74	4334	6396	1.476	0.562	2.921	0.00348497	0.0193275	0.053062	0.00614929	0.0335599	0.053062	TRUE	0.706684	No
ENSMUSG00000015092	Edf1	3322	2942	2851	2786	2638	3286	2995	3155	2936	3369	3795	2944	3313	2943	3214	3241	2651	3270	3068	2994	3056	2689	3379	3045	3071.86	3105	3038	0.979	-0.031	-0.47	0.638566	0.809438	0.00533515	0.00637129	0.00607644	0.00607644	TRUE	0.0637506	No
ENSMUSG00000015093	Clic3	9	13	11	21	6	18	24	19	0	25	22	15	9	13	12	24	6	18	25	18	0	20	20	16	15.04	14	16	1.189	0.25	0.526	0.598687	0.784505	0.386562	0.111973	0.257377	0.257377	TRUE	0.641257	No
ENSMUSG00000015094	Npdc1	646	699	599	545	525	655	826	722	648	850	1013	731	644	699	675	634	528	652	846	685	674	679	902	756	697.86	639	757	1.185	0.245	2.704	0.00685998	0.0334505	0.0107917	0.00813825	0.0104275	0.0104275	TRUE	0.108116	No
ENSMUSG00000015095	Fbxw5	1576	1624	1512	1296	1676	1606	1427	1497	1492	1848	1724	1419	1572	1624	1704	1508	1684	1598	1462	1421	1553	1475	1535	1468	1550.3	1615	1486	0.92	-0.121	-2.814	0.0048965	0.0254602	0.00079703	0.00688107	0.00201346	0.00201346	TRUE	0.0126161	No
ENSMUSG00000015112	Slc25a13	2951	2882	2333	2514	3465	2968	2111	2437	2198	2762	2424	2096	2943	2883	2630	2924	3482	2953	2162	2313	2288	2205	2159	2168	2592.44	2969	2216	0.746	-0.423	-7.049	1.80625e-12	1.08165e-10	0.00440793	0.00646734	0.00478996	0.00478996	TRUE	0.0889466	No
ENSMUSG00000015120	Ube2i	1482	1350	1359	1310	1345	1467	1466	1437	1394	1830	1582	1468	1478	1350	1532	1524	1352	1460	1502	1364	1451	1461	1409	1518	1449.96	1449	1451	1.001	0.002	0.038	0.970056	0.986331	0.00163888	0.00695229	0.00269641	0.00269641	TRUE	0.0137524	No
ENSMUSG00000015126	Tsr3	179	207	188	170	188	177	179	151	190	215	213	181	179	207	212	198	189	176	183	143	198	172	190	187	186.1	194	179	0.924	-0.113	-1.2	0.230305	0.451878	0.00363054	0.0144256	0.00747758	0.00747758	TRUE	0.103617	No
ENSMUSG00000015127	Unkl	250	241	249	234	212	221	260	227	215	278	238	235	249	241	281	272	213	220	266	215	224	222	212	243	238.22	246	230	0.937	-0.094	-1.027	0.304254	0.536235	0.0056025	0.0125497	0.00786676	0.00786676	TRUE	0.0647033	No
ENSMUSG00000015133	Lrrk1	594	536	475	426	511	559	597	621	455	659	670	584	592	536	535	496	514	556	612	589	474	526	597	604	552.53	538	567	1.052	0.074	0.999	0.31772	0.550432	0.00505801	0.00873961	0.00604308	0.00604308	TRUE	0.0754727	No
ENSMUSG00000015134	Aldh1a3	36	29	31	18	26	32	35	51	46	64	74	51	36	29	35	21	26	32	36	48	48	51	66	53	40.05	30	50	1.69	0.757	3.943	8.05931e-05	0.000789102	0.0121516	0.0456893	0.0261705	0.0261705	TRUE	0.20233	No
ENSMUSG00000015143	Actn1	636	592	548	526	629	699	786	802	665	860	1047	748	634	592	618	612	632	696	805	761	692	687	932	774	702.87	631	775	1.229	0.297	3.827	0.000129597	0.00118913	0.00659254	0.00812193	0.00725848	0.00725848	TRUE	0.121572	No
ENSMUSG00000015149	Sirt2	2339	2081	1839	1893	1996	2231	1964	2160	1907	2338	2495	2036	2332	2081	2073	2202	2006	2220	2012	2050	1985	1866	2222	2106	2096.27	2152	2040	0.948	-0.078	-1.465	0.142836	0.329838	0.00270456	0.00661302	0.00357053	0.00357053	TRUE	0.0238938	No
ENSMUSG00000015165	Hnrnpl	3516	3218	2737	2781	3480	3293	2893	3186	3039	3855	3230	3087	3506	3219	3085	3235	3497	3277	2963	3024	3163	3077	2876	3193	3176.3	3303	3049	0.923	-0.116	-2.623	0.00870443	0.0403172	0.00167188	0.00635421	0.00249598	0.00249598	TRUE	0.0128673	No
ENSMUSG00000015176	Nolc1	552	633	510	510	598	608	560	646	574	809	686	556	550	633	575	593	601	605	574	613	597	646	611	575	597.8	593	603	1.017	0.025	0.455	0.648984	0.816541	0.000610205	0.00852094	0.00266059	0.00266059	TRUE	0.0156267	No
ENSMUSG00000015189	Casd1	986	899	847	813	1028	917	814	1032	934	1268	896	836	983	899	955	946	1033	912	834	979	972	1012	798	865	932.38	955	910	0.953	-0.069	-1.001	0.316712	0.54935	0.00479399	0.00756315	0.00572251	0.00572251	TRUE	0.0453622	No
ENSMUSG00000015202	Magi1	560	433	451	464	467	476	378	473	455	532	500	483	558	433	508	540	469	474	387	449	474	425	445	500	471.81	497	447	0.898	-0.155	-1.944	0.0518526	0.161738	0.00615356	0.00923363	0.00700991	0.00700991	TRUE	0.0485587	No
ENSMUSG00000015214	Mtmr1	651	756	596	546	777	620	551	778	640	854	673	658	649	756	672	635	781	617	564	738	666	682	599	681	670.05	685	655	0.956	-0.065	-0.796	0.426069	0.651221	0.00766866	0.00823315	0.00803676	0.00803676	TRUE	0.0568643	No
ENSMUSG00000015217	Hmgb3	1245	1195	1141	1212	1338	1474	987	1134	1100	1359	1169	1013	1242	1195	1286	1410	1345	1467	1011	1076	1145	1085	1041	1048	1195.82	1324	1068	0.806	-0.31	-5.339	9.34038e-08	2.02944e-06	0.00294184	0.00718616	0.00402692	0.00402692	TRUE	0.0347279	No
ENSMUSG00000015222	Map2	163	128	133	153	152	157	129	168	139	187	146	161	163	128	150	178	153	156	132	159	145	149	130	167	150.79	155	147	0.952	-0.071	-0.695	0.486776	0.700041	0.00369254	0.016433	0.00844211	0.00844211	TRUE	0.0772557	No
ENSMUSG00000015224	Cyp2j9	84	72	53	51	53	53	70	65	69	79	69	81	84	72	60	59	53	53	72	62	72	63	61	84	66.2	64	69	1.08	0.112	0.736	0.461699	0.680128	0.0101374	0.0299558	0.017993	0.017993	TRUE	0.224608	No
ENSMUSG00000015242	Nipsnap3a	0	0	0	0	0	0	0	0	0	0	1	0	0	0	0	0	0	0	0	0	0	0	1	0	0.07	0	0	1.27	0.345	0.111	0.911809	NA	1e-08	21.5071	12	12	TRUE	0.227739	No
ENSMUSG00000015243	Abca1	876	884	736	635	939	1018	1210	1292	1072	1481	1468	1211	874	884	830	739	944	1013	1239	1226	1116	1182	1307	1253	1050.5	881	1220	1.385	0.47	6.611	3.82154e-11	1.75582e-09	0.0059778	0.00737074	0.00630232	0.00630232	TRUE	0.0741484	No
ENSMUSG00000015247	Nipsnap3b	180	189	181	176	221	248	239	249	201	300	306	255	179	189	204	205	222	247	245	236	209	239	272	264	226.02	208	244	1.177	0.235	2.478	0.0132047	0.0560621	0.00630628	0.0129113	0.00846705	0.00846705	TRUE	0.097013	No
ENSMUSG00000015289	Lage3	355	312	375	328	367	374	349	354	391	451	430	326	354	312	423	382	369	372	357	336	407	360	383	337	365.98	369	363	0.987	-0.019	-0.235	0.814133	0.912461	0.00473843	0.0102115	0.00636491	0.00636491	TRUE	0.0664227	No
ENSMUSG00000015290	Ubl4a	2183	2142	1873	1932	2030	2365	2011	2156	1989	2458	2373	1859	2177	2142	2111	2247	2040	2353	2060	2046	2070	1962	2113	1923	2103.81	2178	2029	0.931	-0.103	-2.324	0.0201017	0.0780489	0.0013255	0.00661029	0.00233557	0.00233557	TRUE	0.0193261	No
ENSMUSG00000015291	Gdi1	1732	1759	1356	1484	1659	1601	1601	1810	1543	2060	1786	1567	1727	1759	1529	1726	1667	1593	1640	1718	1606	1644	1590	1621	1651.74	1667	1636	0.982	-0.027	-0.601	0.547606	0.74822	0.00109547	0.00681786	0.00224529	0.00224529	TRUE	0.0199398	No
ENSMUSG00000015305	Sash1	1602	1444	1404	1333	1439	1421	1684	1758	1505	2059	1997	1672	1598	1444	1583	1551	1446	1414	1725	1668	1566	1644	1778	1729	1595.52	1506	1685	1.12	0.163	3.358	0.000786098	0.00557875	0.0016589	0.0068519	0.00276038	0.00276038	TRUE	0.01439	No
ENSMUSG00000015312	Gadd45b	175	185	180	211	191	146	182	218	158	324	236	180	175	185	203	245	192	145	186	207	164	259	210	186	196.49	191	202	1.064	0.089	0.685	0.493647	0.705859	0.0219825	0.0139723	0.019392	0.019392	TRUE	0.218332	No
ENSMUSG00000015314	Slamf6	11	5	3	2	4	5	9	7	9	11	6	5	11	5	3	2	4	5	9	7	9	9	5	5	6.27	5	7	1.433	0.519	1.156	0.247483	0.47399	1e-08	0.260468	0.124764	0.124764	TRUE	0.671779	No
ENSMUSG00000015316	Slamf1	10	10	7	9	8	13	8	19	21	11	8	14	10	10	8	10	8	13	8	18	22	9	7	14	11.48	10	13	1.308	0.388	1.092	0.274653	0.505344	0.0564777	0.144821	0.092099	0.092099	TRUE	0.172619	No
ENSMUSG00000015335	Zdhhc12	59	47	39	35	38	56	47	84	56	88	72	58	59	47	44	41	38	56	48	80	58	70	64	60	55.41	48	63	1.339	0.421	2.544	0.0109747	0.0485139	0.0116298	0.0346469	0.0209566	0.0209566	TRUE	0.139873	No
ENSMUSG00000015337	Endog	1253	1166	1103	1125	1089	1299	961	1088	940	1249	1070	859	1250	1166	1243	1309	1094	1293	984	1033	978	997	953	888	1099.03	1226	972	0.794	-0.333	-5.92	3.22667e-09	1.02161e-07	0.00262683	0.00730367	0.0036527	0.0036527	TRUE	0.0339312	No
ENSMUSG00000015340	Cybb	335	469	345	226	362	517	837	869	740	981	1102	932	334	469	389	263	364	514	857	825	770	783	981	964	626.15	389	863	2.218	1.149	8.735	2.44357e-18	3.86833e-16	0.0308012	0.00840008	0.023061	0.023061	TRUE	0.294105	No
ENSMUSG00000015341	Golga7	1203	1243	1074	1165	1156	1225	1266	1274	1226	1572	1544	1153	1200	1243	1211	1355	1162	1219	1297	1209	1276	1255	1375	1193	1249.47	1232	1268	1.03	0.042	0.825	0.409276	0.636441	0.00183291	0.00712887	0.00298999	0.00298999	TRUE	0.0288544	No
ENSMUSG00000015342	Xk	243	298	233	245	279	288	192	268	207	390	246	176	242	298	263	285	280	287	197	254	215	311	219	182	252.82	276	230	0.836	-0.259	-2.178	0.0293909	0.104036	0.0185866	0.0121629	0.0164097	0.0164097	TRUE	0.355758	No
ENSMUSG00000015354	Pcolce2	534	599	444	481	585	612	701	847	851	884	1041	684	533	599	501	560	588	609	718	804	886	706	927	707	678.02	565	791	1.4	0.486	5.741	9.38552e-09	2.64665e-07	0.0085004	0.00820514	0.0087916	0.0087916	TRUE	0.0868769	No
ENSMUSG00000015355	Cd48	128	126	129	68	77	190	281	273	223	300	342	241	128	126	145	79	77	189	288	259	232	239	305	249	193.08	124	262	2.109	1.077	6.072	1.26476e-09	4.31177e-08	0.0543574	0.0141157	0.0392838	0.0392838	TRUE	0.605826	No
ENSMUSG00000015357	Clpx	2849	2867	2379	2536	3578	2847	2153	2547	2497	3243	2095	2463	2841	2868	2682	2950	3596	2833	2205	2417	2599	2589	1866	2547	2666.03	2962	2370	0.8	-0.321	-3.564	0.000364646	0.0028863	0.0128735	0.00645036	0.0113326	0.0113326	TRUE	0.136604	No
ENSMUSG00000015363	Trabd	1280	1264	1129	1133	1188	1262	1284	1246	1184	1582	1481	1137	1276	1264	1273	1318	1194	1256	1315	1182	1232	1263	1319	1176	1255.72	1264	1248	0.988	-0.017	-0.371	0.710609	0.854794	0.00096916	0.00712251	0.00221036	0.00221036	TRUE	0.009625	No
ENSMUSG00000015365	Mov10l1	1700	1586	1413	1589	1679	1709	1507	1791	1679	2066	1392	1387	1695	1586	1593	1848	1687	1701	1544	1700	1747	1649	1240	1435	1618.74	1685	1552	0.921	-0.118	-1.498	0.134238	0.316652	0.00836134	0.00683756	0.00838793	0.00838793	TRUE	0.120785	No
ENSMUSG00000015377	Dennd6b	371	355	289	390	343	329	282	304	279	372	302	303	370	355	326	454	345	327	289	288	290	297	269	313	326.97	363	291	0.803	-0.316	-3.688	0.000225674	0.00191422	0.00610981	0.0107318	0.00749365	0.00749365	TRUE	0.169206	No
ENSMUSG00000015396	Cd83	181	200	187	146	197	168	251	190	257	270	324	421	180	200	211	170	198	167	257	180	267	216	289	435	230.89	188	274	1.458	0.544	3.24	0.00119565	0.0079722	0.0478136	0.0127623	0.0361526	0.0361526	TRUE	0.548204	No
ENSMUSG00000015401	Tmem27	2	8	0	0	0	3	1	1	1	0	0	4	2	8	0	0	0	3	1	1	1	0	0	4	1.68	2	1	0.53	-0.915	-0.765	0.444089	0.667469	1.85286	0.95689	1.41099	1.41099	TRUE	0.761124	No
ENSMUSG00000015405	Ace2	91	87	93	65	56	118	88	83	81	68	127	95	91	87	105	76	56	117	90	79	84	54	113	98	87.56	89	86	0.973	-0.039	-0.204	0.837989	0.924297	0.0496951	0.0240738	0.0407594	0.0407594	TRUE	0.243727	No
ENSMUSG00000015437	Gzmb	7	4	2	5	2	8	4	11	12	9	18	3	7	4	2	6	2	8	4	10	12	7	16	3	6.86	5	9	1.84	0.88	1.76	0.0784555	0.216953	0.17135	0.238315	0.199049	0.199049	TRUE	0.124073	No
ENSMUSG00000015441	Gzmf	0	0	0	0	0	0	0	0	0	0	0	0	0	0	0	0	0	0	0	0	0	0	0	0	0	0	0	NA	NA	NA	NA	NA	NA	NA	NA	NA	NA	NA	NA
ENSMUSG00000015443	Gzmn	0	0	1	0	0	0	0	0	0	0	0	0	0	0	1	0	0	0	0	0	0	0	0	0	0.09	0	0	0.652	-0.617	-0.198	0.843162	NA	1e-08	16.9911	12	12	TRUE	0.289698	No
ENSMUSG00000015452	Ager	8	2	11	4	3	13	8	8	2	10	8	6	8	2	12	5	3	13	8	8	2	8	7	6	6.85	7	6	0.919	-0.121	-0.25	0.802731	0.906866	0.160353	0.238886	0.194899	0.194899	TRUE	0.108857	No
ENSMUSG00000015461	Atf6b	569	597	512	485	550	577	603	606	604	715	758	563	567	597	577	564	553	574	618	575	629	571	675	582	590.18	572	608	1.063	0.088	1.538	0.123985	0.300053	0.00116983	0.00855537	0.00300406	0.00300406	TRUE	0.0361629	No
ENSMUSG00000015467	Egfl8	28	55	48	30	38	41	44	42	41	54	52	45	28	55	54	35	38	41	45	40	43	43	46	47	42.87	42	44	1.051	0.072	0.396	0.692006	0.843315	0.00860725	0.0430674	0.0238505	0.0238505	TRUE	0.140963	No
ENSMUSG00000015468	Notch4	1160	1348	1213	907	832	1255	1165	1175	769	1192	1583	917	1157	1348	1367	1055	836	1249	1193	1115	800	952	1410	948	1119.24	1169	1070	0.915	-0.127	-0.932	0.351594	0.584348	0.0328718	0.00727746	0.0260912	0.0260912	TRUE	0.297314	No
ENSMUSG00000015474	Ppt2	784	903	811	780	825	786	715	822	742	976	795	787	782	903	914	907	829	782	732	780	772	779	708	814	808.63	853	764	0.897	-0.158	-2.621	0.00876632	0.0405687	0.0027705	0.00782504	0.00397011	0.00397011	TRUE	0.0202644	No
ENSMUSG00000015476	Prrt1	41	72	64	54	43	56	63	56	56	71	73	67	41	72	72	63	43	56	65	53	58	57	65	69	59.48	58	61	1.06	0.084	0.509	0.611082	0.793422	0.0155542	0.0326778	0.0225256	0.0225256	TRUE	0.126507	No
ENSMUSG00000015478	Rnf5	814	765	764	807	809	883	781	816	815	1027	960	789	812	765	861	939	813	879	800	774	848	820	855	816	831.83	845	819	0.97	-0.044	-0.774	0.43909	0.66337	0.00184805	0.00777002	0.0033574	0.0033574	TRUE	0.0350556	No
ENSMUSG00000015484	Fam163a	3	1	0	1	0	1	0	1	0	0	1	4	3	1	0	1	0	1	0	1	0	0	1	4	1.01	1	1	0.944	-0.083	-0.066	0.947326	NA	0.947059	1.58472	1.26281	1.26281	TRUE	1.08798	No
ENSMUSG00000015488	Cacfd1	1149	1359	1028	1082	1392	1226	1026	1144	1192	1404	1099	980	1146	1359	1159	1259	1399	1220	1051	1086	1241	1121	979	1014	1169.31	1257	1082	0.86	-0.217	-3.068	0.00215289	0.0129652	0.00605912	0.00721641	0.00635009	0.00635009	TRUE	0.0623915	No
ENSMUSG00000015501	Hivep2	641	668	614	676	673	661	693	717	624	951	754	794	639	668	692	786	676	658	710	680	649	759	671	821	700.96	686	715	1.043	0.06	0.844	0.398924	0.628509	0.00518884	0.00812813	0.00589743	0.00589743	TRUE	0.0621443	No
ENSMUSG00000015519	2310057J18Rik	0	0	0	1	0	1	0	0	1	0	0	0	0	0	0	1	0	1	0	0	1	0	0	0	0.27	0	0	0.652	-0.617	-0.274	0.783859	NA	1e-08	5.99081	5.28382	5.28382	TRUE	0.237515	No
ENSMUSG00000015522	Arnt	1137	1201	1033	995	1228	1183	1065	1165	1109	1434	1219	1059	1134	1201	1164	1157	1234	1177	1091	1106	1154	1145	1086	1095	1145.38	1178	1113	0.944	-0.082	-2.043	0.0410994	0.136053	1e-08	0.00724492	0.00147456	0.00147456	TRUE	0.00672589	No
ENSMUSG00000015533	Itga2	20	26	26	19	21	23	23	40	37	39	28	33	20	26	29	22	21	23	24	38	39	31	25	34	27.63	24	32	1.346	0.428	2.013	0.0441466	0.143834	1e-08	0.0635962	0.0280432	0.0280432	TRUE	0.0970323	No
ENSMUSG00000015536	Mocs2	897	924	843	825	974	1022	937	891	909	1166	964	912	895	924	950	960	979	1017	960	846	946	931	858	943	934.03	954	914	0.958	-0.063	-1.209	0.226835	0.447775	0.00143372	0.00756013	0.00279861	0.00279861	TRUE	0.0162241	No
ENSMUSG00000015542	Nat9	403	445	360	337	376	413	363	406	348	464	458	357	402	445	406	392	378	411	372	385	362	370	408	369	391.7	406	378	0.932	-0.102	-1.631	0.102826	0.263054	1e-08	0.00992527	0.00309887	0.00309887	TRUE	0.0272795	No
ENSMUSG00000015568	Lpl	114353	136388	96862	100172	135236	111038	99314	108324	97128	132696	94681	89684	114035	136413	109188	116527	135909	110492	101729	102799	101089	105926	84313	92760	109265	120427	98103	0.815	-0.296	-3.956	7.62641e-05	0.000752708	0.00870879	0.00586648	0.0080501	0.0080501	TRUE	0.0592708	No
ENSMUSG00000015575	Atp6v0e	1022	995	1007	915	943	1158	1173	1148	1037	1355	1427	1050	1019	995	1135	1064	948	1152	1202	1089	1079	1082	1271	1086	1093.54	1052	1135	1.079	0.109	1.683	0.0924437	0.242986	0.00440323	0.00731095	0.00517117	0.00517117	TRUE	0.0427323	No
ENSMUSG00000015579	Nkx2-5	1074	1050	1091	1030	1080	1154	991	1129	1116	1298	1180	1063	1071	1050	1230	1198	1085	1148	1015	1071	1162	1036	1051	1099	1101.44	1130	1072	0.949	-0.076	-1.388	0.165178	0.363377	0.00220065	0.00730048	0.00338129	0.00338129	TRUE	0.0224844	No
ENSMUSG00000015597	Zfp318	418	413	331	301	470	373	427	494	394	640	449	412	417	413	373	350	472	371	437	469	410	511	400	426	420.82	399	442	1.107	0.147	1.697	0.0897409	0.238018	0.00760091	0.00964346	0.00838095	0.00838095	TRUE	0.0940069	No
ENSMUSG00000015599	Ttbk1	17	10	6	5	12	6	7	7	10	11	9	10	17	10	7	6	12	6	7	7	10	9	8	10	9.08	10	8	0.883	-0.18	-0.486	0.627043	0.804081	1e-08	0.181632	0.0885405	0.0885405	TRUE	0.422087	No
ENSMUSG00000015605	Srf	2435	2644	2132	2313	2451	2286	2416	2416	2625	3064	2762	2149	2428	2644	2403	2691	2463	2275	2475	2293	2732	2446	2460	2223	2461.03	2484	2438	0.981	-0.027	-0.457	0.647729	0.815604	0.00386266	0.00650021	0.00460382	0.00460382	TRUE	0.0428188	No
ENSMUSG00000015619	Gata3	13	17	15	8	4	6	8	17	10	14	17	12	13	17	17	9	4	6	8	16	10	11	15	12	11.64	11	12	1.117	0.159	0.441	0.659387	0.822343	0.067888	0.142973	0.101798	0.101798	TRUE	0.147281	No
ENSMUSG00000015627	Gata5	6	6	4	3	3	4	5	4	2	17	8	4	6	6	5	3	3	4	5	4	2	14	7	4	5.23	4	6	1.356	0.44	0.85	0.395132	0.624846	0.119173	0.310691	0.191531	0.191531	TRUE	0.979572	No
ENSMUSG00000015647	Lama5	2698	2436	2689	2583	2622	2317	2047	2568	2015	2897	1754	2412	2690	2436	3031	3005	2635	2306	2097	2437	2097	2313	1562	2495	2425.31	2684	2167	0.807	-0.309	-2.931	0.0033777	0.0187978	0.017773	0.00650976	0.0155753	0.0155753	TRUE	0.231885	No
ENSMUSG00000015652	Steap1	0	0	1	2	3	0	2	3	4	9	6	2	0	0	1	2	3	0	2	3	4	7	5	2	2.51	1	4	3.801	1.926	2.32	0.0203357	0.0785693	0.101823	0.641461	0.378526	0.378526	TRUE	0.369114	No
ENSMUSG00000015653	Steap2	35	25	35	27	31	42	34	70	48	47	46	44	35	25	39	31	31	42	35	66	50	38	41	46	39.91	34	46	1.349	0.432	2.149	0.0316462	0.110478	0.0242372	0.0458307	0.0324881	0.0324881	TRUE	0.402516	No
ENSMUSG00000015656	Hspa8	37900	42531	36962	31521	32570	39039	45029	36867	28714	47248	43256	38541	37795	42539	41666	36667	32732	38847	46124	34987	29885	37716	38519	39863	38111.6	38374	37849	0.986	-0.02	-0.215	0.829636	0.91997	0.01305	0.00589374	0.012283	0.012283	TRUE	0.143278	No
ENSMUSG00000015659	Serac1	234	266	242	255	328	266	223	258	281	369	263	281	233	266	273	297	330	265	228	245	292	295	234	291	270.69	277	264	0.954	-0.068	-0.681	0.495714	0.707171	0.0104797	0.0117463	0.0108667	0.0108667	TRUE	0.100451	No
ENSMUSG00000015665	Awat1	0	0	0	0	0	0	0	0	0	0	0	0	0	0	0	0	0	0	0	0	0	0	0	0	0	0	0	NA	NA	NA	NA	NA	NA	NA	NA	NA	NA	NA	NA
ENSMUSG00000015668	Pdzd11	440	359	344	357	381	385	339	426	381	523	489	359	439	359	388	415	383	383	347	404	397	417	435	371	394.93	394	395	1.004	0.006	0.082	0.934537	0.970343	0.00334981	0.00989193	0.00523264	0.00523264	TRUE	0.0413742	No
ENSMUSG00000015671	Psma2	2469	2223	2307	2195	2604	2618	2262	2258	2229	2956	2476	2114	2462	2223	2601	2553	2617	2605	2317	2143	2320	2360	2205	2187	2382.7	2510	2255	0.899	-0.154	-3.143	0.00167265	0.0105416	0.00208288	0.00652152	0.00305415	0.00305415	TRUE	0.039001	No
ENSMUSG00000015672	Mrpl32	881	851	824	809	968	903	779	851	793	1016	809	784	879	851	929	941	973	899	798	808	825	811	720	811	853.69	912	796	0.872	-0.197	-3.78	0.000156558	0.00140288	0.00125757	0.0077209	0.00273644	0.00273644	TRUE	0.0265704	No
ENSMUSG00000015697	Setdb1	438	556	466	439	412	496	567	492	439	607	536	513	437	556	525	511	414	494	581	467	457	485	477	531	494.46	490	500	1.021	0.029	0.342	0.732595	0.86908	0.00847838	0.00907875	0.00864634	0.00864634	TRUE	0.074759	No
ENSMUSG00000015702	Anxa9	22	16	13	20	15	30	19	14	23	41	36	23	22	16	15	23	15	30	19	13	24	33	32	24	22.17	20	24	1.209	0.274	1.002	0.316209	0.548907	0.0516303	0.0778184	0.0620476	0.0620476	TRUE	0.203124	No
ENSMUSG00000015709	Arnt2	6	8	9	8	7	11	14	17	19	19	40	10	6	8	10	9	7	11	14	16	20	15	36	10	13.57	8	18	2.183	1.126	3.152	0.00161897	0.0102803	0.0826677	0.123464	0.0971376	0.0971376	TRUE	0.944957	No
ENSMUSG00000015711	Prune1	805	685	569	641	836	705	634	747	683	973	770	654	803	685	641	746	840	702	649	709	711	777	686	676	718.72	736	701	0.953	-0.069	-0.951	0.341549	0.57418	0.00542856	0.00807188	0.00627804	0.00627804	TRUE	0.0582025	No
ENSMUSG00000015714	Cers2	1024	1053	919	864	995	991	1074	1136	1096	1361	1388	1105	1021	1053	1036	1005	1000	986	1100	1078	1141	1086	1236	1143	1073.8	1017	1131	1.112	0.153	3.293	0.000991381	0.00681186	0.000877781	0.00733777	0.0021772	0.0021772	TRUE	0.0262066	No
ENSMUSG00000015721	Nlrp5	0	0	0	0	0	0	0	0	0	0	0	0	0	0	0	0	0	0	0	0	0	0	0	0	0	0	0	NA	NA	NA	NA	NA	NA	NA	NA	NA	NA	NA	NA
ENSMUSG00000015733	Capza2	4721	4487	4474	4277	5392	5084	4551	5263	4528	6186	5066	4581	4708	4488	5043	4975	5419	5059	4662	4995	4713	4938	4511	4738	4854.04	4949	4760	0.962	-0.056	-1.149	0.250513	0.477693	0.00255932	0.00618058	0.0032342	0.0032342	TRUE	0.0270581	No
ENSMUSG00000015745	Plekho1	1226	1291	1168	1017	916	1416	1627	1596	1588	1713	2180	1505	1223	1291	1317	1183	921	1409	1667	1515	1653	1367	1941	1557	1420.2	1224	1617	1.321	0.401	3.994	6.49713e-05	0.000656239	0.0156501	0.00697535	0.0138331	0.0138331	TRUE	0.181114	No
ENSMUSG00000015747	Vps45	380	352	294	298	403	372	354	376	338	433	426	331	379	352	331	347	405	370	363	357	352	346	379	342	360.23	364	356	0.978	-0.032	-0.485	0.627392	0.804157	1e-08	0.0102811	0.00355682	0.00355682	TRUE	0.0354907	No
ENSMUSG00000015748	Prpf3	433	436	387	406	430	472	422	475	410	582	527	439	432	436	436	472	432	470	432	451	427	465	469	454	447.99	446	450	1.009	0.013	0.224	0.822755	0.916407	1e-08	0.00941344	0.00248085	0.00248085	TRUE	0.00896919	No
ENSMUSG00000015749	Anp32e	2581	2639	2148	2338	2940	2637	2560	2810	2615	3550	2773	2285	2574	2639	2421	2720	2955	2624	2622	2667	2722	2834	2469	2363	2634.18	2656	2613	0.984	-0.023	-0.4	0.689101	0.842368	0.00365877	0.00645759	0.00447693	0.00447693	TRUE	0.037821	No
ENSMUSG00000015750	Aph1a	1588	1598	1364	1289	1421	1594	1427	1385	1451	1781	1507	1396	1584	1598	1538	1499	1428	1586	1462	1314	1510	1422	1342	1444	1477.25	1539	1416	0.919	-0.121	-2.514	0.0119405	0.0518089	0.00147439	0.00693197	0.00267697	0.00267697	TRUE	0.0155369	No
ENSMUSG00000015755	Tab2	1669	1867	1696	1554	1885	1794	1790	1758	1583	2184	1871	1596	1664	1867	1912	1808	1894	1785	1834	1668	1648	1743	1666	1651	1761.71	1822	1702	0.934	-0.098	-2.099	0.0358179	0.122005	0.00151011	0.00675757	0.00258255	0.00258255	TRUE	0.0222997	No
ENSMUSG00000015757	Ppil4	670	730	618	642	651	680	646	673	685	892	778	672	668	730	697	747	654	677	662	639	713	712	693	695	690.49	696	686	0.987	-0.019	-0.361	0.718209	0.859732	0.000824098	0.00816265	0.00267415	0.00267415	TRUE	0.0151777	No
ENSMUSG00000015759	Cnih1	1303	1103	1149	1115	1198	1329	1271	1298	1206	1460	1416	1251	1299	1103	1295	1297	1204	1322	1302	1232	1255	1165	1261	1294	1252.54	1253	1252	0.998	-0.003	-0.049	0.960566	0.982314	0.0023748	0.00712574	0.00337293	0.00337293	TRUE	0.0426602	No
ENSMUSG00000015766	Eps8	522	504	431	357	392	462	693	654	484	746	722	589	521	504	486	415	394	460	710	621	504	596	643	609	538.44	463	614	1.324	0.405	4.5	6.78794e-06	9.00684e-05	0.00958715	0.00881515	0.00978069	0.00978069	TRUE	0.0908228	No
ENSMUSG00000015776	Med22	559	587	509	476	508	613	587	584	574	720	670	532	557	587	574	554	511	610	601	554	597	575	597	550	572.26	566	579	1.024	0.034	0.6	0.548719	0.749485	0.000807918	0.00864006	0.00292786	0.00292786	TRUE	0.0277408	No
ENSMUSG00000015787	Abo	0	0	0	1	0	0	0	0	0	0	0	0	0	0	0	1	0	0	0	0	0	0	0	0	0.1	0	0	0.652	-0.617	-0.198	0.843162	NA	1e-08	16.4652	12	12	TRUE	0.304857	No
ENSMUSG00000015790	Surf1	821	794	719	667	774	777	715	741	670	900	777	668	819	794	810	776	778	773	732	703	697	718	692	691	748.71	792	706	0.891	-0.166	-3.718	0.000201003	0.00173346	1e-08	0.00798297	0.00152998	0.00152998	TRUE	0.00391408	No
ENSMUSG00000015804	Med28	1255	1196	1149	1099	1060	1258	1124	1157	964	1309	1311	1083	1252	1196	1295	1278	1065	1252	1151	1098	1003	1045	1167	1120	1160.3	1223	1097	0.898	-0.156	-2.635	0.0084107	0.039218	0.00330395	0.007227	0.00417381	0.00417381	TRUE	0.0491564	No
ENSMUSG00000015806	Qdpr	1570	1371	1525	1455	1666	1656	1347	1547	1305	1840	1477	1486	1566	1371	1719	1693	1674	1648	1380	1468	1358	1469	1315	1537	1516.48	1612	1421	0.882	-0.181	-2.889	0.00386785	0.0210065	0.00413105	0.00690402	0.00500484	0.00500484	TRUE	0.0660397	No
ENSMUSG00000015812	Gnrh1	25	51	33	31	30	22	29	36	28	41	21	32	25	51	37	36	30	22	30	34	29	33	19	33	31.56	34	30	0.883	-0.18	-0.774	0.438911	0.663303	0.0391657	0.0564003	0.0459058	0.0459058	TRUE	0.374154	No
ENSMUSG00000015829	Tnr	11	9	7	8	11	8	11	18	12	28	14	20	11	9	8	9	11	8	11	17	12	22	12	21	12.71	9	16	1.722	0.784	2.49	0.0127756	0.05453	1e-08	0.131382	0.0576791	0.0576791	TRUE	0.126159	No
ENSMUSG00000015837	Sqstm1	8243	7624	6953	6236	8432	7628	7424	8604	7346	9746	9489	7261	8220	7625	7838	7254	8474	7591	7605	8165	7646	7780	8450	7510	7846.42	7834	7859	1.003	0.005	0.098	0.921549	0.964135	0.00235423	0.00605523	0.00314552	0.00314552	TRUE	0.0199873	No
ENSMUSG00000015839	Nfe2l2	1461	1327	1327	1272	1313	1349	1581	1520	1255	1944	1729	1554	1457	1327	1496	1480	1320	1342	1619	1442	1306	1552	1540	1607	1457.38	1404	1511	1.077	0.107	1.738	0.0822933	0.224002	0.00396347	0.00694669	0.00480023	0.00480023	TRUE	0.0535706	No
ENSMUSG00000015843	Rxrg	1474	1451	1516	1587	1570	1638	1178	1192	1271	1598	1098	1190	1470	1451	1709	1846	1578	1630	1207	1131	1323	1276	978	1231	1402.4	1614	1191	0.738	-0.438	-5.459	4.79178e-08	1.11984e-06	0.00873064	0.00698961	0.00857373	0.00857373	TRUE	0.0948652	No
ENSMUSG00000015846	Rxra	1799	1886	1648	1435	1843	1858	1581	1651	1610	2002	1820	1483	1794	1886	1858	1669	1852	1849	1619	1567	1676	1598	1621	1534	1710.25	1818	1602	0.881	-0.183	-4.42	9.8544e-06	0.000125534	0.000701599	0.00678482	0.00187848	0.00187848	TRUE	0.0192411	No
ENSMUSG00000015850	Adamtsl4	716	708	588	573	588	565	793	902	635	977	834	665	714	708	663	667	591	562	812	856	661	780	743	688	703.69	651	757	1.163	0.218	2.687	0.00721589	0.0347934	0.00761929	0.00811931	0.00806934	0.00806934	TRUE	0.0540191	No
ENSMUSG00000015852	Fcrls	282	245	244	221	248	497	736	698	572	816	1165	683	281	245	275	257	249	495	754	662	595	651	1037	706	517.42	300	734	2.444	1.29	7.507	6.03873e-14	4.59777e-12	0.0573568	0.00893556	0.0401327	0.0401327	TRUE	1.16178	No
ENSMUSG00000015854	Cd5l	5	0	1	0	3	2	2	6	4	0	7	0	5	0	1	0	3	2	2	6	4	0	6	0	2.44	2	3	1.609	0.686	0.715	0.474414	0.689708	1.12449	0.660268	0.889992	0.889992	TRUE	0.15388	No
ENSMUSG00000015869	Prpsap1	555	631	527	456	494	544	589	625	600	762	715	575	553	631	594	530	496	541	603	593	624	608	637	595	583.96	558	610	1.094	0.129	2.079	0.0376095	0.126731	0.00203377	0.0085842	0.00387101	0.00387101	TRUE	0.0506067	No
ENSMUSG00000015879	Fam184b	1	0	2	2	0	0	0	0	2	1	0	1	1	0	2	2	0	0	0	0	2	1	0	1	0.79	1	1	0.711	-0.492	-0.358	0.720216	NA	1e-08	2.02291	1.39926	1.39926	TRUE	0.168053	No
ENSMUSG00000015880	Ncapg	22	24	27	11	32	29	43	36	26	44	43	34	22	24	30	13	32	29	44	34	27	35	38	35	30.34	25	36	1.418	0.504	2.339	0.0193422	0.0756511	0.00772341	0.0584466	0.0328772	0.0328772	TRUE	0.30819	No
ENSMUSG00000015882	Lcorl	269	252	220	208	329	245	236	270	257	292	279	215	268	252	248	242	331	244	242	256	267	233	248	222	254.5	264	245	0.926	-0.111	-1.226	0.220386	0.440075	0.00570395	0.0121212	0.00790618	0.00790618	TRUE	0.175268	No
ENSMUSG00000015889	Lta4h	992	852	765	797	816	842	800	950	855	1053	1091	895	989	852	862	927	820	838	819	902	890	841	972	926	886.46	881	892	1.011	0.016	0.265	0.790907	0.900876	0.00344824	0.00765181	0.00442402	0.00442402	TRUE	0.0443787	No
ENSMUSG00000015890	Amdhd1	1	1	1	0	0	0	0	0	2	2	0	0	1	1	1	0	0	0	0	0	2	2	0	0	0.57	0	1	1.186	0.246	0.155	0.876988	NA	1e-08	2.82041	1.9016	1.9016	TRUE	0.235144	No
ENSMUSG00000015932	Dstn	2788	2593	2374	2339	2765	2838	2843	2931	2897	3602	3412	2686	2780	2593	2676	2721	2779	2824	2912	2782	3015	2875	3038	2778	2814.51	2729	2900	1.063	0.088	2.307	0.0210295	0.0805367	0.000785973	0.00641878	0.00172519	0.00172519	TRUE	0.00743364	No
ENSMUSG00000015937	H2afy	1180	1122	1059	947	1085	1161	1228	1274	1157	1598	1342	1235	1177	1122	1194	1102	1090	1155	1258	1209	1204	1276	1195	1277	1188.26	1140	1236	1.085	0.117	2.791	0.00526006	0.0269594	0.000279314	0.00719465	0.00170486	0.00170486	TRUE	0.0062769	No
ENSMUSG00000015942	Gtf2ird2	189	235	165	151	176	195	229	186	190	261	221	184	188	235	186	176	177	194	235	177	198	208	197	190	196.7	193	201	1.04	0.057	0.589	0.555795	0.75483	0.00565685	0.0139636	0.008443	0.008443	TRUE	0.129836	No
ENSMUSG00000015943	Bola1	458	401	405	439	431	498	375	473	391	510	491	383	457	401	457	511	433	496	384	449	407	407	437	396	436.18	459	413	0.902	-0.149	-2.082	0.0373555	0.125993	0.00331136	0.00950992	0.00506216	0.00506216	TRUE	0.0456081	No
ENSMUSG00000015944	Gatsl2	762	824	669	666	817	737	792	960	812	1157	776	687	760	824	754	775	821	733	811	911	845	924	691	711	796.66	778	816	1.049	0.069	0.875	0.381541	0.611363	0.00748726	0.00785468	0.00757695	0.00757695	TRUE	0.0691946	No
ENSMUSG00000015947	Fcgr1	98	120	93	57	70	155	265	226	201	278	409	242	98	120	105	66	70	154	271	214	209	222	364	250	178.75	102	255	2.493	1.318	6.867	6.55938e-12	3.49593e-10	0.0643162	0.014778	0.0461029	0.0461029	TRUE	0.625894	No
ENSMUSG00000015950	Ncf1	143	183	184	176	188	199	386	306	266	454	426	406	143	183	207	205	189	198	395	290	277	362	379	420	270.75	188	354	1.891	0.919	7.601	2.94255e-14	2.40043e-12	0.0193407	0.0117449	0.0169335	0.0169335	TRUE	0.102767	No
ENSMUSG00000015957	Wnt11	141	136	121	137	118	161	127	122	126	142	118	189	141	136	136	159	119	160	130	116	131	113	105	195	136.84	142	132	0.927	-0.11	-0.756	0.449934	0.671029	0.0262855	0.0175117	0.0230264	0.0230264	TRUE	0.579416	No
ENSMUSG00000015961	Adss	437	456	367	359	398	424	389	463	412	510	586	443	436	456	414	418	400	422	398	439	429	407	522	458	433.24	424	442	1.043	0.06	0.818	0.413181	0.639655	0.0040296	0.00953474	0.00551188	0.00551188	TRUE	0.0945118	No
ENSMUSG00000015962	1700016C15Rik	0	0	0	0	0	0	1	0	0	0	0	0	0	0	0	0	0	0	1	0	0	0	0	0	0.09	0	0	1.27	0.345	0.111	0.911809	NA	1e-08	18.698	12	12	TRUE	0.288901	No
ENSMUSG00000015966	Il17rb	4	3	8	9	6	7	9	1	11	9	9	6	4	3	9	10	6	7	9	1	11	7	8	6	6.87	6	7	1.097	0.134	0.286	0.774718	0.892755	0.103807	0.237952	0.168332	0.168332	TRUE	0.385416	No
ENSMUSG00000015968	Cacna1d	66	71	54	62	71	58	90	75	106	127	103	99	66	71	61	72	71	58	92	71	110	101	92	102	80.67	66	95	1.426	0.512	3.836	0.000125045	0.00115103	1e-08	0.02563	0.0128186	0.0128186	TRUE	0.149286	No
ENSMUSG00000015970	Chdh	2	5	1	3	10	0	9	2	4	8	2	4	2	5	1	3	10	0	9	2	4	6	2	4	4.1	4	4	1.265	0.339	0.499	0.618077	0.798451	0.434823	0.394645	0.417814	0.417814	TRUE	0.773134	No
ENSMUSG00000015971	Actr8	820	704	671	646	813	728	619	764	617	876	727	621	818	704	756	751	817	724	634	725	642	699	647	642	713.45	762	665	0.873	-0.195	-3.316	0.000913372	0.00635505	0.00215507	0.00808828	0.00358762	0.00358762	TRUE	0.0231742	No
ENSMUSG00000015980	Lrrc27	240	222	218	237	282	266	205	213	252	283	250	248	239	222	246	276	283	265	210	202	262	226	223	257	242.53	255	230	0.9	-0.151	-1.666	0.0958092	0.249715	0.00554306	0.0124307	0.00778466	0.00778466	TRUE	0.052172	No
ENSMUSG00000015981	Stk32c	40	58	39	31	22	65	44	50	62	70	67	71	40	58	44	36	22	65	45	47	65	56	60	73	50.89	44	58	1.304	0.383	1.736	0.0825538	0.224405	0.0578792	0.037202	0.0499031	0.0499031	TRUE	0.242742	No
ENSMUSG00000015994	Fnta	1753	1749	1454	1634	1723	1807	1558	1676	1505	1966	1702	1559	1748	1749	1639	1901	1732	1798	1596	1591	1566	1569	1516	1612	1668.1	1761	1575	0.894	-0.161	-3.895	9.81374e-05	0.000932157	0.000700341	0.00680839	0.00186992	0.00186992	TRUE	0.0179497	No
ENSMUSG00000016018	Skiv2l2	1091	1163	973	928	1267	1105	1047	1231	1073	1406	1234	993	1088	1163	1097	1080	1273	1100	1072	1168	1117	1122	1099	1027	1117.18	1134	1101	0.971	-0.042	-0.783	0.433656	0.65884	0.00204809	0.00728008	0.00324595	0.00324595	TRUE	0.0449719	No
ENSMUSG00000016024	Lbp	217	220	213	215	232	241	336	293	238	329	435	309	216	220	240	250	233	240	344	278	248	263	387	320	269.93	233	307	1.315	0.395	3.633	0.000279655	0.00228717	0.0138677	0.0117629	0.0132405	0.0132405	TRUE	0.197819	No
ENSMUSG00000016028	Celsr1	170	175	141	159	190	164	127	134	165	210	112	158	170	175	159	185	191	163	130	127	172	168	100	163	158.53	174	143	0.824	-0.279	-2.201	0.027735	0.0996528	0.0173141	0.0159165	0.0168393	0.0168393	TRUE	0.245635	No
ENSMUSG00000016087	Fli1	898	771	752	672	763	836	800	899	746	962	994	936	896	771	848	782	767	832	819	853	776	768	885	968	830.41	816	845	1.035	0.05	0.739	0.459633	0.678859	0.00447481	0.00777328	0.00540697	0.00540697	TRUE	0.0609211	No
ENSMUSG00000016128	Stard13	808	823	727	691	755	685	774	750	556	884	753	608	806	823	820	804	759	682	793	712	579	706	671	629	731.74	782	682	0.872	-0.198	-2.566	0.0102755	0.0460337	0.0066566	0.00803236	0.00720799	0.00720799	TRUE	0.0756934	No
ENSMUSG00000016150	Tenm1	3	3	3	0	1	3	2	4	1	5	2	2	3	3	3	0	1	3	2	4	1	4	2	2	2.34	2	2	1.109	0.149	0.213	0.831433	0.920886	1e-08	0.68746	0.287035	0.287035	TRUE	0.196125	No
ENSMUSG00000016179	Camk1g	10	15	9	11	2	7	4	8	5	3	0	1	10	15	10	13	2	7	4	8	5	2	0	1	6.43	10	3	0.355	-1.496	-2.573	0.0100873	0.0453559	0.323998	0.253821	0.289736	0.289736	TRUE	0.318312	No
ENSMUSG00000016181	Diexf	268	285	261	238	304	269	266	305	260	351	278	260	267	285	294	277	306	268	272	289	271	280	248	269	277.15	283	272	0.961	-0.058	-0.82	0.412339	0.638846	1e-08	0.011609	0.00363257	0.00363257	TRUE	0.0226458	No
ENSMUSG00000016194	Hsd11b1	942	811	859	780	795	902	776	767	784	894	776	704	939	811	968	907	799	898	795	728	816	714	691	728	816.19	887	745	0.84	-0.252	-3.876	0.000106238	0.000995682	0.00365046	0.00780677	0.00485808	0.00485808	TRUE	0.0288953	No
ENSMUSG00000016200	Syt14	2	24	9	5	0	4	16	10	1	8	3	1	2	24	10	6	0	4	16	9	1	6	3	1	6.91	8	6	0.806	-0.312	-0.394	0.693296	0.844134	1.08273	0.236667	0.756176	0.756176	TRUE	0.87607	No
ENSMUSG00000016206	H2-M3	274	260	216	181	202	219	260	255	277	316	275	248	273	260	243	211	203	218	266	242	288	252	245	257	246.54	235	258	1.099	0.136	1.521	0.128305	0.307059	0.00505907	0.0123236	0.00744235	0.00744235	TRUE	0.0741377	No
ENSMUSG00000016239	Lonrf3	14	25	26	10	31	24	38	34	31	38	39	36	14	25	29	12	31	24	39	32	32	30	35	37	28.39	22	34	1.517	0.601	2.633	0.0084623	0.0394356	0.0121754	0.0620507	0.0379828	0.0379828	TRUE	0.204336	No
ENSMUSG00000016252	Atp5e	18071	14290	17301	17654	14603	17534	14436	14940	13680	16887	15478	14808	18021	14293	19503	20536	14676	17448	14787	14178	14238	13480	13783	15316	15854.8	17413	14297	0.821	-0.284	-3.358	0.000785526	0.00557717	0.0114757	0.00595251	0.0102758	0.0102758	TRUE	0.0950355	No
ENSMUSG00000016253	Nelfcd	586	614	550	503	646	650	522	629	549	706	653	560	584	614	620	585	649	647	535	597	571	564	581	579	593.91	616	571	0.926	-0.111	-2.092	0.0364176	0.123391	1e-08	0.00853842	0.0023578	0.0023578	TRUE	0.0113017	No
ENSMUSG00000016255	Tubb1	29	16	23	11	18	53	18	31	27	8	26	29	29	16	26	13	18	53	18	29	28	6	23	30	24.16	26	22	0.87	-0.201	-0.533	0.594152	0.781113	0.215748	0.0718828	0.163176	0.163176	TRUE	0.892267	No
ENSMUSG00000016256	Ctsz	811	923	811	678	765	974	1526	1382	1171	1507	1783	1316	809	923	914	789	769	969	1563	1312	1219	1203	1588	1361	1118.17	862	1374	1.594	0.672	7.679	1.59742e-14	1.35138e-12	0.0109105	0.00727881	0.0100911	0.0100911	TRUE	0.071835	No
ENSMUSG00000016257	Prelid3b	1544	1579	1539	1444	1693	1854	1616	1799	1605	2071	2074	1555	1540	1579	1735	1680	1701	1845	1655	1707	1670	1653	1847	1608	1685.11	1680	1690	1.006	0.009	0.172	0.863671	0.936791	0.00274843	0.00679873	0.00355447	0.00355447	TRUE	0.0288413	No
ENSMUSG00000016262	Sertad4	170	173	135	137	154	188	200	214	257	247	267	218	170	173	152	159	155	187	205	203	267	197	238	225	194.32	166	222	1.337	0.42	4.297	1.72972e-05	0.0002081	0.00574341	0.014063	0.00844641	0.00844641	TRUE	0.106443	No
ENSMUSG00000016283	H2-M2	2	1	1	0	0	1	12	8	8	15	7	3	2	1	1	0	0	1	12	8	8	12	6	3	4.55	1	8	9.559	3.257	4.224	2.40232e-05	0.000276933	1e-08	0.356285	0.197635	0.197635	TRUE	0.129689	No
ENSMUSG00000016308	Ube2a	1157	1084	1035	1084	1084	1227	1022	1181	1023	1371	1125	999	1154	1084	1167	1261	1089	1221	1047	1121	1065	1094	1002	1033	1111.49	1163	1060	0.913	-0.132	-2.562	0.0104166	0.0465358	0.00174497	0.00728739	0.00292531	0.00292531	TRUE	0.0204486	No
ENSMUSG00000016319	Slc25a5	6018	5623	5131	5010	5719	6721	5860	6314	5504	7396	7434	5456	6001	5624	5784	5828	5747	6688	6003	5992	5728	5904	6620	5643	5963.55	5945	5982	1.006	0.009	0.166	0.868534	0.93812	0.00324052	0.00611943	0.00391645	0.00391645	TRUE	0.046695	No
ENSMUSG00000016327	Atp1b4	0	0	2	0	0	0	2	0	0	1	0	0	0	0	2	0	0	0	2	0	0	1	0	0	0.43	0	0	1.256	0.329	0.158	0.874703	NA	1e-08	3.75907	4.32374	4.32374	TRUE	0.9909	No
ENSMUSG00000016344	Ppdpf	808	815	825	817	708	880	766	770	733	847	850	823	806	815	930	950	712	876	785	731	763	676	757	851	804.25	848	760	0.897	-0.157	-2.029	0.0424099	0.139382	0.00690184	0.00783579	0.00743346	0.00743346	TRUE	0.0755987	No
ENSMUSG00000016346	Kcnq2	1	2	0	0	0	1	0	1	0	0	0	3	1	2	0	0	0	1	0	1	0	0	0	3	0.67	1	1	0.969	-0.045	-0.029	0.97691	NA	1.58099	2.38593	2.04147	2.04147	TRUE	0.979469	No
ENSMUSG00000016349	Eef1a2	34772	24748	26394	23265	26261	28731	21404	22839	21439	25369	25700	22517	34675	24753	29753	27064	26392	28590	21925	21674	22313	20251	22886	23289	25297	28538	22056	0.773	-0.372	-5.084	3.70435e-07	6.87109e-06	0.00852149	0.00591495	0.00766575	0.00766575	TRUE	0.138689	No
ENSMUSG00000016356	Col20a1	77	90	70	72	74	73	89	102	75	98	99	70	77	90	79	84	74	73	91	97	78	78	88	72	81.77	80	84	1.061	0.085	0.687	0.492051	0.704386	1e-08	0.0253637	0.00971911	0.00971911	TRUE	0.0528956	No
ENSMUSG00000016382	Pls3	2187	2047	1846	1681	2136	1971	2293	2282	1871	2742	2648	2048	2181	2047	2081	1955	2147	1961	2349	2166	1947	2189	2358	2118	2124.95	2062	2188	1.061	0.085	1.579	0.114226	0.283596	0.00292106	0.00660275	0.00374966	0.00374966	TRUE	0.0354851	No
ENSMUSG00000016386	Mpped2	388	400	336	370	411	335	341	406	309	440	229	310	387	400	379	430	413	333	349	385	322	351	204	321	356.21	390	322	0.825	-0.278	-2.25	0.0244761	0.0902974	0.0233258	0.0103311	0.0191987	0.0191987	TRUE	0.38172	No
ENSMUSG00000016409	Nkap	383	387	312	328	381	414	333	355	315	437	422	325	382	387	352	382	383	412	341	337	328	349	376	336	363.64	383	344	0.9	-0.152	-2.386	0.0170267	0.0687094	1e-08	0.0102396	0.00310596	0.00310596	TRUE	0.0236965	No
ENSMUSG00000016427	Ndufa1	7611	6119	6397	7048	6639	7115	6048	6771	6259	7877	6556	6197	7590	6120	7211	8199	6672	7080	6195	6426	6514	6288	5838	6410	6711.86	7145	6278	0.879	-0.187	-2.903	0.00369282	0.0202554	0.00564463	0.0060896	0.00579872	0.00579872	TRUE	0.0647943	No
ENSMUSG00000016458	Wt1	195	211	141	168	116	201	207	189	135	195	276	228	194	211	159	195	117	200	212	179	141	156	246	236	187.13	179	195	1.086	0.119	0.728	0.46631	0.684175	0.0423304	0.0143781	0.0328384	0.0328384	TRUE	0.186204	No
ENSMUSG00000016477	E2f3	218	235	253	225	331	277	235	290	297	380	354	264	217	235	285	262	333	276	241	275	309	303	315	273	277.03	268	286	1.069	0.096	0.915	0.360297	0.593162	0.0126659	0.0116115	0.0123381	0.0123381	TRUE	0.16252	No
ENSMUSG00000016481	Cr1l	1943	2153	1819	1762	1972	1995	2057	1987	1846	2444	2171	1961	1938	2153	2050	2050	1982	1985	2107	1886	1921	1951	1933	2028	1998.72	2026	1971	0.973	-0.04	-0.962	0.336284	0.569522	0.000960107	0.00665017	0.00201116	0.00201116	TRUE	0.0139317	No
ENSMUSG00000016487	Ppfibp1	2253	2220	2057	1878	2464	2154	2350	2529	2090	2917	2835	2165	2247	2220	2319	2185	2476	2143	2407	2400	2175	2329	2525	2239	2305.41	2265	2346	1.036	0.051	1.02	0.307506	0.540146	0.00230788	0.00654397	0.00314039	0.00314039	TRUE	0.0259693	No
ENSMUSG00000016493	Cd46	138	121	114	116	146	117	92	155	134	122	95	93	138	121	129	135	147	116	94	147	139	97	85	96	120.35	131	110	0.838	-0.255	-1.783	0.0745905	0.2096	0.0225132	0.0191095	0.0211906	0.0211906	TRUE	0.237455	No
ENSMUSG00000016494	Cd34	4043	4519	3516	3479	4226	4658	5053	5224	4423	5848	6814	5072	4032	4520	3963	4047	4247	4635	5176	4958	4603	4668	6068	5246	4680.25	4241	5120	1.207	0.272	3.865	0.000111073	0.00103675	0.00731573	0.00619279	0.00690504	0.00690504	TRUE	0.10265	No
ENSMUSG00000016495	Plgrkt	750	727	634	609	680	662	673	672	592	833	768	667	748	727	715	708	683	659	689	638	616	665	684	690	685.19	707	664	0.939	-0.09	-1.716	0.0861263	0.231519	0.000601486	0.00818052	0.00253307	0.00253307	TRUE	0.0141949	No
ENSMUSG00000016496	Cd274	416	537	362	177	329	373	338	375	393	469	426	361	415	537	408	206	331	371	346	356	409	374	379	373	375.5	378	373	0.986	-0.02	-0.128	0.898523	0.953089	0.0450351	0.0101011	0.0329882	0.0329882	TRUE	0.258794	No
ENSMUSG00000016498	Pdcd1lg2	0	1	6	1	2	1	5	2	5	1	3	6	0	1	7	1	2	1	5	2	5	1	3	6	2.82	2	4	1.842	0.881	1.145	0.252248	0.479608	0.357725	0.571802	0.452496	0.452496	TRUE	0.677865	No
ENSMUSG00000016503	Gtf3a	662	573	517	550	515	696	604	648	586	712	801	617	660	573	583	640	518	693	619	615	610	568	713	638	619.11	611	627	1.026	0.038	0.476	0.633972	0.807418	0.0070067	0.00842905	0.00738153	0.00738153	TRUE	0.0681064	No
ENSMUSG00000016510	Mtif3	588	592	556	506	609	670	511	548	534	711	588	535	586	592	627	589	612	667	523	520	556	568	524	553	576.36	612	541	0.883	-0.179	-3.274	0.00105948	0.00719627	1e-08	0.0086202	0.00257341	0.00257341	TRUE	0.0234646	No
ENSMUSG00000016520	Lnx2	475	433	468	438	428	449	415	409	390	589	483	475	474	433	528	510	430	447	425	388	406	470	430	491	452.62	470	435	0.927	-0.109	-1.406	0.159747	0.355299	0.00513424	0.00937702	0.00651521	0.00651521	TRUE	0.0455201	No
ENSMUSG00000016524	Il19	1	0	0	3	2	2	0	0	0	2	0	0	1	0	0	3	2	2	0	0	0	2	0	0	0.84	1	0	0.242	-2.044	-1.43	0.152833	NA	1e-08	1.90463	1.57533	1.57533	TRUE	0.411875	No
ENSMUSG00000016526	Dyrk3	2	0	1	2	5	4	0	5	6	3	7	5	2	0	1	2	5	4	0	5	6	2	6	5	3.27	2	4	1.702	0.767	1.096	0.273065	0.503887	0.241578	0.493755	0.374374	0.374374	TRUE	0.290655	No
ENSMUSG00000016528	Mapkapk2	7772	8262	6834	6752	7524	8001	7061	7472	6769	8778	7878	6197	7750	8264	7704	7854	7561	7962	7233	7091	7045	7007	7015	6410	7407.98	7849	6967	0.888	-0.172	-4.624	3.7695e-06	5.39576e-05	0.00115932	0.00606726	0.00185964	0.00185964	TRUE	0.0189941	No
ENSMUSG00000016529	Il10	0	1	1	0	2	2	1	5	3	4	3	4	0	1	1	0	2	2	1	5	3	3	3	4	2.09	1	3	3.036	1.602	1.956	0.0504313	0.158667	1e-08	0.771079	0.313174	0.313174	TRUE	0.142507	No
ENSMUSG00000016534	Lamp2	5111	4963	4298	4461	5693	4671	5460	6406	5353	7239	5874	5278	5097	4964	4845	5189	5721	4648	5593	6079	5571	5779	5231	5459	5348.01	5077	5619	1.107	0.146	2.666	0.00767552	0.0364707	0.00372796	0.00615022	0.00414348	0.00414348	TRUE	0.0481399	No
ENSMUSG00000016541	Atxn10	1501	1383	1225	1240	1539	1342	1252	1463	1393	1794	1488	1299	1497	1383	1381	1442	1547	1335	1282	1388	1450	1432	1325	1344	1400.57	1431	1370	0.958	-0.062	-1.234	0.217347	0.436194	0.00181016	0.0069911	0.00296737	0.00296737	TRUE	0.019467	No
ENSMUSG00000016552	Foxred2	24	30	38	30	30	31	43	54	44	46	41	64	24	30	43	35	30	31	44	51	46	37	37	66	39.43	32	47	1.455	0.541	2.689	0.00716956	0.0346222	0.0224643	0.0463157	0.0317352	0.0317352	TRUE	0.329986	No
ENSMUSG00000016554	Eif3d	1174	1173	1099	1004	1136	1224	1201	1238	1134	1436	1381	1163	1171	1173	1239	1168	1142	1218	1230	1175	1180	1146	1230	1203	1189.55	1185	1194	1.007	0.011	0.263	0.792668	0.901805	1e-08	0.00719319	0.00150268	0.00150268	TRUE	0.00585433	No
ENSMUSG00000016559	H3f3b	3791	3225	3115	3045	3210	3314	3572	3987	3676	4236	4857	3340	3780	3226	3511	3542	3226	3298	3659	3784	3826	3381	4325	3455	3584.4	3430	3738	1.09	0.124	1.902	0.0571226	0.173045	0.00579536	0.00629702	0.00584548	0.00584548	TRUE	0.0737899	No
ENSMUSG00000016619	Nup50	412	511	414	370	483	496	511	461	472	677	520	476	411	511	467	430	485	494	523	437	491	540	463	492	478.83	466	491	1.053	0.075	1.015	0.310001	0.542477	0.0045077	0.00918407	0.00577691	0.00577691	TRUE	0.0413944	No
ENSMUSG00000016624	Phf21b	121	62	70	63	94	82	69	78	82	64	77	103	121	62	79	73	94	82	71	74	85	51	69	107	80.6	85	76	0.888	-0.171	-0.914	0.36068	0.593365	0.0447907	0.0256486	0.0381412	0.0381412	TRUE	0.406767	No
ENSMUSG00000016626	Nlrp14	0	0	0	0	0	0	0	0	0	0	0	1	0	0	0	0	0	0	0	0	0	0	0	1	0.09	0	0	1.27	0.345	0.111	0.911809	NA	1e-08	18.5177	12	12	TRUE	0.293507	No
ENSMUSG00000016637	Ift27	237	192	188	199	185	199	209	221	196	234	254	219	236	192	212	231	186	198	214	210	204	187	226	227	210.25	209	211	1.009	0.013	0.148	0.882569	0.944855	0.00303527	0.0134407	0.00656389	0.00656389	TRUE	0.0470728	No
ENSMUSG00000016664	Pacsin2	5789	5710	4889	4811	6689	6005	4824	5154	5225	6942	5506	4901	5773	5711	5511	5596	6722	5975	4941	4891	5438	5542	4903	5069	5506.13	5881	5131	0.872	-0.197	-3.48	0.000501426	0.0037886	0.0041652	0.00614166	0.00444143	0.00444143	TRUE	0.0610824	No
ENSMUSG00000016756	Cmah	206	224	150	123	166	206	280	241	239	296	419	276	205	224	169	143	167	205	287	229	249	236	373	285	231.05	186	276	1.488	0.573	4.201	2.65823e-05	0.000301968	0.0267465	0.0127576	0.0222873	0.0222873	TRUE	0.343042	No
ENSMUSG00000016757	Ttll12	239	237	181	183	195	236	211	251	208	292	305	180	238	237	204	213	196	235	216	238	216	233	272	186	223.73	220	227	1.03	0.043	0.447	0.654736	0.820549	0.00716481	0.0129834	0.00903369	0.00903369	TRUE	0.106168	No
ENSMUSG00000016758	Bik	197	225	189	167	256	182	139	218	245	196	217	228	196	225	213	194	257	181	142	207	255	156	193	236	204.75	211	198	0.937	-0.094	-0.669	0.503461	0.713827	0.0281585	0.0136447	0.0233914	0.0233914	TRUE	0.137885	No
ENSMUSG00000016763	Scube1	49	37	37	39	50	32	53	49	35	64	47	48	49	37	42	45	50	32	54	47	36	51	42	50	44.57	42	47	1.099	0.136	0.799	0.424073	0.649535	1e-08	0.0416506	0.019513	0.019513	TRUE	0.12306	No
ENSMUSG00000016831	Tox4	902	951	837	786	983	872	925	945	846	1083	991	885	899	951	944	914	988	868	947	897	881	865	882	915	912.61	927	898	0.968	-0.047	-1.005	0.315021	0.547758	0.000534628	0.00760023	0.00212511	0.00212511	TRUE	0.0127086	No
ENSMUSG00000016833	Mrps18c	577	537	584	593	604	595	484	499	510	718	651	519	575	537	658	690	607	592	496	474	531	573	580	537	570.79	610	532	0.873	-0.196	-2.607	0.00912913	0.041872	0.00552692	0.00864722	0.00635022	0.00635022	TRUE	0.0483974	No
ENSMUSG00000016918	Sulf1	801	973	662	694	780	955	1189	1137	928	1501	1526	1007	799	973	746	807	784	950	1218	1079	966	1198	1359	1042	993.42	843	1144	1.356	0.44	4.751	2.02456e-06	3.11557e-05	0.0127542	0.007458	0.0112991	0.0112991	TRUE	0.104464	No
ENSMUSG00000016921	Srsf6	2674	2767	2501	2495	2600	2750	2462	2702	2358	3180	2865	2495	2667	2768	2819	2902	2613	2736	2522	2564	2454	2538	2551	2581	2642.97	2751	2535	0.922	-0.117	-3.358	0.000784497	0.00557481	0.00041625	0.00645558	0.0013747	0.0013747	TRUE	0.00884858	No
ENSMUSG00000016933	Plcg1	2009	1932	1720	1793	1864	1757	1789	1991	1574	2179	2074	1668	2003	1932	1939	2086	1873	1748	1833	1889	1638	1739	1847	1725	1854.47	1930	1778	0.922	-0.117	-2.237	0.0253183	0.0928474	0.00251101	0.00671226	0.00343575	0.00343575	TRUE	0.0264225	No
ENSMUSG00000016940	Kctd2	915	869	876	770	810	893	956	973	1068	1317	1109	873	912	869	987	896	814	889	979	923	1112	1051	988	903	943.62	894	993	1.11	0.151	2.361	0.0182034	0.0723657	0.00384789	0.00754277	0.00482376	0.00482376	TRUE	0.0409275	No
ENSMUSG00000016942	Tmprss6	5	6	2	1	4	6	2	3	11	3	5	5	5	6	2	1	4	6	2	3	11	2	4	5	4.4	4	4	1.13	0.177	0.31	0.756786	0.88206	0.147616	0.368765	0.240617	0.240617	TRUE	0.912276	No
ENSMUSG00000016946	Kctd5	315	356	277	287	298	374	323	294	303	426	339	355	314	356	312	334	299	372	331	279	315	340	302	367	326.86	331	322	0.972	-0.04	-0.489	0.625101	0.802855	0.00515745	0.0107334	0.0068234	0.0068234	TRUE	0.0520424	No
ENSMUSG00000016982	Pom121l2	0	0	0	0	0	0	0	3	0	0	0	0	0	0	0	0	0	0	0	3	0	0	0	0	0.24	0	0	2.532	1.34	0.431	0.666573	NA	12	6.73108	12	12	TRUE	1.40996	No
ENSMUSG00000016984	Etaa1	130	164	132	127	152	187	133	144	130	156	172	147	130	164	149	148	153	186	136	137	135	125	153	152	147.25	155	140	0.9	-0.152	-1.462	0.14372	0.330877	0.00435967	0.0166878	0.00874954	0.00874954	TRUE	0.107307	No
ENSMUSG00000016995	Matn4	18	17	11	4	22	8	11	12	8	15	12	9	18	17	12	5	22	8	11	11	8	12	11	9	12.09	14	10	0.764	-0.389	-1.113	0.265664	0.495764	0.0568527	0.137874	0.0924937	0.0924937	TRUE	0.118331	No
ENSMUSG00000016998	Svs4	0	0	0	0	0	0	0	0	1	0	8	0	0	0	0	0	0	0	0	0	1	0	7	0	0.68	0	1	7.108	2.83	1.227	0.219644	NA	12	2.3509	6.30967	6.30967	TRUE	3.10637	No
ENSMUSG00000017000	Svs6	0	0	0	0	0	0	0	0	0	0	3	0	0	0	0	0	0	0	0	0	0	0	3	0	0.22	0	0	2.441	1.287	0.414	0.679188	NA	12	7.17293	12	12	TRUE	1.36775	No
ENSMUSG00000017002	Slpi	12	10	4	5	16	7	5	21	7	22	12	7	12	10	5	6	16	7	5	20	7	18	11	7	10.26	9	11	1.23	0.298	0.709	0.478371	0.693667	0.154928	0.16131	0.157428	0.157428	TRUE	0.152816	No
ENSMUSG00000017003	Svs3a	0	0	0	0	0	0	0	0	0	0	0	0	0	0	0	0	0	0	0	0	0	0	0	0	0	0	0	NA	NA	NA	NA	NA	NA	NA	NA	NA	NA	NA	NA
ENSMUSG00000017004	Svs5	2	0	0	0	1	0	1	2	0	0	8	0	2	0	0	0	1	0	1	2	0	0	7	0	1.09	0	2	3.251	1.701	1.108	0.26806	NA	3.01785	1.47352	2.14275	2.14275	TRUE	1.63822	No
ENSMUSG00000017007	Rbpjl	0	0	0	0	0	0	0	3	1	1	0	1	0	0	0	0	0	0	0	3	1	1	0	1	0.48	0	1	4.95	2.307	1.343	0.179306	NA	1e-08	3.35298	2.75473	2.75473	TRUE	0.333461	No
ENSMUSG00000017009	Sdc4	493	560	475	568	528	518	714	696	595	851	651	661	492	560	535	661	531	515	731	661	619	679	580	684	603.99	549	659	1.201	0.265	3.347	0.000815742	0.00575591	0.00707129	0.00849359	0.00732013	0.00732013	TRUE	0.115685	No
ENSMUSG00000017049	Ccdc70	0	0	0	0	0	0	0	0	0	0	0	0	0	0	0	0	0	0	0	0	0	0	0	0	0	0	0	NA	NA	NA	NA	NA	NA	NA	NA	NA	NA	NA	NA
ENSMUSG00000017057	Il13ra1	1161	1195	1036	1022	1409	1176	1398	1835	1683	2143	1785	1400	1158	1195	1168	1189	1416	1170	1432	1741	1752	1711	1590	1448	1414.1	1216	1612	1.326	0.407	5.688	1.28876e-08	3.45737e-07	0.00651658	0.0069802	0.00665682	0.00665682	TRUE	0.0799016	No
ENSMUSG00000017064	Prl5a1	0	0	0	0	0	0	0	0	0	0	0	0	0	0	0	0	0	0	0	0	0	0	0	0	0	0	0	NA	NA	NA	NA	NA	NA	NA	NA	NA	NA	NA	NA
ENSMUSG00000017119	Nbr1	3147	3238	2497	2709	3743	3149	2794	3355	2790	3787	3100	2708	3138	3239	2815	3151	3762	3134	2862	3184	2904	3023	2761	2801	3064.34	3206	2922	0.911	-0.134	-2.066	0.0387928	0.129952	0.00568043	0.00637256	0.00572671	0.00572671	TRUE	0.0893765	No
ENSMUSG00000017132	Cyth1	1952	2074	1887	1872	1915	1983	1833	1805	1749	2367	2013	1992	1947	2074	2127	2178	1925	1973	1878	1713	1820	1889	1793	2060	1948.06	2037	1859	0.913	-0.132	-2.504	0.0122927	0.0530653	0.00268658	0.00667093	0.00348959	0.00348959	TRUE	0.0343588	No
ENSMUSG00000017144	Rnd3	643	693	522	491	684	649	691	765	762	897	761	628	641	693	588	571	687	646	708	726	793	716	678	650	674.77	638	712	1.114	0.156	2.349	0.0188254	0.074244	0.00362853	0.00821647	0.00488698	0.00488698	TRUE	0.036969	No
ENSMUSG00000017146	Brca1	24	16	16	13	29	28	38	30	23	40	45	33	24	16	18	15	29	28	39	28	24	32	40	34	27.3	22	33	1.51	0.595	2.604	0.00920497	0.0421714	0.0134883	0.064303	0.0367804	0.0367804	TRUE	0.162201	No
ENSMUSG00000017165	Gast	0	0	0	0	0	0	0	0	0	0	1	0	0	0	0	0	0	0	0	0	0	0	1	0	0.07	0	0	1.27	0.345	0.111	0.911809	NA	1e-08	21.5071	12	12	TRUE	0.227739	No
ENSMUSG00000017167	Cntnap1	108	155	144	98	119	128	139	130	136	192	208	144	108	155	162	114	120	127	142	123	142	153	185	149	140.06	131	149	1.14	0.189	1.48	0.138951	0.323861	0.0155435	0.0172437	0.0164482	0.0164482	TRUE	0.154999	No
ENSMUSG00000017176	Nt5c3b	697	613	511	588	604	669	599	671	645	846	721	637	695	613	576	684	607	666	614	637	671	675	642	659	644.9	640	650	1.015	0.021	0.364	0.715923	0.858667	0.00160228	0.008326	0.00346576	0.00346576	TRUE	0.0279301	No
ENSMUSG00000017188	Coa3	1485	1374	1472	1429	1295	1789	1358	1394	1287	1726	1754	1400	1481	1374	1659	1662	1301	1780	1391	1323	1339	1378	1562	1448	1474.96	1543	1407	0.912	-0.133	-1.689	0.0912466	0.240835	0.00846372	0.00693364	0.00823936	0.00823936	TRUE	0.0724974	No
ENSMUSG00000017195	Zpbp2	0	0	0	0	0	0	0	0	1	1	3	1	0	0	0	0	0	0	0	0	1	1	3	1	0.46	0	1	4.837	2.274	1.322	0.186322	NA	1e-08	3.45893	2.75556	2.75556	TRUE	0.290385	No
ENSMUSG00000017204	Gsdma	1	6	3	3	3	1	2	1	8	2	15	4	1	6	3	3	3	1	2	1	8	2	13	4	4.02	3	5	1.706	0.771	1.093	0.274281	0.504923	0.471289	0.402306	0.446263	0.446263	TRUE	0.326495	No
ENSMUSG00000017210	Med24	889	879	733	783	946	889	702	869	770	950	831	702	887	879	826	911	951	885	719	825	801	758	740	726	825.64	890	762	0.856	-0.225	-4.229	2.34639e-05	0.000271465	0.00116198	0.00778438	0.00284859	0.00284859	TRUE	0.0199757	No
ENSMUSG00000017211	Gsdma2	0	0	0	0	0	0	0	1	0	0	0	0	0	0	0	0	0	0	0	1	0	0	0	0	0.08	0	0	1.27	0.345	0.111	0.911809	NA	1e-08	20.1816	12	12	TRUE	0.254321	No
ENSMUSG00000017221	Psmd3	2149	2127	2005	1959	2179	2340	2003	2070	1974	2490	2386	1758	2143	2127	2260	2279	2190	2328	2052	1964	2055	1988	2125	1818	2110.76	2221	2000	0.901	-0.151	-3.331	0.000865908	0.00605643	0.00147405	0.0066078	0.00247884	0.00247884	TRUE	0.0241301	No
ENSMUSG00000017264	Exosc10	1002	870	767	835	977	867	792	929	870	1100	904	823	999	870	865	971	982	863	811	882	905	878	805	851	890.22	925	855	0.925	-0.113	-1.951	0.0511121	0.160116	0.00251035	0.0076442	0.00369356	0.00369356	TRUE	0.0191142	No
ENSMUSG00000017286	Glod4	1247	1326	1108	1117	1599	1337	1287	1421	1317	1770	1485	1323	1244	1326	1249	1299	1607	1330	1318	1349	1371	1413	1322	1368	1349.73	1342	1357	1.01	0.015	0.241	0.809804	0.910354	0.00412645	0.00703401	0.00487714	0.00487714	TRUE	0.114692	No
ENSMUSG00000017288	Vps53	429	395	325	307	401	346	338	394	404	469	428	332	428	395	366	357	403	344	346	374	420	374	381	343	377.76	382	373	0.976	-0.035	-0.476	0.634354	0.807607	0.00338793	0.0100756	0.00536755	0.00536755	TRUE	0.0430086	No
ENSMUSG00000017291	Taok1	2485	2552	2099	2319	3089	2461	2486	2954	2588	3706	2900	2422	2478	2552	2366	2698	3104	2449	2546	2803	2694	2958	2582	2505	2644.73	2608	2681	1.028	0.04	0.581	0.561534	0.759142	0.00644813	0.00645517	0.00659353	0.00659353	TRUE	0.10797	No
[truncated: 24,037 more rows]

## Sheet: 18w cMKOvsWT.up
Id	Name	WT1_B2919	WT2_B2919	WT3_B2919	WT4_B2919	WT5_B2919	WT6_B2919	KO1_B2919	KO2_B2919	KO3_B2919	KO4_B2919	KO5_B2919	KO6_B2919	norm.WT1_B2919	norm.WT2_B2919	norm.WT3_B2919	norm.WT4_B2919	norm.WT5_B2919	norm.WT6_B2919	norm.KO1_B2919	norm.KO2_B2919	norm.KO3_B2919	norm.KO4_B2919	norm.KO5_B2919	norm.KO6_B2919	baseMean	WT	KO	FC	log2FoldChange	stat	pvalue	padj	dispGeneEst	dispFit	dispMAP	dispersion	betaConv	maxCooks	outlier
[truncated: 1,853 more rows]

[truncated: 21 more sheets: 18w cMKOvsWT.down, 8w cMKOvsWT.complete, 8w cMKOvsWT.up, 8w cMKOvsWT.down, GO term gene list, 8_weeks_mito_down, 8_weeks_mito_up, 8_weeks_metabolic_process_down, 8_weeks_metabolic_process_up, 8_weeks_innate_down, 8_weeks_innate_up, 8_weeks_infla_down, 8_weeks_infla_up, 18_weeks_mito_down, 18_weeks_mito_up, 18_weeks_metabolic_process_down, 18_weeks_metabolic_process_up, 18_weeks_infla_down, 18_weeks_infla_up, 18_weeks_innate_down …]
