# Supplementary material for: Mitochondrial Fission Process 1 controls inner membrane integrity and protects against heart failure
Source: Nat Commun. 2022 Nov 4;13:6634. doi: 10.1038/s41467-022-34316-3 (PMC9636241; doi:10.1038/s41467-022-34316-3)
Supplement: Supplementary file 6 — Supplementary Data 3 [file 41467_2022_34316_MOESM6_ESM.xlsx]

## Sheet: Dataset EV3 - Description
Dataset EV3 -Coimmunoprecipitation FLAG-MTFP1 cardiac proteome
The following tabs contain the list of MTFP1-interacting proteins identified by label-free quantificaton (LFQ) MS proteomics

## Sheet: Data_Volcano
Uniprot accession	Protein name	Gene name	Fasta.headers	Majority.protein.IDs	Peptides	Mol.weight.kDa.	log2(Mean.in.KI/Mean.in.WT) (1000=Only in KI; -1000=Only in WT)	p.value	Adjusted.p.value	iBAQ KI	iBAQ WT	Differential ?	MouseMitoCarta
E9Q8N1	E9Q8N1_MOUSE	Ttn	tr|E9Q8N1|E9Q8N1_MOUSE Titin OS=Mus musculus OX=10090 GN=Ttn PE=1 SV=1;tr|E9Q8K5|E9Q8K5_MOUSE Titin OS=Mus musculus OX=10090 GN=Ttn PE=1 SV=1;sp|A2ASS6|TITIN_MOUSE Titin OS=Mus musculus OX=10090 GN=Ttn PE=1 SV=1	tr|E9Q8N1|E9Q8N1_MOUSE;tr|E9Q8K5|E9Q8K5_MOUSE;sp|A2ASS6|TITIN_MOUSE	4	3716	0.343766	0.280847				0	no
E9Q557	DESP_MOUSE	Dsp	sp|E9Q557|DESP_MOUSE Desmoplakin OS=Mus musculus OX=10090 GN=Dsp PE=1 SV=1;tr|E9PZW0|E9PZW0_MOUSE Desmoplakin OS=Mus musculus OX=10090 GN=Dsp PE=1 SV=1	sp|E9Q557|DESP_MOUSE;tr|E9PZW0|E9PZW0_MOUSE	32	332.91	0.568907	0.617346				0	no
G3X9I4	G3X9I4_MOUSE	Alyref2	tr|G3X9I4|G3X9I4_MOUSE Aly/REF export factor 2 OS=Mus musculus OX=10090 GN=Alyref2 PE=1 SV=1;sp|Q9JJW6|ALRF2_MOUSE Aly/REF export factor 2 OS=Mus musculus OX=10090 GN=Alyref2 PE=1 SV=1;sp|O08583|THOC4_MOUSE THO complex subunit 4 OS=Mus musculus OX=10090 GN	tr|G3X9I4|G3X9I4_MOUSE;sp|Q9JJW6|ALRF2_MOUSE;sp|O08583|THOC4_MOUSE	1	23.785	0.591468	0.130095				0	no
O08749	DLDH_MOUSE	Dld	sp|O08749|DLDH_MOUSE Dihydrolipoyl dehydrogenase, mitochondrial OS=Mus musculus OX=10090 GN=Dld PE=1 SV=2	sp|O08749|DLDH_MOUSE	9	54.272	0.0682183	0.830272				0	yes
E9PZ67	E9PZ67_MOUSE	Casq2	tr|E9PZ67|E9PZ67_MOUSE Calsequestrin (Fragment) OS=Mus musculus OX=10090 GN=Casq2 PE=1 SV=1;sp|O09161|CASQ2_MOUSE Calsequestrin-2 OS=Mus musculus OX=10090 GN=Casq2 PE=1 SV=3;tr|F6QYE1|F6QYE1_MOUSE Calsequestrin OS=Mus musculus OX=10090 GN=Casq2 PE=1 SV=1	tr|E9PZ67|E9PZ67_MOUSE;sp|O09161|CASQ2_MOUSE;tr|F6QYE1|F6QYE1_MOUSE	3	36.424	0.441102	0.540838				0	no
O35459	ECH1_MOUSE	Ech1	sp|O35459|ECH1_MOUSE Delta(3,5)-Delta(2,4)-dienoyl-CoA isomerase, mitochondrial OS=Mus musculus OX=10090 GN=Ech1 PE=1 SV=1;tr|F7B227|F7B227_MOUSE Delta(3,5)-Delta(2,4)-dienoyl-CoA isomerase, mitochondrial (Fragment) OS=Mus musculus OX=10090 GN=Ech1 PE=1 SV	sp|O35459|ECH1_MOUSE;tr|F7B227|F7B227_MOUSE	4	36.118	-0.807588	0.0833885				0	yes
O35857	TIM44_MOUSE	Timm44	sp|O35857|TIM44_MOUSE Mitochondrial import inner membrane translocase subunit TIM44 OS=Mus musculus OX=10090 GN=Timm44 PE=1 SV=2	sp|O35857|TIM44_MOUSE	9	51.091	-0.426331	0.489752				0	yes
O55143	AT2A2_MOUSE	Atp2a2	sp|O55143|AT2A2_MOUSE Sarcoplasmic/endoplasmic reticulum calcium ATPase 2 OS=Mus musculus OX=10090 GN=Atp2a2 PE=1 SV=2	sp|O55143|AT2A2_MOUSE	19	114.86	0.911908	0.0157655				0	no
S4R1E5	S4R1E5_MOUSE	Gpx4	tr|S4R1E5|S4R1E5_MOUSE Glutathione peroxidase OS=Mus musculus OX=10090 GN=Gpx4 PE=1 SV=1;sp|O70325|GPX4_MOUSE Phospholipid hydroperoxide glutathione peroxidase OS=Mus musculus OX=10090 GN=Gpx4 PE=1 SV=4	tr|S4R1E5|S4R1E5_MOUSE;sp|O70325|GPX4_MOUSE	3	17.937	0.493778	0.243532				0	yes
A0A0N4SW53	A0A0N4SW53_MOUSE	Pdk4	tr|A0A0N4SW53|A0A0N4SW53_MOUSE [Pyruvate dehydrogenase (acetyl-transferring)] kinase isozyme 4, mitochondrial (Fragment) OS=Mus musculus OX=10090 GN=Pdk4 PE=1 SV=1;sp|O70571|PDK4_MOUSE [Pyruvate dehydrogenase (acetyl-transferring)] kinase isozyme 4, mitoch	tr|A0A0N4SW53|A0A0N4SW53_MOUSE;sp|O70571|PDK4_MOUSE	1	12.537	0.564735	0.16909				0	yes
O88569	ROA2_MOUSE	Hnrnpa2b1	sp|O88569|ROA2_MOUSE Heterogeneous nuclear ribonucleoproteins A2/B1 OS=Mus musculus OX=10090 GN=Hnrnpa2b1 PE=1 SV=2	sp|O88569|ROA2_MOUSE	7	37.402	0.715146	0.0696414				0	no
Q8BG13	Q8BG13_MOUSE	Rbm3	tr|Q8BG13|Q8BG13_MOUSE RNA-binding protein 3 OS=Mus musculus OX=10090 GN=Rbm3 PE=1 SV=1;sp|O89086|RBM3_MOUSE RNA-binding protein 3 OS=Mus musculus OX=10090 GN=Rbm3 PE=1 SV=1;tr|S4R2M6|S4R2M6_MOUSE MCG116386, isoform CRA_c OS=Mus musculus OX=10090 GN=Rbm3 P	tr|Q8BG13|Q8BG13_MOUSE;sp|O89086|RBM3_MOUSE;tr|S4R2M6|S4R2M6_MOUSE	2	16.761	-0.177696	0.663965				0	no
P00405	COX2_MOUSE	Mtco2	sp|P00405|COX2_MOUSE Cytochrome c oxidase subunit 2 OS=Mus musculus OX=10090 GN=Mtco2 PE=1 SV=1	sp|P00405|COX2_MOUSE	3	25.976	-0.029295	0.908869				0	yes
P00848	ATP6_MOUSE	Mtatp6	sp|P00848|ATP6_MOUSE ATP synthase subunit a OS=Mus musculus OX=10090 GN=Mtatp6 PE=1 SV=1	sp|P00848|ATP6_MOUSE	1	25.095	0.860702	0.0668456				0	yes
P01027	CO3_MOUSE	C3	sp|P01027|CO3_MOUSE Complement C3 OS=Mus musculus OX=10090 GN=C3 PE=1 SV=3	sp|P01027|CO3_MOUSE	31	186.48	0.833482	0.00474377				0	no
P01628	KV2A3_MOUSE	sp|P01628|KV2A3_MOUSE Ig kappa chain V-II region MOPC 511 OS=Mus musculus OX=10090 PE=1 SV=1;tr|A0A075B5K5|A0A075B5K5_MOUSE Immunoglobulin kappa variable 2-112 OS=Mus musculus OX=10090 GN=Igkv2-112 PE=1 SV=1;sp|P01627|KV2A2_MOUSE Ig kappa chain V-II region	sp|P01628|KV2A3_MOUSE Ig kappa chain V-II region MOPC 511 OS=Mus musculus OX=10090 PE=1 SV=1;tr|A0A075B5K5|A0A075B5K5_MOUSE Immunoglobulin kappa variable 2-112 OS=Mus musculus OX=10090 GN=Igkv2-112 PE=1 SV=1;sp|P01627|KV2A2_MOUSE Ig kappa chain V-II region	sp|P01628|KV2A3_MOUSE;tr|A0A075B5K5|A0A075B5K5_MOUSE;sp|P01627|KV2A2_MOUSE	1	12.496	0.0992736	0.747638				0	no
P01631	KV2A7_MOUSE	sp|P01631|KV2A7_MOUSE Ig kappa chain V-II region 26-10 OS=Mus musculus OX=10090 PE=1 SV=1	sp|P01631|KV2A7_MOUSE Ig kappa chain V-II region 26-10 OS=Mus musculus OX=10090 PE=1 SV=1	sp|P01631|KV2A7_MOUSE	9	12.273	0.122399	0.444259				0	no
P01679	KV6A5_MOUSE	sp|P01679|KV6A5_MOUSE Ig kappa chain V-VI region J539 OS=Mus musculus OX=10090 PE=1 SV=1;sp|P01678|KV6A4_MOUSE Ig kappa chain V-VI region SAPC 10 OS=Mus musculus OX=10090 PE=1 SV=1;sp|P01677|KV6A3_MOUSE Ig kappa chain V-VI region TEPC 601/TEPC 191 OS=Mus m	sp|P01679|KV6A5_MOUSE Ig kappa chain V-VI region J539 OS=Mus musculus OX=10090 PE=1 SV=1;sp|P01678|KV6A4_MOUSE Ig kappa chain V-VI region SAPC 10 OS=Mus musculus OX=10090 PE=1 SV=1;sp|P01677|KV6A3_MOUSE Ig kappa chain V-VI region TEPC 601/TEPC 191 OS=Mus m	sp|P01679|KV6A5_MOUSE;sp|P01678|KV6A4_MOUSE;sp|P01677|KV6A3_MOUSE;sp|P01676|KV6A2_MOUSE;sp|P01675|KV6A1_MOUSE;tr|A0A075B5L5|A0A075B5L5_MOUSE;tr|A0A0G2JGE7|A0A0G2JGE7_MOUSE	2	11.502	0.490314	0.480586				0	no
P01837	IGKC_MOUSE	Igkc	sp|P01837|IGKC_MOUSE Immunoglobulin kappa constant OS=Mus musculus OX=10090 GN=Igkc PE=1 SV=2	sp|P01837|IGKC_MOUSE	22	11.934	0.226385	0.0891834				0	no
A0A075B5P3	A0A075B5P3_MOUSE	Ighg2b	tr|A0A075B5P3|A0A075B5P3_MOUSE Immunoglobulin heavy constant gamma 2B (Fragment) OS=Mus musculus OX=10090 GN=Ighg2b PE=1 SV=1;sp|P01867|IGG2B_MOUSE Ig gamma-2B chain C region OS=Mus musculus OX=10090 GN=Igh-3 PE=1 SV=3;tr|A0A0A6YVP0|A0A0A6YVP0_MOUSE Immuno	tr|A0A075B5P3|A0A075B5P3_MOUSE;sp|P01867|IGG2B_MOUSE;tr|A0A0A6YVP0|A0A0A6YVP0_MOUSE	1	36.568	0.0494907	0.812515				0	no
P01868	IGHG1_MOUSE	Ighg1	sp|P01868|IGHG1_MOUSE Ig gamma-1 chain C region secreted form OS=Mus musculus OX=10090 GN=Ighg1 PE=1 SV=1;sp|P01869|IGH1M_MOUSE Ig gamma-1 chain C region, membrane-bound form OS=Mus musculus OX=10090 GN=Ighg1 PE=1 SV=2	sp|P01868|IGHG1_MOUSE;sp|P01869|IGH1M_MOUSE	28	35.704	0.437695	0.0583618				0	no
P01872	IGHM_MOUSE	Ighm	sp|P01872|IGHM_MOUSE Immunoglobulin heavy constant mu OS=Mus musculus OX=10090 GN=Ighm PE=1 SV=2;tr|A0A075B5P6|A0A075B5P6_MOUSE Immunoglobulin heavy constant mu (Fragment) OS=Mus musculus OX=10090 GN=Ighm PE=1 SV=1;tr|A0A075B6A0|A0A075B6A0_MOUSE Immunoglob	sp|P01872|IGHM_MOUSE;tr|A0A075B5P6|A0A075B5P6_MOUSE;tr|A0A075B6A0|A0A075B6A0_MOUSE	4	49.971	0.445794	0.012014				0	no
P03930	ATP8_MOUSE	Mtatp8	sp|P03930|ATP8_MOUSE ATP synthase protein 8 OS=Mus musculus OX=10090 GN=Mtatp8 PE=1 SV=1	sp|P03930|ATP8_MOUSE	2	7.7662	0.458225	0.224313				0	yes
P04919	B3AT_MOUSE	Slc4a1	sp|P04919|B3AT_MOUSE Band 3 anion transport protein OS=Mus musculus OX=10090 GN=Slc4a1 PE=1 SV=1	sp|P04919|B3AT_MOUSE	3	103.13	-0.561696	0.433529				0	no
P05125	ANF_MOUSE	Nppa	sp|P05125|ANF_MOUSE Natriuretic peptides A OS=Mus musculus OX=10090 GN=Nppa PE=1 SV=2	sp|P05125|ANF_MOUSE	3	16.572	0.267148	0.737197				0	no
P05202	AATM_MOUSE	Got2	sp|P05202|AATM_MOUSE Aspartate aminotransferase, mitochondrial OS=Mus musculus OX=10090 GN=Got2 PE=1 SV=1	sp|P05202|AATM_MOUSE	11	47.411	-0.382262	0.0347227				0	yes
P06329	HVM50_MOUSE	sp|P06329|HVM50_MOUSE Ig heavy chain V region AC38 15.3 OS=Mus musculus OX=10090 PE=1 SV=1	sp|P06329|HVM50_MOUSE Ig heavy chain V region AC38 15.3 OS=Mus musculus OX=10090 PE=1 SV=1	sp|P06329|HVM50_MOUSE	1	13.311	-0.956232	0.0346626				0	no
P07309	TTHY_MOUSE	Ttr	sp|P07309|TTHY_MOUSE Transthyretin OS=Mus musculus OX=10090 GN=Ttr PE=1 SV=1	sp|P07309|TTHY_MOUSE	7	15.776	0.728853	0.0416652				0	no
B0V2N8	B0V2N8_MOUSE	Anxa2	tr|B0V2N8|B0V2N8_MOUSE Annexin (Fragment) OS=Mus musculus OX=10090 GN=Anxa2 PE=1 SV=1;tr|B0V2N7|B0V2N7_MOUSE Annexin (Fragment) OS=Mus musculus OX=10090 GN=Anxa2 PE=1 SV=1;sp|P07356|ANXA2_MOUSE Annexin A2 OS=Mus musculus OX=10090 GN=Anxa2 PE=1 SV=2	tr|B0V2N8|B0V2N8_MOUSE;tr|B0V2N7|B0V2N7_MOUSE;sp|P07356|ANXA2_MOUSE	7	19.596	0.651984	0.260782				0	no
P07724	ALBU_MOUSE	Alb	sp|P07724|ALBU_MOUSE Serum albumin OS=Mus musculus OX=10090 GN=Alb PE=1 SV=3	sp|P07724|ALBU_MOUSE	38	68.692	0.398863	0.00946299				0	no
P08249	MDHM_MOUSE	Mdh2	sp|P08249|MDHM_MOUSE Malate dehydrogenase, mitochondrial OS=Mus musculus OX=10090 GN=Mdh2 PE=1 SV=3	sp|P08249|MDHM_MOUSE	9	35.611	-0.290425	0.541089				0	yes
P09542	MYL3_MOUSE	Myl3	sp|P09542|MYL3_MOUSE Myosin light chain 3 OS=Mus musculus OX=10090 GN=Myl3 PE=1 SV=4;tr|A0A0G2JDW2|A0A0G2JDW2_MOUSE Myosin light chain 3 (Fragment) OS=Mus musculus OX=10090 GN=Myl3 PE=1 SV=1	sp|P09542|MYL3_MOUSE;tr|A0A0G2JDW2|A0A0G2JDW2_MOUSE	3	22.421	0.97651	0.253651				0	no
P09671	SODM_MOUSE	Sod2	sp|P09671|SODM_MOUSE Superoxide dismutase [Mn], mitochondrial OS=Mus musculus OX=10090 GN=Sod2 PE=1 SV=3	sp|P09671|SODM_MOUSE	1	24.603	-0.731676	0.0258645				0	yes
A0A0A6YW67	A0A0A6YW67_MOUSE	Gm8797	tr|A0A0A6YW67|A0A0A6YW67_MOUSE MCG23377, isoform CRA_b OS=Mus musculus OX=10090 GN=Gm8797 PE=4 SV=1;tr|E9Q9J0|E9Q9J0_MOUSE Ubiquitin-60S ribosomal protein L40 (Fragment) OS=Mus musculus OX=10090 GN=Uba52 PE=4 SV=1;sp|P62984|RL40_MOUSE Ubiquitin-60S ribosom	tr|A0A0A6YW67|A0A0A6YW67_MOUSE;tr|E9Q9J0|E9Q9J0_MOUSE;sp|P62984|RL40_MOUSE;sp|P62983|RS27A_MOUSE;tr|E9Q4P0|E9Q4P0_MOUSE;tr|E9Q5F6|E9Q5F6_MOUSE;tr|E9QNP0|E9QNP0_MOUSE;tr|Q5SX22|Q5SX22_MOUSE;sp|P0CG49|UBB_MOUSE;sp|P0CG50|UBC_MOUSE	2	8.7279	-0.668889	0.489174				0	no
P10639	THIO_MOUSE	Txn	sp|P10639|THIO_MOUSE Thioredoxin OS=Mus musculus OX=10090 GN=Txn PE=1 SV=3	sp|P10639|THIO_MOUSE	1	11.675	0.770447	0.174717				0	no
E9Q8P0	E9Q8P0_MOUSE	Tnnc1	tr|E9Q8P0|E9Q8P0_MOUSE Troponin C, slow skeletal and cardiac muscles OS=Mus musculus OX=10090 GN=Tnnc1 PE=1 SV=1;sp|P19123|TNNC1_MOUSE Troponin C, slow skeletal and cardiac muscles OS=Mus musculus OX=10090 GN=Tnnc1 PE=1 SV=1	tr|E9Q8P0|E9Q8P0_MOUSE;sp|P19123|TNNC1_MOUSE	1	12.104	0.694339	0.0510364				0	no
P20029	BIP_MOUSE	Hspa5	sp|P20029|BIP_MOUSE Endoplasmic reticulum chaperone BiP OS=Mus musculus OX=10090 GN=Hspa5 PE=1 SV=3	sp|P20029|BIP_MOUSE	7	72.421	0.772352	0.0641874				0	no
P20108	PRDX3_MOUSE	Prdx3	sp|P20108|PRDX3_MOUSE Thioredoxin-dependent peroxide reductase, mitochondrial OS=Mus musculus OX=10090 GN=Prdx3 PE=1 SV=1	sp|P20108|PRDX3_MOUSE	8	28.127	0.278086	0.227309				0	yes
P20152	VIME_MOUSE	Vim	sp|P20152|VIME_MOUSE Vimentin OS=Mus musculus OX=10090 GN=Vim PE=1 SV=3;tr|A0A0A6YWC8|A0A0A6YWC8_MOUSE Vimentin OS=Mus musculus OX=10090 GN=Vim PE=1 SV=1;tr|A2AKJ2|A2AKJ2_MOUSE Vimentin (Fragment) OS=Mus musculus OX=10090 GN=Vim PE=1 SV=2	sp|P20152|VIME_MOUSE;tr|A0A0A6YWC8|A0A0A6YWC8_MOUSE;tr|A2AKJ2|A2AKJ2_MOUSE	4	53.687	0.0518822	0.893068				0	no
P22315	HEMH_MOUSE	Fech	sp|P22315|HEMH_MOUSE Ferrochelatase, mitochondrial OS=Mus musculus OX=10090 GN=Fech PE=1 SV=2;tr|Q544X6|Q544X6_MOUSE Ferrochelatase OS=Mus musculus OX=10090 GN=Fech PE=1 SV=1	sp|P22315|HEMH_MOUSE;tr|Q544X6|Q544X6_MOUSE	4	47.13	0.69513	0.205291				0	yes
A0A1W2P8A3	A0A1W2P8A3_MOUSE	Gja1	tr|A0A1W2P8A3|A0A1W2P8A3_MOUSE Gap junction alpha-1 protein (Fragment) OS=Mus musculus OX=10090 GN=Gja1 PE=1 SV=1;sp|P23242|CXA1_MOUSE Gap junction alpha-1 protein OS=Mus musculus OX=10090 GN=Gja1 PE=1 SV=2	tr|A0A1W2P8A3|A0A1W2P8A3_MOUSE;sp|P23242|CXA1_MOUSE	1	6.2501	-0.615354	0.164413				0	no
P24369	PPIB_MOUSE	Ppib	sp|P24369|PPIB_MOUSE Peptidyl-prolyl cis-trans isomerase B OS=Mus musculus OX=10090 GN=Ppib PE=1 SV=2	sp|P24369|PPIB_MOUSE	14	23.713	0.935445	0.0112562				0	no
P26443	DHE3_MOUSE	Glud1	sp|P26443|DHE3_MOUSE Glutamate dehydrogenase 1, mitochondrial OS=Mus musculus OX=10090 GN=Glud1 PE=1 SV=1	sp|P26443|DHE3_MOUSE	3	61.336	-0.386825	0.279725				0	yes
P31001	DESM_MOUSE	Des	sp|P31001|DESM_MOUSE Desmin OS=Mus musculus OX=10090 GN=Des PE=1 SV=3	sp|P31001|DESM_MOUSE	4	53.497	0.792268	0.0679986				0	no
P35486	ODPA_MOUSE	Pdha1	sp|P35486|ODPA_MOUSE Pyruvate dehydrogenase E1 component subunit alpha, somatic form, mitochondrial OS=Mus musculus OX=10090 GN=Pdha1 PE=1 SV=1	sp|P35486|ODPA_MOUSE	6	43.231	-0.201584	0.65854				0	yes
B1AXW5	B1AXW5_MOUSE	Prdx1	tr|B1AXW5|B1AXW5_MOUSE Peroxiredoxin-1 (Fragment) OS=Mus musculus OX=10090 GN=Prdx1 PE=1 SV=8;tr|B1AXW6|B1AXW6_MOUSE Peroxiredoxin-1 (Fragment) OS=Mus musculus OX=10090 GN=Prdx1 PE=1 SV=1;sp|P35700|PRDX1_MOUSE Peroxiredoxin-1 OS=Mus musculus OX=10090 GN=Pr	tr|B1AXW5|B1AXW5_MOUSE;tr|B1AXW6|B1AXW6_MOUSE;sp|P35700|PRDX1_MOUSE	2	18.87	0.949449	0.0449038				0	no
P38060	HMGCL_MOUSE	Hmgcl	sp|P38060|HMGCL_MOUSE Hydroxymethylglutaryl-CoA lyase, mitochondrial OS=Mus musculus OX=10090 GN=Hmgcl PE=1 SV=2	sp|P38060|HMGCL_MOUSE	2	34.238	0.75372	0.0125812				0	yes
P38647	GRP75_MOUSE	Hspa9	sp|P38647|GRP75_MOUSE Stress-70 protein, mitochondrial OS=Mus musculus OX=10090 GN=Hspa9 PE=1 SV=3	sp|P38647|GRP75_MOUSE	22	73.46	0.20558	0.0985136				0	yes
P40630	TFAM_MOUSE	Tfam	sp|P40630|TFAM_MOUSE Transcription factor A, mitochondrial OS=Mus musculus OX=10090 GN=Tfam PE=1 SV=2;tr|A0A0R4J1N9|A0A0R4J1N9_MOUSE Transcription factor A, mitochondrial OS=Mus musculus OX=10090 GN=Tfam PE=1 SV=1;tr|D3Z0F3|D3Z0F3_MOUSE Transcription facto	sp|P40630|TFAM_MOUSE;tr|A0A0R4J1N9|A0A0R4J1N9_MOUSE;tr|D3Z0F3|D3Z0F3_MOUSE	7	27.987	0.0385506	0.928156				0	yes
P42125	ECI1_MOUSE	Eci1	sp|P42125|ECI1_MOUSE Enoyl-CoA delta isomerase 1, mitochondrial OS=Mus musculus OX=10090 GN=Eci1 PE=1 SV=2	sp|P42125|ECI1_MOUSE	7	32.25	0.253475	0.137437				0	yes
P45952	ACADM_MOUSE	Acadm	sp|P45952|ACADM_MOUSE Medium-chain specific acyl-CoA dehydrogenase, mitochondrial OS=Mus musculus OX=10090 GN=Acadm PE=1 SV=1	sp|P45952|ACADM_MOUSE	12	46.481	-0.54114	0.106593				0	yes
P47857	PFKAM_MOUSE	Pfkm	sp|P47857|PFKAM_MOUSE ATP-dependent 6-phosphofructokinase, muscle type OS=Mus musculus OX=10090 GN=Pfkm PE=1 SV=3	sp|P47857|PFKAM_MOUSE	9	85.268	0.51347	0.0977844				0	no
H7BX88	H7BX88_MOUSE	Crat	tr|H7BX88|H7BX88_MOUSE Carnitine O-acetyltransferase OS=Mus musculus OX=10090 GN=Crat PE=1 SV=1;sp|P47934|CACP_MOUSE Carnitine O-acetyltransferase OS=Mus musculus OX=10090 GN=Crat PE=1 SV=3	tr|H7BX88|H7BX88_MOUSE;sp|P47934|CACP_MOUSE	15	68.644	0.178224	0.537819				0	yes
P48787	TNNI3_MOUSE	Tnni3	sp|P48787|TNNI3_MOUSE Troponin I, cardiac muscle OS=Mus musculus OX=10090 GN=Tnni3 PE=1 SV=2;tr|D3YXP5|D3YXP5_MOUSE Troponin I, cardiac muscle (Fragment) OS=Mus musculus OX=10090 GN=Tnni3 PE=1 SV=1	sp|P48787|TNNI3_MOUSE;tr|D3YXP5|D3YXP5_MOUSE	2	24.258	-0.605539	0.354297				0	no
P50171	DHB8_MOUSE	Hsd17b8	sp|P50171|DHB8_MOUSE Estradiol 17-beta-dehydrogenase 8 OS=Mus musculus OX=10090 GN=Hsd17b8 PE=1 SV=2;tr|G3UX44|G3UX44_MOUSE H2-K region-expressed gene 6 (Fragment) OS=Mus musculus OX=10090 GN=H2-Ke6 PE=1 SV=1	sp|P50171|DHB8_MOUSE;tr|G3UX44|G3UX44_MOUSE	7	26.588	0.905427	0.0111187				0	yes
P50544	ACADV_MOUSE	Acadvl	sp|P50544|ACADV_MOUSE Very long-chain specific acyl-CoA dehydrogenase, mitochondrial OS=Mus musculus OX=10090 GN=Acadvl PE=1 SV=3;tr|B1AR28|B1AR28_MOUSE Very long-chain-specific acyl-CoA dehydrogenase, mitochondrial OS=Mus musculus OX=10090 GN=Acadvl PE=1	sp|P50544|ACADV_MOUSE;tr|B1AR28|B1AR28_MOUSE	39	70.875	0.0943676	0.691784				0	yes
K3W4R6	K3W4R6_MOUSE	Tnnt2	tr|K3W4R6|K3W4R6_MOUSE Troponin T, cardiac muscle OS=Mus musculus OX=10090 GN=Tnnt2 PE=1 SV=1;tr|K3W4R7|K3W4R7_MOUSE Troponin T, cardiac muscle OS=Mus musculus OX=10090 GN=Tnnt2 PE=1 SV=1;sp|P50752|TNNT2_MOUSE Troponin T, cardiac muscle OS=Mus musculus OX=	tr|K3W4R6|K3W4R6_MOUSE;tr|K3W4R7|K3W4R7_MOUSE;sp|P50752|TNNT2_MOUSE;tr|Q6P3Z7|Q6P3Z7_MOUSE;tr|J3QQ13|J3QQ13_MOUSE	3	35	-0.0777485	0.902392				0	no
P51881	ADT2_MOUSE	Slc25a5	sp|P51881|ADT2_MOUSE ADP/ATP translocase 2 OS=Mus musculus OX=10090 GN=Slc25a5 PE=1 SV=3	sp|P51881|ADT2_MOUSE	18	32.931	0.437006	0.297347				0	yes
P54071	IDHP_MOUSE	Idh2	sp|P54071|IDHP_MOUSE Isocitrate dehydrogenase [NADP], mitochondrial OS=Mus musculus OX=10090 GN=Idh2 PE=1 SV=3	sp|P54071|IDHP_MOUSE	25	50.906	0.392142	0.173811				0	yes
P56135	ATPK_MOUSE	Atp5j2	sp|P56135|ATPK_MOUSE ATP synthase subunit f, mitochondrial OS=Mus musculus OX=10090 GN=Atp5j2 PE=1 SV=3;tr|F8WHP8|F8WHP8_MOUSE ATP synthase subunit f, mitochondrial OS=Mus musculus OX=10090 GN=Atp5j2 PE=1 SV=1	sp|P56135|ATPK_MOUSE;tr|F8WHP8|F8WHP8_MOUSE	6	10.344	0.596579	0.00370387				0	yes
A0A1Y7VLP0	A0A1Y7VLP0_MOUSE	Atp5mpl	tr|A0A1Y7VLP0|A0A1Y7VLP0_MOUSE RIKEN cDNA 2010107E04 gene (Fragment) OS=Mus musculus OX=10090 GN=Atp5mpl PE=1 SV=1;sp|P56379|68MP_MOUSE 6.8 kDa mitochondrial proteolipid OS=Mus musculus OX=10090 GN=Mp68 PE=1 SV=1	tr|A0A1Y7VLP0|A0A1Y7VLP0_MOUSE;sp|P56379|68MP_MOUSE	1	6.5608	0.723081	0.12251				0	yes
P56382	ATP5E_MOUSE	Atp5f1e	sp|P56382|ATP5E_MOUSE ATP synthase subunit epsilon, mitochondrial OS=Mus musculus OX=10090 GN=Atp5f1e PE=1 SV=2	sp|P56382|ATP5E_MOUSE	2	5.8378	0.430348	0.0516023				0	yes
P56480	ATPB_MOUSE	Atp5f1b	sp|P56480|ATPB_MOUSE ATP synthase subunit beta, mitochondrial OS=Mus musculus OX=10090 GN=Atp5f1b PE=1 SV=2	sp|P56480|ATPB_MOUSE	32	56.3	0.257996	0.145006				0	yes
G3UXT7	G3UXT7_MOUSE	Fus	tr|G3UXT7|G3UXT7_MOUSE RNA-binding protein FUS (Fragment) OS=Mus musculus OX=10090 GN=Fus PE=1 SV=1;tr|Q8CFQ9|Q8CFQ9_MOUSE Fusion, derived from t(1216) malignant liposarcoma (Human) OS=Mus musculus OX=10090 GN=Fus PE=1 SV=1;sp|P56959|FUS_MOUSE RNA-binding	tr|G3UXT7|G3UXT7_MOUSE;tr|Q8CFQ9|Q8CFQ9_MOUSE;sp|P56959|FUS_MOUSE	5	13.897	0.747791	0.000388969				0	no
P58281	OPA1_MOUSE	Opa1	sp|P58281|OPA1_MOUSE Dynamin-like 120 kDa protein, mitochondrial OS=Mus musculus OX=10090 GN=Opa1 PE=1 SV=1;tr|H7BX01|H7BX01_MOUSE Dynamin-like 120 kDa protein, mitochondrial OS=Mus musculus OX=10090 GN=Opa1 PE=1 SV=1;tr|E0CXD1|E0CXD1_MOUSE Dynamin-like 12	sp|P58281|OPA1_MOUSE;tr|H7BX01|H7BX01_MOUSE;tr|E0CXD1|E0CXD1_MOUSE	7	111.34	0.334895	0.216054				0	yes
P60710	ACTB_MOUSE	Actb	sp|P60710|ACTB_MOUSE Actin, cytoplasmic 1 OS=Mus musculus OX=10090 GN=Actb PE=1 SV=1;sp|P63260|ACTG_MOUSE Actin, cytoplasmic 2 OS=Mus musculus OX=10090 GN=Actg1 PE=1 SV=1;tr|E9Q5F4|E9Q5F4_MOUSE Actin, cytoplasmic 1 (Fragment) OS=Mus musculus OX=10090 GN=Ac	sp|P60710|ACTB_MOUSE;sp|P63260|ACTG_MOUSE;tr|E9Q5F4|E9Q5F4_MOUSE;tr|G3UZ07|G3UZ07_MOUSE;tr|E9Q1F2|E9Q1F2_MOUSE	15	41.736	0.702037	0.0404886				0	no
D3YU80	D3YU80_MOUSE	Cirbp	tr|D3YU80|D3YU80_MOUSE Cold-inducible RNA-binding protein (Fragment) OS=Mus musculus OX=10090 GN=Cirbp PE=1 SV=1;tr|K4DI65|K4DI65_MOUSE Cold inducible RNA binding protein, isoform CRA_a OS=Mus musculus OX=10090 GN=Cirbp PE=1 SV=1;sp|P60824|CIRBP_MOUSE Cold	tr|D3YU80|D3YU80_MOUSE;tr|K4DI65|K4DI65_MOUSE;sp|P60824|CIRBP_MOUSE	1	11.782	0.402855	0.0708427				0	no
P60867	RS20_MOUSE	Rps20	sp|P60867|RS20_MOUSE 40S ribosomal protein S20 OS=Mus musculus OX=10090 GN=Rps20 PE=1 SV=1	sp|P60867|RS20_MOUSE	2	13.373	0.239719	0.589135				0	no
E9Q006	E9Q006_MOUSE	Arl1	tr|E9Q006|E9Q006_MOUSE ADP-ribosylation factor-like protein 1 (Fragment) OS=Mus musculus OX=10090 GN=Arl1 PE=1 SV=1;tr|F8WIB1|F8WIB1_MOUSE ADP-ribosylation factor-like protein 1 (Fragment) OS=Mus musculus OX=10090 GN=Arl1 PE=1 SV=1;sp|P61211|ARL1_MOUSE ADP	tr|E9Q006|E9Q006_MOUSE;tr|F8WIB1|F8WIB1_MOUSE;sp|P61211|ARL1_MOUSE	1	5.6265	-0.818654	0.480349				0	no
A0A1W2P756	A0A1W2P756_MOUSE	Timm13	tr|A0A1W2P756|A0A1W2P756_MOUSE Mitochondrial import inner membrane translocase subunit Tim13 OS=Mus musculus OX=10090 GN=Timm13 PE=1 SV=1;sp|P62075|TIM13_MOUSE Mitochondrial import inner membrane translocase subunit Tim13 OS=Mus musculus OX=10090 GN=Timm13	tr|A0A1W2P756|A0A1W2P756_MOUSE;sp|P62075|TIM13_MOUSE	1	7.8048	0.272069	0.670695				0	yes
F6SVV1	F6SVV1_MOUSE	Gm9493	tr|F6SVV1|F6SVV1_MOUSE 40S ribosomal protein S7 OS=Mus musculus OX=10090 GN=Gm9493 PE=3 SV=1;sp|P62082|RS7_MOUSE 40S ribosomal protein S7 OS=Mus musculus OX=10090 GN=Rps7 PE=2 SV=1	tr|F6SVV1|F6SVV1_MOUSE;sp|P62082|RS7_MOUSE	3	21.882	-0.800659	0.243364				0	no
P62631	EF1A2_MOUSE	Eef1a2	sp|P62631|EF1A2_MOUSE Elongation factor 1-alpha 2 OS=Mus musculus OX=10090 GN=Eef1a2 PE=1 SV=1	sp|P62631|EF1A2_MOUSE	11	50.454	0.723145	0.0219305				0	no
A0A2I3BQF4	A0A2I3BQF4_MOUSE	Rpl30	tr|A0A2I3BQF4|A0A2I3BQF4_MOUSE 60S ribosomal protein L30 OS=Mus musculus OX=10090 GN=Rpl30 PE=1 SV=1;sp|P62889|RL30_MOUSE 60S ribosomal protein L30 OS=Mus musculus OX=10090 GN=Rpl30 PE=1 SV=2	tr|A0A2I3BQF4|A0A2I3BQF4_MOUSE;sp|P62889|RL30_MOUSE	1	10.457	0.98323	0.191134				0	no
P62897	CYC_MOUSE	Cycs	sp|P62897|CYC_MOUSE Cytochrome c, somatic OS=Mus musculus OX=10090 GN=Cycs PE=1 SV=2	sp|P62897|CYC_MOUSE	6	11.605	-0.0690082	0.846265				0	yes
P63038	CH60_MOUSE	Hspd1	sp|P63038|CH60_MOUSE 60 kDa heat shock protein, mitochondrial OS=Mus musculus OX=10090 GN=Hspd1 PE=1 SV=1	sp|P63038|CH60_MOUSE	28	60.955	0.330989	0.383125				0	yes
Q3UW83	Q3UW83_MOUSE	Rps10	tr|Q3UW83|Q3UW83_MOUSE 40S ribosomal protein S10 OS=Mus musculus OX=10090 GN=Rps10 PE=1 SV=1;sp|P63325|RS10_MOUSE 40S ribosomal protein S10 OS=Mus musculus OX=10090 GN=Rps10 PE=1 SV=1	tr|Q3UW83|Q3UW83_MOUSE;sp|P63325|RS10_MOUSE	1	18.371	0.688689	0.242415				0	no
Q5SQG5	Q5SQG5_MOUSE	Phb	tr|Q5SQG5|Q5SQG5_MOUSE Prohibitin (Fragment) OS=Mus musculus OX=10090 GN=Phb PE=1 SV=1;sp|P67778|PHB_MOUSE Prohibitin OS=Mus musculus OX=10090 GN=Phb PE=1 SV=1	tr|Q5SQG5|Q5SQG5_MOUSE;sp|P67778|PHB_MOUSE	2	22.999	-0.376558	0.418541				0	yes
P67984	RL22_MOUSE	Rpl22	sp|P67984|RL22_MOUSE 60S ribosomal protein L22 OS=Mus musculus OX=10090 GN=Rpl22 PE=1 SV=2	sp|P67984|RL22_MOUSE	3	14.759	0.92501	0.206877				0	no
P68033	ACTC_MOUSE	Actc1	sp|P68033|ACTC_MOUSE Actin, alpha cardiac muscle 1 OS=Mus musculus OX=10090 GN=Actc1 PE=1 SV=1;sp|P68134|ACTS_MOUSE Actin, alpha skeletal muscle OS=Mus musculus OX=10090 GN=Acta1 PE=1 SV=1;sp|P62737|ACTA_MOUSE Actin, aortic smooth muscle OS=Mus musculus OX	sp|P68033|ACTC_MOUSE;sp|P68134|ACTS_MOUSE;sp|P62737|ACTA_MOUSE;sp|P63268|ACTH_MOUSE;tr|D3YZY0|D3YZY0_MOUSE;tr|D3Z2K3|D3Z2K3_MOUSE;tr|A0A1D5RM20|A0A1D5RM20_MOUSE	13	42.019	0.1316	0.485447				0	no
P70404	IDHG1_MOUSE	Idh3g	sp|P70404|IDHG1_MOUSE Isocitrate dehydrogenase [NAD] subunit gamma 1, mitochondrial OS=Mus musculus OX=10090 GN=Idh3g PE=1 SV=1	sp|P70404|IDHG1_MOUSE	6	42.785	0.896782	0.115116				0	yes
P84750	KVM5_MOUSE	sp|P84750|KVM5_MOUSE Ig kappa chain V region Mem5 (Fragment) OS=Mus musculus OX=10090 PE=1 SV=1	sp|P84750|KVM5_MOUSE Ig kappa chain V region Mem5 (Fragment) OS=Mus musculus OX=10090 PE=1 SV=1	sp|P84750|KVM5_MOUSE	1	13.251	0.463762	0.255079				0	no
P97450	ATP5J_MOUSE	Atp5j	sp|P97450|ATP5J_MOUSE ATP synthase-coupling factor 6, mitochondrial OS=Mus musculus OX=10090 GN=Atp5j PE=1 SV=1	sp|P97450|ATP5J_MOUSE	3	12.496	0.890725	0.016182				0	yes
D3Z269	D3Z269_MOUSE	Lypla1	tr|D3Z269|D3Z269_MOUSE Acyl-protein thioesterase 1 (Fragment) OS=Mus musculus OX=10090 GN=Lypla1 PE=1 SV=1;tr|D3YUG4|D3YUG4_MOUSE Acyl-protein thioesterase 1 (Fragment) OS=Mus musculus OX=10090 GN=Lypla1 PE=1 SV=1;tr|J3QP56|J3QP56_MOUSE Acyl-protein thioes	tr|D3Z269|D3Z269_MOUSE;tr|D3YUG4|D3YUG4_MOUSE;tr|J3QP56|J3QP56_MOUSE;sp|P97823|LYPA1_MOUSE	1	14.801	0.124184	0.776668				0	yes
P99029	PRDX5_MOUSE	Prdx5	sp|P99029|PRDX5_MOUSE Peroxiredoxin-5, mitochondrial OS=Mus musculus OX=10090 GN=Prdx5 PE=1 SV=2;tr|G3UZJ4|G3UZJ4_MOUSE Peroxiredoxin-5, mitochondrial OS=Mus musculus OX=10090 GN=Prdx5 PE=1 SV=1;tr|H3BJQ7|H3BJQ7_MOUSE Peroxiredoxin-5, mitochondrial OS=Mus	sp|P99029|PRDX5_MOUSE;tr|G3UZJ4|G3UZJ4_MOUSE;tr|H3BJQ7|H3BJQ7_MOUSE	9	21.897	-0.121233	0.357165				0	yes
Q02257	PLAK_MOUSE	Jup	sp|Q02257|PLAK_MOUSE Junction plakoglobin OS=Mus musculus OX=10090 GN=Jup PE=1 SV=3	sp|Q02257|PLAK_MOUSE	20	81.8	0.921171	0.369036				0	no
Q02566	MYH6_MOUSE	Myh6	sp|Q02566|MYH6_MOUSE Myosin-6 OS=Mus musculus OX=10090 GN=Myh6 PE=1 SV=2;sp|Q91Z83|MYH7_MOUSE Myosin-7 OS=Mus musculus OX=10090 GN=Myh7 PE=2 SV=1	sp|Q02566|MYH6_MOUSE;sp|Q91Z83|MYH7_MOUSE	3	223.56	0.646497	0.233053				0	no
Q03265	ATPA_MOUSE	Atp5f1a	sp|Q03265|ATPA_MOUSE ATP synthase subunit alpha, mitochondrial OS=Mus musculus OX=10090 GN=Atp5f1a PE=1 SV=1;tr|D3Z6F5|D3Z6F5_MOUSE ATP synthase subunit alpha OS=Mus musculus OX=10090 GN=Atp5a1 PE=1 SV=1	sp|Q03265|ATPA_MOUSE;tr|D3Z6F5|D3Z6F5_MOUSE	37	59.752	0.293718	0.202543				0	yes
Q06185	ATP5I_MOUSE	Atp5me	sp|Q06185|ATP5I_MOUSE ATP synthase subunit e, mitochondrial OS=Mus musculus OX=10090 GN=Atp5me PE=1 SV=2	sp|Q06185|ATP5I_MOUSE	5	8.2355	0.372494	0.270305				0	yes
Q07417	ACADS_MOUSE	Acads	sp|Q07417|ACADS_MOUSE Short-chain specific acyl-CoA dehydrogenase, mitochondrial OS=Mus musculus OX=10090 GN=Acads PE=1 SV=2	sp|Q07417|ACADS_MOUSE	3	44.889	-0.480988	0.186479				0	yes
Q2TPA8	HSDL2_MOUSE	Hsdl2	sp|Q2TPA8|HSDL2_MOUSE Hydroxysteroid dehydrogenase-like protein 2 OS=Mus musculus OX=10090 GN=Hsdl2 PE=1 SV=1;tr|B1AX78|B1AX78_MOUSE Hydroxysteroid dehydrogenase-like protein 2 OS=Mus musculus OX=10090 GN=Hsdl2 PE=1 SV=1;tr|B1AX77|B1AX77_MOUSE Hydroxystero	sp|Q2TPA8|HSDL2_MOUSE;tr|B1AX78|B1AX78_MOUSE;tr|B1AX77|B1AX77_MOUSE	2	54.208	0.340127	0.627613				0	yes
G5E881	G5E881_MOUSE	Tamm41	tr|G5E881|G5E881_MOUSE Phosphatidate cytidylyltransferase, mitochondrial OS=Mus musculus OX=10090 GN=Tamm41 PE=1 SV=1;sp|Q3TUH1|TAM41_MOUSE Phosphatidate cytidylyltransferase, mitochondrial OS=Mus musculus OX=10090 GN=Tamm41 PE=1 SV=2;tr|G3UWL8|G3UWL8_MOUS	tr|G5E881|G5E881_MOUSE;sp|Q3TUH1|TAM41_MOUSE;tr|G3UWL8|G3UWL8_MOUSE	5	37.896	0.943758	0.046108				0	yes
Q3ULD5	MCCB_MOUSE	Mccc2	sp|Q3ULD5|MCCB_MOUSE Methylcrotonoyl-CoA carboxylase beta chain, mitochondrial OS=Mus musculus OX=10090 GN=Mccc2 PE=1 SV=1;tr|Q6PD20|Q6PD20_MOUSE Mccc2 protein (Fragment) OS=Mus musculus OX=10090 GN=Mccc2 PE=1 SV=1	sp|Q3ULD5|MCCB_MOUSE;tr|Q6PD20|Q6PD20_MOUSE	21	61.378	-0.219064	0.402167				0	yes
Q3UNX5	ACSM3_MOUSE	Acsm3	sp|Q3UNX5|ACSM3_MOUSE Acyl-coenzyme A synthetase ACSM3, mitochondrial OS=Mus musculus OX=10090 GN=Acsm3 PE=1 SV=2	sp|Q3UNX5|ACSM3_MOUSE	5	65.622	-0.460677	0.294666				0	yes
Q505D7	OPA3_MOUSE	Opa3	sp|Q505D7|OPA3_MOUSE Optic atrophy 3 protein homolog OS=Mus musculus OX=10090 GN=Opa3 PE=1 SV=1;tr|A0A0U1RPB1|A0A0U1RPB1_MOUSE Optic atrophy 3 (Human), isoform CRA_b OS=Mus musculus OX=10090 GN=Opa3 PE=1 SV=1	sp|Q505D7|OPA3_MOUSE;tr|A0A0U1RPB1|A0A0U1RPB1_MOUSE	2	20.11	0.265518	0.455781				0	yes
Z4YJV4	Z4YJV4_MOUSE	Ogdh	tr|Z4YJV4|Z4YJV4_MOUSE 2-oxoglutarate dehydrogenase, mitochondrial OS=Mus musculus OX=10090 GN=Ogdh PE=1 SV=1;sp|Q60597|ODO1_MOUSE 2-oxoglutarate dehydrogenase, mitochondrial OS=Mus musculus OX=10090 GN=Ogdh PE=1 SV=3	tr|Z4YJV4|Z4YJV4_MOUSE;sp|Q60597|ODO1_MOUSE	10	116.03	-0.177645	0.665393				0	yes
Q60932	VDAC1_MOUSE	Vdac1	sp|Q60932|VDAC1_MOUSE Voltage-dependent anion-selective channel protein 1 OS=Mus musculus OX=10090 GN=Vdac1 PE=1 SV=3;tr|F2Z471|F2Z471_MOUSE Voltage-dependent anion-selective channel protein 1 OS=Mus musculus OX=10090 GN=Vdac1 PE=1 SV=1	sp|Q60932|VDAC1_MOUSE;tr|F2Z471|F2Z471_MOUSE	5	32.351	0.124454	0.86742				0	yes
Q60936	COQ8A_MOUSE	Coq8a	sp|Q60936|COQ8A_MOUSE Atypical kinase COQ8A, mitochondrial OS=Mus musculus OX=10090 GN=Coq8a PE=1 SV=2;tr|F7B1B6|F7B1B6_MOUSE Atypical kinase COQ8A, mitochondrial (Fragment) OS=Mus musculus OX=10090 GN=Coq8a PE=1 SV=1	sp|Q60936|COQ8A_MOUSE;tr|F7B1B6|F7B1B6_MOUSE	14	71.742	0.229652	0.151351				0	yes
Q61425	HCDH_MOUSE	Hadh	sp|Q61425|HCDH_MOUSE Hydroxyacyl-coenzyme A dehydrogenase, mitochondrial OS=Mus musculus OX=10090 GN=Hadh PE=1 SV=2	sp|Q61425|HCDH_MOUSE	8	34.463	0.0458267	0.897264				0	yes
Q61646	HPT_MOUSE	Hp	sp|Q61646|HPT_MOUSE Haptoglobin OS=Mus musculus OX=10090 GN=Hp PE=1 SV=1	sp|Q61646|HPT_MOUSE	1	38.752	0.247957	0.41305				0	no
Q61838	PZP_MOUSE	Pzp	sp|Q61838|PZP_MOUSE Pregnancy zone protein OS=Mus musculus OX=10090 GN=Pzp PE=1 SV=3	sp|Q61838|PZP_MOUSE	2	165.85	-0.581272	0.224152				0	no
Q61941	NNTM_MOUSE	Nnt	sp|Q61941|NNTM_MOUSE NAD(P) transhydrogenase, mitochondrial OS=Mus musculus OX=10090 GN=Nnt PE=1 SV=2;tr|Q8C9V5|Q8C9V5_MOUSE NAD(P) transhydrogenase, mitochondrial OS=Mus musculus OX=10090 GN=Nnt PE=1 SV=1;tr|Q8BGK0|Q8BGK0_MOUSE NAD(P) transhydrogenase, mi	sp|Q61941|NNTM_MOUSE;tr|Q8C9V5|Q8C9V5_MOUSE;tr|Q8BGK0|Q8BGK0_MOUSE;tr|E9Q8F4|E9Q8F4_MOUSE	22	113.84	0.391628	0.260514				0	yes
Z4YJF5	Z4YJF5_MOUSE	Myom1	tr|Z4YJF5|Z4YJF5_MOUSE Myomesin-1 OS=Mus musculus OX=10090 GN=Myom1 PE=1 SV=1;sp|Q62234|MYOM1_MOUSE Myomesin-1 OS=Mus musculus OX=10090 GN=Myom1 PE=1 SV=2	tr|Z4YJF5|Z4YJF5_MOUSE;sp|Q62234|MYOM1_MOUSE	6	175.48	0.828597	0.0102336				0	no
Q62261	SPTB2_MOUSE	Sptbn1	sp|Q62261|SPTB2_MOUSE Spectrin beta chain, non-erythrocytic 1 OS=Mus musculus OX=10090 GN=Sptbn1 PE=1 SV=2	sp|Q62261|SPTB2_MOUSE	2	274.22	-0.884583	0.100542				0	no
D3Z7T0	D3Z7T0_MOUSE	Speg	tr|D3Z7T0|D3Z7T0_MOUSE Striated muscle-specific serine/threonine-protein kinase (Fragment) OS=Mus musculus OX=10090 GN=Speg PE=1 SV=1;tr|A0A087WSE3|A0A087WSE3_MOUSE Striated muscle-specific serine/threonine-protein kinase (Fragment) OS=Mus musculus OX=1009	tr|D3Z7T0|D3Z7T0_MOUSE;tr|A0A087WSE3|A0A087WSE3_MOUSE;tr|E9QQ25|E9QQ25_MOUSE;sp|Q62407|SPEG_MOUSE	1	32.535	0.00998745	0.953751				0	no
Q62425	NDUA4_MOUSE	Ndufa4	sp|Q62425|NDUA4_MOUSE Cytochrome c oxidase subunit NDUFA4 OS=Mus musculus OX=10090 GN=Ndufa4 PE=1 SV=2;tr|A0A0N4SVQ1|A0A0N4SVQ1_MOUSE Cytochrome c oxidase subunit NDUFA4 OS=Mus musculus OX=10090 GN=Ndufa4 PE=1 SV=1	sp|Q62425|NDUA4_MOUSE;tr|A0A0N4SVQ1|A0A0N4SVQ1_MOUSE	10	9.3267	0.630522	0.00647943				0	yes
Q66GT5	PTPM1_MOUSE	Ptpmt1	sp|Q66GT5|PTPM1_MOUSE Phosphatidylglycerophosphatase and protein-tyrosine phosphatase 1 OS=Mus musculus OX=10090 GN=Ptpmt1 PE=1 SV=1	sp|Q66GT5|PTPM1_MOUSE	6	21.942	0.339124	0.439078				0	yes
Q6P8J7	KCRS_MOUSE	Ckmt2	sp|Q6P8J7|KCRS_MOUSE Creatine kinase S-type, mitochondrial OS=Mus musculus OX=10090 GN=Ckmt2 PE=1 SV=1	sp|Q6P8J7|KCRS_MOUSE	22	47.473	0.258476	0.287281				0	yes
Q6PB66	LPPRC_MOUSE	Lrpprc	sp|Q6PB66|LPPRC_MOUSE Leucine-rich PPR motif-containing protein, mitochondrial OS=Mus musculus OX=10090 GN=Lrpprc PE=1 SV=2	sp|Q6PB66|LPPRC_MOUSE	43	156.61	0.296897	0.240161				0	yes
E9PY42	E9PY42_MOUSE	Eci3	tr|E9PY42|E9PY42_MOUSE Enoyl-CoA delta isomerase 3, peroxisomal (Fragment) OS=Mus musculus OX=10090 GN=Eci3 PE=1 SV=1;sp|Q78JN3|ECI3_MOUSE Enoyl-CoA delta isomerase 3, peroxisomal OS=Mus musculus OX=10090 GN=Eci3 PE=1 SV=1;tr|Q3TCD4|Q3TCD4_MOUSE Enoyl-CoA	tr|E9PY42|E9PY42_MOUSE;sp|Q78JN3|ECI3_MOUSE;tr|Q3TCD4|Q3TCD4_MOUSE;sp|Q9WUR2|ECI2_MOUSE;tr|E9Q7A8|E9Q7A8_MOUSE;tr|E9PYC6|E9PYC6_MOUSE;tr|E9Q858|E9Q858_MOUSE;tr|E9PUY9|E9PUY9_MOUSE;tr|E9PYA9|E9PYA9_MOUSE;tr|E9PVM6|E9PVM6_MOUSE	3	28.515	0.182126	0.666615				0	no
F7CXG1	F7CXG1_MOUSE	Nrap	tr|F7CXG1|F7CXG1_MOUSE Nebulin-related-anchoring protein (Fragment) OS=Mus musculus OX=10090 GN=Nrap PE=1 SV=1;tr|E9Q641|E9Q641_MOUSE Nebulin-related-anchoring protein OS=Mus musculus OX=10090 GN=Nrap PE=1 SV=1;tr|E9PZF4|E9PZF4_MOUSE Nebulin-related-anchor	tr|F7CXG1|F7CXG1_MOUSE;tr|E9Q641|E9Q641_MOUSE;tr|E9PZF4|E9PZF4_MOUSE;sp|Q80XB4|NRAP_MOUSE	3	43.453	0.786808	0.145348				0	no
Q80XN0	BDH_MOUSE	Bdh1	sp|Q80XN0|BDH_MOUSE D-beta-hydroxybutyrate dehydrogenase, mitochondrial OS=Mus musculus OX=10090 GN=Bdh1 PE=1 SV=2;tr|D3Z2Y8|D3Z2Y8_MOUSE D-beta-hydroxybutyrate dehydrogenase, mitochondrial (Fragment) OS=Mus musculus OX=10090 GN=Bdh1 PE=1 SV=1	sp|Q80XN0|BDH_MOUSE;tr|D3Z2Y8|D3Z2Y8_MOUSE	12	38.299	0.480983	0.0744516				0	yes
E9QJS0	E9QJS0_MOUSE	Mrps10	tr|E9QJS0|E9QJS0_MOUSE 28S ribosomal protein S10, mitochondrial OS=Mus musculus OX=10090 GN=Mrps10 PE=1 SV=1;sp|Q80ZK0|RT10_MOUSE 28S ribosomal protein S10, mitochondrial OS=Mus musculus OX=10090 GN=Mrps10 PE=1 SV=1;tr|G5E8U8|G5E8U8_MOUSE 28S ribosomal pro	tr|E9QJS0|E9QJS0_MOUSE;sp|Q80ZK0|RT10_MOUSE;tr|G5E8U8|G5E8U8_MOUSE;tr|G5E8U5|G5E8U5_MOUSE	1	18.698	0.693994	0.117556				0	yes
Q8BFP9	PDK1_MOUSE	Pdk1	sp|Q8BFP9|PDK1_MOUSE [Pyruvate dehydrogenase (acetyl-transferring)] kinase isozyme 1, mitochondrial OS=Mus musculus OX=10090 GN=Pdk1 PE=1 SV=2	sp|Q8BFP9|PDK1_MOUSE	4	48.994	0.0928499	0.602239				0	yes
Q8BFR5	EFTU_MOUSE	Tufm	sp|Q8BFR5|EFTU_MOUSE Elongation factor Tu, mitochondrial OS=Mus musculus OX=10090 GN=Tufm PE=1 SV=1	sp|Q8BFR5|EFTU_MOUSE	25	49.508	0.0862095	0.690661				0	yes
A2AL12	A2AL12_MOUSE	Hnrnpa3	tr|A2AL12|A2AL12_MOUSE Heterogeneous nuclear ribonucleoprotein A3 OS=Mus musculus OX=10090 GN=Hnrnpa3 PE=1 SV=1;tr|B2RXM2|B2RXM2_MOUSE EG627828 protein OS=Mus musculus OX=10090 GN=Gm6793 PE=1 SV=1;tr|J3QNY1|J3QNY1_MOUSE Uncharacterized protein OS=Mus muscu	tr|A2AL12|A2AL12_MOUSE;tr|B2RXM2|B2RXM2_MOUSE;tr|J3QNY1|J3QNY1_MOUSE;sp|Q8BG05|ROA3_MOUSE	4	34.476	0.724086	0.211257				0	no
Q8BH95	ECHM_MOUSE	Echs1	sp|Q8BH95|ECHM_MOUSE Enoyl-CoA hydratase, mitochondrial OS=Mus musculus OX=10090 GN=Echs1 PE=1 SV=1	sp|Q8BH95|ECHM_MOUSE	14	31.474	0.358462	0.141422				0	yes
Q8BMF4	ODP2_MOUSE	Dlat	sp|Q8BMF4|ODP2_MOUSE Dihydrolipoyllysine-residue acetyltransferase component of pyruvate dehydrogenase complex, mitochondrial OS=Mus musculus OX=10090 GN=Dlat PE=1 SV=2	sp|Q8BMF4|ODP2_MOUSE	3	67.941	0.973161	0.00869455				0	yes
Q8BMS1	ECHA_MOUSE	Hadha	sp|Q8BMS1|ECHA_MOUSE Trifunctional enzyme subunit alpha, mitochondrial OS=Mus musculus OX=10090 GN=Hadha PE=1 SV=1	sp|Q8BMS1|ECHA_MOUSE	48	82.669	0.46689	0.206032				0	yes
Q8BWT1	THIM_MOUSE	Acaa2	sp|Q8BWT1|THIM_MOUSE 3-ketoacyl-CoA thiolase, mitochondrial OS=Mus musculus OX=10090 GN=Acaa2 PE=1 SV=3	sp|Q8BWT1|THIM_MOUSE	9	41.829	-0.916484	0.101023				0	yes
Q8C3X4	GUF1_MOUSE	Guf1	sp|Q8C3X4|GUF1_MOUSE Translation factor Guf1, mitochondrial OS=Mus musculus OX=10090 GN=Guf1 PE=1 SV=1;tr|G3UWY0|G3UWY0_MOUSE Translation factor Guf1, mitochondrial (Fragment) OS=Mus musculus OX=10090 GN=Guf1 PE=1 SV=2	sp|Q8C3X4|GUF1_MOUSE;tr|G3UWY0|G3UWY0_MOUSE	21	72.462	0.240275	0.461719				0	yes
Q8CC88	VWA8_MOUSE	Vwa8	sp|Q8CC88|VWA8_MOUSE von Willebrand factor A domain-containing protein 8 OS=Mus musculus OX=10090 GN=Vwa8 PE=1 SV=2	sp|Q8CC88|VWA8_MOUSE	22	213.42	0.00321467	0.989872				0	yes
Q8CEE7	RDH13_MOUSE	Rdh13	sp|Q8CEE7|RDH13_MOUSE Retinol dehydrogenase 13 OS=Mus musculus OX=10090 GN=Rdh13 PE=1 SV=1;tr|A0A0R4J1N8|A0A0R4J1N8_MOUSE Retinol dehydrogenase 13 OS=Mus musculus OX=10090 GN=Rdh13 PE=1 SV=1;tr|D3YVJ8|D3YVJ8_MOUSE Retinol dehydrogenase 13 (Fragment) OS=Mus	sp|Q8CEE7|RDH13_MOUSE;tr|A0A0R4J1N8|A0A0R4J1N8_MOUSE;tr|D3YVJ8|D3YVJ8_MOUSE	2	36.464	0.97171	0.0924943				0	yes
Q8JZQ2	AFG32_MOUSE	Afg3l2	sp|Q8JZQ2|AFG32_MOUSE AFG3-like protein 2 OS=Mus musculus OX=10090 GN=Afg3l2 PE=1 SV=1	sp|Q8JZQ2|AFG32_MOUSE	4	89.518	0.68309	0.0953118				0	yes
Q8K0Z7	TACO1_MOUSE	Taco1	sp|Q8K0Z7|TACO1_MOUSE Translational activator of cytochrome c oxidase 1 OS=Mus musculus OX=10090 GN=Taco1 PE=1 SV=1	sp|Q8K0Z7|TACO1_MOUSE	6	32.314	-0.035755	0.841859				0	yes
B1AXC8	B1AXC8_MOUSE	Chchd7	tr|B1AXC8|B1AXC8_MOUSE Coiled-coil-helix-coiled-coil-helix domain-containing protein 7 (Fragment) OS=Mus musculus OX=10090 GN=Chchd7 PE=1 SV=1;sp|Q8K2Q5|CHCH7_MOUSE Coiled-coil-helix-coiled-coil-helix domain-containing protein 7 OS=Mus musculus OX=10090 GN	tr|B1AXC8|B1AXC8_MOUSE;sp|Q8K2Q5|CHCH7_MOUSE;tr|Q3TFT3|Q3TFT3_MOUSE;tr|B1AXC7|B1AXC7_MOUSE;tr|B1AXC5|B1AXC5_MOUSE	2	9.3225	-0.620118	0.0181304				0	yes
Q8K370	ACD10_MOUSE	Acad10	sp|Q8K370|ACD10_MOUSE Acyl-CoA dehydrogenase family member 10 OS=Mus musculus OX=10090 GN=Acad10 PE=1 SV=1;tr|D3Z7X0|D3Z7X0_MOUSE Acyl-Coenzyme A dehydrogenase family, member 12 OS=Mus musculus OX=10090 GN=Acad12 PE=1 SV=1	sp|Q8K370|ACD10_MOUSE;tr|D3Z7X0|D3Z7X0_MOUSE	2	118.98	0.284177	0.591297				0	yes
E0CX19	E0CX19_MOUSE	Hibch	tr|E0CX19|E0CX19_MOUSE 3-hydroxyisobutyryl-CoA hydrolase, mitochondrial OS=Mus musculus OX=10090 GN=Hibch PE=1 SV=1;sp|Q8QZS1|HIBCH_MOUSE 3-hydroxyisobutyryl-CoA hydrolase, mitochondrial OS=Mus musculus OX=10090 GN=Hibch PE=1 SV=1	tr|E0CX19|E0CX19_MOUSE;sp|Q8QZS1|HIBCH_MOUSE	2	34.594	0.412481	0.488843				0	yes
Q8QZT1	THIL_MOUSE	Acat1	sp|Q8QZT1|THIL_MOUSE Acetyl-CoA acetyltransferase, mitochondrial OS=Mus musculus OX=10090 GN=Acat1 PE=1 SV=1	sp|Q8QZT1|THIL_MOUSE	13	44.816	-0.493084	0.238279				0	yes
Q8R035	ICT1_MOUSE	Mrpl58	sp|Q8R035|ICT1_MOUSE Peptidyl-tRNA hydrolase ICT1, mitochondrial OS=Mus musculus OX=10090 GN=Mrpl58 PE=1 SV=1;tr|A2A6T4|A2A6T4_MOUSE Immature colon carcinoma transcript 1, isoform CRA_c OS=Mus musculus OX=10090 GN=Mrpl58 PE=1 SV=1	sp|Q8R035|ICT1_MOUSE;tr|A2A6T4|A2A6T4_MOUSE	6	23.477	0.143339	0.501504				0	yes
Q8R0Y8	S2542_MOUSE	Slc25a42	sp|Q8R0Y8|S2542_MOUSE Mitochondrial coenzyme A transporter SLC25A42 OS=Mus musculus OX=10090 GN=Slc25a42 PE=1 SV=1	sp|Q8R0Y8|S2542_MOUSE	4	35.24	-0.456612	0.260822				0	yes
Q8R3K3	PTCD2_MOUSE	Ptcd2	sp|Q8R3K3|PTCD2_MOUSE Pentatricopeptide repeat-containing protein 2, mitochondrial OS=Mus musculus OX=10090 GN=Ptcd2 PE=1 SV=1	sp|Q8R3K3|PTCD2_MOUSE	2	43.843	0.289721	0.434613				0	yes
Q8R404	MIC13_MOUSE	Mic13	sp|Q8R404|MIC13_MOUSE MICOS complex subunit MIC13 OS=Mus musculus OX=10090 GN=Mic13 PE=1 SV=1	sp|Q8R404|MIC13_MOUSE	1	13.373	0.21137	0.76578				0	yes
Q8VE38	OXND1_MOUSE	Oxnad1	sp|Q8VE38|OXND1_MOUSE Oxidoreductase NAD-binding domain-containing protein 1 OS=Mus musculus OX=10090 GN=Oxnad1 PE=1 SV=2	sp|Q8VE38|OXND1_MOUSE	3	34.727	0.237171	0.437211				0	yes
Q8VIJ6	SFPQ_MOUSE	Sfpq	sp|Q8VIJ6|SFPQ_MOUSE Splicing factor, proline- and glutamine-rich OS=Mus musculus OX=10090 GN=Sfpq PE=1 SV=1	sp|Q8VIJ6|SFPQ_MOUSE	3	75.441	0.735102	0.171243				0	no
Q91VD9	NDUS1_MOUSE	Ndufs1	sp|Q91VD9|NDUS1_MOUSE NADH-ubiquinone oxidoreductase 75 kDa subunit, mitochondrial OS=Mus musculus OX=10090 GN=Ndufs1 PE=1 SV=2	sp|Q91VD9|NDUS1_MOUSE	2	79.776	0.893751	0.11859				0	yes
G8JL76	G8JL76_MOUSE	Ppa2	tr|G8JL76|G8JL76_MOUSE Inorganic pyrophosphatase 2, mitochondrial (Fragment) OS=Mus musculus OX=10090 GN=Ppa2 PE=1 SV=1;tr|D3Z636|D3Z636_MOUSE Inorganic pyrophosphatase 2, mitochondrial OS=Mus musculus OX=10090 GN=Ppa2 PE=1 SV=1;sp|Q91VM9|IPYR2_MOUSE Inorg	tr|G8JL76|G8JL76_MOUSE;tr|D3Z636|D3Z636_MOUSE;sp|Q91VM9|IPYR2_MOUSE	2	17.2	-0.734001	0.0790515				0	yes
Q91VT4	CBR4_MOUSE	Cbr4	sp|Q91VT4|CBR4_MOUSE Carbonyl reductase family member 4 OS=Mus musculus OX=10090 GN=Cbr4 PE=1 SV=2	sp|Q91VT4|CBR4_MOUSE	5	25.414	0.0320019	0.902721				0	yes
Q91YJ5	IF2M_MOUSE	Mtif2	sp|Q91YJ5|IF2M_MOUSE Translation initiation factor IF-2, mitochondrial OS=Mus musculus OX=10090 GN=Mtif2 PE=1 SV=2;tr|Q5M6W7|Q5M6W7_MOUSE Translation initiation factor IF-2, mitochondrial (Fragment) OS=Mus musculus OX=10090 GN=Mtif2 PE=1 SV=1;tr|F6RR02|F6R	sp|Q91YJ5|IF2M_MOUSE;tr|Q5M6W7|Q5M6W7_MOUSE;tr|F6RR02|F6RR02_MOUSE	9	81.288	-0.145774	0.580082				0	yes
Q91ZA3	PCCA_MOUSE	Pcca	sp|Q91ZA3|PCCA_MOUSE Propionyl-CoA carboxylase alpha chain, mitochondrial OS=Mus musculus OX=10090 GN=Pcca PE=1 SV=2	sp|Q91ZA3|PCCA_MOUSE	22	79.921	-0.336987	0.111563				0	yes
Q922B1	MACD1_MOUSE	Macrod1	sp|Q922B1|MACD1_MOUSE O-acetyl-ADP-ribose deacetylase MACROD1 OS=Mus musculus OX=10090 GN=Macrod1 PE=1 SV=2	sp|Q922B1|MACD1_MOUSE	6	35.294	-0.349324	0.454372				0	yes
Q924X2	CPT1B_MOUSE	Cpt1b	sp|Q924X2|CPT1B_MOUSE Carnitine O-palmitoyltransferase 1, muscle isoform OS=Mus musculus OX=10090 GN=Cpt1b PE=1 SV=1	sp|Q924X2|CPT1B_MOUSE	26	88.216	0.360956	0.199338				0	yes
Q925I1	ATAD3_MOUSE	Atad3	sp|Q925I1|ATAD3_MOUSE ATPase family AAA domain-containing protein 3 OS=Mus musculus OX=10090 GN=Atad3 PE=1 SV=1;tr|H3BK90|H3BK90_MOUSE ATPase family, AAA domain-containing 3A (Fragment) OS=Mus musculus OX=10090 GN=Atad3a PE=1 SV=1	sp|Q925I1|ATAD3_MOUSE;tr|H3BK90|H3BK90_MOUSE	2	66.741	-0.169173	0.834604				0	yes
Q99JY0	ECHB_MOUSE	Hadhb	sp|Q99JY0|ECHB_MOUSE Trifunctional enzyme subunit beta, mitochondrial OS=Mus musculus OX=10090 GN=Hadhb PE=1 SV=1	sp|Q99JY0|ECHB_MOUSE	29	51.386	0.294788	0.230108				0	yes
Q99K48	NONO_MOUSE	Nono	sp|Q99K48|NONO_MOUSE Non-POU domain-containing octamer-binding protein OS=Mus musculus OX=10090 GN=Nono PE=1 SV=3	sp|Q99K48|NONO_MOUSE	3	54.54	0.146995	0.714915				0	no
Q99KI0	ACON_MOUSE	Aco2	sp|Q99KI0|ACON_MOUSE Aconitate hydratase, mitochondrial OS=Mus musculus OX=10090 GN=Aco2 PE=1 SV=1	sp|Q99KI0|ACON_MOUSE	24	85.462	0.521017	0.00966707				0	yes
G5E823	G5E823_MOUSE	Hars2	tr|G5E823|G5E823_MOUSE Histidyl-tRNA synthetase-like, isoform CRA_a OS=Mus musculus OX=10090 GN=Hars2 PE=1 SV=1;sp|Q99KK9|SYHM_MOUSE Probable histidine--tRNA ligase, mitochondrial OS=Mus musculus OX=10090 GN=Hars2 PE=1 SV=1;sp|Q61035|SYHC_MOUSE Histidine--	tr|G5E823|G5E823_MOUSE;sp|Q99KK9|SYHM_MOUSE;sp|Q61035|SYHC_MOUSE	2	48.277	-0.543104	0.167057				0	yes
Q99LC5	ETFA_MOUSE	Etfa	sp|Q99LC5|ETFA_MOUSE Electron transfer flavoprotein subunit alpha, mitochondrial OS=Mus musculus OX=10090 GN=Etfa PE=1 SV=2	sp|Q99LC5|ETFA_MOUSE	7	35.009	0.510774	0.508165				0	yes
A0A0M3HEP3	A0A0M3HEP3_MOUSE	Lias	tr|A0A0M3HEP3|A0A0M3HEP3_MOUSE Lipoyl synthase, mitochondrial OS=Mus musculus OX=10090 GN=Lias PE=1 SV=1;sp|Q99M04|LIAS_MOUSE Lipoyl synthase, mitochondrial OS=Mus musculus OX=10090 GN=Lias PE=1 SV=1	tr|A0A0M3HEP3|A0A0M3HEP3_MOUSE;sp|Q99M04|LIAS_MOUSE	4	32.173	0.327926	0.158401				0	yes
Q99M07	COA5_MOUSE	Coa5	sp|Q99M07|COA5_MOUSE Cytochrome c oxidase assembly factor 5 OS=Mus musculus OX=10090 GN=Coa5 PE=1 SV=1	sp|Q99M07|COA5_MOUSE	4	8.3585	0.520006	0.280735				0	yes
Q99M87	DNJA3_MOUSE	Dnaja3	sp|Q99M87|DNJA3_MOUSE DnaJ homolog subfamily A member 3, mitochondrial OS=Mus musculus OX=10090 GN=Dnaja3 PE=1 SV=1	sp|Q99M87|DNJA3_MOUSE	10	52.443	0.358189	0.176658				0	yes
Q99MN9	PCCB_MOUSE	Pccb	sp|Q99MN9|PCCB_MOUSE Propionyl-CoA carboxylase beta chain, mitochondrial OS=Mus musculus OX=10090 GN=Pccb PE=1 SV=2;tr|E9Q1J7|E9Q1J7_MOUSE Propionyl-CoA carboxylase beta chain, mitochondrial OS=Mus musculus OX=10090 GN=Pccb PE=1 SV=1;tr|D3YZC1|D3YZC1_MOUSE	sp|Q99MN9|PCCB_MOUSE;tr|E9Q1J7|E9Q1J7_MOUSE;tr|D3YZC1|D3YZC1_MOUSE	10	58.408	-0.114927	0.686844				0	yes
Q99MR8	MCCA_MOUSE	Mccc1	sp|Q99MR8|MCCA_MOUSE Methylcrotonoyl-CoA carboxylase subunit alpha, mitochondrial OS=Mus musculus OX=10090 GN=Mccc1 PE=1 SV=2	sp|Q99MR8|MCCA_MOUSE	26	79.343	-0.0496484	0.756627				0	yes
Q9CPQ1	COX6C_MOUSE	Cox6c	sp|Q9CPQ1|COX6C_MOUSE Cytochrome c oxidase subunit 6C OS=Mus musculus OX=10090 GN=Cox6c PE=1 SV=3	sp|Q9CPQ1|COX6C_MOUSE	4	8.4689	0.834332	0.00951681				0	yes
Q9CPX8	QCR10_MOUSE	Uqcr11	sp|Q9CPX8|QCR10_MOUSE Cytochrome b-c1 complex subunit 10 OS=Mus musculus OX=10090 GN=Uqcr11 PE=3 SV=1	sp|Q9CPX8|QCR10_MOUSE	1	6.5386	-0.140503	0.878701				0	yes
Q9CPY0	MRM2_MOUSE	Mrm2	sp|Q9CPY0|MRM2_MOUSE rRNA methyltransferase 2, mitochondrial OS=Mus musculus OX=10090 GN=Mrm2 PE=1 SV=1	sp|Q9CPY0|MRM2_MOUSE	2	27.144	0.297996	0.0669212				0	yes
Q9CPY7	AMPL_MOUSE	Lap3	sp|Q9CPY7|AMPL_MOUSE Cytosol aminopeptidase OS=Mus musculus OX=10090 GN=Lap3 PE=1 SV=3	sp|Q9CPY7|AMPL_MOUSE	5	56.141	-0.83888	0.0826493				0	yes
Q9CQ62	DECR_MOUSE	Decr1	sp|Q9CQ62|DECR_MOUSE 2,4-dienoyl-CoA reductase, mitochondrial OS=Mus musculus OX=10090 GN=Decr1 PE=1 SV=1	sp|Q9CQ62|DECR_MOUSE	7	36.213	0.633761	0.0110231				0	yes
Q9CQ69	QCR8_MOUSE	Uqcrq	sp|Q9CQ69|QCR8_MOUSE Cytochrome b-c1 complex subunit 8 OS=Mus musculus OX=10090 GN=Uqcrq PE=1 SV=3	sp|Q9CQ69|QCR8_MOUSE	1	9.7681	0.571404	0.277709				0	yes
Q9CQA3	SDHB_MOUSE	Sdhb	sp|Q9CQA3|SDHB_MOUSE Succinate dehydrogenase [ubiquinone] iron-sulfur subunit, mitochondrial OS=Mus musculus OX=10090 GN=Sdhb PE=1 SV=1	sp|Q9CQA3|SDHB_MOUSE	7	31.814	0.0995526	0.619629				0	yes
Q05BF0	Q05BF0_MOUSE	Chchd1	tr|Q05BF0|Q05BF0_MOUSE Chchd1 protein OS=Mus musculus OX=10090 GN=Chchd1 PE=1 SV=1;sp|Q9CQA6|CHCH1_MOUSE Coiled-coil-helix-coiled-coil-helix domain-containing protein 1 OS=Mus musculus OX=10090 GN=Chchd1 PE=1 SV=1	tr|Q05BF0|Q05BF0_MOUSE;sp|Q9CQA6|CHCH1_MOUSE	2	8.3125	0.0527205	0.904538				0	yes
D3Z316	D3Z316_MOUSE	1700021F05Rik	tr|D3Z316|D3Z316_MOUSE Protein 1700021F05Rik OS=Mus musculus OX=10090 GN=1700021F05Rik PE=1 SV=2;sp|Q9CQF4|CF203_MOUSE Uncharacterized protein C6orf203 homolog OS=Mus musculus OX=10090 PE=1 SV=1	tr|D3Z316|D3Z316_MOUSE;sp|Q9CQF4|CF203_MOUSE	5	27.847	-0.0219628	0.884393				0	no
Q9CQP0	RM33_MOUSE	Mrpl33	sp|Q9CQP0|RM33_MOUSE 39S ribosomal protein L33, mitochondrial OS=Mus musculus OX=10090 GN=Mrpl33 PE=1 SV=1	sp|Q9CQP0|RM33_MOUSE	5	7.4158	0.622444	0.000714053				0	yes
Q9CQQ7	AT5F1_MOUSE	Atp5f1	sp|Q9CQQ7|AT5F1_MOUSE ATP synthase F(0) complex subunit B1, mitochondrial OS=Mus musculus OX=10090 GN=Atp5f1 PE=1 SV=1;tr|A0A0G2JGX3|A0A0G2JGX3_MOUSE ATP synthase F(0) complex subunit B1, mitochondrial (Fragment) OS=Mus musculus OX=10090 GN=Atp5f1 PE=1 SV=	sp|Q9CQQ7|AT5F1_MOUSE;tr|A0A0G2JGX3|A0A0G2JGX3_MOUSE	18	28.948	0.221753	0.501842				0	yes
Q9CQU0	TXD12_MOUSE	Txndc12	sp|Q9CQU0|TXD12_MOUSE Thioredoxin domain-containing protein 12 OS=Mus musculus OX=10090 GN=Txndc12 PE=1 SV=1	sp|Q9CQU0|TXD12_MOUSE	2	19.048	0.238947	0.577202				0	no
Q9CQV1	TIM16_MOUSE	Pam16	sp|Q9CQV1|TIM16_MOUSE Mitochondrial import inner membrane translocase subunit TIM16 OS=Mus musculus OX=10090 GN=Pam16 PE=1 SV=1;tr|A0A1L1SQA2|A0A1L1SQA2_MOUSE Mitochondrial import inner membrane translocase subunit TIM16 OS=Mus musculus OX=10090 GN=Gm9803	sp|Q9CQV1|TIM16_MOUSE;tr|A0A1L1SQA2|A0A1L1SQA2_MOUSE	3	13.784	-0.978172	0.019309				0	yes
Q9CQV7	TIM14_MOUSE	Dnajc19	sp|Q9CQV7|TIM14_MOUSE Mitochondrial import inner membrane translocase subunit TIM14 OS=Mus musculus OX=10090 GN=Dnajc19 PE=1 SV=3;tr|G3X8S1|G3X8S1_MOUSE DnaJ (Hsp40) homolog, subfamily C, member 19, isoform CRA_c OS=Mus musculus OX=10090 GN=Dnajc19 PE=1 SV	sp|Q9CQV7|TIM14_MOUSE;tr|G3X8S1|G3X8S1_MOUSE	1	12.436	0.0295211	0.954852				0	yes
Q9CR63	COX16_MOUSE	Cox16	sp|Q9CR63|COX16_MOUSE Cytochrome c oxidase assembly protein COX16 homolog, mitochondrial OS=Mus musculus OX=10090 GN=Cox16 PE=3 SV=1;tr|E9PVN6|E9PVN6_MOUSE Synaptojanin-2-binding protein OS=Mus musculus OX=10090 GN=Gm20498 PE=1 SV=1	sp|Q9CR63|COX16_MOUSE;tr|E9PVN6|E9PVN6_MOUSE	3	12.266	0.783889	0.0632073				0	yes
Q9D9P1	Q9D9P1_MOUSE	Chchd3	tr|Q9D9P1|Q9D9P1_MOUSE MICOS complex subunit OS=Mus musculus OX=10090 GN=Chchd3 PE=1 SV=1;tr|D3Z0L4|D3Z0L4_MOUSE MICOS complex subunit (Fragment) OS=Mus musculus OX=10090 GN=Chchd3 PE=1 SV=1;sp|Q9CRB9|MIC19_MOUSE MICOS complex subunit Mic19 OS=Mus musculus	tr|Q9D9P1|Q9D9P1_MOUSE;tr|D3Z0L4|D3Z0L4_MOUSE;sp|Q9CRB9|MIC19_MOUSE;tr|S4R238|S4R238_MOUSE	3	20.375	0.884168	0.0359752				0	yes
Q9CWU6	UQCC1_MOUSE	Uqcc1	sp|Q9CWU6|UQCC1_MOUSE Ubiquinol-cytochrome-c reductase complex assembly factor 1 OS=Mus musculus OX=10090 GN=Uqcc1 PE=1 SV=1;tr|A6PWX7|A6PWX7_MOUSE Ubiquinol-cytochrome-c reductase complex assembly factor 1 OS=Mus musculus OX=10090 GN=Uqcc1 PE=1 SV=1;tr|F6	sp|Q9CWU6|UQCC1_MOUSE;tr|A6PWX7|A6PWX7_MOUSE;tr|F6V305|F6V305_MOUSE;tr|A6PWX8|A6PWX8_MOUSE;tr|A6PWX9|A6PWX9_MOUSE;tr|A6PWX5|A6PWX5_MOUSE	8	34.299	-0.0986927	0.752416				0	yes
Q9CX86	ROA0_MOUSE	Hnrnpa0	sp|Q9CX86|ROA0_MOUSE Heterogeneous nuclear ribonucleoprotein A0 OS=Mus musculus OX=10090 GN=Hnrnpa0 PE=1 SV=1	sp|Q9CX86|ROA0_MOUSE	2	30.53	0.646038	0.6102				0	no
Q9CXI0	COQ5_MOUSE	Coq5	sp|Q9CXI0|COQ5_MOUSE 2-methoxy-6-polyprenyl-1,4-benzoquinol methylase, mitochondrial OS=Mus musculus OX=10090 GN=Coq5 PE=1 SV=2	sp|Q9CXI0|COQ5_MOUSE	5	37.335	0.92892	0.00563817				0	yes
Q9CZ13	QCR1_MOUSE	Uqcrc1	sp|Q9CZ13|QCR1_MOUSE Cytochrome b-c1 complex subunit 1, mitochondrial OS=Mus musculus OX=10090 GN=Uqcrc1 PE=1 SV=2	sp|Q9CZ13|QCR1_MOUSE	15	52.851	0.750735	0.0557414				0	yes
Q9CZD5	IF3M_MOUSE	Mtif3	sp|Q9CZD5|IF3M_MOUSE Translation initiation factor IF-3, mitochondrial OS=Mus musculus OX=10090 GN=Mtif3 PE=1 SV=1	sp|Q9CZD5|IF3M_MOUSE	5	31.739	-0.0872987	0.680342				0	yes
Q9CZU6	CISY_MOUSE	Cs	sp|Q9CZU6|CISY_MOUSE Citrate synthase, mitochondrial OS=Mus musculus OX=10090 GN=Cs PE=1 SV=1	sp|Q9CZU6|CISY_MOUSE	7	51.736	-0.197872	0.300979				0	yes
Q9D051	ODPB_MOUSE	Pdhb	sp|Q9D051|ODPB_MOUSE Pyruvate dehydrogenase E1 component subunit beta, mitochondrial OS=Mus musculus OX=10090 GN=Pdhb PE=1 SV=1	sp|Q9D051|ODPB_MOUSE	4	38.937	-0.0496175	0.83905				0	yes
Q9D0M3	CY1_MOUSE	Cyc1	sp|Q9D0M3|CY1_MOUSE Cytochrome c1, heme protein, mitochondrial OS=Mus musculus OX=10090 GN=Cyc1 PE=1 SV=1;tr|A0A2R8VHK1|A0A2R8VHK1_MOUSE Cytochrome c1, heme protein, mitochondrial (Fragment) OS=Mus musculus OX=10090 GN=Cyc1 PE=1 SV=1	sp|Q9D0M3|CY1_MOUSE;tr|A0A2R8VHK1|A0A2R8VHK1_MOUSE	7	35.327	0.257078	0.666397				0	yes
Q9D0Q7	RM45_MOUSE	Mrpl45	sp|Q9D0Q7|RM45_MOUSE 39S ribosomal protein L45, mitochondrial OS=Mus musculus OX=10090 GN=Mrpl45 PE=1 SV=1	sp|Q9D0Q7|RM45_MOUSE	1	35.41	-0.118087	0.721293				0	yes
Q9D1I6	RM14_MOUSE	Mrpl14	sp|Q9D1I6|RM14_MOUSE 39S ribosomal protein L14, mitochondrial OS=Mus musculus OX=10090 GN=Mrpl14 PE=1 SV=1	sp|Q9D1I6|RM14_MOUSE	4	15.874	-0.0608724	0.915933				0	yes
Q9D2G2	ODO2_MOUSE	Dlst	sp|Q9D2G2|ODO2_MOUSE Dihydrolipoyllysine-residue succinyltransferase component of 2-oxoglutarate dehydrogenase complex, mitochondrial OS=Mus musculus OX=10090 GN=Dlst PE=1 SV=1	sp|Q9D2G2|ODO2_MOUSE	2	48.994	0.551366	0.305055				0	yes
Q9D3D9	ATPD_MOUSE	Atp5f1d	sp|Q9D3D9|ATPD_MOUSE ATP synthase subunit delta, mitochondrial OS=Mus musculus OX=10090 GN=Atp5f1d PE=1 SV=1	sp|Q9D3D9|ATPD_MOUSE	3	17.6	0.518692	0.115901				0	yes
Q9D6R2	IDH3A_MOUSE	Idh3a	sp|Q9D6R2|IDH3A_MOUSE Isocitrate dehydrogenase [NAD] subunit alpha, mitochondrial OS=Mus musculus OX=10090 GN=Idh3a PE=1 SV=1;tr|A0A1L1STE6|A0A1L1STE6_MOUSE Isocitrate dehydrogenase [NAD] subunit, mitochondrial OS=Mus musculus OX=10090 GN=Idh3a PE=1 SV=1	sp|Q9D6R2|IDH3A_MOUSE;tr|A0A1L1STE6|A0A1L1STE6_MOUSE	7	39.638	-0.0470638	0.790251				0	yes
Q9D6S7	RRFM_MOUSE	Mrrf	sp|Q9D6S7|RRFM_MOUSE Ribosome-recycling factor, mitochondrial OS=Mus musculus OX=10090 GN=Mrrf PE=1 SV=1	sp|Q9D6S7|RRFM_MOUSE	8	29.05	-0.0594483	0.893872				0	yes
Q9D6Y7	MSRA_MOUSE	Msra	sp|Q9D6Y7|MSRA_MOUSE Mitochondrial peptide methionine sulfoxide reductase OS=Mus musculus OX=10090 GN=Msra PE=1 SV=1;tr|A0A1B0GT40|A0A1B0GT40_MOUSE Mitochondrial peptide methionine sulfoxide reductase OS=Mus musculus OX=10090 GN=Msra PE=1 SV=1	sp|Q9D6Y7|MSRA_MOUSE;tr|A0A1B0GT40|A0A1B0GT40_MOUSE	3	25.988	-0.842569	0.091813				0	yes
Q9D7N3	RT09_MOUSE	Mrps9	sp|Q9D7N3|RT09_MOUSE 28S ribosomal protein S9, mitochondrial OS=Mus musculus OX=10090 GN=Mrps9 PE=1 SV=3	sp|Q9D7N3|RT09_MOUSE	1	44.929	-0.122297	0.744902				0	yes
Q9CQB4	Q9CQB4_MOUSE	Uqcrb	tr|Q9CQB4|Q9CQB4_MOUSE Cytochrome b-c1 complex subunit 7 OS=Mus musculus OX=10090 GN=Uqcrb PE=1 SV=1;sp|Q9D855|QCR7_MOUSE Cytochrome b-c1 complex subunit 7 OS=Mus musculus OX=10090 GN=Uqcrb PE=1 SV=3	tr|Q9CQB4|Q9CQB4_MOUSE;sp|Q9D855|QCR7_MOUSE	5	13.561	-0.740978	0.0133029				0	yes
Q9D880	TIM50_MOUSE	Timm50	sp|Q9D880|TIM50_MOUSE Mitochondrial import inner membrane translocase subunit TIM50 OS=Mus musculus OX=10090 GN=Timm50 PE=1 SV=1	sp|Q9D880|TIM50_MOUSE	2	39.776	0.530514	0.21646				0	yes
Q9D8B3	CHM4B_MOUSE	Chmp4b	sp|Q9D8B3|CHM4B_MOUSE Charged multivesicular body protein 4b OS=Mus musculus OX=10090 GN=Chmp4b PE=1 SV=2	sp|Q9D8B3|CHM4B_MOUSE	1	24.936	0.847886	0.0759832				0	no
Q9D8T7	SLIRP_MOUSE	Slirp	sp|Q9D8T7|SLIRP_MOUSE SRA stem-loop-interacting RNA-binding protein, mitochondrial OS=Mus musculus OX=10090 GN=Slirp PE=1 SV=2;tr|F7DE82|F7DE82_MOUSE SRA stem-loop-interacting RNA-binding protein, mitochondrial (Fragment) OS=Mus musculus OX=10090 GN=Slirp	sp|Q9D8T7|SLIRP_MOUSE;tr|F7DE82|F7DE82_MOUSE;tr|F8WHU8|F8WHU8_MOUSE	3	12.605	0.225168	0.677405				0	yes
Q9DB20	ATPO_MOUSE	Atp5o	sp|Q9DB20|ATPO_MOUSE ATP synthase subunit O, mitochondrial OS=Mus musculus OX=10090 GN=Atp5o PE=1 SV=1	sp|Q9DB20|ATPO_MOUSE	14	23.363	0.250974	0.0498007				0	yes
Q9DB77	QCR2_MOUSE	Uqcrc2	sp|Q9DB77|QCR2_MOUSE Cytochrome b-c1 complex subunit 2, mitochondrial OS=Mus musculus OX=10090 GN=Uqcrc2 PE=1 SV=1	sp|Q9DB77|QCR2_MOUSE	19	48.234	0.85137	0.00613637				0	yes
Q9DC70	NDUS7_MOUSE	Ndufs7	sp|Q9DC70|NDUS7_MOUSE NADH dehydrogenase [ubiquinone] iron-sulfur protein 7, mitochondrial OS=Mus musculus OX=10090 GN=Ndufs7 PE=1 SV=1	sp|Q9DC70|NDUS7_MOUSE	2	24.683	0.412773	0.674487				0	yes
Q9DCJ5	NDUA8_MOUSE	Ndufa8	sp|Q9DCJ5|NDUA8_MOUSE NADH dehydrogenase [ubiquinone] 1 alpha subcomplex subunit 8 OS=Mus musculus OX=10090 GN=Ndufa8 PE=1 SV=3	sp|Q9DCJ5|NDUA8_MOUSE	2	19.992	0.629003	0.110301				0	yes
Q9DCT2	NDUS3_MOUSE	Ndufs3	sp|Q9DCT2|NDUS3_MOUSE NADH dehydrogenase [ubiquinone] iron-sulfur protein 3, mitochondrial OS=Mus musculus OX=10090 GN=Ndufs3 PE=1 SV=2	sp|Q9DCT2|NDUS3_MOUSE	4	30.149	-0.0250008	0.952314				0	yes
Q9DCX2	ATP5H_MOUSE	Atp5h	sp|Q9DCX2|ATP5H_MOUSE ATP synthase subunit d, mitochondrial OS=Mus musculus OX=10090 GN=Atp5h PE=1 SV=3;tr|B1ASE2|B1ASE2_MOUSE ATP synthase subunit d, mitochondrial (Fragment) OS=Mus musculus OX=10090 GN=Atp5h PE=1 SV=1	sp|Q9DCX2|ATP5H_MOUSE;tr|B1ASE2|B1ASE2_MOUSE	15	18.749	0.118591	0.645558				0	yes
Q9JJI8	RL38_MOUSE	Rpl38	sp|Q9JJI8|RL38_MOUSE 60S ribosomal protein L38 OS=Mus musculus OX=10090 GN=Rpl38 PE=1 SV=3	sp|Q9JJI8|RL38_MOUSE	4	8.2038	0.209388	0.681191				0	no
Q9JJW5	MYOZ2_MOUSE	Myoz2	sp|Q9JJW5|MYOZ2_MOUSE Myozenin-2 OS=Mus musculus OX=10090 GN=Myoz2 PE=1 SV=1	sp|Q9JJW5|MYOZ2_MOUSE	11	29.761	0.280418	0.196796				0	no
Q9JK42	PDK2_MOUSE	Pdk2	sp|Q9JK42|PDK2_MOUSE [Pyruvate dehydrogenase (acetyl-transferring)] kinase isozyme 2, mitochondrial OS=Mus musculus OX=10090 GN=Pdk2 PE=1 SV=2	sp|Q9JK42|PDK2_MOUSE	6	46.04	-0.352064	0.241841				0	yes
A0A0R4J023	A0A0R4J023_MOUSE	Auh	tr|A0A0R4J023|A0A0R4J023_MOUSE Methylglutaconyl-CoA hydratase, mitochondrial OS=Mus musculus OX=10090 GN=Auh PE=1 SV=1;sp|Q9JLZ3|AUHM_MOUSE Methylglutaconyl-CoA hydratase, mitochondrial OS=Mus musculus OX=10090 GN=Auh PE=1 SV=1;tr|F6R307|F6R307_MOUSE Methy	tr|A0A0R4J023|A0A0R4J023_MOUSE;sp|Q9JLZ3|AUHM_MOUSE;tr|F6R307|F6R307_MOUSE;tr|F6RT60|F6RT60_MOUSE	5	33.338	0.496672	0.193612				0	yes
Q9JMG1	EDF1_MOUSE	Edf1	sp|Q9JMG1|EDF1_MOUSE Endothelial differentiation-related factor 1 OS=Mus musculus OX=10090 GN=Edf1 PE=1 SV=1	sp|Q9JMG1|EDF1_MOUSE	1	16.369	0.411527	0.333175				0	no
E9Q405	E9Q405_MOUSE	Myo18a	tr|E9Q405|E9Q405_MOUSE Unconventional myosin-XVIIIa OS=Mus musculus OX=10090 GN=Myo18a PE=1 SV=1;tr|A0A1C7ZN10|A0A1C7ZN10_MOUSE Unconventional myosin-XVIIIa OS=Mus musculus OX=10090 GN=Myo18a PE=1 SV=1;tr|K3W4L0|K3W4L0_MOUSE Unconventional myosin-XVIIIa OS	tr|E9Q405|E9Q405_MOUSE;tr|A0A1C7ZN10|A0A1C7ZN10_MOUSE;tr|K3W4L0|K3W4L0_MOUSE;tr|B2RRE2|B2RRE2_MOUSE;sp|Q9JMH9|MY18A_MOUSE;tr|E9QAX2|E9QAX2_MOUSE;tr|E9QA74|E9QA74_MOUSE	6	193.64	0.14702	0.875459				0	no
Q9R112	SQOR_MOUSE	Sqor	sp|Q9R112|SQOR_MOUSE Sulfide:quinone oxidoreductase, mitochondrial OS=Mus musculus OX=10090 GN=Sqor PE=1 SV=3;tr|F6ZKZ3|F6ZKZ3_MOUSE Sulfide:quinone oxidoreductase, mitochondrial OS=Mus musculus OX=10090 GN=Sqor PE=1 SV=1	sp|Q9R112|SQOR_MOUSE;tr|F6ZKZ3|F6ZKZ3_MOUSE	14	50.282	0.583261	0.130741				0	yes
Q9WUM5	SUCA_MOUSE	Suclg1	sp|Q9WUM5|SUCA_MOUSE Succinate--CoA ligase [ADP/GDP-forming] subunit alpha, mitochondrial OS=Mus musculus OX=10090 GN=Suclg1 PE=1 SV=4	sp|Q9WUM5|SUCA_MOUSE	12	36.154	-0.0593368	0.675808				0	yes
B1AU25	B1AU25_MOUSE	Aifm1	tr|B1AU25|B1AU25_MOUSE Apoptosis-inducing factor 1, mitochondrial OS=Mus musculus OX=10090 GN=Aifm1 PE=1 SV=1;sp|Q9Z0X1|AIFM1_MOUSE Apoptosis-inducing factor 1, mitochondrial OS=Mus musculus OX=10090 GN=Aifm1 PE=1 SV=1	tr|B1AU25|B1AU25_MOUSE;sp|Q9Z0X1|AIFM1_MOUSE	11	66.113	0.0724382	0.73978				0	yes
Q9Z204	HNRPC_MOUSE	Hnrnpc	sp|Q9Z204|HNRPC_MOUSE Heterogeneous nuclear ribonucleoproteins C1/C2 OS=Mus musculus OX=10090 GN=Hnrnpc PE=1 SV=1;tr|A0A2I3BRM6|A0A2I3BRM6_MOUSE Heterogeneous nuclear ribonucleoproteins C1/C2 (Fragment) OS=Mus musculus OX=10090 GN=Hnrnpc PE=1 SV=1;tr|A0A2I	sp|Q9Z204|HNRPC_MOUSE;tr|A0A2I3BRM6|A0A2I3BRM6_MOUSE;tr|A0A2I3BQH3|A0A2I3BQH3_MOUSE	3	34.384	0.83109	0.0557161				0	no
Q9Z2I0	LETM1_MOUSE	Letm1	sp|Q9Z2I0|LETM1_MOUSE Mitochondrial proton/calcium exchanger protein OS=Mus musculus OX=10090 GN=Letm1 PE=1 SV=1	sp|Q9Z2I0|LETM1_MOUSE	7	82.988	0.568101	0.0223498				0	yes
Q9Z2I9	SUCB1_MOUSE	Sucla2	sp|Q9Z2I9|SUCB1_MOUSE Succinate--CoA ligase [ADP-forming] subunit beta, mitochondrial OS=Mus musculus OX=10090 GN=Sucla2 PE=1 SV=2	sp|Q9Z2I9|SUCB1_MOUSE	15	50.113	0.0418275	0.903416				0	yes
Q9Z2Z6	MCAT_MOUSE	Slc25a20	sp|Q9Z2Z6|MCAT_MOUSE Mitochondrial carnitine/acylcarnitine carrier protein OS=Mus musculus OX=10090 GN=Slc25a20 PE=1 SV=1	sp|Q9Z2Z6|MCAT_MOUSE	1	33.026	-0.601911	0.262796				0	yes
A0A075B5P4	A0A075B5P4_MOUSE	Ighg1	tr|A0A075B5P4|A0A075B5P4_MOUSE Ig gamma-1 chain C region secreted form (Fragment) OS=Mus musculus OX=10090 GN=Ighg1 PE=1 SV=1;tr|A0A0A6YWR2|A0A0A6YWR2_MOUSE Ig gamma-1 chain C region secreted form (Fragment) OS=Mus musculus OX=10090 GN=Ighg1 PE=1 SV=1	tr|A0A075B5P4|A0A075B5P4_MOUSE;tr|A0A0A6YWR2|A0A0A6YWR2_MOUSE	28	35.633	0.135974	0.728289				0	no
A0A075B5U7	A0A075B5U7_MOUSE	Ighv1-22	tr|A0A075B5U7|A0A075B5U7_MOUSE Immunoglobulin heavy variable 1-22 (Fragment) OS=Mus musculus OX=10090 GN=Ighv1-22 PE=1 SV=1;tr|A0A075B5V2|A0A075B5V2_MOUSE Immunoglobulin heavy variable 1-34 (Fragment) OS=Mus musculus OX=10090 GN=Ighv1-34 PE=4 SV=1;tr|A0A07	tr|A0A075B5U7|A0A075B5U7_MOUSE;tr|A0A075B5V2|A0A075B5V2_MOUSE;tr|A0A075B5V8|A0A075B5V8_MOUSE;tr|A0A0A6YWK5|A0A0A6YWK5_MOUSE;tr|A0A0A6YWX0|A0A0A6YWX0_MOUSE;tr|A0A0A6YWG2|A0A0A6YWG2_MOUSE;tr|A0A075B5T4|A0A075B5T4_MOUSE;sp|P01757|HVM13_MOUSE;sp|P01756|HVM12_MOUSE;tr|A0A0A6YXJ9|A0A0A6YXJ9_MOUSE;tr|A0A0A6YXN5|A0A0A6YXN5_MOUSE;tr|A0A0A6YY38|A0A0A6YY38_MOUSE;tr|A0A075B5V0|A0A075B5V0_MOUSE;tr|A0A075B5U0|…	2	13.022	0.201078	0.672601				0	no
A0A075B5X6	A0A075B5X6_MOUSE	Ighv1-67	tr|A0A075B5X6|A0A075B5X6_MOUSE Immunoglobulin heavy variable V1-67 OS=Mus musculus OX=10090 GN=Ighv1-67 PE=4 SV=1;tr|A0A0G2JFN9|A0A0G2JFN9_MOUSE Immunoglobulin heavy variable V1-67 (Fragment) OS=Mus musculus OX=10090 GN=Ighv1-67 PE=4 SV=1	tr|A0A075B5X6|A0A075B5X6_MOUSE;tr|A0A0G2JFN9|A0A0G2JFN9_MOUSE	1	10.976	0.665724	0.164259				0	no
A0A0B4J1H9	A0A0B4J1H9_MOUSE	Igkv1-132	tr|A0A0B4J1H9|A0A0B4J1H9_MOUSE Immunoglobulin kappa variable 1-132 (Fragment) OS=Mus musculus OX=10090 GN=Igkv1-132 PE=4 SV=1	tr|A0A0B4J1H9|A0A0B4J1H9_MOUSE	2	13.434	0.193789	0.37299				0	no
A0A140T8M0	A0A140T8M0_MOUSE	Igkv1-117	tr|A0A140T8M0|A0A140T8M0_MOUSE Immunoglobulin kappa variable 1-117 (Fragment) OS=Mus musculus OX=10090 GN=Igkv1-117 PE=4 SV=2;tr|A0A0B4J1I0|A0A0B4J1I0_MOUSE Immunoglobulin kappa variable 1-110 (Fragment) OS=Mus musculus OX=10090 GN=Igkv1-110 PE=4 SV=5	tr|A0A140T8M0|A0A140T8M0_MOUSE;tr|A0A0B4J1I0|A0A0B4J1I0_MOUSE	9	13.117	-0.152812	0.687086				0	no
A0A0R4J083	A0A0R4J083_MOUSE	Acadl	tr|A0A0R4J083|A0A0R4J083_MOUSE Long-chain-specific acyl-CoA dehydrogenase, mitochondrial OS=Mus musculus OX=10090 GN=Acadl PE=1 SV=1;sp|P51174|ACADL_MOUSE Long-chain specific acyl-CoA dehydrogenase, mitochondrial OS=Mus musculus OX=10090 GN=Acadl PE=1 SV=2	tr|A0A0R4J083|A0A0R4J083_MOUSE;sp|P51174|ACADL_MOUSE	7	47.896	0.37728	0.397427				0	yes
A0A140LHT6	A0A140LHT6_MOUSE	Mrpl48	tr|A0A140LHT6|A0A140LHT6_MOUSE 39S ribosomal protein L48, mitochondrial OS=Mus musculus OX=10090 GN=Mrpl48 PE=1 SV=1;tr|E9QPQ8|E9QPQ8_MOUSE 39S ribosomal protein L48, mitochondrial OS=Mus musculus OX=10090 GN=Mrpl48 PE=1 SV=1;tr|A0A140LI38|A0A140LI38_MOUSE	tr|A0A140LHT6|A0A140LHT6_MOUSE;tr|E9QPQ8|E9QPQ8_MOUSE;tr|A0A140LI38|A0A140LI38_MOUSE;tr|A0A140LHD4|A0A140LHD4_MOUSE;sp|Q8JZS9|RM48_MOUSE	2	12.954	-0.659757	0.463876				0	yes
A0A1W2P7G5	A0A1W2P7G5_MOUSE	Coq10a	tr|A0A1W2P7G5|A0A1W2P7G5_MOUSE Coenzyme Q10A OS=Mus musculus OX=10090 GN=Coq10a PE=1 SV=1;tr|A0A1W2P7J1|A0A1W2P7J1_MOUSE Coenzyme Q10A OS=Mus musculus OX=10090 GN=Coq10a PE=1 SV=1;tr|E9Q3H6|E9Q3H6_MOUSE Coenzyme Q10A OS=Mus musculus OX=10090 GN=Coq10a PE=1	tr|A0A1W2P7G5|A0A1W2P7G5_MOUSE;tr|A0A1W2P7J1|A0A1W2P7J1_MOUSE;tr|E9Q3H6|E9Q3H6_MOUSE	7	24.923	-0.544393	0.0525581				0	yes
A2AKU9	A2AKU9_MOUSE	Atp5c1	tr|A2AKU9|A2AKU9_MOUSE ATP synthase subunit gamma OS=Mus musculus OX=10090 GN=Atp5c1 PE=1 SV=1;tr|Q8C2Q8|Q8C2Q8_MOUSE ATP synthase subunit gamma OS=Mus musculus OX=10090 GN=Atp5c1 PE=1 SV=1;sp|Q91VR2|ATPG_MOUSE ATP synthase subunit gamma, mitochondrial OS=	tr|A2AKU9|A2AKU9_MOUSE;tr|Q8C2Q8|Q8C2Q8_MOUSE;sp|Q91VR2|ATPG_MOUSE;tr|A2AKV2|A2AKV2_MOUSE;tr|A2AKV3|A2AKV3_MOUSE;tr|A2AKV1|A2AKV1_MOUSE	12	32.77	0.540556	0.0523354				0	yes
H3BKD0	H3BKD0_MOUSE	Hnrnpk	tr|H3BKD0|H3BKD0_MOUSE Heterogeneous nuclear ribonucleoprotein K (Fragment) OS=Mus musculus OX=10090 GN=Hnrnpk PE=1 SV=1;tr|B2M1R6|B2M1R6_MOUSE Heterogeneous nuclear ribonucleoprotein K OS=Mus musculus OX=10090 GN=Hnrnpk PE=1 SV=1;tr|H3BKI8|H3BKI8_MOUSE He	tr|H3BKD0|H3BKD0_MOUSE;tr|B2M1R6|B2M1R6_MOUSE;tr|H3BKI8|H3BKI8_MOUSE;tr|A0A286YDM3|A0A286YDM3_MOUSE;tr|H3BK96|H3BK96_MOUSE;sp|P61979|HNRPK_MOUSE;tr|H3BJS9|H3BJS9_MOUSE;tr|A0A286YCM2|A0A286YCM2_MOUSE;tr|H3BLL4|H3BLL4_MOUSE;tr|A0A286YEC4|A0A286YEC4_MOUSE	6	33.197	0.633391	0.192165				0	no
D3YYT1	D3YYT1_MOUSE	Glyr1	tr|D3YYT1|D3YYT1_MOUSE Putative oxidoreductase GLYR1 OS=Mus musculus OX=10090 GN=Glyr1 PE=1 SV=1;sp|Q922P9|GLYR1_MOUSE Putative oxidoreductase GLYR1 OS=Mus musculus OX=10090 GN=Glyr1 PE=1 SV=1	tr|D3YYT1|D3YYT1_MOUSE;sp|Q922P9|GLYR1_MOUSE	6	60.435	-0.56121	0.213965				0	no
D9J303	D9J303_MOUSE	Pdlim5	tr|D9J303|D9J303_MOUSE ENH isoform 3a OS=Mus musculus OX=10090 GN=Pdlim5 PE=1 SV=1;tr|F8WJI6|F8WJI6_MOUSE PDZ and LIM domain protein 5 OS=Mus musculus OX=10090 GN=Pdlim5 PE=1 SV=2;tr|E9Q8P5|E9Q8P5_MOUSE PDZ and LIM domain protein 5 OS=Mus musculus OX=10090	tr|D9J303|D9J303_MOUSE;tr|F8WJI6|F8WJI6_MOUSE;tr|E9Q8P5|E9Q8P5_MOUSE;tr|D9J2Z9|D9J2Z9_MOUSE;tr|D9J300|D9J300_MOUSE;tr|D9J301|D9J301_MOUSE;tr|D9J302|D9J302_MOUSE;tr|Q9CRA2|Q9CRA2_MOUSE;sp|Q8CI51|PDLI5_MOUSE	9	25.887	0.323336	0.358642				0	no
E9PV44	E9PV44_MOUSE	Atpif1	tr|E9PV44|E9PV44_MOUSE ATPase inhibitor, mitochondrial OS=Mus musculus OX=10090 GN=Atpif1 PE=1 SV=1;sp|O35143|ATIF1_MOUSE ATPase inhibitor, mitochondrial OS=Mus musculus OX=10090 GN=ATP5IF1 PE=1 SV=2	tr|E9PV44|E9PV44_MOUSE;sp|O35143|ATIF1_MOUSE	4	8.7887	0.823496	0.00184927				0	yes
E9Q800	E9Q800_MOUSE	Immt	tr|E9Q800|E9Q800_MOUSE MICOS complex subunit MIC60 OS=Mus musculus OX=10090 GN=Immt PE=1 SV=1;sp|Q8CAQ8|MIC60_MOUSE MICOS complex subunit Mic60 OS=Mus musculus OX=10090 GN=Immt PE=1 SV=1;tr|E9QAY6|E9QAY6_MOUSE MICOS complex subunit MIC60 OS=Mus musculus OX	tr|E9Q800|E9Q800_MOUSE;sp|Q8CAQ8|MIC60_MOUSE;tr|E9QAY6|E9QAY6_MOUSE;tr|A0A0U1RP81|A0A0U1RP81_MOUSE	27	75.6	0.871331	0.00216977				0	yes
F6QCI0	F6QCI0_MOUSE	Taf15	tr|F6QCI0|F6QCI0_MOUSE TATA-box-binding protein-associated factor 15 (Fragment) OS=Mus musculus OX=10090 GN=Taf15 PE=1 SV=1;tr|Q8BQ46|Q8BQ46_MOUSE TAF15 RNA polymerase II, TATA box binding protein (TBP)-associated factor OS=Mus musculus OX=10090 GN=Taf15 P	tr|F6QCI0|F6QCI0_MOUSE;tr|Q8BQ46|Q8BQ46_MOUSE	2	33.603	0.724189	0.184233				0	no
Q14BI5	Q14BI5_MOUSE	Myom2	tr|Q14BI5|Q14BI5_MOUSE Myomesin 2 OS=Mus musculus OX=10090 GN=Myom2 PE=1 SV=1	tr|Q14BI5|Q14BI5_MOUSE	20	164.74	0.895823	0.0156551				0	no
Q792Z1	Q792Z1_MOUSE	Try10	tr|Q792Z1|Q792Z1_MOUSE MCG140784 OS=Mus musculus OX=10090 GN=Try10 PE=1 SV=1	tr|Q792Z1|Q792Z1_MOUSE	2	26.221	-0.344198	0.342514				0	no
Q7TMG8	Q7TMG8_MOUSE	Nipsnap2	tr|Q7TMG8|Q7TMG8_MOUSE Glioblastoma amplified sequence OS=Mus musculus OX=10090 GN=Nipsnap2 PE=1 SV=1;sp|O55126|NIPS2_MOUSE Protein NipSnap homolog 2 OS=Mus musculus OX=10090 GN=Nipsnap2 PE=1 SV=1	tr|Q7TMG8|Q7TMG8_MOUSE;sp|O55126|NIPS2_MOUSE	21	32.898	0.489398	0.138503				0	yes
Q9CQ43	Q9CQ43_MOUSE	Dut	tr|Q9CQ43|Q9CQ43_MOUSE Deoxyuridine triphosphatase OS=Mus musculus OX=10090 GN=Dut PE=1 SV=1;tr|Q8VCG1|Q8VCG1_MOUSE Deoxyuridine triphosphatase OS=Mus musculus OX=10090 GN=Dut PE=1 SV=1	tr|Q9CQ43|Q9CQ43_MOUSE;tr|Q8VCG1|Q8VCG1_MOUSE	4	17.384	-0.44688	0.29426				0	yes
Q91VA7	Q91VA7_MOUSE	Idh3b	tr|Q91VA7|Q91VA7_MOUSE Isocitrate dehydrogenase [NAD] subunit, mitochondrial OS=Mus musculus OX=10090 GN=Idh3b PE=1 SV=1	tr|Q91VA7|Q91VA7_MOUSE	12	42.194	0.591488	0.0930979				0	yes
Q99N15	Q99N15_MOUSE	Hsd17b10	tr|Q99N15|Q99N15_MOUSE 17beta-hydroxysteroid dehydrogenase type 10/short chain L-3-hydroxyacyl-CoA dehydrogenase OS=Mus musculus OX=10090 GN=Hsd17b10 PE=1 SV=1;tr|A2AFQ2|A2AFQ2_MOUSE 3-hydroxyacyl-CoA dehydrogenase type-2 OS=Mus musculus OX=10090 GN=Hsd17b	tr|Q99N15|Q99N15_MOUSE;tr|A2AFQ2|A2AFQ2_MOUSE;sp|O08756|HCD2_MOUSE	8	27.273	-0.0524458	0.909218				0	yes
Q9CPN9	Q9CPN9_MOUSE	2210010C04Rik	tr|Q9CPN9|Q9CPN9_MOUSE RIKEN cDNA 2210010C04 gene OS=Mus musculus OX=10090 GN=2210010C04Rik PE=1 SV=1	tr|Q9CPN9|Q9CPN9_MOUSE	1	26.422	-0.324171	0.216884				0	no
Q9CQ73	Q9CQ73_MOUSE	Pkp2	tr|Q9CQ73|Q9CQ73_MOUSE Plakophilin 2 OS=Mus musculus OX=10090 GN=Pkp2 PE=1 SV=1	tr|Q9CQ73|Q9CQ73_MOUSE	6	88.103	0.863469	0.0206327				0	no
E9Q035	E9Q035_MOUSE	Gm20425	tr|E9Q035|E9Q035_MOUSE Uncharacterized protein OS=Mus musculus OX=10090 GN=Gm20425 PE=4 SV=1;sp|Q921I1|TRFE_MOUSE Serotransferrin OS=Mus musculus OX=10090 GN=Tf PE=1 SV=1;tr|E9Q2Q7|E9Q2Q7_MOUSE Transferrin (Fragment) OS=Mus musculus OX=10090 GN=Trf PE=4 SV	tr|E9Q035|E9Q035_MOUSE;sp|Q921I1|TRFE_MOUSE;tr|E9Q2Q7|E9Q2Q7_MOUSE	2	107.8	2.2813	0.0240793	0.0108121			0	no
E9PZB3	E9PZB3_MOUSE	Gm5093	tr|E9PZB3|E9PZB3_MOUSE Uncharacterized protein OS=Mus musculus OX=10090 GN=Gm5093 PE=1 SV=1;tr|E9PYL9|E9PYL9_MOUSE Uncharacterized protein OS=Mus musculus OX=10090 GN=Gm10036 PE=3 SV=1;sp|Q9CXW4|RL11_MOUSE 60S ribosomal protein L11 OS=Mus musculus OX=10090	tr|E9PZB3|E9PZB3_MOUSE;tr|E9PYL9|E9PYL9_MOUSE;sp|Q9CXW4|RL11_MOUSE;tr|A2BH06|A2BH06_MOUSE	2	19.876	1.27872	0.0257274	0.0113421			0	no
A0A0G2JEX7	A0A0G2JEX7_MOUSE	Rps27	tr|A0A0G2JEX7|A0A0G2JEX7_MOUSE 40S ribosomal protein S27 OS=Mus musculus OX=10090 GN=Rps27 PE=3 SV=1;tr|A0A0G2JDW7|A0A0G2JDW7_MOUSE 40S ribosomal protein S27 (Fragment) OS=Mus musculus OX=10090 GN=Rps27 PE=1 SV=1;sp|Q6ZWY3|RS27L_MOUSE 40S ribosomal protein	tr|A0A0G2JEX7|A0A0G2JEX7_MOUSE;tr|A0A0G2JDW7|A0A0G2JDW7_MOUSE;sp|Q6ZWY3|RS27L_MOUSE;sp|Q6ZWU9|RS27_MOUSE	1	5.6466	1.48213	0.0289928	0.0125534			0	no
Q99NF7	Q99NF7_MOUSE	Ppm1b	tr|Q99NF7|Q99NF7_MOUSE Ppm1b protein OS=Mus musculus OX=10090 GN=Ppm1b PE=1 SV=1;sp|P36993|PPM1B_MOUSE Protein phosphatase 1B OS=Mus musculus OX=10090 GN=Ppm1b PE=1 SV=1	tr|Q99NF7|Q99NF7_MOUSE;sp|P36993|PPM1B_MOUSE	3	52.11	-5.60909	0.0297815	0.0126687			0	no
P56501	UCP3_MOUSE	Ucp3	sp|P56501|UCP3_MOUSE Mitochondrial uncoupling protein 3 OS=Mus musculus OX=10090 GN=Ucp3 PE=1 SV=1	sp|P56501|UCP3_MOUSE	3	33.91	2.10174	0.0343209	0.0141488			0	yes
Q9CZR8	EFTS_MOUSE	Tsfm	sp|Q9CZR8|EFTS_MOUSE Elongation factor Ts, mitochondrial OS=Mus musculus OX=10090 GN=Tsfm PE=1 SV=1	sp|Q9CZR8|EFTS_MOUSE	4	35.334	1.32509	0.0344281	0.0141488			0	yes
P01636	KV5A4_MOUSE	sp|P01636|KV5A4_MOUSE Ig kappa chain V-V region MOPC 149 OS=Mus musculus OX=10090 PE=1 SV=1;tr|A0A140T8M2|A0A140T8M2_MOUSE Immunoglobulin kappa variable 12-44 (Fragment) OS=Mus musculus OX=10090 GN=Igkv12-44 PE=4 SV=2	sp|P01636|KV5A4_MOUSE Ig kappa chain V-V region MOPC 149 OS=Mus musculus OX=10090 PE=1 SV=1;tr|A0A140T8M2|A0A140T8M2_MOUSE Immunoglobulin kappa variable 12-44 (Fragment) OS=Mus musculus OX=10090 GN=Igkv12-44 PE=4 SV=2	sp|P01636|KV5A4_MOUSE;tr|A0A140T8M2|A0A140T8M2_MOUSE	1	12.03	2.93701	0.0387638	0.0156652			0	no
Q9CR62	M2OM_MOUSE	Slc25a11	sp|Q9CR62|M2OM_MOUSE Mitochondrial 2-oxoglutarate/malate carrier protein OS=Mus musculus OX=10090 GN=Slc25a11 PE=1 SV=3;tr|Q5SX46|Q5SX46_MOUSE Mitochondrial 2-oxoglutarate/malate carrier protein (Fragment) OS=Mus musculus OX=10090 GN=Slc25a11 PE=1 SV=1	sp|Q9CR62|M2OM_MOUSE;tr|Q5SX46|Q5SX46_MOUSE	5	34.155	1.23377	0.0550802	0.021894			0	yes
Q9CR68	UCRI_MOUSE	Uqcrfs1	sp|Q9CR68|UCRI_MOUSE Cytochrome b-c1 complex subunit Rieske, mitochondrial OS=Mus musculus OX=10090 GN=Uqcrfs1 PE=1 SV=1	sp|Q9CR68|UCRI_MOUSE	3	29.367	-1.12534	0.0568545	0.0222348			0	yes
P14106	C1QB_MOUSE	C1qb	sp|P14106|C1QB_MOUSE Complement C1q subcomponent subunit B OS=Mus musculus OX=10090 GN=C1qb PE=1 SV=2	sp|P14106|C1QB_MOUSE	4	26.717	1.05293	0.0622502	0.0235842			0	no
Q8R1I1	QCR9_MOUSE	Uqcr10	sp|Q8R1I1|QCR9_MOUSE Cytochrome b-c1 complex subunit 9 OS=Mus musculus OX=10090 GN=Uqcr10 PE=1 SV=1	sp|Q8R1I1|QCR9_MOUSE	3	7.4454	1.341	0.061694	0.0235842			0	yes
Q9DCM2	GSTK1_MOUSE	Gstk1	sp|Q9DCM2|GSTK1_MOUSE Glutathione S-transferase kappa 1 OS=Mus musculus OX=10090 GN=Gstk1 PE=1 SV=3;tr|A0A0N4SVE5|A0A0N4SVE5_MOUSE Glutathione S-transferase kappa 1 OS=Mus musculus OX=10090 GN=Gstk1 PE=1 SV=1	sp|Q9DCM2|GSTK1_MOUSE;tr|A0A0N4SVE5|A0A0N4SVE5_MOUSE	4	25.704	1.58002	0.0684985	0.0255522			0	yes
A2AU60	A2AU60_MOUSE	Raly	tr|A2AU60|A2AU60_MOUSE RNA-binding protein Raly (Fragment) OS=Mus musculus OX=10090 GN=Raly PE=1 SV=1;tr|A2AU61|A2AU61_MOUSE RNA-binding protein Raly (Fragment) OS=Mus musculus OX=10090 GN=Raly PE=1 SV=1;tr|A2AU62|A2AU62_MOUSE RNA-binding protein Raly (Fra	tr|A2AU60|A2AU60_MOUSE;tr|A2AU61|A2AU61_MOUSE;tr|A2AU62|A2AU62_MOUSE;sp|Q64012|RALY_MOUSE	3	15.57	1.27821	0.0732596	0.0269141			0	no
Q08189	TGM3_MOUSE	Tgm3	sp|Q08189|TGM3_MOUSE Protein-glutamine gamma-glutamyltransferase E OS=Mus musculus OX=10090 GN=Tgm3 PE=1 SV=2	sp|Q08189|TGM3_MOUSE	1	77.308	1.45959	0.0779577	0.0282127			0	no
O35129	PHB2_MOUSE	Phb2	sp|O35129|PHB2_MOUSE Prohibitin-2 OS=Mus musculus OX=10090 GN=Phb2 PE=1 SV=1	sp|O35129|PHB2_MOUSE	3	33.296	1.692	0.0834545	0.0297578			0	yes
Q8K2B3	SDHA_MOUSE	Sdha	sp|Q8K2B3|SDHA_MOUSE Succinate dehydrogenase [ubiquinone] flavoprotein subunit, mitochondrial OS=Mus musculus OX=10090 GN=Sdha PE=1 SV=1	sp|Q8K2B3|SDHA_MOUSE	15	72.585	1.23635	0.087069	0.0305967			0	yes
G3UX26	G3UX26_MOUSE	Vdac2	tr|G3UX26|G3UX26_MOUSE Voltage-dependent anion-selective channel protein 2 OS=Mus musculus OX=10090 GN=Vdac2 PE=1 SV=1;sp|Q60930|VDAC2_MOUSE Voltage-dependent anion-selective channel protein 2 OS=Mus musculus OX=10090 GN=Vdac2 PE=1 SV=2	tr|G3UX26|G3UX26_MOUSE;sp|Q60930|VDAC2_MOUSE	4	30.446	1.88622	0.0888224	0.030767			0	yes
Q8JZN5	ACAD9_MOUSE	Acad9	sp|Q8JZN5|ACAD9_MOUSE Acyl-CoA dehydrogenase family member 9, mitochondrial OS=Mus musculus OX=10090 GN=Acad9 PE=1 SV=2	sp|Q8JZN5|ACAD9_MOUSE	6	68.721	-1.19782	0.0949238	0.0319671			0	yes
Q9JHS4	CLPX_MOUSE	Clpx	sp|Q9JHS4|CLPX_MOUSE ATP-dependent Clp protease ATP-binding subunit clpX-like, mitochondrial OS=Mus musculus OX=10090 GN=Clpx PE=1 SV=2;tr|Q6P8N8|Q6P8N8_MOUSE ATP-dependent Clp protease ATP-binding subunit clpX-like, mitochondrial OS=Mus musculus OX=10090	sp|Q9JHS4|CLPX_MOUSE;tr|Q6P8N8|Q6P8N8_MOUSE	3	69.228	-1.04365	0.0946982	0.0319671			0	yes
P17897	LYZ1_MOUSE	Lyz1	sp|P17897|LYZ1_MOUSE Lysozyme C-1 OS=Mus musculus OX=10090 GN=Lyz1 PE=1 SV=1	sp|P17897|LYZ1_MOUSE	1	16.794	1.05999	0.132927	0.0435555			0	no
D3Z0K9	D3Z0K9_MOUSE	Iscu	tr|D3Z0K9|D3Z0K9_MOUSE Iron-sulfur cluster assembly enzyme ISCU, mitochondrial (Fragment) OS=Mus musculus OX=10090 GN=Iscu PE=1 SV=1;sp|Q9D7P6|ISCU_MOUSE Iron-sulfur cluster assembly enzyme ISCU, mitochondrial OS=Mus musculus OX=10090 GN=Iscu PE=1 SV=1;tr|	tr|D3Z0K9|D3Z0K9_MOUSE;sp|Q9D7P6|ISCU_MOUSE;tr|D3Z7W0|D3Z7W0_MOUSE	2	14.692	1.739	0.131353	0.0435555			0	yes
Q149B8	PERM1_MOUSE	Perm1	sp|Q149B8|PERM1_MOUSE PGC-1 and ERR-induced regulator in muscle protein 1 OS=Mus musculus OX=10090 GN=Perm1 PE=1 SV=2	sp|Q149B8|PERM1_MOUSE	2	85.156	1.25869	0.136793	0.0442245			0	no
P62806	H4_MOUSE	Hist1h4a	sp|P62806|H4_MOUSE Histone H4 OS=Mus musculus OX=10090 GN=Hist1h4a PE=1 SV=2	sp|P62806|H4_MOUSE	6	11.367	-3.05905	0.15378	0.0490621			0	no
S4R1W1	S4R1W1_MOUSE	Gm3839	tr|S4R1W1|S4R1W1_MOUSE Glyceraldehyde-3-phosphate dehydrogenase OS=Mus musculus OX=10090 GN=Gm3839 PE=1 SV=1;tr|A0A1D5RLD8|A0A1D5RLD8_MOUSE Glyceraldehyde-3-phosphate dehydrogenase OS=Mus musculus OX=10090 GN=Gm10358 PE=1 SV=1;sp|P16858|G3P_MOUSE Glycerald	tr|S4R1W1|S4R1W1_MOUSE;tr|A0A1D5RLD8|A0A1D5RLD8_MOUSE;sp|P16858|G3P_MOUSE;tr|A0A0A0MQF6|A0A0A0MQF6_MOUSE;tr|S4R1N5|S4R1N5_MOUSE;tr|S4R257|S4R257_MOUSE	2	35.812	1.02887	0.177933	0.0560306			0	no
Q7TSF1	DSG1B_MOUSE	Dsg1b	sp|Q7TSF1|DSG1B_MOUSE Desmoglein-1-beta OS=Mus musculus OX=10090 GN=Dsg1b PE=1 SV=1;sp|Q61495|DSG1A_MOUSE Desmoglein-1-alpha OS=Mus musculus OX=10090 GN=Dsg1a PE=2 SV=2	sp|Q7TSF1|DSG1B_MOUSE;sp|Q61495|DSG1A_MOUSE	3	114.45	1.6088	0.187079	0.0581554			0	no
P15864	H12_MOUSE	Hist1h1c	sp|P15864|H12_MOUSE Histone H1.2 OS=Mus musculus OX=10090 GN=Hist1h1c PE=1 SV=2;sp|P43274|H14_MOUSE Histone H1.4 OS=Mus musculus OX=10090 GN=Hist1h1e PE=1 SV=2;sp|P43277|H13_MOUSE Histone H1.3 OS=Mus musculus OX=10090 GN=Hist1h1d PE=1 SV=2;sp|Q07133|H1T_MO	sp|P15864|H12_MOUSE;sp|P43274|H14_MOUSE;sp|P43277|H13_MOUSE;sp|Q07133|H1T_MOUSE;tr|I7HFT9|I7HFT9_MOUSE	3	21.266	1.27678	0.19539	0.0599702			0	no
Q9CQY6	UQCC2_MOUSE	Uqcc2	sp|Q9CQY6|UQCC2_MOUSE Ubiquinol-cytochrome-c reductase complex assembly factor 2 OS=Mus musculus OX=10090 GN=Uqcc2 PE=1 SV=1;tr|D3Z4C9|D3Z4C9_MOUSE Ubiquinol-cytochrome-c reductase complex assembly factor 2 OS=Mus musculus OX=10090 GN=Uqcc2 PE=1 SV=1;tr|D3	sp|Q9CQY6|UQCC2_MOUSE;tr|D3Z4C9|D3Z4C9_MOUSE;tr|D3Z4D6|D3Z4D6_MOUSE	2	16.32	-1.2881	0.203354	0.0616342			0	yes
A0A087WQS5	A0A087WQS5_MOUSE	Atp5g2	tr|A0A087WQS5|A0A087WQS5_MOUSE ATP synthase, H+-transporting, mitochondrial F0 complex, subunit C2 (subunit 9) (Fragment) OS=Mus musculus OX=10090 GN=Atp5g2 PE=3 SV=1;sp|Q9CR84|AT5G1_MOUSE ATP synthase F(0) complex subunit C1, mitochondrial OS=Mus musculus	tr|A0A087WQS5|A0A087WQS5_MOUSE;sp|Q9CR84|AT5G1_MOUSE;sp|P56384|AT5G3_MOUSE;sp|P56383|AT5G2_MOUSE	1	11.1	-1.01209	0.21437	0.0637596			0	yes
Q9D0K2	SCOT1_MOUSE	Oxct1	sp|Q9D0K2|SCOT1_MOUSE Succinyl-CoA:3-ketoacid coenzyme A transferase 1, mitochondrial OS=Mus musculus OX=10090 GN=Oxct1 PE=1 SV=1;tr|Q3UJQ9|Q3UJQ9_MOUSE Succinyl-CoA:3-ketoacid-coenzyme A transferase OS=Mus musculus OX=10090 GN=Oxct1 PE=1 SV=1	sp|Q9D0K2|SCOT1_MOUSE;tr|Q3UJQ9|Q3UJQ9_MOUSE	4	55.988	-1.08845	0.215625	0.0637596			0	yes
P21614	VTDB_MOUSE	Gc	sp|P21614|VTDB_MOUSE Vitamin D-binding protein OS=Mus musculus OX=10090 GN=Gc PE=1 SV=2	sp|P21614|VTDB_MOUSE	3	53.6	-1.07898	0.249921	0.0730105			0	no
P98086	C1QA_MOUSE	C1qa	sp|P98086|C1QA_MOUSE Complement C1q subcomponent subunit A OS=Mus musculus OX=10090 GN=C1qa PE=1 SV=2	sp|P98086|C1QA_MOUSE	2	25.974	1.25366	0.275442	0.0795081			0	no
Q5SUC9	SCO1_MOUSE	Sco1	sp|Q5SUC9|SCO1_MOUSE Protein SCO1 homolog, mitochondrial OS=Mus musculus OX=10090 GN=Sco1 PE=1 SV=1;tr|Q5SUD5|Q5SUD5_MOUSE Protein SCO1 homolog, mitochondrial OS=Mus musculus OX=10090 GN=Sco1 PE=1 SV=1	sp|Q5SUC9|SCO1_MOUSE;tr|Q5SUD5|Q5SUD5_MOUSE	2	31.617	-1.00015	0.326358	0.093097			0	yes
A2AIL4	NDUF6_MOUSE	Ndufaf6	sp|A2AIL4|NDUF6_MOUSE NADH dehydrogenase (ubiquinone) complex I, assembly factor 6 OS=Mus musculus OX=10090 GN=Ndufaf6 PE=1 SV=1	sp|A2AIL4|NDUF6_MOUSE	2	38.362	1000			15.1847		1	yes
A3KG59	P20D2_MOUSE	Pm20d2	sp|A3KG59|P20D2_MOUSE Peptidase M20 domain-containing protein 2 OS=Mus musculus OX=10090 GN=Pm20d2 PE=1 SV=1	sp|A3KG59|P20D2_MOUSE	1	46.481	1000			16.1997		1	no
E9PV24	FIBA_MOUSE	Fga	sp|E9PV24|FIBA_MOUSE Fibrinogen alpha chain OS=Mus musculus OX=10090 GN=Fga PE=1 SV=1	sp|E9PV24|FIBA_MOUSE	3	87.428	1000			16.6556		1	no
P01806	HVM36_MOUSE	Ig heavy chain V	sp|P01806|HVM36_MOUSE Ig heavy chain V region 441 OS=Mus musculus OX=10090 PE=4 SV=1;sp|P01811|HVM41_MOUSE Ig heavy chain V region UPC10 OS=Mus musculus OX=10090 PE=1 SV=1;sp|P01810|HVM40_MOUSE Ig heavy chain V region J539 OS=Mus musculus OX=10090 PE=1 SV=	sp|P01806|HVM36_MOUSE;sp|P01811|HVM41_MOUSE;sp|P01810|HVM40_MOUSE;sp|P01808|HVM38_MOUSE;sp|P01807|HVM37_MOUSE	1	12.911	1000			17.9758		1	no
P02088	HBB1_MOUSE	Hbb-b1	sp|P02088|HBB1_MOUSE Hemoglobin subunit beta-1 OS=Mus musculus OX=10090 GN=Hbb-b1 PE=1 SV=2	sp|P02088|HBB1_MOUSE	7	15.84	1000			17.9572		1	no
P03921	NU5M_MOUSE	Mtnd5	sp|P03921|NU5M_MOUSE NADH-ubiquinone oxidoreductase chain 5 OS=Mus musculus OX=10090 GN=Mtnd5 PE=1 SV=3	sp|P03921|NU5M_MOUSE	1	68.474	1000			17.7015		1	yes
H7BXC3	H7BXC3_MOUSE	Tpi1	tr|H7BXC3|H7BXC3_MOUSE Triosephosphate isomerase OS=Mus musculus OX=10090 GN=Tpi1 PE=1 SV=1;sp|P17751|TPIS_MOUSE Triosephosphate isomerase OS=Mus musculus OX=10090 GN=Tpi1 PE=1 SV=4	tr|H7BXC3|H7BXC3_MOUSE;sp|P17751|TPIS_MOUSE	2	17.997	1000			16.611		1	no
P32233	DRG1_MOUSE	Drg1	sp|P32233|DRG1_MOUSE Developmentally-regulated GTP-binding protein 1 OS=Mus musculus OX=10090 GN=Drg1 PE=1 SV=1	sp|P32233|DRG1_MOUSE	4	40.512	1000			17.161		1	no
P52503	NDUS6_MOUSE	Ndufs6	sp|P52503|NDUS6_MOUSE NADH dehydrogenase [ubiquinone] iron-sulfur protein 6, mitochondrial OS=Mus musculus OX=10090 GN=Ndufs6 PE=1 SV=2;tr|A0A1Y7VKP8|A0A1Y7VKP8_MOUSE NADH dehydrogenase [ubiquinone] iron-sulfur protein 6, mitochondrial OS=Mus musculus OX=1	sp|P52503|NDUS6_MOUSE;tr|A0A1Y7VKP8|A0A1Y7VKP8_MOUSE;tr|A0A1Y7VM38|A0A1Y7VM38_MOUSE	2	13.02	1000			18.3712		1	yes
P56392	CX7A1_MOUSE	Cox7a1	sp|P56392|CX7A1_MOUSE Cytochrome c oxidase subunit 7A1, mitochondrial OS=Mus musculus OX=10090 GN=Cox7a1 PE=1 SV=1;tr|A0A140LIU4|A0A140LIU4_MOUSE Cytochrome c oxidase subunit 7A1, mitochondrial OS=Mus musculus OX=10090 GN=Cox7a1 PE=1 SV=1	sp|P56392|CX7A1_MOUSE;tr|A0A140LIU4|A0A140LIU4_MOUSE	1	8.9863	1000			19.4389		1	yes
P70122	SBDS_MOUSE	Sbds	sp|P70122|SBDS_MOUSE Ribosome maturation protein SBDS OS=Mus musculus OX=10090 GN=Sbds PE=1 SV=4;tr|D6REV5|D6REV5_MOUSE Ribosome maturation protein SBDS OS=Mus musculus OX=10090 GN=Sbds PE=1 SV=1;tr|F6TN03|F6TN03_MOUSE Ribosome maturation protein SBDS (Fra	sp|P70122|SBDS_MOUSE;tr|D6REV5|D6REV5_MOUSE;tr|F6TN03|F6TN03_MOUSE	2	28.78	1000			16.3498		1	no
Q32KG4	RTL9_MOUSE	Rtl9	sp|Q32KG4|RTL9_MOUSE Retrotransposon Gag-like protein 9 OS=Mus musculus OX=10090 GN=Rtl9 PE=2 SV=1	sp|Q32KG4|RTL9_MOUSE	1	138.47	1000			16.3786		1	no
F6UV57	F6UV57_MOUSE	Slmap	tr|F6UV57|F6UV57_MOUSE Sarcolemmal membrane-associated protein (Fragment) OS=Mus musculus OX=10090 GN=Slmap PE=1 SV=1;tr|F6YCM8|F6YCM8_MOUSE Sarcolemmal membrane-associated protein (Fragment) OS=Mus musculus OX=10090 GN=Slmap PE=1 SV=1;tr|F8WIH0|F8WIH0_MOU	tr|F6UV57|F6UV57_MOUSE;tr|F6YCM8|F6YCM8_MOUSE;tr|F8WIH0|F8WIH0_MOUSE;tr|D3Z7V3|D3Z7V3_MOUSE;tr|H7BX64|H7BX64_MOUSE;sp|Q3URD3|SLMAP_MOUSE	2	50.103	1000			17.1342		1	no
Q3U741	Q3U741_MOUSE	Ddx17	tr|Q3U741|Q3U741_MOUSE DEAD (Asp-Glu-Ala-Asp) box polypeptide 17, isoform CRA_a OS=Mus musculus OX=10090 GN=Ddx17 PE=1 SV=1;sp|Q501J6|DDX17_MOUSE Probable ATP-dependent RNA helicase DDX17 OS=Mus musculus OX=10090 GN=Ddx17 PE=1 SV=1;tr|Q3TU25|Q3TU25_MOUSE P	tr|Q3U741|Q3U741_MOUSE;sp|Q501J6|DDX17_MOUSE;tr|Q3TU25|Q3TU25_MOUSE	8	72.584	1000			15.9572		1	no
Q60931	VDAC3_MOUSE	Vdac3	sp|Q60931|VDAC3_MOUSE Voltage-dependent anion-selective channel protein 3 OS=Mus musculus OX=10090 GN=Vdac3 PE=1 SV=1;tr|J3QMG3|J3QMG3_MOUSE Voltage-dependent anion-selective channel protein 3 OS=Mus musculus OX=10090 GN=Vdac3 PE=1 SV=1	sp|Q60931|VDAC3_MOUSE;tr|J3QMG3|J3QMG3_MOUSE	2	30.752	1000			17.6012		1	yes
F8WHM5	F8WHM5_MOUSE	Glg1	tr|F8WHM5|F8WHM5_MOUSE Golgi apparatus protein 1 (Fragment) OS=Mus musculus OX=10090 GN=Glg1 PE=1 SV=1;sp|Q61543|GSLG1_MOUSE Golgi apparatus protein 1 OS=Mus musculus OX=10090 GN=Glg1 PE=1 SV=1	tr|F8WHM5|F8WHM5_MOUSE;sp|Q61543|GSLG1_MOUSE	1	132.35	1000			13.1155		1	no
D6RHM0	D6RHM0_MOUSE	Tcaim	tr|D6RHM0|D6RHM0_MOUSE T cell activation inhibitor, mitochondrial OS=Mus musculus OX=10090 GN=Tcaim PE=4 SV=2;sp|Q66JZ4|TCAIM_MOUSE T-cell activation inhibitor, mitochondrial OS=Mus musculus OX=10090 GN=TCAIM PE=1 SV=1;tr|G3X983|G3X983_MOUSE T cell activat	tr|D6RHM0|D6RHM0_MOUSE;sp|Q66JZ4|TCAIM_MOUSE;tr|G3X983|G3X983_MOUSE	1	14.654	1000			16.8585		1	yes
S4R2K1	S4R2K1_MOUSE	Zfp82	tr|S4R2K1|S4R2K1_MOUSE Zinc finger protein 82 (Fragment) OS=Mus musculus OX=10090 GN=Zfp82 PE=4 SV=1;tr|S4R1G9|S4R1G9_MOUSE Zinc finger protein 82 OS=Mus musculus OX=10090 GN=Zfp82 PE=4 SV=1;sp|Q6P9Y7|ZFP82_MOUSE Zinc finger protein 82 OS=Mus musculus OX=1	tr|S4R2K1|S4R2K1_MOUSE;tr|S4R1G9|S4R1G9_MOUSE;sp|Q6P9Y7|ZFP82_MOUSE	1	7.6215	1000			19.7999		1	no
D3YU08	D3YU08_MOUSE	Synpo2l	tr|D3YU08|D3YU08_MOUSE Synaptopodin 2-like protein OS=Mus musculus OX=10090 GN=Synpo2l PE=1 SV=1;sp|Q8BWB1|SYP2L_MOUSE Synaptopodin 2-like protein OS=Mus musculus OX=10090 GN=Synpo2l PE=1 SV=1;tr|B2RQK7|B2RQK7_MOUSE Synaptopodin 2-like protein OS=Mus muscu	tr|D3YU08|D3YU08_MOUSE;sp|Q8BWB1|SYP2L_MOUSE;tr|B2RQK7|B2RQK7_MOUSE	1	79.127	1000			16.8338		1	no
Q8C7H1	MMAA_MOUSE	Mmaa	sp|Q8C7H1|MMAA_MOUSE Methylmalonic aciduria type A homolog, mitochondrial OS=Mus musculus OX=10090 GN=Mmaa PE=1 SV=1	sp|Q8C7H1|MMAA_MOUSE	1	45.932	1000			16.6332		1	yes
Q8CAK1	CAF17_MOUSE	Iba57	sp|Q8CAK1|CAF17_MOUSE Putative transferase CAF17 homolog, mitochondrial OS=Mus musculus OX=10090 GN=Iba57 PE=1 SV=1	sp|Q8CAK1|CAF17_MOUSE	2	38.399	1000			16.1957		1	yes
Q8K0E8	FIBB_MOUSE	Fgb	sp|Q8K0E8|FIBB_MOUSE Fibrinogen beta chain OS=Mus musculus OX=10090 GN=Fgb PE=1 SV=1	sp|Q8K0E8|FIBB_MOUSE	2	54.752	1000			16.6127		1	no
A0A087WSP7	A0A087WSP7_MOUSE	Matr3	tr|A0A087WSP7|A0A087WSP7_MOUSE MCG121979, isoform CRA_a OS=Mus musculus OX=10090 GN=Matr3 PE=1 SV=1;tr|A0A087WQZ1|A0A087WQZ1_MOUSE Matrin-3 OS=Mus musculus OX=10090 GN=Matr3 PE=1 SV=1;sp|Q8K310|MATR3_MOUSE Matrin-3 OS=Mus musculus OX=10090 GN=Matr3 PE=1 SV	tr|A0A087WSP7|A0A087WSP7_MOUSE;tr|A0A087WQZ1|A0A087WQZ1_MOUSE;sp|Q8K310|MATR3_MOUSE;tr|A0A087WQ54|A0A087WQ54_MOUSE	2	56.742	1000			17.9125		1	no
G3UY38	G3UY38_MOUSE	Hnrnpl	tr|G3UY38|G3UY38_MOUSE Heterogeneous nuclear ribonucleoprotein L OS=Mus musculus OX=10090 GN=Hnrnpl PE=1 SV=1;sp|Q8R081|HNRPL_MOUSE Heterogeneous nuclear ribonucleoprotein L OS=Mus musculus OX=10090 GN=Hnrnpl PE=1 SV=2;tr|G5E924|G5E924_MOUSE Heterogeneous	tr|G3UY38|G3UY38_MOUSE;sp|Q8R081|HNRPL_MOUSE;tr|G5E924|G5E924_MOUSE	3	50.564	1000			17.335		1	no
Q9DAC2	Q9DAC2_MOUSE	C8g	tr|Q9DAC2|Q9DAC2_MOUSE Complement component 8, gamma subunit, isoform CRA_b OS=Mus musculus OX=10090 GN=C8g PE=1 SV=1;sp|Q8VCG4|CO8G_MOUSE Complement component C8 gamma chain OS=Mus musculus OX=10090 GN=C8g PE=1 SV=1	tr|Q9DAC2|Q9DAC2_MOUSE;sp|Q8VCG4|CO8G_MOUSE	1	18.946	1000			15.7357		1	no
D6RET3	D6RET3_MOUSE	Prodh2	tr|D6RET3|D6RET3_MOUSE Proline dehydrogenase OS=Mus musculus OX=10090 GN=Prodh2 PE=1 SV=1;tr|D3Z5H4|D3Z5H4_MOUSE Proline dehydrogenase (Fragment) OS=Mus musculus OX=10090 GN=Prodh2 PE=1 SV=1;tr|F7CED2|F7CED2_MOUSE Proline dehydrogenase (Fragment) OS=Mus mu	tr|D6RET3|D6RET3_MOUSE;tr|D3Z5H4|D3Z5H4_MOUSE;tr|F7CED2|F7CED2_MOUSE;sp|Q8VCZ9|HYPDH_MOUSE	1	15.282	1000			21.5509		1	yes
Q922Q8	LRC59_MOUSE	Lrrc59	sp|Q922Q8|LRC59_MOUSE Leucine-rich repeat-containing protein 59 OS=Mus musculus OX=10090 GN=Lrrc59 PE=1 SV=1	sp|Q922Q8|LRC59_MOUSE	1	34.877	1000			15.694		1	no
Q99LB2	DHRS4_MOUSE	Dhrs4	sp|Q99LB2|DHRS4_MOUSE Dehydrogenase/reductase SDR family member 4 OS=Mus musculus OX=10090 GN=Dhrs4 PE=1 SV=3;tr|A0A2I3BRG8|A0A2I3BRG8_MOUSE Dehydrogenase/reductase SDR family member 4 (Fragment) OS=Mus musculus OX=10090 GN=Dhrs4 PE=1 SV=1	sp|Q99LB2|DHRS4_MOUSE;tr|A0A2I3BRG8|A0A2I3BRG8_MOUSE	3	29.884	1000			18.3054		1	yes
Q99LC3	NDUAA_MOUSE	Ndufa10	sp|Q99LC3|NDUAA_MOUSE NADH dehydrogenase [ubiquinone] 1 alpha subcomplex subunit 10, mitochondrial OS=Mus musculus OX=10090 GN=Ndufa10 PE=1 SV=1	sp|Q99LC3|NDUAA_MOUSE	2	40.603	1000			15.6861		1	yes
Q9CQC7	NDUB4_MOUSE	Ndufb4	sp|Q9CQC7|NDUB4_MOUSE NADH dehydrogenase [ubiquinone] 1 beta subcomplex subunit 4 OS=Mus musculus OX=10090 GN=Ndufb4 PE=1 SV=3	sp|Q9CQC7|NDUB4_MOUSE	3	15.081	1000			18.2211		1	yes
Q9CR42	ANKR1_MOUSE	Ankrd1	sp|Q9CR42|ANKR1_MOUSE Ankyrin repeat domain-containing protein 1 OS=Mus musculus OX=10090 GN=Ankrd1 PE=1 SV=1	sp|Q9CR42|ANKR1_MOUSE	3	36.003	1000			17.8224		1	no
D3Z3Y3	D3Z3Y3_MOUSE	Ssbp1	tr|D3Z3Y3|D3Z3Y3_MOUSE Single-stranded DNA-binding protein, mitochondrial (Fragment) OS=Mus musculus OX=10090 GN=Ssbp1 PE=1 SV=1;tr|Q8R2K3|Q8R2K3_MOUSE Single-stranded DNA binding protein 1 OS=Mus musculus OX=10090 GN=Ssbp1 PE=1 SV=1;sp|Q9CYR0|SSBP_MOUSE S	tr|D3Z3Y3|D3Z3Y3_MOUSE;tr|Q8R2K3|Q8R2K3_MOUSE;sp|Q9CYR0|SSBP_MOUSE	2	8.794	1000			18.0624		1	yes
Q9CZ57	NSUN4_MOUSE	Nsun4	sp|Q9CZ57|NSUN4_MOUSE 5-methylcytosine rRNA methyltransferase NSUN4 OS=Mus musculus OX=10090 GN=Nsun4 PE=1 SV=1	sp|Q9CZ57|NSUN4_MOUSE	1	42.853	1000			15.7203		1	yes
Q9CZN7	GLYM_MOUSE	Shmt2	sp|Q9CZN7|GLYM_MOUSE Serine hydroxymethyltransferase, mitochondrial OS=Mus musculus OX=10090 GN=Shmt2 PE=1 SV=1	sp|Q9CZN7|GLYM_MOUSE	3	55.758	1000			16.3798		1	yes
Q9JHJ0	TMOD3_MOUSE	Tmod3	sp|Q9JHJ0|TMOD3_MOUSE Tropomodulin-3 OS=Mus musculus OX=10090 GN=Tmod3 PE=1 SV=1	sp|Q9JHJ0|TMOD3_MOUSE	4	39.502	1000			18.5985		1	no
A2AAW9	A2AAW9_MOUSE	Eif2s3x	tr|A2AAW9|A2AAW9_MOUSE Eukaryotic translation initiation factor 2 subunit 3, X-linked OS=Mus musculus OX=10090 GN=Eif2s3x PE=1 SV=1;sp|Q9Z0N1|IF2G_MOUSE Eukaryotic translation initiation factor 2 subunit 3, X-linked OS=Mus musculus OX=10090 GN=Eif2s3x PE=1	tr|A2AAW9|A2AAW9_MOUSE;sp|Q9Z0N1|IF2G_MOUSE;sp|Q9Z0N2|IF2H_MOUSE	3	37.194	1000			16.717		1	no
A0A075B5N3	A0A075B5N3_MOUSE	Igkv8-28	tr|A0A075B5N3|A0A075B5N3_MOUSE Immunoglobulin kappa variable 8-28 OS=Mus musculus OX=10090 GN=Igkv8-28 PE=1 SV=7;tr|A0A0G2JE47|A0A0G2JE47_MOUSE Immunoglobulin kappa variable 8-28 (Fragment) OS=Mus musculus OX=10090 GN=Igkv8-28 PE=1 SV=4	tr|A0A075B5N3|A0A075B5N3_MOUSE;tr|A0A0G2JE47|A0A0G2JE47_MOUSE	1	10.903	1000			20.8503		1	no
A0A0B4J1I9	A0A0B4J1I9_MOUSE	Igkv4-55	tr|A0A0B4J1I9|A0A0B4J1I9_MOUSE Immunoglobulin kappa variable 4-55 (Fragment) OS=Mus musculus OX=10090 GN=Igkv4-55 PE=1 SV=1;tr|A0A0B4J1I4|A0A0B4J1I4_MOUSE Immunoglobulin kappa chain variable 4-72 (Fragment) OS=Mus musculus OX=10090 GN=Igkv4-72 PE=4 SV=1;tr	tr|A0A0B4J1I9|A0A0B4J1I9_MOUSE;tr|A0A0B4J1I4|A0A0B4J1I4_MOUSE;tr|A0A0A6YYE7|A0A0A6YYE7_MOUSE	1	12.736	1000			18.3949		1	no
Q9R0T7	Q9R0T7_MOUSE	Try4	tr|Q9R0T7|Q9R0T7_MOUSE MCG15085 OS=Mus musculus OX=10090 GN=Try4 PE=1 SV=1;tr|Q9QUK9|Q9QUK9_MOUSE MCG15083 OS=Mus musculus OX=10090 GN=Try5 PE=1 SV=1	tr|Q9R0T7|Q9R0T7_MOUSE;tr|Q9QUK9|Q9QUK9_MOUSE	1	26.274	1000			22.1612		1	no
Q9CRB8	MTFP1_MOUSE	Mtfp1	sp|Q9CRB8|MTFP1_MOUSE Mitochondrial fission process protein 1 OS=Mus musculus OX=10090 GN=Mtfp1 PE=1 SV=1;FLAG MTP18	sp|Q9CRB8|MTFP1_MOUSE;FLAG	10	18.314	9.00786	4.9e-08	1.19e-06			1	yes
Q8VCM7	FIBG_MOUSE	Fgg	sp|Q8VCM7|FIBG_MOUSE Fibrinogen gamma chain OS=Mus musculus OX=10090 GN=Fgg PE=1 SV=1;tr|Q3UER8|Q3UER8_MOUSE Fibrinogen gamma chain OS=Mus musculus OX=10090 GN=Fgg PE=1 SV=1	sp|Q8VCM7|FIBG_MOUSE;tr|Q3UER8|Q3UER8_MOUSE	3	49.391	3.07609	5.14e-07	6.23e-06			1	no
P26041	MOES_MOUSE	Msn	sp|P26041|MOES_MOUSE Moesin OS=Mus musculus OX=10090 GN=Msn PE=1 SV=3;sp|P26043|RADI_MOUSE Radixin OS=Mus musculus OX=10090 GN=Rdx PE=1 SV=3	sp|P26041|MOES_MOUSE;sp|P26043|RADI_MOUSE	8	67.766	3.53418	2.32e-06	1.87e-05			1	no
Q6ZWX6	IF2A_MOUSE	Eif2s1	sp|Q6ZWX6|IF2A_MOUSE Eukaryotic translation initiation factor 2 subunit 1 OS=Mus musculus OX=10090 GN=Eif2s1 PE=1 SV=3	sp|Q6ZWX6|IF2A_MOUSE	2	36.108	1.95832	6.33e-06	3.84e-05			1	no
Q3V3R1	C1TM_MOUSE	Mthfd1l	sp|Q3V3R1|C1TM_MOUSE Monofunctional C1-tetrahydrofolate synthase, mitochondrial OS=Mus musculus OX=10090 GN=Mthfd1l PE=1 SV=2	sp|Q3V3R1|C1TM_MOUSE	8	105.73	3.31249	2.82e-05	0.000112548			1	yes
Q9ESB3	HRG_MOUSE	Hrg	sp|Q9ESB3|HRG_MOUSE Histidine-rich glycoprotein OS=Mus musculus OX=10090 GN=Hrg PE=1 SV=2;tr|A0A0R4J039|A0A0R4J039_MOUSE Histidine-rich glycoprotein OS=Mus musculus OX=10090 GN=Hrg PE=1 SV=1	sp|Q9ESB3|HRG_MOUSE;tr|A0A0R4J039|A0A0R4J039_MOUSE	7	59.162	3.15329	3.25e-05	0.000112548			1	no
A8DUK4	A8DUK4_MOUSE	Hbb-bs	tr|A8DUK4|A8DUK4_MOUSE Beta-globin OS=Mus musculus OX=10090 GN=Hbb-bs PE=1 SV=1;tr|E9Q223|E9Q223_MOUSE Hemoglobin, beta adult s chain (Fragment) OS=Mus musculus OX=10090 GN=Hbb-bs PE=1 SV=1;sp|P02089|HBB2_MOUSE Hemoglobin subunit beta-2 OS=Mus musculus OX=	tr|A8DUK4|A8DUK4_MOUSE;tr|E9Q223|E9Q223_MOUSE;sp|P02089|HBB2_MOUSE	8	15.748	1.08339	3.98e-05	0.000120771			1	no
G5E902	G5E902_MOUSE	Slc25a3	tr|G5E902|G5E902_MOUSE MCG10343, isoform CRA_b OS=Mus musculus OX=10090 GN=Slc25a3 PE=1 SV=1;sp|Q8VEM8|MPCP_MOUSE Phosphate carrier protein, mitochondrial OS=Mus musculus OX=10090 GN=Slc25a3 PE=1 SV=1	tr|G5E902|G5E902_MOUSE;sp|Q8VEM8|MPCP_MOUSE	12	39.736	3.4834	4.63e-05	0.000124837			1	yes
Q91VB8	Q91VB8_MOUSE	Hba-a1	tr|Q91VB8|Q91VB8_MOUSE Alpha globin 1 OS=Mus musculus OX=10090 GN=Hba-a1 PE=1 SV=1;sp|P01942|HBA_MOUSE Hemoglobin subunit alpha OS=Mus musculus OX=10090 GN=Hba PE=1 SV=2	tr|Q91VB8|Q91VB8_MOUSE;sp|P01942|HBA_MOUSE	5	15.112	1.4374	5.67e-05	0.000137371			1	no
P56391	CX6B1_MOUSE	Cox6b1	sp|P56391|CX6B1_MOUSE Cytochrome c oxidase subunit 6B1 OS=Mus musculus OX=10090 GN=Cox6b1 PE=1 SV=2;tr|A0A140LIU3|A0A140LIU3_MOUSE Cytochrome c oxidase subunit 6B1 OS=Mus musculus OX=10090 GN=Cox6b1 PE=1 SV=1	sp|P56391|CX6B1_MOUSE;tr|A0A140LIU3|A0A140LIU3_MOUSE	5	10.071	2.04627	8.62e-05	0.000189921			1	yes
Q78IK2	USMG5_MOUSE	Usmg5	sp|Q78IK2|USMG5_MOUSE Up-regulated during skeletal muscle growth protein 5 OS=Mus musculus OX=10090 GN=Usmg5 PE=1 SV=1	sp|Q78IK2|USMG5_MOUSE	4	6.3814	1.5489	0.000121319	0.000245136			1	yes
Q8BH64	EHD2_MOUSE	Ehd2	sp|Q8BH64|EHD2_MOUSE EH domain-containing protein 2 OS=Mus musculus OX=10090 GN=Ehd2 PE=1 SV=1	sp|Q8BH64|EHD2_MOUSE	3	61.174	2.74706	0.000266105	0.000460877			1	no
Q9Z1J3	NFS1_MOUSE	Nfs1	sp|Q9Z1J3|NFS1_MOUSE Cysteine desulfurase, mitochondrial OS=Mus musculus OX=10090 GN=Nfs1 PE=1 SV=3	sp|Q9Z1J3|NFS1_MOUSE	8	50.569	1.73207	0.000255399	0.000460877			1	yes
E9Q9D2	E9Q9D2_MOUSE	Ablim1	tr|E9Q9D2|E9Q9D2_MOUSE Actin-binding LIM protein 1 OS=Mus musculus OX=10090 GN=Ablim1 PE=1 SV=1;tr|E9Q9Q7|E9Q9Q7_MOUSE Actin-binding LIM protein 1 OS=Mus musculus OX=10090 GN=Ablim1 PE=1 SV=1;tr|E9Q9D1|E9Q9D1_MOUSE Actin-binding LIM protein 1 OS=Mus muscul	tr|E9Q9D2|E9Q9D2_MOUSE;tr|E9Q9Q7|E9Q9Q7_MOUSE;tr|E9Q9D1|E9Q9D1_MOUSE;tr|E9Q9C7|E9Q9C7_MOUSE;tr|E9Q9C4|E9Q9C4_MOUSE;tr|E9Q9C1|E9Q9C1_MOUSE;tr|E9Q030|E9Q030_MOUSE;tr|E9Q9C0|E9Q9C0_MOUSE;tr|E9Q9C2|E9Q9C2_MOUSE;tr|E9QK41|E9QK41_MOUSE;sp|Q8K4G5|ABLM1_MOUSE	4	51.771	1.67322	0.000341376	0.000551826			1	no
Q8K199	COXM2_MOUSE	Cmc2	sp|Q8K199|COXM2_MOUSE COX assembly mitochondrial protein 2 homolog OS=Mus musculus OX=10090 GN=Cmc2 PE=3 SV=1;tr|F8WHQ0|F8WHQ0_MOUSE COX assembly mitochondrial protein OS=Mus musculus OX=10090 GN=Cmc2 PE=1 SV=1	sp|Q8K199|COXM2_MOUSE;tr|F8WHQ0|F8WHQ0_MOUSE	4	9.4186	1.62844	0.000451283	0.000683895			1	yes
B7ZCI2	B7ZCI2_MOUSE	Nebl	tr|B7ZCI2|B7ZCI2_MOUSE Nebulette OS=Mus musculus OX=10090 GN=Nebl PE=1 SV=1	tr|B7ZCI2|B7ZCI2_MOUSE	14	116.01	1.36504	0.000576372	0.000804791			1	no
Q80YD1	SUV3_MOUSE	Supv3l1	sp|Q80YD1|SUV3_MOUSE ATP-dependent RNA helicase SUPV3L1, mitochondrial OS=Mus musculus OX=10090 GN=Supv3l1 PE=1 SV=1;tr|M0QWM4|M0QWM4_MOUSE ATP-dependent RNA helicase SUPV3L1, mitochondrial (Fragment) OS=Mus musculus OX=10090 GN=Supv3l1 PE=1 SV=1	sp|Q80YD1|SUV3_MOUSE;tr|M0QWM4|M0QWM4_MOUSE	4	87.004	1.44522	0.000774923	0.000974343			1	yes
Q8VHG0	FMO4_MOUSE	Fmo4	sp|Q8VHG0|FMO4_MOUSE Dimethylaniline monooxygenase [N-oxide-forming] 4 OS=Mus musculus OX=10090 GN=Fmo4 PE=1 SV=3	sp|Q8VHG0|FMO4_MOUSE	1	63.791	2.41514	0.000803677	0.000974343			1	no
P50462	CSRP3_MOUSE	Csrp3	sp|P50462|CSRP3_MOUSE Cysteine and glycine-rich protein 3 OS=Mus musculus OX=10090 GN=Csrp3 PE=1 SV=1	sp|P50462|CSRP3_MOUSE	7	20.895	1.2505	0.000884563	0.00102134			1	no
Z4YKM2	Z4YKM2_MOUSE	Cisd3	tr|Z4YKM2|Z4YKM2_MOUSE CDGSH iron-sulfur domain-containing protein 3, mitochondrial OS=Mus musculus OX=10090 GN=Cisd3 PE=1 SV=1;tr|B2RWE3|B2RWE3_MOUSE CDGSH iron sulfur domain 3 OS=Mus musculus OX=10090 GN=Cisd3 PE=1 SV=1;sp|B1AR13|CISD3_MOUSE CDGSH iron-s	tr|Z4YKM2|Z4YKM2_MOUSE;tr|B2RWE3|B2RWE3_MOUSE;sp|B1AR13|CISD3_MOUSE	5	13.155	1.93415	0.00107729	0.00113571			1	yes
P48962	ADT1_MOUSE	Slc25a4	sp|P48962|ADT1_MOUSE ADP/ATP translocase 1 OS=Mus musculus OX=10090 GN=Slc25a4 PE=1 SV=4	sp|P48962|ADT1_MOUSE	28	32.904	1.06269	0.00103828	0.00113571			1	yes
Q01853	TERA_MOUSE	Vcp	sp|Q01853|TERA_MOUSE Transitional endoplasmic reticulum ATPase OS=Mus musculus OX=10090 GN=Vcp PE=1 SV=4	sp|Q01853|TERA_MOUSE	17	89.321	1.671	0.00116836	0.00118039			1	no
Q02105	C1QC_MOUSE	C1qc	sp|Q02105|C1QC_MOUSE Complement C1q subcomponent subunit C OS=Mus musculus OX=10090 GN=C1qc PE=1 SV=2	sp|Q02105|C1QC_MOUSE	3	25.991	1.29854	0.00132113	0.00128134			1	no
Q9Z126	PLF4_MOUSE	Pf4	sp|Q9Z126|PLF4_MOUSE Platelet factor 4 OS=Mus musculus OX=10090 GN=Pf4 PE=1 SV=1;tr|A0A0J9YTR7|A0A0J9YTR7_MOUSE Chemokine (C-X-C motif) ligand 4, isoform CRA_a OS=Mus musculus OX=10090 GN=Pf4 PE=1 SV=1	sp|Q9Z126|PLF4_MOUSE;tr|A0A0J9YTR7|A0A0J9YTR7_MOUSE	3	11.243	1.82763	0.0014079	0.00131298			1	no
A0A0R4J1W0	A0A0R4J1W0_MOUSE	Sorbs2	tr|A0A0R4J1W0|A0A0R4J1W0_MOUSE Sorbin and SH3 domain-containing protein 2 OS=Mus musculus OX=10090 GN=Sorbs2 PE=1 SV=1;tr|B2RXQ9|B2RXQ9_MOUSE Sorbin and SH3 domain-containing protein 2 OS=Mus musculus OX=10090 GN=Sorbs2 PE=1 SV=1;tr|D3Z080|D3Z080_MOUSE Sor	tr|A0A0R4J1W0|A0A0R4J1W0_MOUSE;tr|B2RXQ9|B2RXQ9_MOUSE;tr|D3Z080|D3Z080_MOUSE;tr|Z4YJR7|Z4YJR7_MOUSE;tr|A0A0R4J1T1|A0A0R4J1T1_MOUSE;sp|Q3UTJ2|SRBS2_MOUSE;tr|B7ZWM6|B7ZWM6_MOUSE;tr|B9EKP8|B9EKP8_MOUSE	4	69.575	1.57528	0.00163028	0.00146406			1	no
Q9CQN1	TRAP1_MOUSE	Trap1	sp|Q9CQN1|TRAP1_MOUSE Heat shock protein 75 kDa, mitochondrial OS=Mus musculus OX=10090 GN=Trap1 PE=1 SV=1	sp|Q9CQN1|TRAP1_MOUSE	5	80.208	1.45973	0.00170663	0.00147789			1	yes
P49312	ROA1_MOUSE	Hnrnpa1	sp|P49312|ROA1_MOUSE Heterogeneous nuclear ribonucleoprotein A1 OS=Mus musculus OX=10090 GN=Hnrnpa1 PE=1 SV=2;tr|Q5EBP8|Q5EBP8_MOUSE Heterogeneous nuclear ribonucleoprotein A1 OS=Mus musculus OX=10090 GN=Hnrnpa1 PE=1 SV=1	sp|P49312|ROA1_MOUSE;tr|Q5EBP8|Q5EBP8_MOUSE	2	34.196	1.67339	0.00253675	0.00198416			1	no
Q61656	DDX5_MOUSE	Ddx5	sp|Q61656|DDX5_MOUSE Probable ATP-dependent RNA helicase DDX5 OS=Mus musculus OX=10090 GN=Ddx5 PE=1 SV=2;tr|Q8BTS0|Q8BTS0_MOUSE DEAD (Asp-Glu-Ala-Asp) box polypeptide 5 OS=Mus musculus OX=10090 GN=Ddx5 PE=1 SV=1;tr|S4R1I6|S4R1I6_MOUSE MCG2872, isoform CRA_	sp|Q61656|DDX5_MOUSE;tr|Q8BTS0|Q8BTS0_MOUSE;tr|S4R1I6|S4R1I6_MOUSE	13	69.289	1.23358	0.00301074	0.0022397			1	no
D3Z0U5	D3Z0U5_MOUSE	Katnal2	tr|D3Z0U5|D3Z0U5_MOUSE Katanin p60 ATPase-containing subunit A-like 2 OS=Mus musculus OX=10090 GN=Katnal2 PE=4 SV=1;tr|D6RGM7|D6RGM7_MOUSE Katanin p60 ATPase-containing subunit A-like 2 OS=Mus musculus OX=10090 GN=Katnal2 PE=1 SV=1;tr|D3Z4J2|D3Z4J2_MOUSE K	tr|D3Z0U5|D3Z0U5_MOUSE;tr|D6RGM7|D6RGM7_MOUSE;tr|D3Z4J2|D3Z4J2_MOUSE;sp|Q9D3R6|KATL2_MOUSE;tr|A0A0G2JFY0|A0A0G2JFY0_MOUSE;tr|A0A0A0MQ80|A0A0A0MQ80_MOUSE;sp|Q3UMC0|SPAT5_MOUSE	1	31.2	1.11292	0.00369537	0.00248895			1	no
Q9R0X4	ACOT9_MOUSE	Acot9	sp|Q9R0X4|ACOT9_MOUSE Acyl-coenzyme A thioesterase 9, mitochondrial OS=Mus musculus OX=10090 GN=Acot9 PE=1 SV=1	sp|Q9R0X4|ACOT9_MOUSE	3	50.56	1.46345	0.00369306	0.00248895			1	yes
Q9CPU4	MGST3_MOUSE	Mgst3	sp|Q9CPU4|MGST3_MOUSE Microsomal glutathione S-transferase 3 OS=Mus musculus OX=10090 GN=Mgst3 PE=1 SV=1	sp|Q9CPU4|MGST3_MOUSE	2	16.958	2.3986	0.00427612	0.00280226			1	yes
P01029	CO4B_MOUSE	C4b	sp|P01029|CO4B_MOUSE Complement C4-B OS=Mus musculus OX=10090 GN=C4b PE=1 SV=3	sp|P01029|CO4B_MOUSE	3	192.91	1.78176	0.00538428	0.00334752			1	no
P10126	EF1A1_MOUSE	Eef1a1	sp|P10126|EF1A1_MOUSE Elongation factor 1-alpha 1 OS=Mus musculus OX=10090 GN=Eef1a1 PE=1 SV=3;tr|D3Z3I8|D3Z3I8_MOUSE Elongation factor 1-alpha 1 (Fragment) OS=Mus musculus OX=10090 GN=Eef1a1 PE=1 SV=1;tr|D3YZ68|D3YZ68_MOUSE Elongation factor 1-alpha 1 (Fr	sp|P10126|EF1A1_MOUSE;tr|D3Z3I8|D3Z3I8_MOUSE;tr|D3YZ68|D3YZ68_MOUSE	10	50.113	1.31017	0.00627704	0.00376379			1	no
Q9Z1P6	NDUA7_MOUSE	Ndufa7	sp|Q9Z1P6|NDUA7_MOUSE NADH dehydrogenase [ubiquinone] 1 alpha subcomplex subunit 7 OS=Mus musculus OX=10090 GN=Ndufa7 PE=1 SV=3	sp|Q9Z1P6|NDUA7_MOUSE	2	12.575	1.09826	0.00636427	0.00376379			1	yes
Q32M21	GSDA2_MOUSE	Gsdma2	sp|Q32M21|GSDA2_MOUSE Gasdermin-A2 OS=Mus musculus OX=10090 GN=Gsdma2 PE=2 SV=1;sp|Q9EST1|GSDMA_MOUSE Gasdermin-A OS=Mus musculus OX=10090 GN=Gsdma PE=2 SV=1	sp|Q32M21|GSDA2_MOUSE;sp|Q9EST1|GSDMA_MOUSE	1	49.843	2.04068	0.00957172	0.00552587			1	no
P19783	COX41_MOUSE	Cox4i1	sp|P19783|COX41_MOUSE Cytochrome c oxidase subunit 4 isoform 1, mitochondrial OS=Mus musculus OX=10090 GN=Cox4i1 PE=1 SV=2	sp|P19783|COX41_MOUSE	2	19.53	1.95835	0.010314	0.00555743			1	yes
Q62095	DDX3Y_MOUSE	Ddx3y	sp|Q62095|DDX3Y_MOUSE ATP-dependent RNA helicase DDX3Y OS=Mus musculus OX=10090 GN=Ddx3y PE=1 SV=2	sp|Q62095|DDX3Y_MOUSE	11	73.427	1.65712	0.0102842	0.00555743			1	no
Q8BH59	CMC1_MOUSE	Slc25a12	sp|Q8BH59|CMC1_MOUSE Calcium-binding mitochondrial carrier protein Aralar1 OS=Mus musculus OX=10090 GN=Slc25a12 PE=1 SV=1	sp|Q8BH59|CMC1_MOUSE	7	74.569	1.19644	0.0100608	0.00555743			1	yes
Q3TF37	Q3TF37_MOUSE	Mybpc3	tr|Q3TF37|Q3TF37_MOUSE Myosin-binding protein C, cardiac-type OS=Mus musculus OX=10090 GN=Mybpc3 PE=1 SV=1;sp|O70468|MYPC3_MOUSE Myosin-binding protein C, cardiac-type OS=Mus musculus OX=10090 GN=Mybpc3 PE=1 SV=1;tr|E9Q9T8|E9Q9T8_MOUSE Myosin-binding prote	tr|Q3TF37|Q3TF37_MOUSE;sp|O70468|MYPC3_MOUSE;tr|E9Q9T8|E9Q9T8_MOUSE;tr|Q3UIK0|Q3UIK0_MOUSE	13	124.14	1.25398	0.0110545	0.00582695			1	no
G3X9C2	FBX50_MOUSE	Nccrp1	sp|G3X9C2|FBX50_MOUSE F-box only protein 50 OS=Mus musculus OX=10090 GN=Nccrp1 PE=1 SV=2;tr|A0A0A0MQ97|A0A0A0MQ97_MOUSE F-box only protein 50 OS=Mus musculus OX=10090 GN=Nccrp1 PE=1 SV=1	sp|G3X9C2|FBX50_MOUSE;tr|A0A0A0MQ97|A0A0A0MQ97_MOUSE	2	30.407	1.72539	0.0152687	0.00762273			1	no
Q8VCL2	SCO2_MOUSE	Sco2	sp|Q8VCL2|SCO2_MOUSE Protein SCO2 homolog, mitochondrial OS=Mus musculus OX=10090 GN=Sco2 PE=1 SV=1	sp|Q8VCL2|SCO2_MOUSE	2	28.944	2.19689	0.0157188	0.00762273			1	yes
Q9CPQ8	ATP5L_MOUSE	Atp5l	sp|Q9CPQ8|ATP5L_MOUSE ATP synthase subunit g, mitochondrial OS=Mus musculus OX=10090 GN=Atp5l PE=1 SV=1	sp|Q9CPQ8|ATP5L_MOUSE	6	11.424	1.2237	0.0152281	0.00762273			1	yes
Q920A7	AFG31_MOUSE	Afg3l1	sp|Q920A7|AFG31_MOUSE AFG3-like protein 1 OS=Mus musculus OX=10090 GN=Afg3l1 PE=1 SV=2	sp|Q920A7|AFG31_MOUSE	7	87.046	2.05625	0.0182174	0.00849461			1	yes
Q6XPS7	Q6XPS7_MOUSE	Tha1	tr|Q6XPS7|Q6XPS7_MOUSE L-threonine aldolase OS=Mus musculus OX=10090 GN=Tha1 PE=1 SV=1	tr|Q6XPS7|Q6XPS7_MOUSE	3	43.496	1.62607	0.0206495	0.00944698			1	yes
A6PWZ2	A6PWZ2_MOUSE	Eif6	tr|A6PWZ2|A6PWZ2_MOUSE Eukaryotic translation initiation factor 6 (Fragment) OS=Mus musculus OX=10090 GN=Eif6 PE=1 SV=1;sp|O55135|IF6_MOUSE Eukaryotic translation initiation factor 6 OS=Mus musculus OX=10090 GN=Eif6 PE=1 SV=2	tr|A6PWZ2|A6PWZ2_MOUSE;sp|O55135|IF6_MOUSE	1	6.4953	-1000				17.5835	1	no
O88441	MTX2_MOUSE	Mtx2	sp|O88441|MTX2_MOUSE Metaxin-2 OS=Mus musculus OX=10090 GN=Mtx2 PE=1 SV=1	sp|O88441|MTX2_MOUSE	1	29.758	-1000				15.9325	1	yes
A0A2R8VHF3	A0A2R8VHF3_MOUSE	Tub alpha	tr|A0A2R8VHF3|A0A2R8VHF3_MOUSE Tubulin alpha chain (Fragment) OS=Mus musculus OX=10090 PE=3 SV=1;sp|P68368|TBA4A_MOUSE Tubulin alpha-4A chain OS=Mus musculus OX=10090 GN=Tuba4a PE=1 SV=1;sp|Q9JJZ2|TBA8_MOUSE Tubulin alpha-8 chain OS=Mus musculus OX=10090 G	tr|A0A2R8VHF3|A0A2R8VHF3_MOUSE;sp|P68368|TBA4A_MOUSE;sp|Q9JJZ2|TBA8_MOUSE;sp|P68373|TBA1C_MOUSE;sp|P05214|TBA3_MOUSE;sp|P68369|TBA1A_MOUSE;sp|P05213|TBA1B_MOUSE;tr|A0A0A0MQA5|A0A0A0MQA5_MOUSE	1	29.703	-1000				15.9697	1	no
D3Z6H1	D3Z6H1_MOUSE	Fgf1	tr|D3Z6H1|D3Z6H1_MOUSE Fibroblast growth factor 1 OS=Mus musculus OX=10090 GN=Fgf1 PE=1 SV=1;tr|D6RCX9|D6RCX9_MOUSE Fibroblast growth factor 1 OS=Mus musculus OX=10090 GN=Fgf1 PE=1 SV=1;tr|D3Z6E2|D3Z6E2_MOUSE Multifunctional fusion protein (Fragment) OS=Mu	tr|D3Z6H1|D3Z6H1_MOUSE;tr|D6RCX9|D6RCX9_MOUSE;tr|D3Z6E2|D3Z6E2_MOUSE;sp|P61148|FGF1_MOUSE	1	6.7115	-1000				18.7756	1	no
A0A0A6YW30	A0A0A6YW30_MOUSE	Ndufs2	tr|A0A0A6YW30|A0A0A6YW30_MOUSE NADH dehydrogenase [ubiquinone] iron-sulfur protein 2, mitochondrial (Fragment) OS=Mus musculus OX=10090 GN=Ndufs2 PE=1 SV=1;tr|D3YXT0|D3YXT0_MOUSE NADH dehydrogenase [ubiquinone] iron-sulfur protein 2, mitochondrial OS=Mus m	tr|A0A0A6YW30|A0A0A6YW30_MOUSE;tr|D3YXT0|D3YXT0_MOUSE;sp|Q91WD5|NDUS2_MOUSE	1	26.788	-1000				16.1803	1	yes
E9QPX3	E9QPX3_MOUSE	Ndufs4	tr|E9QPX3|E9QPX3_MOUSE NADH dehydrogenase [ubiquinone] iron-sulfur protein 4, mitochondrial OS=Mus musculus OX=10090 GN=Ndufs4 PE=1 SV=1;sp|Q9CXZ1|NDUS4_MOUSE NADH dehydrogenase [ubiquinone] iron-sulfur protein 4, mitochondrial OS=Mus musculus OX=10090 GN=	tr|E9QPX3|E9QPX3_MOUSE;sp|Q9CXZ1|NDUS4_MOUSE	1	19.803	-1000				16.474	1	yes
Q9DD18	DTD1_MOUSE	Dtd1	sp|Q9DD18|DTD1_MOUSE D-aminoacyl-tRNA deacylase 1 OS=Mus musculus OX=10090 GN=Dtd1 PE=1 SV=2	sp|Q9DD18|DTD1_MOUSE	1	23.384	-1000				17.7555	1	no
Q9QYR9	ACOT2_MOUSE	Acot2	sp|Q9QYR9|ACOT2_MOUSE Acyl-coenzyme A thioesterase 2, mitochondrial OS=Mus musculus OX=10090 GN=Acot2 PE=1 SV=2	sp|Q9QYR9|ACOT2_MOUSE	3	49.656	-1000				15.6766	1	yes
D3Z4W5	D3Z4W5_MOUSE	1700074P13Rik	tr|D3Z4W5|D3Z4W5_MOUSE RIKEN cDNA 1700074P13 gene (Fragment) OS=Mus musculus OX=10090 GN=1700074P13Rik PE=3 SV=1;tr|Q9D9G7|Q9D9G7_MOUSE 1700074P13Rik protein OS=Mus musculus OX=10090 GN=1700074P13Rik PE=2 SV=1	tr|D3Z4W5|D3Z4W5_MOUSE;tr|Q9D9G7|Q9D9G7_MOUSE	1	20.15	-1000				19.1563	1	no
Q504P4	Q504P4_MOUSE	Hspa8	tr|Q504P4|Q504P4_MOUSE Heat shock cognate 71 kDa protein OS=Mus musculus OX=10090 GN=Hspa8 PE=1 SV=1;sp|P63017|HSP7C_MOUSE Heat shock cognate 71 kDa protein OS=Mus musculus OX=10090 GN=Hspa8 PE=1 SV=1;sp|P17156|HSP72_MOUSE Heat shock-related 70 kDa protein	tr|Q504P4|Q504P4_MOUSE;sp|P63017|HSP7C_MOUSE;sp|P17156|HSP72_MOUSE	5	68.778	-3.16331	1.33e-05	6.46e-05			1	no
P97807	FUMH_MOUSE	Fh	sp|P97807|FUMH_MOUSE Fumarate hydratase, mitochondrial OS=Mus musculus OX=10090 GN=Fh PE=1 SV=3	sp|P97807|FUMH_MOUSE	4	54.356	-1.66797	0.000597441	0.000804791			1	yes
Q9Z2I8	SUCB2_MOUSE	Suclg2	sp|Q9Z2I8|SUCB2_MOUSE Succinate--CoA ligase [GDP-forming] subunit beta, mitochondrial OS=Mus musculus OX=10090 GN=Suclg2 PE=1 SV=3	sp|Q9Z2I8|SUCB2_MOUSE	5	46.839	-2.31656	0.00179221	0.00149848			1	yes
Q9D273	MMAB_MOUSE	Mmab	sp|Q9D273|MMAB_MOUSE Cob(I)yrinic acid a,c-diamide adenosyltransferase, mitochondrial OS=Mus musculus OX=10090 GN=Mmab PE=1 SV=1;tr|D3Z1G7|D3Z1G7_MOUSE Cob(I)yrinic acid a,c-diamide adenosyltransferase, mitochondrial OS=Mus musculus OX=10090 GN=Mmab PE=1 S	sp|Q9D273|MMAB_MOUSE;tr|D3Z1G7|D3Z1G7_MOUSE	3	26.273	-2.06941	0.00212242	0.00171542			1	yes
A0A075B5R5	A0A075B5R5_MOUSE	Ighv4-1	tr|A0A075B5R5|A0A075B5R5_MOUSE Immunoglobulin heavy variable 4-1 (Fragment) OS=Mus musculus OX=10090 GN=Ighv4-1 PE=1 SV=7	tr|A0A075B5R5|A0A075B5R5_MOUSE	3	12.874	-1.33442	0.0030482	0.0022397			1	no
Q9JKS4	LDB3_MOUSE	Ldb3	sp|Q9JKS4|LDB3_MOUSE LIM domain-binding protein 3 OS=Mus musculus OX=10090 GN=Ldb3 PE=1 SV=1	sp|Q9JKS4|LDB3_MOUSE	6	76.431	-1.63427	0.00345722	0.00246552			1	no
Q8K215	LYRM4_MOUSE	Lyrm4	sp|Q8K215|LYRM4_MOUSE LYR motif-containing protein 4 OS=Mus musculus OX=10090 GN=Lyrm4 PE=1 SV=1	sp|Q8K215|LYRM4_MOUSE	2	10.854	-1.32492	0.00533297	0.00334752			1	yes
Q9DCW4	ETFB_MOUSE	Etfb	sp|Q9DCW4|ETFB_MOUSE Electron transfer flavoprotein subunit beta OS=Mus musculus OX=10090 GN=Etfb PE=1 SV=3;tr|A0A0U1RNK9|A0A0U1RNK9_MOUSE Electron transfer flavoprotein subunit beta (Fragment) OS=Mus musculus OX=10090 GN=Etfb PE=1 SV=2;tr|A0A0U1RNP5|A0A0U	sp|Q9DCW4|ETFB_MOUSE;tr|A0A0U1RNK9|A0A0U1RNK9_MOUSE;tr|A0A0U1RNP5|A0A0U1RNP5_MOUSE;tr|A0A0N4SVE0|A0A0N4SVE0_MOUSE	5	27.623	-1.39956	0.0156589	0.00762273			1	yes
Q9CPN7	Q9CPN7_MOUSE	1810009J06Rik	tr|Q9CPN7|Q9CPN7_MOUSE RIKEN cDNA 1810009J06 gene OS=Mus musculus OX=10090 GN=1810009J06Rik PE=2 SV=1;tr|F6R7E8|F6R7E8_MOUSE Uncharacterized protein OS=Mus musculus OX=10090 GN=Gm2663 PE=3 SV=1	tr|Q9CPN7|Q9CPN7_MOUSE;tr|F6R7E8|F6R7E8_MOUSE	1	26.503	-1.21052	0.0178907	0.00849461			1	no

## Sheet: Raw Data - PRIDE
CO-IP MS
Username: reviewer_pxd028529@ebi.ac.uk
Password: c725LfeD
