# Supplementary material for: Mitochondrial Fission Process 1 controls inner membrane integrity and protects against heart failure
Source: Nat Commun. 2022 Nov 4;13:6634. doi: 10.1038/s41467-022-34316-3 (PMC9636241; doi:10.1038/s41467-022-34316-3)
Supplement: Supplementary file 7 — Supplementary Data 4 [file 41467_2022_34316_MOESM7_ESM.xlsx]

## Sheet: Dataset EV4 - Description
Dataset EV4 -Reagents used in this study including siRNAs, primers, plasmids and antibodies
The following tabs contain the list of plasmids (red), siRNAs (green), PCR primers (purple) and antiboidies (yellow) used in this study

## Sheet:  Plasmids
Dataset EV4 -Reagents used in this study - plasmids
Plasmids	Function	Source	ID Internal
pSpCas9(BB)-2A-GFP (PX458)	Crispr/Cas9 editing	Addgene 48138	pTW149
pSpCas9(BB)-2A-GFP PPIFsgDNA TW873/874 (PX458)	Crispr/Cas9 editing of mouse Ppif Exon1 used to create PPIF-deficient MEFs	This study	pTW363
pSpCas9(BB)-2A-GFP hMTP18sgDNA TW97/98 (PX458)	Crispr/Cas9 editing of human MTFP1 Exon1 used to create MTFP1-deficient U2OS cells	This study	pTW150
pLVX-EF1alpha-FLAG_mMTP18_shRNA_insensitive_IRES_Puro	Lentiviral constructs for the stable over-expression of MTFP1 in MEFs	This study	pTW142
pLVX-EF1alpha-IRES-PURO	Lentiviral constructs for the empty vector used as a control for pTW142	This study	pTW122
SV40 Large T antigen	Mouse ebryonic fiboblasts immortalization	Thomas Langer' Lab	pTW193

## Sheet: siRNAs
Dataset EV4 -Reagents used in this study including - siRNAs
siRNA	Information-Catalog #	Source
siCtrl	siGENOME Mouse NT siRNA, D-001210-04-05	Horizon Discovery
siOpa1	ON-TARGETplus Mouse Opa1 siRNA SMARTpool, L-054815-01-0005	Dharmacon
siDnm1l	ON-TARGETplus Mouse Dnm1l siRNA SMARTpool, L-054815-01-0005	Dharmacon
siYme1l	ON-TARGETplus Mouse Yme1l siRNA, M-059230-01-0005	Horizon Discovery
siMtfp1	ON-TARGETplus Mouse Mtfp1 siRNA SMARTpool,L-063548-00-0005	Dharmacon

## Sheet: Primers
Dataset EV1 -Reagents used in this study - primers
Gene	Primers	Sequence	Target	Species
Mtfp1	TW127	CATGGCGTCAGAGGATCTGG	Conditional allele (LoxP vs WT) genotyping by PCR: 469 bp for LoxP and 387 bp for WT	Mouse
Mtfp1	TW128	GGCGCTACACAGAAAGCTGC		Mouse
Mtfp1	TW129	CAAGCTCTTCAGCAATATCACGGG	Floxed Allele (Neomycin [NeoR] cassette vs WT) genotyping by PCR: 562 bp for NeoR	Mouse
Mtfp1	TW130	CCTGTCCGGTGCCCTGAATGAACT		Mouse
Mtfp1	TW402	taagagcgggctgaggtaag	Deleted allele genotyping by PCR: 377 bp for deleted allele and 1182bp for WT	Mouse
Mtfp1	TW403	cttccttttctgccgctctg		Mouse
Cre-recombinase	TW037	GAACCTGATGGACATGTTCAGG	Cre-recombinase PCR: Trasgene presence xx bp	Mouse
Cre-recombinase	TW038	AGTGCGTTCGAACGCTAGAGCCTGT		Mouse
Cre-recombinase	TW039	TTACGTCCATCGTGGACAGC	Control PCR for Cre-recombinase reaction	Mouse
Cre-recombinase	TW040	TGGGCTGGGTGTTAGCCTTA		Mouse
MTTL1	TW390	CGAAAGGACAAGAGAAATAgaG	qPCR mtDNA	Mouse
MTTL1	TW391	gaacAAgGTTTTAAGTcTTAcGCa	qPCR mtDNA	Mouse
Beta Actin	TW392	GTGACGTTGACATCCGTAAAGA	qPCR nDNA	Mouse
Beta Actin	TW393	cctcaccaagctaaggatgc	qPCR nDNA	Mouse
CAG	TW436	TTCGGCTTCTGGCGTGTG	Presence of the CAG promoter by PCR : 407 bp	Mouse
CAG	TW437	AATGGGCTGACCGCTTCCTCGTGCTTT	Presence of the CAG promoter by PCR : 407 bp	Mouse
Neomycin	TW440	GGAAAGCTGGGCTTGCATCTC	Presence of neomycin (part of the loxP-flanked stop cassette) Neo: 512 bp, WT: 380 bp	Mouse
Neomycin	TW441	GCTGTGCTCCACGTTGTCAC	Presence of neomycin (part of the loxP-flanked stop cassette) Neo: 512 bp, WT: 380 bp	Mouse
Neomycin	TW442	GGAGCGGCGATACCGTAAAG	Presence of neomycin (part of the loxP-flanked stop cassette) Neo: 512 bp, WT: 380 bp	Mouse
DelCAG	TW438	TCCCTCGTGATCTGCAACTC	Absence of the CAG-promoter after recombination by Flp-recombinase (→ Rosa26 promoter) delCAG: 420 bp	Mouse
DelCAG	TW439	AATGGGCTGACCGCTTCCTCGTGCTTT	Absence of the CAG-promoter after recombination by Flp-recombinase (→ Rosa26 promoter) delCAG: 420 bp	Mouse

## Sheet: Antibodies
Dataset EV4 -Reagents used in this study - antibodies
	Information-Catalog #	Source
ANT1	ab110322	Abcam
ATP5a	14748	Abcam
ATP5b	A21351	ThermoFisher Scientific
Beta Actin	60008-1-Ig	Proteintech Group
COX4	459600	ThermoFisher Scientific
CYP D	18466-1-AP	Proteintech Group
CYT C	556432	BD Biosciences
DRP1	611112	BD Biosciences
FIS1	10956-1-AP	Proteintech Group
FLAG	F1804-50UG	Sigma Aldrich
GPD2	17219-1-AP	Euromedex
MFF	17090-1-AP	Proteintech Group
MFN1	13798-1-AP	Euromedex
MFN2	12186-1-AP	Euromedex
MID49	16413-1-AP	Proteintech Group
MID51	20164-1-AP	Proteintech Group
MTCOI	459600	ThermoFisher Scientific
MTFP1	14257-1-AP	Proteintech Group
NDUFA9	ab14713	Abcam
OPA1	612607	BD Biosciences
p-DRP1(ser616)	3455S	Cell signaling
SDHA	459200	Invitrogen
TOMM40	18409-1-AP	Proteintech Group
Total OXPHOS cocktail	ab110411	Abcam
UQCRC2	ab14745	Abcam
VINCULIN	26520-1-AP	Proteintech Group
anti-Rabbit HRP Conjugated	a120-101p	Bethyl Laboratories
anti-Mouse HRP Conjugated	a90-116p	Bethyl Laboratories

## Sheet: Chemicals, Peptides, and Recomb
Dataset EV4 -Reagents used in this study - Chemicals, Peptides, and Recombinant Proteins
Reagent	Information-Catalog #	Source
NaCl	1112-A	Euromedex
KCl	P017	Euromedex
KH2PO4	P5379	Sigma-Aldrich-Aldrich
NaH2PO4	10284010	Thermo Scientific
HEPES	10-110	Euromedex
BDM (2,3-Butanedione monoxime)	B0753	Sigma-Aldrich-Aldrich
Taurine	T0625	Sigma-Aldrich-Aldrich
MgCl2	M7506	Sigma-Aldrich-Aldrich
EDTA	EU0084-B	Euromedex
Collagenase II	17101015	Thermo Scientific
Collagenase IV	17104019	Thermo Scientific
Protease XIV	P5147	Sigma-Aldrich-Aldrich
FBS	10270106	Thermo Scientific
Phosphate buffered saline	14190169	Gibco
Laminin	23017-015	Thermo Scientific
M199 Medium	M4530	Sigma-Aldrich-Aldrich
Bovine Serum Albuminm, fatty acid free	A6003	Sigma-Aldrich-Aldrich
ITS supplement	41400045	Sigma-Aldrich-Aldrich
Chemically defined lipid concentrate	11905-031	Thermo Scientific
Penicillin-Streptomycin	15070063	Thermo Scientific
Glucose	UG3050	Sigma-Aldrich-Aldrich
TMPD (N,N,N′,N′-Tetramethyl-p-phenylenediamine dihydrochloride)	87890	Sigma-Aldrich-Aldrich
Carbonyl Cyanide m-chlorophenyl hydrazine	C2759	Sigma-Aldrich-Aldrich
Rotenone	R8875-1G	Sigma-Aldrich-Aldrich
Antimycin A	A8674	Sigma-Aldrich-Aldrich
Potassium cyanide	60178-100G	Sigma-Aldrich-Aldrich
Oligomycin	O-4876	Sigma-Aldrich-Aldrich
Carboxyatractyloside potassium salt	C4992-2MG	Sigma-Aldrich-Aldrich
Actinomycin D	SBR00013-1ML	Sigma-Aldrich-Aldrich
ABT-737	A8193	Clinisciences
Q-VD-OPh	A1901-s	Clinisciences
Doxorubicin hydrochoride	D1515	Sigma-Aldrich-Aldrich
Staurosporine	S6942	Sigma-Aldrich-Aldrich
NucBlue™ Live ReadyProbes™ Reagent	R37605	Thermo Scientific
CellEvent™ Caspase-3/7 Green ReadyProbes™ Reagent	R37111	Thermo Scientific
Propidium Iodide	P4864	Sigma-Aldrich-Aldrich
Tetramethylrhodamine Ethyl Ester Perchlorate	87917	Sigma-Aldrich-Aldrich
MitoTracker DeepRed	M22426	Thermo Scientific
Seahorse XF base medium	102353-100	Agilent Technologies
DMEM W/GLUTAMAX-I,PYR,4.5G	31966047	Life Technologies
Lipofectamine 2000	11668027	Life Technologies
Triton X-100	2000-C	EUROMEDEX
Sodium deoxycholate	D6750-100G	Sigma-Aldrich
Sodium Dodecyl Sulfate	1833	EUROMEDEX
EGTA	E4378-10G	Sigma-Aldrich
Quick Start Bradford 1x Dye Reagent	5000205	BIORAD
Bovine Serum Albumin	P06-1391100	Dominique Dutscher
Laemmli Sample Buffer 4x	1610747	BIORAD
2-mercaptoethanol	M3148-100ML	Sigma-Aldrich
TBS 10x	ET220-B	Euromedex
Clarity™ Western ECL Substrate	1705061	BIORAD
Sucrose	200-301-b	Euromedex
Trypsin-EDTA	X0930-100	Pasteur-Dutscher
cOmplete™, EDTA-free Protease Inhibitor Cocktail	4693132001	Sigma-Aldrich
Protease K
TRICHLOROACETIC ACID BIOXTRA	T9159-500G	Sigma-Aldrich
Lipofectamine RNAiMAX	13778075	Life Technologies
TRIzol™ Reagent	15596026	THERMO FISHER
Chloroform	372978-2L	Sigma-Aldrich
iTaq™ Universal SYBR® Green Supermix, 2,500 x 20 µl rxns, 25 ml (5 x 5 ml)	1725124	BIORAD
Sodium pyruvate	11530396	Thermo Fisher
L-glutamine	G8540-25G	Sigma-Aldrich
Lactobionic acid	153516-25G	Sigma-Aldrich
Rhodamine	R302	Thermo Fisher
L-(−)-Malic acid	M 1000	Sigma-Aldrich
Palmitoyl-L-carnitine chloride	P1645-25MG	Sigma-Aldrich
Adenosine 5′-diphosphate monopotassium salt dihydrate	A5285-1G	Sigma-Aldrich
Sodium succinate dibasic hexahydrate,ReagentPlus®, >=99%	S2378-100G	Sigma-Aldrich
(+)-Sodium L-ascorbate	A4034-100G	Sigma-Aldrich
Cytochrome c	C7752-100MG	Sigma-Aldrich
Doxorubicin hydrocloride	D2975000	Sigma-Aldrich
PIPES sodium salt	P2949	Sigma-Aldrich
Glutaraldehyde	G5882-10X10ML	Sigma-Aldrich
MS 32% Paraformaldehyde Aqueous Solution, EM Grade	100496-496	VWR
H2O2 30%	H1009-100ML	Sigma-Aldrich
Cyclosporin A	30024-25MG	Sigma-Aldrich
Isoproterenol	I6379	Sigma-Aldrich
Indomethacin	57413	Sigma-Aldrich
MOPS	M1254-25G	Sigma-Aldrich
Potassium acetate	1131-B	Euromedex
Glycerol	15514011	Life Technologies Technologies
6-aminohexanoic	7260	Sigma-Aldrich
Digitonin	D141-500MG	Sigma-Aldrich
NativePAGE™ 5% G-250 Sample Additive	BN2004	Life Technologies Technologies
NativePAGE™ 3-12% Bis-Tris Protein Gels, 1.0 mm, 10-well	BN1001BOX	Life Technologies Technologies
Cathode buffer additive	BN2002	Life Technologies techologies
a-FLAG magnetic beads	M8823-1ML	Sigma-Aldrich
Critical Commercial Assays- Kit	Information-Catalog #	Source
MOUSE CARDIAC TROPONIN-I ELISA	CTNI-1-US	Life Technologies Diagnostic
RAT & MOUSE CARDIAC MLC-1 ELISA	CMLC-2	Life Technologies Diagnostic
Seahorse XFe96 FluxPak	102601-100	Agilent Technologies
Trans-blot Turbo RTA Transfer kit, Nitrocellulose	1704271	BIORAD
NucleoSpin RNA	740955.25	Macherey-Nagel
Nucleospin Tissue	740952.250	Macherey-Nagel
Pierce™ BCA® Protein Assay Kits and Reagents, Thermo Scientific, BCA Protein Assay Kit	23225	Life Technologies Technologies
