# Supplementary material for: Mitochondrial Fission Process 1 controls inner membrane integrity and protects against heart failure
Source: Nat Commun. 2022 Nov 4;13:6634. doi: 10.1038/s41467-022-34316-3 (PMC9636241; doi:10.1038/s41467-022-34316-3)
Supplement: Supplementary file 9 — Source Data [file 41467_2022_34316_MOESM9_ESM.zip]

Archive with 24 entries (24 files):
- Source Data Figure 1.xlsx
- __MACOSX/._Source Data Figure 1.xlsx
- Source Data Figure 2.xlsx
- __MACOSX/._Source Data Figure 2.xlsx
- Source Data Figure 3.xlsx
- __MACOSX/._Source Data Figure 3.xlsx
- Source Data Figure 4.xlsx
- __MACOSX/._Source Data Figure 4.xlsx
- Source Data Figure 5.xlsx
- __MACOSX/._Source Data Figure 5.xlsx
- Source Data Figure 6.xlsx
- __MACOSX/._Source Data Figure 6.xlsx
- Source Data Supplementary Figure 1.xlsx
- __MACOSX/._Source Data Supplementary Figure 1.xlsx
- Source Data Supplementary Figure 2.xlsx
- __MACOSX/._Source Data Supplementary Figure 2.xlsx
- Source Data Supplementary Figure 3.xlsx
- __MACOSX/._Source Data Supplementary Figure 3.xlsx
- Source Data Supplementary Figure 4.xlsx
- __MACOSX/._Source Data Supplementary Figure 4.xlsx
- Source Data Supplementary Figure 5.xlsx
- __MACOSX/._Source Data Supplementary Figure 5.xlsx
- Source Data Supplementary Figure 6.xlsx
- __MACOSX/._Source Data Supplementary Figure 6.xlsx
