# Supplementary material for: Mitochondrial Fission Process 1 controls inner membrane integrity and protects against heart failure
Source: Nat Commun. 2022 Nov 4;13:6634. doi: 10.1038/s41467-022-34316-3 (PMC9636241; doi:10.1038/s41467-022-34316-3)
Supplement: Supplementary file 9 — Source Data [file 41467_2022_34316_MOESM9_ESM.zip › Source Data Figure 1.xlsx]

## Sheet: Figure 1c
Figure 1c	WT	cMKO
Mtfp1 mRNA	0.942267	0.166726
	0.968429	0.144998
	0.938276	0.146772
	0.988826	0.139677
	1.1622	0.128592

## Sheet: Figure 1d
											Figure 1d	WT	cMKO
											MTFP1 Western Blot	0.168063	0
												0.352221	0.000199
												0.66525	0.000489
												0.645604	0.000432
												0.570416	0.000967

## Sheet: Figure 1f
Figure 1F	Age (week)	WT	cMKO
Lifespan	25		1
	22		1
	30		1
	31.3		1
	32.7		1
	34.6		1
	46.4	0
	46.4	0
	46.4	0
	47.9	0
	26.4		1
	33.7		1
	26.4		1
	26.4		1
	43		1
	46	0
	46	0
	12		1
	17		1
	41		1
	41	0
	48	0
	48	0
	9		1

## Sheet: Figure 1h
Figure 1H	week							WT															cMKO
Ejection Fraction	10	46.911	52.8448	46.962	68.973	52.6295	51.116	47.6	69.544	73.3485	70.1561	61.6773	76.4663	64.8825	47.3014	47.3575	47.7365	56.6787	52.1379	51.2694	56.4631	38.3447	51.5291	54.2002	63.1753	59.6581	52.7	59.8055	52.9954	67.3856	59.9011	57.254
	14	65.7442	71.2591	66.5951	66.8924										36.2361	59.3906	69.0545	63.7012	67.998	73.4896
	18	63.7679	75.3559	68.2856	70.6935	71.5083	70.87	53.6358	72.6639	71.002	68.3401				40.4322	48.3995	56.3977	58.5562	30.5236	40.2686	43.7904	48.964	59.6485	62.7276	42.595	69.5269	61.7109
	22	61.8476	65.2713	59.5655	72.1903										55.0731	25.176	21.9105	41.628	59.1608	50.396	56.0836
	30	70.0275	56.6413	58.9068											41.3231	33.3531	45.488	34.8023	37.7114	28.3537	35.6758
	34	67.4845	59.5686	59.7767	54.4193										28.1576	30.3588	16.1581	22.0971	40.3637	20.2873	15.1749	49.3925	11.4472	25.2925

## Sheet: Figure 1i
	week							WT															cMKO
Figure 1i	10	1.02569	1.01541	1.07942	0.948491	1.23289	1.069	1.14207	1.10701	1.21949	1.21771	1.28176	1.31325	1.21762	1.16961	1.16088	1.1587	1.30428	1.1667	1.147	1.20453	1.01491	0.956358	1.04489	1.21904	1.15374	1.07789	1.24738	1.33756	1.13618	1.06836
IVS thickness - systole	14	1.25937	1.39792	1.24286	1.28194										0.986517	1.09875	1.40476	1.3125	1.34508	1.3625
	18	1.35914	1.56821	1.5493	1.25522										0.928125	1.00003	1.42398	1.31404	0.965366	1.03825	1.01352
	22	1.30179	1.33109	1.23944	1.43581										1.21794	0.872845	0.841916	0.925216	1.30054	1.2569	1.26086
	30	1.37651	1.23071	1.16487											1.16485	0.938308	1.14343	0.952492	1.10976	0.939181	0.988808
	34	1.36688	1.23082	1.15805	1.16242										0.914866	1.04625	0.828409	0.869062	1.01756	0.900402	0.80099	1.01693	0.832266	0.820125

## Sheet: Figure 1j
Figure 1j	week							WT															cMKO
PW Thickness - Systole	10	1.1622	0.997953	1.15216	1.01541	1.33982	1.03	1.06834	1.30147	1.419	1.18749	1.21272	1.42652	1.318	0.992134	1.12597	1.16088	1.20951	1.08233	1.135	1.18707	1.06332	1.04243	1.08861	1.17313	1.22833	1.20999	0.956508	1.28869	1.20665	1.15914
	14	1.275	1.29097	1.25089	1.26551										0.971608	1.2375	1.48942	1.15078	1.1258
	18	1.29181	1.22198	1.2809	1.4304										1.12306	0.892796	1.02746	1.13233	0.839677	0.815895	1.25686
	22	1.24443	1.27654	1.22198	1.40521										1.15865	0.78847	0.800458	1.03245	1.22489	0.953583	1.24556
	30	1.60603	1.1347	1.31974											1.00456	0.993588	0.880119	0.928489	0.950154	0.879828	0.977586
	34	1.52381	1.27195	1.38586	1.39009										1.02335	1.03359	0.860625	0.84375	1.17956	0.878705	0.744115	1.20552	0.800859

## Sheet: Figure 1k
Figure 1K	week							WT															cMKO
LV Diameter - Diastole	10	3.87522	4.46024	4.30894	4.27112	3.89943	4.325	3.77813	3.34572	3.54874	3.64434	3.6135	3.24773	4.01741	3.95108	4.14601	4.12637	3.76071	4.73955	4.084	4.53225	4.46453	4.11808	4.11835	3.5245	3.80084	3.66887	3.21379	3.65157	3.69503	3.68147
	14	3.98281	3.56863	4.15446	3.77188										4.41821	3.825	3.31217	4.04531	3.94591	3.64271
	18	3.91159	3.71541	3.81979	3.94796										4.29916	4.08242	4.13978	3.68364	4.34095	4.46774	3.56092
	22	3.92032	3.79688	4.37974	3.57423										4.00387	4.61008	4.92712	4.35175	3.75323	4.18841	3.5347
	30	4.00248	4.34153	4.08767											4.37375	4.38916	4.81301	4.30715	5.07871	4.79017	4.53721
	34	4.06139	3.78738	4.14492	3.99186										4.33567	4.68281	5.41572	4.89074	4.41703	5.07335	5.79367	4.23596	6.21059	5.11692

## Sheet: Figure 1l
Figure 1L	week							WT															cMKO
LV Diameter - Systole	10	2.68472	3.41864	3.14806	3.27608	2.41342	3.299	2.77657	2.07036	2.07737	2.22802	2.44177	1.81944	2.60981	3.02877	3.17279	3.14879	2.66592	3.47392	2.992	3.19898	3.64147	3.04696	2.97728	2.34626	2.61695	2.52565	2.3661	2.31247	2.54055	2.59759
	14	2.5625	2.15162	2.64107	2.39954										3.65533	2.64	2.06349	2.6625	2.47129	2.125
	18	2.57614	2.10356	2.38723	2.3869										3.45938	3.09985	2.93276	2.56686	3.72356	3.59619	2.80975
	22	2.63599	2.46142	3.00259	2.12694										2.87449	4.07618	4.43282	3.47143	2.59817	3.12697	2.52478
	30	2.44009	3.06368	2.82802											3.49614	3.69941	3.72268	3.5983	4.14975	4.15649	3.7657
	34	2.55656	2.61035	2.84133	2.88307										3.77156	4.01625	5.01878	4.39594	3.55388	4.60326	5.39365	3.1876	5.88867	4.51575

## Sheet: Figure 1n
Figure 1N	Age							WT															cMKO
Serum Troponin	18w	1.29048		2.79396	1.22	2.3946	3.63968	0						4.88475	4.39142	4.64983	5.30761	4.29745	6.67014
	34w	0	0	2.15968	0	0	0	0	4.95523		0	0	0	6.48221	0	2.58254	3.09936	0	0	3.33428	5.58951	4.29745	2.95841	1.64286	3.38126	5.21364	2.15968	2.81746	5.58951	3.42825	8.94887	4.32094	7.13998

## Sheet: Figure 1o
Figure 1O	age							WT															cMKO
Serum MLC-1	18w	0	0	0	2.1665	0								1.7613	2.0733	1.6681	1.82208	1.7613	1.95985
	34w	0	1.69647	0	0		0	0.001	0	0	0	0	0	3.09036	0	0	0	1.78561	1.87881	1.71673	0	3.03768		1.78156	2.08951	2.02873	2.17055	0	1.82613	3.22407	2.38126

[truncated: 2 more sheets: Figure 1q, Figure 1r]
