# Supplementary material for: Mitochondrial Fission Process 1 controls inner membrane integrity and protects against heart failure
Source: Nat Commun. 2022 Nov 4;13:6634. doi: 10.1038/s41467-022-34316-3 (PMC9636241; doi:10.1038/s41467-022-34316-3)
Supplement: Supplementary file 9 — Source Data [file 41467_2022_34316_MOESM9_ESM.zip › Source Data Figure 2.xlsx]

## Sheet: Figure 2b
Figure 2b	Complex I	WT	cMKO
		181.812	158.774
		165.031	151.526
		150.794	124.103
		163.75	88.25
		147.775	109.99
	Complex II	WT	cMKO
		159.593	135.799
		137.077	130.474
		112.342	100.547
		163.75	125.025
		172.425	89.425
	Complex IV	WT	cMKO
		407.975	352.588
		459.175	367.097
		341.012	305.579
		484.25	267.5
		505	375

## Sheet: Figure 2c
Figure 2c	Complex I	WT	cMKO
		302.953	223.55
		240.931	143.865
		296.407	205.911
		205.25	171.528
			226.975
	Complex II	WT	cMKO
		265.719	212.033
		240.931	138
		285.352	186
		163.075	153.325
			179.75
	Complex IV	WT	cMKO
		727.442	506.315
		553.717	335.185
		711.722	489.86
		570.54	210.845
			494

## Sheet: Figure 2d
Figure 2d		WT									cMKO
Left	State 2	23.0268	22.6642	24.044	22.4592	25.6517	25.7507	29.5072	28.7269	27.7603	24.6979	24.6504	30.6921	32.3821	31.2151	37.4605	40.7616	38.8831	29.1335
	State 3	181.283	149.45	192.263	164.392	184.762	211.275	206.684	147.982	208.876	138.307	161.933	161.274	191.967	195.9	182.492	183.261	172.289	154.939
	State 4	25.0202	19.952	20.1656	20.1776	20.7317	23.8436	32.1975	32.6516	24.7354	45.7734	22.3133	24.4251	29.365	46.3312	24.8664	38.5346	36.754	30.2068
	State 4 - CATR	20.3909	17.8585	18.4808							24.1189	14.2004	19.9183
Figure 2d	WT	cMKO
Middle	7.87268	5.59994
	6.59408	6.56918
	7.9963	5.25456
	7.31957	5.92818
	7.2027	6.27581
	8.20464	4.8716
	7.00452	4.49593
	5.15135	4.43095
	7.52428	5.31825
	5.8277	5.29528
	6.57028	6.25392
Figure 2d	WT	cMKO
Right	7.24545	3.02155
	7.49046	7.25723
	9.53418	6.60278
	8.14723	6.53727
	8.91203	4.22825
	8.86088	7.33892
	6.41926	4.75576
	4.53216	4.68762
	8.44443	5.12927
	7.29848	6.85238
	8.11029	8.51131

## Sheet: Figure 2e
Figure 2e		WT												cMKO
	Mito	-0.0847	-0.0781	-0.0625333	-0.0567667	-0.05395	-0.0637	-0.0455	-0.0628333	-0.0587333	-0.08125	-0.0589	-0.0625	-0.0517	-0.0723	-0.0607333	-0.0496667	-0.0542	-0.0658	-0.0607	-0.05655	-0.066	-0.06835	-0.0475	-0.0544
	State 2	-0.2469	-0.2457	-0.256633	-0.2645	-0.256225	-0.2499	-0.2581	-0.2319	-0.2436	-0.23645	-0.2908	-0.2695	-0.1339	-0.2042	-0.200167	-0.172467	-0.1932	-0.2139	-0.2004	-0.17865	-0.197933	-0.17815	-0.1927	-0.1896
	State 3	-0.0889	-0.0727	-0.100467	-0.1087	-0.120225	-0.11105	-0.0924	-0.0854333	-0.0949667	-0.1066	-0.1567	-0.1439	-0.0622	-0.0808	-0.0843	-0.0817667	-0.09755	-0.11005	-0.0886	-0.093	-0.0909333	-0.08255	-0.1068	-0.1038
	State 4	-0.2169	-0.2082	-0.2276	-0.26615	-0.2676	-0.2568	-0.2426	-0.195333	-0.229133	-0.2583	-0.3088	-0.2877	-0.1143	-0.1674	-0.186	-0.18945	-0.2006	-0.2252	-0.1946	-0.185733	-0.210833	-0.19695	-0.2123	-0.2075
	State 4 - CATR	-0.2266	-0.212	-0.23815										-0.1826	-0.22095	-0.221

## Sheet: Figure 2g
									Figure 2g	WT	cMKO
										5.14176	5.3604
										5.74602	4.53607
										1.80675	4.87948
										5.78036	5.75623
										6.81919	6.08419

## Sheet: Figure 2h
Figure 2h		WT				cMKO
Left	State 2	22.6642	24.044	22.4592	25.6517	24.6504	30.6921	32.3821	31.2151
	State 3	149.45	192.263	164.392	184.762	161.933	161.274	191.967	195.9
	State 4 - CATR	16.756	18.7446	17.475	21.7176	17.87	13.7113	19.0492	19.2048
Figure 2h		WT				cMKO
Right	Mito	-0.0625333	-0.0567667	-0.05395	-0.0637	-0.0607333	-0.0491	-0.0542	-0.0658
	State 2	-0.256633	-0.2645	-0.256225	-0.2499	-0.200167	-0.1636	-0.1932	-0.2139
	State 3	-0.100467	-0.1087	-0.120225	-0.11105	-0.0843	-0.0755	-0.09755	-0.11005
	State 4 - CATR	-0.2419	-0.2734	-0.27725	-0.2705	-0.21855	-0.1975	-0.24245	-0.2767

## Sheet: Figure 2l
Figure 2i	WT	cMKO
	8.91917	9.06168
	10.257	11.7621
	9.40724	10.0774
	8.50745	10.2006

## Sheet: Figure 2j
Figure 2j					WT								cMKO						WT CATR			cMKO CATR
Left	PGM	38.2098	29.1335	28.7676	26.1722	21.4768	24.2441	28.0836	26.6575	36.6114	37.809	34.4001	35.7982	27.3545	35.2238	33.485	29.8635	18.1852	19.5905	18.8768	20.3611	20.9806	18.9502
Right					WT								cMKO						WT CATR			cMKO CATR
	Mito	-0.0743	-0.05305	-0.04973	-0.0686	-0.072	-0.0518	-0.03295	-0.071	-0.0578	-0.03565	-0.03857	-0.0706	-0.0661	-0.0625	-0.0338	-0.0525	-0.112567	-0.06765	-0.0694	-0.1092	-0.0703	-0.0918
	PGM	-0.2411	-0.21245	-0.2358	-0.2744	-0.255	-0.2441	-0.1593	-0.29115	-0.19545	-0.1606	-0.1262	-0.2098	-0.1988	-0.1793	-0.11305	-0.1553	-0.294467	-0.1843	-0.2424	-0.2722	-0.18665	-0.2276

## Sheet: Figure 2k
Figure 2k		WT						cMKO						WT CATR						cMKO CATR
Left	Malate	9.2365	7.8801	9.6681	7.26927	8.4332	9.6087	10.2923	9.4942	11.107	8.17067	9.47545	11.1157	8.24227	5.2535	7.5534	11.7668			9.15943	7.4939	15.7407	11.5062
	PC	22.6197	19.5445	21.9867	21.9335	22.9258	21.8585	24.7493	23.0106	30.936	21.9348	24.3796	25.5757	14.5616	17.4408	17.9185	25.3894			16.0421	15.6742	15.2197	25.1295
Right		WT						cMKO						WT CATR						cMKO CATR
	Mito	-0.05	-0.0783	-0.0742	-0.03823	-0.0555	-0.0429	-0.0546	-0.0546	-0.068	-0.0375	-0.05275	-0.04475	-0.0898333	-0.0678	-0.08105	-0.10005			-0.0847	-0.0767	-0.07855	-0.0878
	Malate	-0.1837	-0.2201	-0.208	-0.12003	-0.1671	-0.1922	-0.1391	-0.1435	-0.1727	-0.09427	-0.1281	-0.1222	-0.171133	-0.1707	-0.18195	-0.16515			-0.1667	-0.1584	-0.15535	-0.16395
	PC	-0.2127	-0.2452	-0.258	-0.139	-0.20105	-0.186	-0.172	-0.1636	-0.2103	-0.11623	-0.1648	-0.13045	-0.21	-0.2147	-0.2304	-0.20755			-0.197667	-0.1944	-0.1924	-0.19595
