# Supplementary material for: Mitochondrial Fission Process 1 controls inner membrane integrity and protects against heart failure
Source: Nat Commun. 2022 Nov 4;13:6634. doi: 10.1038/s41467-022-34316-3 (PMC9636241; doi:10.1038/s41467-022-34316-3)
Supplement: Supplementary file 9 — Source Data [file 41467_2022_34316_MOESM9_ESM.zip › Source Data Figure 3.xlsx]

## Sheet: Figure 3a
Figure 3b	WT	cMKO
	1.94628	1.32863
	0.788425	1.69707
	2.68436	0.717653
	2.43285	2.68829
	2.61467	2.01752
	0.832696	1.849
	1.18175	0.701571
	0.833085	2.50125
	2.70947	2.5472
	2.84646	3.05073
	1.24317	1.03946
	1.3152	1.74111
	0.928791	1.59187
	5.21706	1.27414
	1.91392	1.52319
	3.13647	1.04594
	1.57211	1.39322
	2.0467	1.45846
	2.13205	1.93765
	1.41132	1.01712
	1.09501	0.880638
	3.46288	4.93517
	3.17535	1.82781
	1.363	3.73306
	4.67237	1.67769
	3.33954	3.16237
	1.51252	2.26358
	2.63457	3.03783
	5.00163	2.53515
	2.23365	2.22196
	1.76071	1.09452
	3.21053	2.86016
	1.96595	3.4329
	1.54396	2.42115
	2.96685	2.25729
	1.43687	1.46589
	2.91655	2.28323
	1.45627	1.78787
	2.08129	2.28287
	2.37614	3.53805
	1.51516	1.68434
	1.47126	2.13016
	1.08943	2.06292
	2.81574	1.54782
	2.41303	1.38101
	2.23162	1.38811
	2.09185	3.94723
	2.13684	1.4697
	1.12314	1.62866
	4.08069	1.84368
	3.1027	1.49945
	1.91192	1.60793
	1.48486	2.0601
	2.26806	1.40733
	1.58289	1.49316
	1.17085	3.48284
	1.32701	6.54204
	1.53124	2.15129
	3.15862	1.13626
	2.05186	2.27885
	2.18683	4.31071
	2.30878	2.44718
	1.58718	2.11224
	2.80136	1.64033
	2.2041	2.16832
	1.54308	5.02246
	1.88756	3.61787
	1.81195	1.33106
	1.16845	1.83559
	1.40363	2.69932
	2.67801	2.82497
	1.71993	3.39275
	4.15726	2.49896
	3.91937	2.34482
	2.9971	3.18908
	2.36386	1.73372
	1.91962	1.83072
	1.98136	3.28726
	3.7822	1.7647
	3.87223	3.55858
	1.3631	1.55763
	3.9885	2.34375
	3.29741	1.90306
	1.65006	2.85118
	1.95918	1.83029
	3.01044	2.33243
	4.91313	2.7227
	2.15444	2.59832
	2.29327	2.91691
	2.83326	1.79383
	1.82804	2.64156
	2.6912	1.60878
	2.29617	1.25324
	3.09118	1.21304
	1.22038	1.22937
	3.57202	3.31755
	3.11791	5.55033
	1.41269	3.62189
	2.61962	2.67861
	1.94956	1.52367
	2.04953	3.43802
	1.96274	2.39739
	3.71294	1.33499
	1.52056	2.91346
	1.32628	1.50872
	3.3668	3.01721
	1.21965	2.46088
	2.96494	1.64191
	2.33654	1.53669
	2.63276	1.33124
	1.62892	2.07705
	3.18235	2.05146
	1.67666	1.96762
	2.26802	1.48599
	2.43669	1.85862
	1.39899	1.38178
	1.31611	2.73498
	2.05854	6.13732
	0.793721	2.18905
	2.24764	1.65543
	2.78465	1.95846
	2.68964	2.15191
	2.56897	1.66808
	1.77934	1.69857
	2.62711	1.17495
	1.41822	1.0223
	2.26525	2.32259
	5.39906	3.49356
	1.7548	3.33494
	1.84076	2.00219
	2.0561	9.16333
	4.23548	1.18549
	1.19821	2.53209
	2.24678	1.56551
	2.2426	2.50701
	2.11728	3.3629
	2.0404	1.79194
	2.69851	1.94303
	2.20124	1.81577
	3.89124	2.92899
	2.35907	2.62871
	1.99502	1.82899
	1.36481	3.84723
	1.50361	6.72236
	4.74316	3.59187
	1.71688	3.84562
	1.55397	2.44285
	2.53793	1.538
	3.50568	2.66616
	1.83079	3.28301
	1.37929	3.08236
	1.58764	1.08048
	1.01176	4.69835
	0.948034	2.20993
	2.06535	1.8192
	1.31984	1.27322
	1.71578	1.4526
	3.57964	1.33967
	2.27969	2.54569
	1.90597	3.18202
	0.841321	3.18988
	2.17593	3.15129
	2.24789	2.4515
	0.883599	2.69528
	3.25543	4.21407
	1.93979	1.77248
	1.45768	1.88198
	2.07066	2.93485
	3.97041	4.30706
	1.85096	2.88551
	3.02808	2.40702
	1.6345	2.20973
	2.44792	1.14655
	2.23588	3.06617
	1.61072	3.4979
	1.49634	2.83743
	1.52523	2.9397
	1.83549	2.26518
	1.7035	4.11931
	1.37971	4.75945
	1.53381	2.7934
	0.759356	2.36282
	2.1869	2.87236
	1.07651	2.75787
	2.19509	2.76171
	1.30321	2.01911
	1.9237	1.82926
	1.76644	1.70523
	1.90643	3.11424
	1.43761	2.12532
	1.25207	2.80434
	3.32185	1.81159
	1.48584	1.85923
	2.37568	4.15685
	1.43437	1.56735
	1.2557	1.53802
	2.15915	2.88286
	1.89354	1.46859
	1.3964	3.0275
	2.83277	1.66856
	1.88462	1.5412
	3.76906	1.41956
	1.53123	2.60562
	2.45769	1.72618
	2.5007	1.79833
	2.38956	2.35097
	2.45155	1.8662
	1.63518	2.10347
	1.1115	2.66816
	0.999531	4.81142
	3.35172	2.32124
	2.14566	1.23202
	2.25394	1.84558
	2.70695	3.67465
	1.23798	2.33063
	2.14105	2.40357
	1.52583	6.22192
	2.33461	5.80558
	1.79761	3.10147
	2.51339	2.24081
	2.51665	2.15999
	2.14332	1.68803
	2.54147	3.2576
	1.29016	2.20442
	2.65175	6.90362
	2.85764	1.9325
	1.48354	1.12395
	1.85669	0.770191
	2.35464	0.887476
	1.97015	1.03035
	2.52328	1.94925
	1.62999	0.783777
	3.18997	1.59825
	2.53842	1.32626
	3.25823	1.21983
	1.69267	1.30681
	2.76374	0.829077
	2.67274	1.62136
	3.33443	0.929193
	2.43173	0.702932
	1.16675	1.50357
	3.39542	0.928562
	2.98185	1.27087
	1.43878	1.80764
	1.82674	0.777676
	1.35561	1.57798
	2.54738	0.937192
	2.40582	1.19876
	2.62611	1.10515
	2.9783	0.603488
	1.29913	2.48466
	1.8068	1.53708
	3.1224	2.27989
	1.76239	1.9935
	1.88573	1.14512
	1.69389	1.33296
	1.45267	0.91656
	2.06873	1.48983
	2.32887	0.982812
	2.8337	2.86894
	2.07012	1.71694
	1.82607	1.87964
	1.82001	2.84961
	2.51007	1.4485
	2.49265	1.16929
	2.89084	0.847297
	2.29385	1.06547
	1.46455	0.760038
	2.77624	1.73707
	2.58008	2.78804
	2.2915	1.09772
	2.30768	1.2916
	1.09354	1.06438
	1.34174	2.6691
	1.38657	0.926141
	3.7193	2.84377
	0.976072	0.92503
	1.31279	1.40368
	2.98976	2.02893
	1.43591	1.1233
	2.49342	3.06934
	1.2556	1.53819
	1.28173	1.2001
	1.06052	1.98868
	0.529308	3.33152
	1.45905	1.63703
	1.22657	1.04012
	2.19472	1.15276
	1.03612	1.16417
	2.11184	2.01792
	1.71778	1.02605
	1.23208	1.83902
	1.71536	1.56805
	0.950389	3.46045
	1.96134	1.37456
	1.82179	1.62426
	1.43811	3.58081
	0.946465	1.64705
	1.9913	1.73681
	2.80996	2.05198
	1.01076	1.34145
	2.26739	0.956537
	1.24472	0.807014
	3.70784	2.14383
	1.18803	2.21507
	2.54852	2.10596
	1.66667	1.85038
	1.5671	0.95735
	1.86668	1.12357
	1.47806	2.68922
	2.39466	2.79081
	1.48999	2.60784
	2.65674	1.36035
	2.00061	1.45608
	3.01117	2.33133
	2.52515	1.73016
	2.13571	0.916491
	2.93343	1.76756
	2.32151	1.81798
	3.0287	1.45266
	2.33046	0.989578
	3.92943	1.31188
	1.90399	1.04225
	1.42753	0.929403
	2.23825	1.04181
	2.67112	1.32614
	3.70714	1.62694
	1.87603	1.32257
	2.32306	2.04569
	1.52781	2.67172
	2.36312	1.85234
	1.84734	2.53196
	1.56596	1.87807
	2.74291	1.20236
	1.17958	0.75865
	4.41652	1.14886
	3.79626	2.73315
	1.31222	1.82112
	2.85004	1.06415
	3.22084	2.48846
	1.89536	2.80041
	1.65619	2.05665
	1.72449	3.5397
	1.45608	1.28536
	0.90086	1.37955
	1.72428	1.25373
	2.39857	1.79558
	2.74133	1.87349
	1.64362	2.58462
	1.80983	1.79016
	1.45813	2.98103
	3.40178	2.06386
	2.1493	1.44118
	2.34958	1.50062
	3.62562	2.38287
	2.39033	1.00075
	3.19216	2.15336
	2.7373	1.52777
	4.56771	1.6631
	1.38261	1.17694
	1.81483	2.11616
	2.51597	5.33379
	2.47238	2.3719
	1.14972	1.86461
	2.17522	2.62073
	2.5117	1.30706
	2.51338	0.986954
	1.3423	1.91896
	2.02343	1.72136
	2.78396	1.33083
	1.32071	2.60731
	1.60697	0.90534
	2.50801	1.40747
	3.28648	1.69005
	1.79383	2.12595
	2.45428	1.7132
	2.66501	2.77709
	3.07587	1.32791
	1.69232	1.70455
	2.58652	1.14439
	2.22255	1.19412
	1.42433	1.36954
	1.69015	2.06075
	2.53536	3.5247
	2.05071	0.933114
	2.92003	2.3389
	2.08486	1.43913
	2.07265	1.8456
	2.11056	1.08461
	2.10171	1.65145
	2.0056	0.941659
	1.90471	1.08317
	3.12873	2.752
	1.47312	1.81887
	1.75576	1.41593
	6.38402	2.13999
	1.72154	1.30327
	2.7798	1.64987
	1.09305	2.14388
	1.99145	2.68601
	2.12213	2.2581
	2.05633	1.73809
	2.53961	1.73431
	2.57225	0.876683
	1.69265	3.00816
	1.50252	1.26331
	1.41832	1.21673
	1.25009	2.75098
	4.16825	3.19999
	4.0054	1.83246
	2.87645	1.33738
	5.11017	1.09992
	2.12223	1.87805
	1.64298	1.6325
	2.99352	2.55501
	1.46259	1.3085
	1.42146	1.28355
	2.68132	2.24411
	2.0594	2.66906
	1.94156	2.20393
	3.11295	2.46749
	1.52426	1.42245
	1.88639	2.48697
	1.62796	2.06941
	2.5173	1.58553
	1.99457	1.80648
	3.61443	2.67354
	1.49264	3.29327
	1.85366	2.05252
	2.53925	3.39678
	2.91607	1.41971
	3.68288	1.52199
	4.17352	1.54604
	1.59124	1.35631
	2.13737	1.55757
	2.55818	2.03507
	3.75464	1.23295
	2.37528	1.12896
	1.42752	0.781213
	1.62553	1.08592
	2.70344	0.565214
	1.97413	1.18838
	2.78586	4.06814
	1.25845	2.23536
	5.41347	1.38336
	0.772319	1.57162
	0.826662	1.5925
	3.56067	1.08586
	1.1903	2.8145
	1.50067	1.75342
	1.63483	1.44604
	2.59929	2.26091
	1.45037	1.905
	1.11656	1.46617
	3.11856	2.39276
	2.26457	1.33047
	1.06072	1.49673
	2.93257	1.67276
	1.93511	1.57126
	1.77549	1.74276
	2.6258	1.62733
	2.88138	0.782385
	2.0068	4.27051
	1.73463	2.15182
	3.1967	1.70286
	1.34485	1.29007
	1.79146	3.29381
	3.20528	2.06762
	2.51638	1.76608
	2.60726	2.04549
	1.02651	1.31685
	1.1092	1.91064
	2.63892	0.99539
	3.3596	1.74493
	3.68036	0.728738
	2.52959	0.826851
	3.02153	2.67103
	1.59263	0.999275
	2.42084	0.764669
	2.06622	2.089
	1.0077	1.77222
	2.42757	2.1063
	3.6111	1.48271
	2.14574	3.60805
	3.86994	1.29259
	3.34015	1.29142
	5.65904	1.08337
	1.67438	2.3787
	4.6866	2.01774
	2.19103	3.08348
	2.32301	1.92436
	2.12086	1.90929
	2.67593	1.13333
	2.46562	1.40855
	3.7801	1.56576
	2.35176	2.06623
	2.63243	1.44994
	1.71713	3.32784
	3.10968	2.11615
	2.88189	2.45633
	2.71651	1.9048
	4.14698	1.98863
	2.70323	1.41371
	3.19107	2.71453
	1.35061	0.971502
	2.41883	1.0798
	2.06368	1.65778
	3.37203	2.34
	2.75685	4.23462
	2.31952	1.66815
	2.49631	1.15768
	3.30995	1.74641
	2.77093	2.47332
	1.60123	2.6803
	2.8231	6.19652
	3.94979	1.13123
	3.16701	1.13286
	1.90183	2.51048
	2.61956	2.09225
	4.10105	2.6379
	3.63833	2.81681
	2.20389	2.94974
	3.33129	3.13602
	2.60128	1.92023
	1.89505	1.84438
	1.94098	2.66868
	3.97744	1.40408
	1.91341	1.20264
	4.99768	1.89558
	4.33964	2.79036
	2.41452	1.54059
	2.6768	1.21419
	2.23811	1.03369
	2.60911	2.38185
	3.30878	1.86462
	3.65554	1.18792
	2.25434	1.86416
	1.51032	2.63728
	1.94	1.21745
	2.05844	2.58863
	2.99504	1.77155
	3.51532	1.91273
	2.65077	1.8899
	3.15562	2.30638
	2.84964	2.20903
	3.76292	1.42473
	3.54546	2.32285
	2.39005	1.39947
	2.68855	1.76531
	2.38396	1.36561
	3.52249
	2.30534
	2.91177
	1.561
	1.93235
	1.77406
	2.80574
	3.48086
	1.49809
	2.69946
	2.29976
	1.75171
	2.17934
	3.35155
	3.39567
	3.00459
	2.96527
	2.57345
	2.54918
	3.79192
	1.24191
	1.3649
	2.9218
	1.68115
	2.15936
	3.65322
	3.87301
	1.62306	1.42535
	0.513161	0.513971
	1.28196	0.811624
	0.152643	1.24091
	0.468104	0.506459
	1.34206	0.783834
	0.265112	0.703275
	0.585579	1.1236
	0.84464	0.84065
	0.673521	2.76973
	0.868604	0.523109
	2.02447	1.79768
	0.967086	1.28784
	0.97718	0.750743
	2.05959	0.67481
	1.40695	1.20207
	1.41156	1.69441
	1.21349	0.738714
	1.06338	0.761619
	0.706997	0.920892
	0.525371	0.585447
	0.678494	0.668089
	2.07077	1.05764
	1.02318	1.76299
	0.58064	0.967818
	1.18627	0.682266
	1.47912	1.00208
	1.29524	0.968369
	1.22122	1.71208
	0.64317	1.6316
	0.905323	1.17034
	0.58139	0.724903
	1.59112	1.94433
	1.60648	2.36255
	1.06826	1.52432
	1.26805	1.54722
	1.78186	0.535759
	2.11686	0.667281
	2.46619	0.457712
	0.992988	1.63899
	0.604483	1.66458
	0.733739	1.58685
	0.86941	1.36613
	1.44932	0.691258
	0.965617	0.954525
	2.20425	0.775233
	1.31144	0.885761
	1.36429	1.38393
	1.02001	1.93175
	1.28049	0.849538
	0.771702	1.91579
	1.38446	1.21324
	1.61271	0.891043
	1.30418	1.06884
	0.973917	2.03461
	1.01938	0.627793
	1.51681	1.77554
	0.647971	0.674287
	1.19722	0.78683
	1.45382	1.35376
	1.00397	1.27988
	1.41627	1.60142
	1.55093	1.75636
	1.39991	0.517617
	2.03625	0.91505
	0.719635	1.24337
	1.14297	0.85782
	0.600516	1.66879
	0.706525	0.995104
	0.954924	1.30232
	0.869049	0.306878
	0.945878	0.811081
	0.701679	0.628619
	0.725812	1.826
	0.984234	1.09147
	0.841501	0.717212
	0.797154	1.47599
	1.33619	1.11093
	0.866331	0.660524
	1.11437	1.29724
	0.601416	1.91655
	0.663278	0.671199
	0.729457	1.91231
	0.889366	1.5815
	0.725509	0.666307
	0.954543	1.25987
	1.33295	2.28344
	0.849708	1.00285
	0.609755	1.09843
	0.858862	2.26509
	1.02718	2.29465
	0.808973	2.30215
	0.51955	1.64005
	1.09707	0.967291
	0.580651	0.544019
	1.18135	0.594341
	1.94585	0.793132
	1.04434	2.29084
	0.427062	0.589639
	2.15024	2.19977
	0.993326	1.31798
	0.63862	1.457
	0.994448	2.05478
	0.941979	1.48305
	1.81355	0.805771
	0.867505	1.29195
	0.466146	1.01951
	0.885765	1.56196
	1.03728	0.606411
	1.16103	1.04824
	0.541752	2.45339
	1.0852	1.39485
	0.560282	0.754979
	1.33383	1.82546
	0.939499	1.08597
	1.8634	2.45996
	0.936289	0.632381
	0.973139	0.923876
	1.76215	1.55825
	1.16836	1.07115
	1.67442	0.73045
	1.49606	1.54393
	1.00835	1.16457
	0.775058	1.73501
	0.767732	3.73596
	1.24847	1.47084
	1.18415	1.78683
	0.697987	1.26253
	1.15601	0.770549
	1.28549	1.36369
	0.936885	1.62143
	1.00765	1.26736
	1.31754	0.910009
	1.15574	0.588118
	0.815995	2.17157
	2.56533	0.7347
	0.974175	0.891507
	1.06042	0.677453
	1.15454	0.838011
	2.10168	0.552855
	1.15902	0.469643
	2.52978	0.50147
	1.45517	1.30626
	1.2759	0.824653
	1.77241	1.0089
	1.95769	0.775548
	1.20758	0.568658
	1.47601	1.24673
	1.76127	0.850545
	1.42053	0.951469
	2.56088	1.33039
	0.559053	0.986119
	1.02006	1.09307
	0.486891	1.55869
	1.15787	1.72592
	0.767695	1.02188
	1.51593	0.522952
	0.713815	1.59116
	1.01533	1.13542
	0.99615	0.71263
	1.61615	0.905261
	0.590177	0.894325
	0.427532	1.87968
	0.401512	0.894698
	0.287352	1.40091
	0.421242	1.44299
	0.891477	1.90698
	1.05712	0.897988
	1.41981	0.923411
	1.10252	0.999288
	0.422132	0.74807
	0.799245	0.749471
	0.687703	0.668939
	2.08399	0.402786
	0.904788	1.50687
	0.820325	1.57909
	0.896624	0.971782
	1.02819	2.5906
	1.0464	1.68468
	0.94369	2.00719
	1.63223	1.02124
	0.501172	0.652833
	0.485909	1.00732
	3.18343	1.68423
	1.19871	1.79608
	1.38659	0.940415
	0.588649	1.19383
	2.54086	1.55203
	2.2269	0.891623
	0.695508	1.91506
	1.88361	1.58811
	0.923534	1.23791
	1.2089	1.67953
	0.864389	1.15529
	1.27767	0.57621
	1.04273	0.59569
	0.463005	1.02319
	1.51336	0.888734
	0.959624	1.36212
	0.735232	0.784445
	0.779734	1.14892
	1.20215	1.24979
	0.808653	2.16879
	0.419554	2.3829
	0.671025	0.908836
	0.666382	0.498433
	1.06484	0.9128
	1.38686	0.99297
	1.23123	2.16856
	1.86238	2.57619
	0.907649	0.976769
	0.846616	0.710395
	0.822334
	1.6236
	0.466979
	1.39067
	2.41121
	2.00077
	0.752845
	0.423378
	0.705497
	1.60784
	1.15371
	1.57859
	1.44455
	0.742327
	2.59297
	0.908222
	1.03458
	0.623636
	2.0777
	0.81756
	1.08092
	0.436005
	1.58106
	0.84893
	0.951254
	0.893228
	0.9661
	0.592186
	0.755226
	0.669727
	1.06017
	1.15622
	1.99428
	0.945412
	1.34031
	0.765977
	1.1644
	0.586988
	0.955485
	0.878653
	0.630974
	0.912123
	1.3769
	0.573846
	0.842303
	0.525239
	1.43399
	1.34281
	0.685893
	1.53921
	1.44202
	1.76049
	1.17026
	0.562697
	0.634556
	0.990676
	0.506273
	0.64188
	1.06494
	1.3749
	0.754294
	1.63349
	1.7467
	1.61828
	0.945783
	0.507114
	0.806248
	1.8741
	0.699271
	0.987401
	1.43224
	0.606309
	0.996517
	1.18647
	0.980781
	0.584033
	0.601
	0.748196
	0.479744
	0.657885
	0.573522
	0.6434
	0.254823
	1.16722
	0.886114
	0.570784
	0.575246
	1.04876
	1.64946
	0.624521
	0.878455
	0.639301
	0.884738
	0.611751
	0.716053
	0.938146
	0.887849
	0.553326
	1.04286
	0.503707
	0.959959
	1.23629
	1.95462
	0.753224
	0.6011
	1.25294
	1.06773
	1.00364
	0.68615
	1.17536
	1.63285
	1.31611
	0.954549
	0.991501
	0.56708
	1.2826
	0.672566
	0.996187
	0.759062
	1.21678
	1.24871
	2.31108
	0.773212
	0.87084
	1.09564
	0.906494
	1.38977
	0.746479
	0.713221
	0.813531
	1.02801
	0.566427
	1.3755
	1.35084
	0.987125
	0.888272
	0.930744
	1.22396
	1.48937
	0.824281
	1.29539
	1.48036
	2.80133
	0.646623
	0.653797
	0.686723
	1.09096
	0.742245
	1.00642
	1.56191
	1.10501
	1.45457
	1.3711
	1.45884
	1.37196
	1.48668
	1.43656
	1.00402
	1.15446
	0.857544
	1.06485
	0.897082
	1.49184
	0.913895
	1.2293
	0.629447
	1.91149
	1.66202
	0.78608
	0.918859
	1.56816
	0.815875
	1.45851
	1.22875
	1.45109
	0.539976
	1.01097
	1.49305
	1.032
	1.10276
	1.08435
	1.35639
	0.79976
	2.17402
	1.72798
	1.68339
	0.839911
	0.58313
	1.36933
	0.705372
	0.68743
	1.31458
	2.41109
	1.025
	1.16571
	1.88821
	1.24172
	1.25821
	1.15495
	1.01886
	2.48641
	2.1435
	0.857763
	1.15187
	1.07951
	1.08335
	1.49782
	1.0273
	0.691783
	1.41983
	1.28098
	0.515957
	2.37187
	0.735613
	1.18318
	0.482582
	1.54535
	1.75556
	0.995587
	0.8229
	0.512658
	0.42
	1.06034	1.0895
	1.51143	3.12725
	1.00695	1.28595
	1.58568	1.78565
	3.08331	1.2267
	3.00999	1.64277
	1.99115	0.934641
	1.18606	0.85134
	0.748433	0.904224
	1.05709	1.44051
	1.41309	1.42673
	1.2312	2.30868
	1.11538	1.15662
	0.836104	1.86596
	0.875754	2.27362
	2.13527	3.25139
	1.74518	1.59539
	0.520668	2.41104
	1.22351	2.35509
	1.0886	2.31391
	2.94093	1.51895
	1.15129	1.39873
	1.87332	1.76174
	2.97908	2.0839
	1.07597	1.12678
	1.33321	1.432
	2.54092	1.9452
	0.642632	0.949973
	1.94468	1.08203
	1.49897	1.32602
	1.20602	1.37926
	0.610267	1.42002
	3.29974	3.13865
	2.01109	2.25208
	0.974918	1.9959
	2.45842	0.660172
	1.50758	1.33064
	2.77246	0.616429
	1.78362	2.09959
	2.5783	1.14655
	2.60592	1.30688
	1.63847	2.60745
	0.674544	0.647695
	2.31767	1.96375
	1.56487	1.06046
	0.972713	1.33546
	1.3546	0.788447
	3.18082	6.85911
	2.44075	0.910693
	1.49353	2.16185
	2.11092	4.39598
	0.824198	1.37349
	0.989502	0.8493
	1.27855	1.47089
	1.41895	2.27369
	0.970141	3.88762
	2.00386	4.61557
	1.05186	3.76616
	0.740317	0.531475
	0.949202	3.35948
	1.58644	1.40032
	1.82054	5.73484
	1.15041	1.36064
	4.27879	2.35293
	1.84645	4.7823
	0.987932	1.52792
	1.35828	1.78346
	4.31413	1.99676
	2.00838	1.38478
	1.51734	2.52018
	1.11793	1.35488
	0.862189	1.41096
	1.41799	0.66853
	0.998315	1.99004
	2.69876	2.41152
	0.623173	3.07683
	1.01005	1.59993
	1.71439	1.18557
	0.837223	1.05143
	1.8067	2.58278
	3.01457	1.73244
	1.1275	3.41946
	1.92034	2.48533
	1.68045	3.12028
	1.79042	1.58736
	1.72519	2.90977
	1.90278	2.41457
	1.0669	0.916545
	1.0803	1.74967
	0.691999	0.904325
	0.631513	1.18056
	1.06189	2.16972
	2.01996	1.5609
	1.4987	2.11453
	1.82344	1.87517
	2.6562	3.59068
	0.999566	1.08612
	1.87851	2.26911
	1.27202	1.38011
	1.95603	1.78165
	1.62302	1.57451
	0.787545	2.18706
	2.21957	2.2884
	1.12954	0.869837
	0.709523	1.96426
	2.35664	0.701738
	1.46947	1.43189
	0.927822	1.03127
	1.04795	1.58854
	1.6401	1.12277
	2.87282	1.32179
	2.39686	1.43722
	1.12438	2.37096
	0.656686	3.42361
	3.09859	1.13791
	1.11193	1.65938
	0.964087	1.68871
	0.865065	2.10248
	0.587315	1.17646
	1.8621	3.32016
	0.846471	1.51095
	2.49242	1.67619
	1.59922	1.84091
	1.34933	1.02701
	2.10573	1.67147
	1.41232	2.47502
	2.36514	1.84455
	1.9979	1.25125
	0.556499	3.18947
	2.77197	2.30664
	0.622768	4.05914
	2.11959	0.838544
	1.33906	1.83251
	1.68056	0.829933
	2.78888	1.29866
	1.89777	0.830153
	1.1946	2.00574
	2.14431	0.86577
	3.02795	1.74491
	0.84396	3.08089
	2.35383	2.05942
	3.01199	2.61814
	2.84371	1.40398
	1.25212	1.90093
	3.07834	1.26592
	1.1262	2.91901
	3.07999	0.79616
	1.77594	3.63472
	1.17192	1.38361
	1.41613	1.55284
	1.84243	3.19725
	1.52723	1.05844
	5.56196	1.05046
	2.04739	1.37642
	1.43096	2.94781
	0.995031	1.89044
	1.93355	2.24369
	1.46736	1.12732
	1.58646	3.35329
	1.52052	2.43491
	2.19199	0.416896
	0.864436	1.76833
	1.60104	1.8555
	3.22173	1.37526
	3.74789	0.624343
	1.66413	0.843837
	1.52416	1.91264
	2.51596	1.39718
	1.27287	2.07492
	2.10324	1.76689
	1.60282	2.3949
	1.16355	0.863732
	1.39044	5.59771
	1.3022	2.97121
	2.46546	2.61257
	3.69595	2.64364
	3.23425	1.77982
	1.48287	1.78473
	2.03884	1.94611
	1.27051	1.60301
	2.85146	1.62852
	2.44646	2.52909
	1.98296	0.938743
	2.1929	1.54085
	0.889709	0.824538
	3.95351	2.94865
	3.38768	1.46708
	1.2472	0.991225
	1.90933	1.22518
	1.43148	3.6797
	1.78904	3.58063
	1.11202	1.73914
	0.972179	1.75936
	1.41264	1.19805
	1.37961	2.63844
	1.95367	2.24553
	1.48663	1.77362
	1.89555	4.85203
	1.11141	3.10932
	1.49896	2.23331
	2.63259	2.04643
	1.23449	0.703323
	1.64191	3.40459
	1.79887	1.20876
	4.18803	2.05368
	2.43988	1.83248
	2.08878	1.66974
	0.974908	3.61074
	1.18854	1.28751
	1.73028	1.85955
	1.83784	1.57426
	4.19206	1.50557
	3.04029	2.89121
	2.83505	1.31182
	1.06668	1.13674
	1.96899	2.15798
	1.52366	1.21859
	4.12603	2.30422
	2.3794	1.08623
	1.39177	1.33893
	1.70032	0.909341
	2.97747	0.980521
	2.24888	0.93192
	1.10212	3.09039
	5.00566	1.30644
	2.1715	1.0089
	0.9365	1.67996
	3.68796	1.13512
	1.11396	1.24325
	1.66609	2.83516
	2.42322	1.75751
	2.6003	0.823717
	1.74286	1.77709
	2.42197	1.01145
	3.07231	0.842109
	2.91247	0.796834
	1.62377	1.95008
	0.889442	1.19795
	1.44312	0.885799
	2.57594	1.13407
	1.08088	3.06534
	1.48726	2.45761
	1.9507	1.75266
	3.36187	1.79635
	3.01095	4.94322
	1.99896	1.4407
	3.34048	0.875583
	2.88217	1.98319
	1.31967	1.23722
	1.26487	2.31758
	1.37993	2.30187
	1.22237	0.950452
	2.90918	1.55561
	1.69208	1.76464
	1.06463	1.97778
	2.10557	1.20055
	1.12698	2.94244
	0.903495	1.78435
	1.17045	1.93849
	3.62136	0.877688
	2.53655	1.24975
	1.72767	1.52457
	1.61065	0.920639
	1.89877	1.76068
	1.93757	3.00821
	1.85203	1.2421
	1.50354	1.73978
	2.09309	1.05862
	4.09127	1.23681
	1.55422	1.57034
	0.922414	2.00957
	1.6696	1.05567
	0.931894	2.14271
	2.74545	1.99295
	1.48337	0.906672
	0.977805	1.52142
	1.47145	2.31715
	1.68366	0.66818
	2.32228	1.89639
	2.65525	0.775769
	1.10909	0.947093
	3.05549	1.89079
	3.6875	1.59673
	2.92889	0.811047
	1.21918	1.68232
	0.871269	1.37461
	2.71516	0.740297
	1.28646	1.43067
	1.02586	1.91972
	3.76555	0.936642
	0.907793	1.05017
	2.59931	1.66088
	1.27393	1.84122
	1.59143	1.38923
	3.12845	0.950573
	1.15388	6.06493
	2.13003	1.53644
	1.61172	0.99679
	1.46111	2.53533
	4.33142	0.835998
	2.03783	2.72708
	3.73555	2.12752
	1.09733	2.7211
	1.10008	2.27034
	2.4136	1.63161
	1.48582	2.40982
	1.23058	1.23992
	2.20828	1.25795
	1.65496	1.25861
	2.32791	1.51585
	0.690734	1.55549
	1.98049	2.32171
	1.5979	2.06605
	3.14755	2.06188
	1.48741	0.888696
	3.43359	2.95452
	1.61207	2.59301
	2.69986	1.60128
	2.85051	2.25766
	1.46265	0.977974
	2.15185	1.8626
	2.38018	0.736856
	2.72231	3.38148
	3.0774	1.98156
	1.40282	1.35833
	1.69857	0.859696
	4.52306	0.762954
	1.44808	2.23006
	1.19201	3.1421
	1.30724	1.11601
	1.40928	3.49837
	2.27584	1.76149
	3.08687	1.0721
	1.53331	2.76862
	1.11208	2.4775
	1.32839	2.51023
	1.07878	1.24642
	1.63282	1.88077
	0.902676	0.809277
	1.2396	3.06135
	1.39942	1.97424
	2.54606	0.601465
	1.69799	2.94919
	1.10134	0.895465
	2.29764	1.10938
	1.74806	2.44801
	2.20366	1.24716
	1.58864	2.75572
	0.810959	2.67345
	1.14236	1.05086
	1.03075	2.86945
	3.06872	1.35669
	1.89321	1.14876
	2.04776	1.06198
	3.02064	0.833427
	2.66076	1.49301
	4.56362	2.71245
	1.53011	4.7115
	1.17661	0.889883
	2.65363	0.715479
	4.71473	1.66263
	1.68053	1.79435
	0.993648	1.03615
	2.35275	1.92657
	3.11357	1.87487
	2.30179	1.1901
	3.12002	1.6797
	1.87183	1.70899
	2.22564	1.47474
	1.65269	3.22821
	1.86858	1.92691
	1.49419	0.700801
	1.42629	2.93144
	1.76503	1.11055
	1.96777	1.28103
	1.22069	1.93695
	3.96059	1.12767
	2.37525	2.42218
	2.07667	5.76366
	1.66572	0.754839
	0.942666	1.78682
	1.94223	1.52406
	1.43558	2.48616
	1.99253	2.18831
	1.67007	0.790551
	2.15006	1.72942
	1.29055	2.099
	2.27191	1.03513
	2.82999	1.54779
	1.51665	1.02436
	1.02182	2.31502
	3.0254	2.97553
	2.66455	1.42611
	3.60769	1.43247
	2.34925	2.68283
	2.00543	2.46581
	1.91213	1.59288
	0.796773	1.56417
	3.14796	2.8096
	1.98681	1.8789
	1.82319	1.62656
	4.0518	2.87631
	1.81425	2.84546
	2.10097	0.767142
	2.5656	0.66021
	1.42129	0.749797
	1.78832	4.57935
	1.50248	1.68007
	1.39511	0.966382
	0.957685	2.59803
	1.22759	1.44549
	1.90238	1.11641
	1.46847	1.04608
	2.43253	1.02314
	3.01967	0.617613
	1.47373	0.778514
	2.67966	1.37462
	2.26378	1.1198
	2.1042	2.16582
	2.55165	2.38916
	3.35125	2.45842
	1.65607	1.30137
	1.92299	0.87572
	1.85941	2.1882
	1.11985	0.77289
	1.12839	1.34852
	1.72989	0.919057
	1.99243	1.18557
	1.2076	3.05007
	1.38572	2.0993
	2.05972	1.51811
	2.98757	1.46805
	3.1268	1.545
	2.07761	1.45034
	1.68065	1.45421
	1.36058	1.78458
	1.25134	1.31899
	4.61945	1.59723
	1.5079	2.25225
	1.45564	1.59763
	2.35559	0.783301
	1.20204	1.17879
	1.55466	1.17319
	1.89505	1.31928
	2.26766	1.07745
	0.803933	0.586617
	1.743	1.7457
	2.28513	1.60059
	2.68179	1.25438
	1.21389	1.66646
	1.34736	1.08408
	2.25563	1.09859
	1.71545	2.22728
	1.58399	1.32993
	2.25568	1.9562
	1.84375	0.98706
	1.90302	1.47836
	3.54446	1.09911
	1.42983	1.46035
	1.87264	0.962787
	1.48766	2.21767
	1.25015	2.40389
	1.91713	1.94002
	1.51267	1.85515
	1.16224	3.17775
	2.38985	1.4353
	2.07419	1.46338
	2.05574	1.8786
	2.99441	2.34436
	1.31824	2.63536
	2.21251	0.923279
	2.20855	4.54594
	1.75424	1.42241
	1.47921	0.882852
	2.16478	0.689542
	1.70971	2.78114
	3.46882	1.18761
	2.53993	1.80037
	2.09414	0.949923
	1.8916	2.06278
	1.24407	0.853193
	1.63817	3.88782
	1.07878	0.520623
	1.81114	0.996205
	2.37067	1.54307
	3.94352	1.10534
	1.09833	1.63216
	3.01732	1.3996
	1.46356	1.91104
	2.07752	1.25799
	3.57932	2.17605
	2.60701	2.40954
	2.84871	0.93344
	3.02178	0.972779
	1.39499	0.651117
	0.999022	0.783889
	1.35435	1.0108
	2.28005	1.87817
	0.897475	0.796915
	2.02898	1.25882
	2.38654	4.7708
	2.25243	2.16655
	2.1608	1.32148
	2.14298	2.43082
	1.03799	1.33946
	2.07902	0.953454
	2.04379	3.16605
	1.53576	1.84055
	1.78871	0.716923
	1.02123	1.61462
	1.67274	1.47803
	2.99132	2.79246
	1.78205	0.421635
	1.87845	1.70646
	0.665994	0.814548
	1.36526	1.08339
	1.48496	1.7724
	3.38685	1.29293
	2.7033	1.52808
	2.13239	1.93829
	1.70842	0.930979
	1.75406	2.94045
	1.50424	2.79977
	2.42354	1.96089
	0.967449	2.55234
	0.928454	3.06775
	2.56594	2.30172
	0.928779	0.780953
	1.64446	0.691351
	2.05865	3.24595
	1.35177	1.52232
	4.80503	0.542966
	2.08345	0.808313
	2.9429	1.40728
	1.5822	1.51011
	1.63335	1.40998
	1.80215	2.42351
	1.02093	1.12323
	1.61243	1.33596
	1.78623	0.891244
	1.14688	1.04464
	2.18734	1.09442
	0.995099	1.38905
	1.00043	1.7215
	2.13768	1.52892
	1.50214	1.67237
	2.32326	1.91322
	1.43196	1.21358
	1.30455	2.07037
	0.896386	1.98419
	4.57075	0.598928
	0.848741	3.49274
	1.65451	1.20556
	2.80288	3.02397
	1.80801	2.24796
	4.28232	1.25834
	2.35828	0.683374
	4.97108	0.749673
	1.60717	1.49425
	0.757976	2.40987
	2.22981	3.08063
	1.36602	2.06679
	1.92471	1.11203
	1.95484	1.67325
	1.17265	4.96227
	0.918953	1.07209
	3.18996	2.72967
	3.56217	1.29746
	1.29193	2.51149
	1.80469	3.02435
	1.18514	2.95981
	2.16132	2.20333
	1.20455	1.71671
	1.23375	0.405855
	2.21951	1.2312
	0.951285	1.57468
	1.7481	1.94371
	3.13016	1.00719
	2.6334	0.508201
	3.08383	2.53081
	1.39255	0.958023
	3.62365	1.49832
	2.74735	2.61833
	2.96065	0.992191
	2.02711	4.519
	1.23097	3.47827
	1.0724	2.62118
	1.78528	0.943859
	1.39176	3.38826
	1.75943	1.64187
	2.4548	1.03755
	1.19496	2.02939
	1.29439	1.17132
	1.04205	2.68732
	0.689611	1.42261
	1.09936	1.41056
	1.64559	3.3128
	1.50876	3.36116
	0.84877	1.4245
	1.9584	2.91514
	1.90448	2.63935
	2.5551	2.59933
	1.31603	1.72157
	1.20275	0.883106
	1.49205	1.32005
	2.40419	1.11399
	1.33476	2.61016
	2.13616	2.31083
	2.44798	1.80369
	0.932358	0.749904
	4.27331	2.50889
	1.24672	2.76521
	2.08476	0.92459
	1.88324	0.93649
	2.22697	1.04533
	0.842688	0.339335
	1.015	2.04428
	2.5653	1.94871
	2.77708	1.21132
	2.31113	3.44949
	2.00487	1.066
	1.88272	1.2659
	2.4565	3.29722
	1.73418	1.47028
	2.23604	1.03904
	3.85758	3.07989
	1.0044	0.905692
	1.81838	0.96564
	2.68141	1.45414
	2.2285	0.92287
	1.12907	1.21121
	1.13849	1.96927
	1.99562	1.09701
	2.22504	1.34533
	2.28947	1.8748
	2.61356	0.836523
	1.16703	1.33831
	2.77665	1.70886
	1.9507	1.07506
	1.67657	1.50947
	1.87306	1.31519
	1.19118	1.13803
	1.96029	1.56447
	1.31772	1.46175
	2.38881	2.41284
	2.25783	1.88798
	2.12932	2.30024
	1.16226	1.06202
	2.64421	0.801204
	2.40701	0.937994
	0.728596	1.37508
	1.34866	0.847717
	1.90405	2.10354
	1.25646	1.88031
	1.94302	1.78042
	1.1574	0.782431
	0.990213	1.94079
	1.0105	1.17847
	0.841683	1.52313
	0.899896	2.7775
	0.926766	1.75836
	1.2416	1.02427
	1.11873	1.25979
	2.13896	2.27834
	2.61917	3.3559
	0.875522	1.27483
	0.819575	1.42191
	1.7783	1.7384
	4.25125	0.919576
	1.35385	2.10395
	2.11796	2.16374
	0.912328	4.00678
	1.34392	3.26616
	2.30972	1.54128
	0.871629	2.83142
	1.36994	1.88739
	1.22445	4.2719
	1.57939	1.58597
	1.20024	0.637791
	1.5528	2.24491
	0.792171	1.9439
	1.58607	1.48813
	1.02554	1.43646
	0.753848	2.6544
	1.54494	3.33792
	1.18039	2.26555
	2.36173	1.78112
	0.718732	1.8385
	0.824071	1.23162
	1.19573	2.85565
	1.46422	1.18895
	1.54224	2.67985
	1.612	1.70851
	1.47585	2.4414
	1.19402	1.68803
	1.77342	1.63071
	2.62909	1.35381
	0.945893	1.52262
	1.7452	0.800301
	1.06949	1.45599
	0.852357	1.46817
	0.994196	1.69116
	0.697088	2.41517
	3.35712	0.997566
	2.04433	0.420854
	2.58473	2.5368
	0.906532	1.36022
	1.3742	1.7515
	1.35249	2.59719
	2.80346	1.71088
	0.921564	2.97853
	2.12867	0.742052
	2.80759	1.63419
	1.55689	0.796915
	1.18299	1.36294
	2.22179	1.32701
	1.85518	1.26172
	2.1041	2.99073
	0.909639	1.26016
	1.64616	3.58752
	1.10113	2.53021
	2.03215	1.27232
	1.73945	2.34045
	1.00998	1.23156
	1.26109	3.76882
	1.12641	1.47639
	2.74904	1.88425
	2.07904	1.08027
	0.948419	1.28508
	1.43378	1.25351
	1.48892	2.69718
	1.42687	2.25005
	1.72996	1.60706
	2.18393	1.24816
	2.52473	1.52076
	1.03898	1.69033
	1.93399	1.49834
	1.67388	3.28408
	1.5828	2.66087
	1.69168	3.55583
	1.02793	1.77044
	1.96949	2.09976
	3.19143	4.58974
	1.2048	1.86878
	2.3389	1.6528
	2.30844	3.19638
	2.81451	1.28277
	1.21843	1.18922
	2.72503	2.27355
	1.12821	2.18421
	1.70165	1.9721
	2.63597	1.70122
	1.25203	1.84413
	1.55099	2.3903
	1.83761	0.696141
	1.89796	2.66135
	1.57223	3.34673
	1.62332	1.82623
	1.43672	1.68528
	1.00766	1.656
	2.67148	1.98301
	2.18378	1.43465
	1.71282	1.674
	1.93621	2.4102
	2.36758	0.790848
	1.64622	2.07911
	1.11745	1.59318
	1.589	1.42911
	1.73656	4.51925
	1.01122	2.2971
	1.72864	1.73719
	1.50589	2.34284
	2.2361	0.808527
	1.58835	2.38297
	2.18901	1.66838
	1.38938	3.00647
	1.28077	0.976802
	2.42612	0.903141
	2.10775	2.10846
	0.688261	2.44885
	1.3828	2.41852
	1.55021	1.3996
	1.28904	0.983193
	2.17503	0.950451
	1.26106	0.771853
	2.396	1.89303
	1.79242	1.30084
	0.744678	0.969318
	2.39447	1.94164
	1.55362	0.860603
	1.40144	1.05261
	0.748927	2.66358
	1.42938	0.773957
	1.37018	1.59615
	1.09005	1.34186
	2.32078	1.96416
	1.3255	1.74094
	1.67161	1.94454
	1.81156	0.975436
	1.16867	0.980037
	1.16805	1.04495
	1.79582	3.49845
	2.13266	3.51556
	1.39047	1.71999
	1.88866	1.13173
	1.45586	1.11251
	1.59689	2.06197
	1.95712	2.67813
	1.38689	1.99833
	1.0878	3.4789
	1.08108	0.900261
	1.96036	2.48033
	1.51193	0.705842
	1.59043	1.01967
	1.70581	1.79887
	2.81844	1.13488
	1.1163	2.14423
	2.5578	1.42971
	2.16529	0.843417
	1.05674	1.76097
	1.51687	1.42597
	0.964054	3.35339
	1.98363	0.942091
	0.861158	0.788593
	0.90915	3.49269
	1.52594	0.915902
	1.38917	2.87325
	3.37555	2.66883
	2.85524	1.10654
	4.39402	1.29328
	1.9434	2.79786
	3.23878	2.11264
	1.48565	4.54215
	0.741145	1.38174
	1.36181	0.689238
	2.73687	2.31114
	1.0042	5.03479
	1.75901	3.10154
	1.46309	1.66875
	2.71072	0.756021
	2.30142	1.0325
	2.83857	3.93207
	0.965389	0.873971
	1.78865	1.08885
	2.71581	1.00834
	1.25164	2.58289
	1.31254	1.39367
	1.58362	3.2034
	1.75654	1.26682
	2.67451	1.46765
	1.20624	1.37536
	2.47473	2.89236
	1.12623	1.95031
	1.91994	2.5229
	0.914583	0.751887
	0.988545	0.937972
	1.13447	0.783371
	2.98551	1.94737
	1.70031	1.68065
	0.917724	1.4078
	1.34001	1.27927
	2.24196	2.58597
	2.01139	1.66392
	4.52606	0.497878
	0.863041	1.37346
	2.89459	1.06634
	1.34327	0.458368
	2.09278	1.60656
	1.08604	1.19585
	1.07299	0.861496
	1.69511	0.707626
	1.99218	1.44889
	1.02232	1.28592
	2.27801	3.45614
	1.69904	1.70164
	1.5934	3.03788
	2.52138	0.80971
	1.80677	1.63792
	1.65714	1.88162
	1.13884	1.6516
	1.19812	1.71073
	3.37171	5.47455
	2.4595	2.09577
	2.43218	1.59457
	1.02229	0.983415
	1.41571	0.888912
	2.14411	1.44403
	1.51778	1.44166
	2.01682	1.85147
	1.64604	2.58193
	1.63599	0.894509
	1.74918	1.66723
	2.64264	1.41819
	1.50139	1.45923
	1.04142	1.2982
	2.27833	1.12242
	1.88369	1.49774
	1.68204	1.06388
	1.08835	0.941988
	1.14222	1.34904
	1.59689	1.23676
	2.50877	1.90453
	1.10637	1.28512
	1.64627	1.78187
	1.35255	1.91767
	2.37144	3.59784
	2.42186	2.25565
	1.97793	1.12241
	5.47456	2.89086
	2.94363	1.76988
	2.7899	1.68903
	2.87375	2.92764
	1.61316	2.08881
	1.78871	1.08429
	1.54709	1.58379
	1.6264	1.54818
	1.12284	1.0825
	1.18019	1.29728
	1.82844	1.90891
	1.08092	1.77344
	2.99117	0.779008
	1.01505	3.66565
	2.69325	1.37179
	1.38973	1.39034
	3.42322	0.644269
	2.33217	1.80067
	2.68998	1.34938
	1.10311	2.05192
	4.06198	1.38229
	1.30303	1.06459
	1.42487	0.827266
	2.39154	1.51664
	1.65249	0.555288
	1.77919	1.19883
	1.17418	1.59757
	0.86068	0.966733
	1.44352	1.5979
	1.96634	1.79238
	1.49953	1.06344
	1.89876	1.16638
	1.67999	2.42128
	1.97009	1.12679
	1.68046	1.40279
	1.27445	1.82272
	1.36083	1.61153
	1.04758	1.78541
	2.08023	6.23495
	1.84545	0.775677
	2.04004	1.4546
	2.19175	1.34873
	1.36014	1.15947
	1.84807	1.11456
	2.21312	1.31076
	2.20259	1.38157
	1.00304	0.995918
	1.52567	1.84392
	0.757147	1.6209
	1.45347	1.7451
	0.898134	1.12516
	0.855948	1.61856
	1.10932	1.07134
	1.9534	1.21649
	2.01979	1.43306
	2.50054	1.56432
	1.10338	1.18701
	1.64269	2.066
	1.13042	2.6866
	0.984615	0.900491
	0.990703	0.719728
	2.00877	1.38172
	2.73047	1.77104
	3.29132	0.994133
	2.25864	2.35635
	1.44205	1.65061
	1.25346	2.80989
	1.93386	1.53865
	4.03238	4.83325
	1.88884	0.917185
	0.749274	2.93308
	1.75478	1.8857
	1.86532	1.64588
	1.22644	1.65139
	1.5115	3.01737
	1.01451	2.55087
	2.85132	1.61746
	1.88169	1.46838
	1.15271	1.47148
	1.0863	1.85336
[truncated: 4,086 more rows]

## Sheet: Figure 3d
Figure 3d	WT	cMKO
	3.74288	4.99417
	3.74856	5.04096
	3.59447	8.91015
	4.15615	2.17127
	3.19375	1.38619
	3.79886	2.38925
	3.99103	2.56881
	6.00914	2.16035
	4.46688	1.87316
	3.03159	5.18914
	2.15075	5.00317
	4.70282	4.83572
	6.56156	3.96809
	0	4.35744
	4.52616	2.23443
	5.05152	3.21935
	2.26545	1.97518
	3.43444	3.93982
	3.437	3.98075
	3.19589	3.01904
	2.71294	3.01322
	3.31829	1.90835
	4.14886	8.39131
	5.2564	6.47169
	2.73698	4.45449
	5.12753	2.75757
	2.54881	2.61586
	4.71171	1.61993
	3.81369	2.86785
	3.4419	4.46199
	2.65196	3.77001
	5.08758	2.1773
	3.62119	3.6788
	4.13908	3.46117
	3.87129	1.74595
	6.87162	2.39154
	4.62348	1.80739
	3.28174	3.79508
	3.09271	3.10426
	2.58906	5.94158
	3.60827	1.30476
	1.92226	1.41937
	3.28163	7.48173
	3.07865	3.9597
	3.95387	5.60514
	3.32338	3.38828
	4.07145	4.49253
	4.83988	2.61023
	5.80777	2.0534
	1.69607	2.17675
	4.64444	3.06099
	3.7907	2.61263
	2.21204	2.12431
	2.7247	1.9449
	4.1898	4.01795
	2.41231	5.14125
	3.38492	3.04655
	2.53893	5.68548
	3.96869	4.10643
	2.28103	2.73605
	4.09524	2.25764
	1.90716	2.24453
	0	2.01189
	0	3.72364
	3.31535	2.95403
	6.04922	0
	3.84208	0
	2.81801	0
	4.40133	6.01472
	3.44591	3.3187
	2.44369	1.8422
	2.88185	3.18042
	4.26866	3.90081
	5.67444	1.89567
	2.405	4.23998
	5.15854	12.6188
	2.33637	5.25798
	6.44342	2.30062
	4.01092	3.36274
	2.12608	4.94051
	4.98701	3.18314
	3.96036	2.19546
	3.38084	1.83232
	2.92712	3.01756
	1.35363	2.78509
	3.53635	2.64773
	2.74191	2.92495
	1.77985	24.294
	2.83536	2.25607
	4.55321	2.39967
	3.02654	4.46538
	0	3.87851
	0	1.52575
	6.39993	3.47039
	5.90315	1.70566
	3.93527	3.4023
	3.25552	5.31943
	5.95535	1.88879
	4.32317	2.29985
	2.02749	4.187
	2.8473	2.93612
	3.86084	2.51435
	5.66538	2.43772
	4.91896	3.02416
	3.58134	1.54861
	2.62413	1.46061
	1.66436	6.63281
	3.15175	8.54824
	2.23166	3.877
	2.19285	6.84953
	1.9423	2.56449
	3.60501	6.69618
	2.70297	5.16395
	4.80865	4.20199
	3.06276	1.75315
	5.55757	11.4294
	0	3.55791
	0	4.06146
	2.6031	4.98661
	3.1361	5.3158
	3.41251	5.02799
	4.51101	4.81539
	4.70322	2.28552
	4.36682	3.03413
	2.71221	5.14739
	2.52006	2.65824
	2.90422	1.52466
	2.8943	4.43384
	2.69367	3.49338
	3.88151	1.54748
	3.4201	1.61318
	3.84433	4.85181
	3.91137	2.81809
	3.2549	1.57108
	2.45164	2.23354
	3.24095	1.77003
	2.62955	4.27868
	5.72725	1.36078
	2.64806	0
	1.97462	0
	3.21137	3.55186
	3.42038	3.08335
	3.01522	2.40526
	2.2404	1.91564
	1.96159	0.719312
	3.5722	2.38752
	3.91153	2.43732
	4.24298	2.49755
	3.26732	2.82786
	3.29585	2.4681
	2.69189	2.3514
	3.64011	2.29793
	3.21348	3.37123
	0	2.75912
	0	2.99697
	0	4.52825
	4.45528	2.78255
	3.3563	4.77954
	5.1259	2.22729
	5.07561	3.15138
	5.44116	3.51098
	2.82685	1.41687
	2.00071	2.74292
	2.43363	4.88007
	8.35644	2.08468
	2.76026	6.38257
	7.03006	2.83505
	4.5447	1.05318
	5.24586	3.19065
	2.0427	2.33055
	2.87066	1.49219
	2.6722	3.88339
	2.46501	1.67472
	3.13391	7.29564
	3.23113	2.37751
	3.2034	1.46368
	4.61842	2.21565
	3.2882	2.68799
	5.88673	2.48426
	4.19952	4.02056
	4.3564	6.36163
	3.69003	0
	3.73779	0
	4.3574	3.36304
	6.39509	3.04493
	2.04635	2.01488
	2.79036	3.65511
	4.60943	2.52533
	4.35142	3.50808
	4.22097	1.96709
	4.17035	4.06704
	3.31277	3.32333
	3.6453	3.64998
	2.93885	2.94729
	2.38141	2.62885
	1.64359	3.12013
	6.30944	3.24858
	1.05684	2.39612
	4.65733	3.42163
	5.58145	2.37859
	0	2.67683
	0	2.9309
	3.61514	3.09695
	3.21984	3.50783
	1.50646	3.53878
	1.05966	3.30097
	3.39145	3.18045
	2.92764	3.73651
	3.61738	4.87313
	1.79042	8.878
	3.40238	2.91486
	3.74754	3.34236
	2.07613	3.21366
	3.69254	5.04222
	6.24827	5.03905
	3.08829	2.83705
	3.5833	1.85754
	3.48032	3.23796
	3.10652	2.91723
	3.15404	2.22534
	3.62286	2.44388
	1.02806	3.66204
	2.35378	2.76939
	3.17813	5.08708
	5.32211	4.03502
	3.74165	3.29645
	3.68606	3.41247
	3.34246	2.83224
	3.22131	2.86729
	3.19703	2.176
	4.17277	2.10742
	3.47868	4.29876
	3.49735	3.26807
	2.92105	1.41839
	3.15236	0
	2.54517	0
	2.72798	0
	2.57651	3.29047
	2.35063	4.56249
	2.91758	4.778
	3.39201	3.82859
	3.38818	3.36058
	3.89712	2.87845
	3.0198	5.58108
	2.87457	1.70172
	2.60321	4.93797
	2.42	2.89321
	2.69135	3.81825
	3.90291	2.25186
	5.07693	6.2453
	6.23772	3.03135
	3.43172	2.91811
	3.0968	2.68234
	2.0686	3.33079
	3.28255	4.28838
	6.46468	4.81363
	2.78288	4.29345
	2.71356	3.13243
	3.19993	4.86923
	4.18358	1.71189
	2.19512	2.42063
	3.93602	0
	5.48776	0
	4.357	1.86239
	4.25388	2.69121
	3.37632	4.02497
	3.29684	2.18317
	2.52992	1.76385
	1.41801	2.74295
	2.62707	3.68081
	2.26175	4.86907
	0	2.73683
	0	4.28422
	2.04433	2.68268
	2.61116	2.55721
	3.25564	5.33955
	2.85086	4.49225
	3.12972	2.94126
	4.41195	4.41751
	4.06793	3.80557
	6.99555	8.55581
	3.00708	2.07459
	4.19126	2.89031
	2.7116	2.02306
	2.78999	2.9891
	4.57972	3.80532
	3.11131	5.59164
	3.14943	3.52639
	6.88369	3.98648
	1.51446	2.59162
	3.11725	2.10293
	2.86292	4.213
	1.5595	2.05712
	2.65023	3.23324
	2.72217	1.46791
	1.38395	4.46627
	3.5374	2.87526
	2.24813	3.11611
	2.7461	1.38059
	2.47986	2.22402
	3.09251	2.82402
	2.69674	6.07664
	3.54851	2.07727
	4.60184	0
	2.76706	0
	1.96119	0
	4.45802	7.1833
	0.959554	3.02685
	0.915833	3.41745
	2.94243	3.53986
	0.717422	3.02438
	5.18837	1.93682
	1.95359	3.22326
	3.18693	4.71554
	4.09496	3.21558
	0	2.44413
	0	2.10152
	3.38601	3.22675
	3.16356	3.30678
	3.3753	3.32506
	3.00903	4.2186
	2.58462	3.15579
	2.64283	3.08283
	3.19931	2.58566
	2.34314	3.26286
	1.99155	3.18614
	1.6084	4.03649
	3.56288	7.0682
	3.50384	1.40466
	2.44226	4.12487
	2.61085	8.2344
	3.68362	4.97542
	3.9519	1.39734
	2.10255	3.17851
	3.11613	3.63706
	3.43875	3.22823
	3.14376	3.34025
	3.10458	2.51932
	4.87758	1.74793
	2.36617	2.66719
	1.70034	3.13075
	2.47414	2.30277
	3.25639	6.98143
	3.5728	3.13388
	2.02727	2.99805
	1.17248	4.39384
	4.10426	3.49628
	2.76564	3.32497
	4.94809	1.72285
	3.41487	2.12947
	4.08446	3.75505
	1.98	1.47909
	2.43182	4.08855
	3.19843	0
	3.81641	0
	5.16483	0
	4.83504	1.19136
	2.14049	2.42405
	4.17848	2.99647
	4.32806	1.66465
	3.59761	2.95481
	3.72753	1.96838
	1.63543	1.94662
	0	2.92256
	0	3.00876
	0	3.66332
	3.19906	2.53257
	1.95303	1.96994
	2.92448	2.62069
	3.15661	1.67021
	4.54069	2.64577
	2.89041	4.58103
	2.30248	2.66795
	3.32422	1.37598
	2.21813	3.8598
	3.97159	2.20995
	3.18127	4.04495
	3.03429	3.22631
	4.2343	2.98747
	3.52373	2.75545
	2.83256	2.09779
	3.37603	2.60645
	3.55341	1.03936
	2.65232	3.88048
	2.52935	2.83475
	3.6098	2.43427
	3.19943	3.93563
	2.42284	3.23912
	2.24411	1.41914
	4.9253	3.52587
	2.90363	1.35818
	2.35996	1.703
	2.88659	0
	2.92375	0
	2.83092	0
	1.73815	0
	2.52906	2.95085
	2.86013	2.00452
	2.23209	1.06083
	3.64781	3.41863
	3.11479	3.07943
	2.0733	2.53884
	3.05168	3.10604
	1.55413	3.79202
	3.20428	2.59245
	3.33148	2.9238
	3.6946	2.19953
	3.7166	2.45732
	3.59143	3.1905
	3.17052	2.74426
	3.40072	2.60603
	3.2416	2.33207
	2.23703	1.39692
	2.19919	1.85957
	3.25772	3.41298
	2.16253	2.77298
	4.17079	3.18202
	3.31044	2.92999
	2.04139	2.65172
	4.23421	2.66354
	3.00341	2.20841
	2.4062	2.35802
	1.07263	2.92651
	2.16512	3.94043
	1.80545	2.59715
	1.5557	3.1276
	2.30471	1.69385
	1.49988	2.08282
	1.11904	2.6998
	1.41156	0
	1.77218	0
	0	3.68331
	0	3.1334
	0	4.21654
	2.329	2.69797
	2.62406	2.88776
	1.88484	2.65967
	2.29224	2.17207
	2.77937	2.60621
	2.55253	1.2588
	2.49529	2.721
	1.93509	3.64678
	2.97953	3.66886
	2.7165	2.33471
	2.78336	3.06202
	2.65749	2.43612
	3.3424	2.25031
	3.79358	1.92151
	3.15863	2.52347
	3.50061	3.74144
	1.9441	2.48974
	2.49734	2.66091
	5.59009	3.48073
	3.053	3.09338
	2.39786	3.03115
	3.83768	2.46826
	4.45059	2.0531
	3.47439	0
	3.31288	0
	6.75152	0
	3.97176	0
	3.83157	4.03937
	3.10726	3.54489
	3.90242	3.4816
	3.1775	3.22203
	3.6212	4.00328
	3.37515	2.5816
	0	2.48561
	0	2.29118
	0	3.85997
	3.51561	4.22766
	1.76746	3.09104
	3.5261	2.46579
	2.38221	2.0822
	4.55813	1.95175
	3.96151	1.57738
	4.18036	1.83501
	3.30697	0
	3.55141	0
	7.91561	0
	2.63793	2.87155
	2.70906	2.23453
	5.37781	2.08581
	3.29899	5.00158
	8.12791	2.90706
	5.15998	3.02338
	3.67358	2.49653
	3.51972	3.04661
	3.12181	2.18334
	3.11765	4.6405
	1.94003	3.34896
	1.42662	3.02374
	1.14832	3.09807
	4.44938	4.90958
	0	2.85974
	0	2.82588
	0	4.70804
	1.75991	3.00721
	2.25451	2.87396
	2.29797	2.2624
	3.96865	2.82088
	3.75964	3.29455
	0.819587	3.60931
	1.57408	3.05131
	3.33839	3.39922
	3.32332	3.07159
	2.48829	2.54163
	3.19978	2.97724
	7.9586	3.56056
	3.76582	3.46571
	7.6178	3.2972
	8.33817	2.60907
	1.63114	2.30466
	4.44687	2.04294
	4.97397	3.48134
	3.45484	1.86913
	3.29771	1.69977
	7.51975	2.07879
	5.21033	1.50815
	2.78717	2.58837
	2.51417	0
	1.51438	0
	1.03267	0
	2.92101	3.82108
	2.57946	2.63817
	1.83848	2.85046
	2.27443	3.22007
	1.8987	2.84434
	0	1.90478
	0	1.91057
	0	1.9301
	1.74731	3.42411
	1.7276	3.11398
	1.92743	3.47896
	1.82165	4.49306
	4.47269	2.39248
	3.93738	4.49185
	2.80985	4.12192
	3.22029	1.94127
	3.56088	4.75912
	2.80489	2.43369
	2.85371	1.7566
	2.36009	2.88917
	1.13566	2.63147
	1.01588	2.91831
	4.58413	2.16979
	1.58477	3.53965
	1.66551	3.34897
	1.78246	1.7237
	6.67938	1.86086
	1.09243	2.0296
	0.856848	1.46137
	1.10899	2.03028
	4.22528	1.93251
	3.35963	1.41021
	2.80803	5.98245
	3.78435	1.95927
	4.78744	3.12509
	7.1532	2.96418
	3.34989	2.32675
	3.051	5.87292
	1.39896	3.71639
	2.6897	2.06351
	2.49208	2.68573
	3.64472	1.93382
	4.51235	2.041
	2.13952	2.83442
	4.81207	2.24639
	2.84593	1.53848
	3.46199	3.09141
	3.89226	1.47259
	4.66482	2.52494
	4.64953	1.92849
	2.50278	2.72027
	2.8204	2.42463
	4.16171	2.42848
	4.97403	1.27763
	5.19322	3.1823
	1.95631	2.19852
	3.36168	3.31849
	4.00951	2.78754
	4.11841	2.0494
	2.47344	1.9025
	6.99152	0
	2.06368	0
	3.95586	4.0323
	11.354	1.46452
	5.71052	2.60463
	3.49501	3.47227
	3.71429	3.55873
	4.20936	1.28687
	3.22497	2.65637
	3.46893	0.849971
	0	4.7489
	0	2.1274
	3.74301	2.57284
	2.5399	2.51166
	3.34691	2.53587
	2.59137	2.28338
	3.3346	1.89144
	3.19828	1.65637
	4.84645	3.02756
	4.08759	1.99625
	1.65549	2.60859
	2.68964	3.54567
	2.34263	3.07778
	3.31296	4.10421
	3.33625	3.01205
	3.1014	3.31157
	3.7805	3.01408
	2.56857	2.20944
	3.06512	3.20682
	0	2.76622
	0	3.58194
	0	4.23708
	0	2.86409
	3.75381	3.12529
	3.68471	1.83169
	4.87838	3.74928
	3.80072	1.6853
	3.04228	1.04229
	4.40989	4.28207
	1.7987	2.66125
	4.65411	3.316
	6.10621	2.70637
	5.9848	3.87926
	6.43172	3.59373
	2.88367	3.6211
	5.26993	3.33284
	5.01243	4.42548
	4.98803	2.77453
	3.49106	2.90416
	3.11589	2.55219
	3.34217	2.93457
	4.0639	2.51902
	5.86962	1.53463
	3.47304	2.27103
	36.43	3.81525
	4.0503	3.48604
	6.48001	2.7414
	4.34811	2.98111
	3.93491	3.58696
	3.79526	3.36108
	6.28745	3.41196
	2.6342	2.49593
	3.0116	2.79212
	2.28918	2.43763
	2.07111	1.7336
	5.55443	3.05794
	3.49736	3.66092
	3.71004	3.82379
	3.78271	2.88813
	4.37308	1.87581
	7.25729	1.95361
	1.7364	1.93465
	2.85795	0
	3.08237	0
	2.93597	1.67004
	1.98214	2.64044
		2.89727
		3.44698
		1.70961
		2.36232
		3.52385
		3.14888
		3.22506
		3.30392
		2.00112
		2.77426
		4.71549
		2.23426
		2.54951
		1.70029
		1.54719
		4.2149
		4.13268
		4.10264
		3.6282
		1.78062
		2.85173
		2.19972
		2.24262
		0.835186
		3.18633
		3.31714
		2.94194
		0
		0
		3.72535
		1.98218
		4.37571
		4.51859
		3.97188
		4.61311
		4.24418
		3.85316
		3.87781
		4.24105
		5.49714
		4.32689
		2.58263
		3.32864
		2.30698
		3.74274
		2.62493
		3.80892
		5.50505
		2.74698
		4.30634
		5.28648
		4.16922
		8.47897
		4.46785
		4.24441
		7.36194
		3.32195
		6.30177
		6.65102
		2.73669
		2.50991
		3.0446
		3.59881
		3.19612
		2.60971
		2.81326
		2.07849
		0
		0
		0
		5.0776
		3.32516
		4.08239
		1.4714
		2.7647
		3.44684
		1.42211
		6.28901
		8.12893
		5.12938
		7.56359
		3.38849
		1.86113
		3.35711
		3.11598
		3.36258
		3.44153
		3.55269
		3.80889
		4.1865
		2.97555
		4.41303
		3.91911
		4.45446
		4.22168
		4.08141
		3.19697
		1.76127
		2.33661
		3.39699
		0
		0
		0
		3.45978
		4.51182
		4.01318
		2.86409
		3.31628
		3.4564
		4.03184
		7.27881
		3.67191
		2.88366
		3.08948
		2.97868
		2.93092
		2.59264
		3.88955
		5.43088
		3.79415
		1.89957
		2.67398
		2.19316
		3.65083
		3.05241
		4.67113
		4.19099
		4.75421
		4.08221
		2.56676
		4.82569
		5.14175
		4.82059
		3.547
		2.90481
		2.51919
		2.90089
		3.74582
		3.80999
		0
		0
		0
		0
		4.72848
		3.85067
		5.70405
		4.4679
		3.15216
		3.78004
		2.53269
		3.88256
		2.58442
		5.61849
		4.34037
		4.46575
		5.39059
		1.76368
		7.27208
		2.65542
		2.21002
		2.07509
		1.89874
		3.17028
		4.21842
		3.91517
		2.46973
		1.56414
		4.33817
		2.37023
		4.21789
		2.99224
		2.28099
		2.07658
		4.3312
		3.69951
		2.76911
		2.68937
		1.79599
		0
		0
		0
		3.44158
		2.99909
		3.91341
		2.95512
		2.60578
		3.12756
		2.99089
		3.23438
		4.54136
		4.0605
		3.13008
		3.51224
		4.15939
		4.1382
		3.95473
		2.37138
		3.29611
		1.98177
		3.31762
		2.94912
		3.81165
		3.25232
		1.93332
		2.84617
		3.85899
		3.93192
		1.91696
		1.04971
		2.1137
		2.29767
		3.56497
		3.28933
		2.71387
		2.95255
		0
		0
		0
		3.75609
		2.97519
		4.67888
		3.86207
		2.70516
		2.19548
		2.96755
		1.1121
		1.141
		4.80447
		3.97254
		1.53325
		6.13206
		2.56588
		1.64597
		3.70375
		0.999522
		4.03861
		3.68029
		2.26122
		1.44549
		2.50841
		4.36166
		3.1364
		4.25841
		3.8611
		1.75123
		5.59003
		2.99485
		2.08721
		6.35842
		2.85307
		3.71418
		3.97866
		2.51378
		2.29149
		4.07586
		4.02534
		2.00457
		4.46485
		3.03612
		1.88025
		0
		0
		6.69425
		2.09485
		1.27615
		4.69502
		3.31424
		2.98997
		2.60949
		3.64176
		4.06354
		4.46413
		2.80359
		4.00401
		6.53091
		4.02313
		5.78299
		3.49741
		4.16184
		6.1945
		4.36223
		4.26495
		1.99163
		9.34697
		4.9747
		5.90849
		4.91714
		3.31718
		2.95233
		5.03601
		3.20145
		3.315
		2.69593
		2.13762
		7.86965
		2.13498
		3.18926
		2.44942
		2.93829
		2.07299
		3.08515
		5.12689
		2.62173
		1.3818
		1.71617
		5.09365
		0

## Sheet: Figure 3e
Figure 3e	WT	cMKO
	1	1.20695
	1.97999	1.41654
	0.786047	0.919927
	1.13875	0.883785
	1.02497	1.29197

## Sheet: Figure 3h
Figure 3h		Normal																Fragmented																Hypertubular
	WT	72.9323	65.9193	74.092	74.4344	92.3775	83.9286	87.193	69.3642	79.0997	76.8173	76.0469	79.918	96.0578	95.3518	94.8276	92.4825	7.26817	5.60538	6.05327	9.50226	3.44828	7.7381	8.24561	20.6166	3.21543	4.51866	4.52261	2.04918	1.05125	0.125628	2.65252	1.3986	19.7995	28.4753	19.8547	16.0633	4.17423	8.33333	4.5614	10.0193	17.6849	18.664	19.4305	18.0328	2.89093	4.52261	2.51989	6.11888
	WT - Omy	21.1864	33.0724	28.7305	23.7875	11.3208	11.4569	62.2819	0.797448									55.7203	38.3562	43.6526	45.2656	87.4214	86.5629	35.9732	97.7671									23.0932	28.5714	27.6169	30.9469	1.25786	1.9802	1.74497	1.43541
	WT - AA	22.1311	3.76238	4.2885	7.7821	21.4085	14.2668	9.31953	1.68539									61.6803	86.7327	85.9649	83.0739	74.9296	84.0159	88.3136	95.3184									16.1885	9.50495	9.74659	9.14397	3.66197	1.71731	2.36686	2.99625
	WT - Rot	6.25	14.059	16.2162	2.14477	26.9956	5.62963	12.1262	2.23368									76.3021	73.6961	66.6023	77.748	64.4412	86.8148	79.9003	89.0034									17.4479	12.2449	17.1815	20.1072	8.56313	7.55556	7.97342	8.76289
	WT - H2O2	51.773	68.75	37.1901	21.8509	42.3077	38.8306	34.9727	2.84091									35.6383	23.3929	49.5868	68.1234	56.4103	60.7196	63.5701	88.9205									12.5887	7.85714	13.2231	10.0257	1.28205	0.449775	1.45719	8.23864
	WT CCCP	1.85185	3.4375	2.43902	2.54545	4.48549	7.11009	0.277778	2.41935									48.7654	55.9375	58.8076	62.5455	84.6966	86.4679	91.9444	81.9892									49.3827	40.625	38.7534	34.9091	10.8179	6.42202	7.77778	15.5914
	KO	65.544	54.2763	61.3707	62.2754	78.1469	68.7234	78.6996	69.0832	66.2818	70.197	59.4966	81.571	79.346	68.9189			5.95855	11.5132	8.72274	6.28743	1.57343	2.55319	3.58744	1.49254	3.69515	3.69458	11.4416	6.34441	3.61446	5.57432			28.4974	34.2105	29.9065	31.4371	20.2797	28.7234	17.713	29.4243	30.0231	26.1084	29.0618	12.0846	17.0396	25.5068
	KO - Omy	1.99005	2.45098	5.11111	1.81818	21.2928	20.5167	11.002										89.0547	85.2941	82.6667	90.6494	71.673	71.2766	85.6582										8.95522	12.2549	12.2222	7.53247	7.03422	8.20669	3.33988
	KO - AA	2.58824	4.58716	17.713	1.24688	14.4393	3.94537											76.2353	74.5413	63.0045	82.0449	69.5853	85.5842											21.1765	20.8716	19.2825	16.7082	15.9754	10.4704
	KO - Rot	1.92926	0.303951	2.91262	1.58103	1.6158	1.1745	1.36452										66.5595	68.0851	69.5793	68.7747	78.456	81.5436	75.2437										31.5113	31.6109	27.5081	29.6443	19.9282	17.2819	23.3918
	KO H2O2	31.3278	14.2329	0.249377	0	0	3.84615	0										61.6183	82.0702	95.0125	96.0976	94.8097	65.3846	48										7.05394	3.69686	4.73815	3.90244	5.19031	30.7692	52
	KO CCCP	3.56083	0.436681	0.664452	0.485437	2.8125	0.917431	0.955414										62.908	60.262	63.1229	56.7961	82.5	85.6269	76.1146										33.5312	39.3013	36.2126	42.7184	14.6875	13.4557	22.9299

## Sheet: Figure 3j
Figure 3j		Normal								Fragmented								Hypertubular
	WT + NT siRNA	74.1327	74.9831	82.6471	84.5625	84.6824	77.4587	67.9104	61.8432	8.39927	8.63115	5	4.9375	3.30012	4.66619	3.8806	7.76071	17.468	16.3857	12.3529	10.5	12.0174	17.8751	28.209	30.3961
	WT + Mtp18 siRNA	60.995	76.8293	57.6795	49.4824					5.07463	4.18118	4.8414	7.24638					33.9303	18.9895	37.4791	43.2712
	WT + Opa1 siRNA	5.23394	5.97976	5.65584	4.71143					92.7042	92.8243	81.9495	89.3993					2.06186	1.19595	12.3947	5.88928
	WT + Yme1l siRNA	31.9444	24.898	28.3333	21.6216					52.7778	56.7347	47	54.3919					15.2778	18.3673	24.6667	23.9865
	WT + Dnm1l siRNA	17.1324	9.16955							1.70109	1.03806							81.1665	89.7924
	KO NT siRNA	71.2644	83.9723	78.0561	75.4522	42.2172	61.3184	46.6785	48.8783	6.41258	4.48613	4.30862	6.09819	6.49496	5.72139	6.99734	7.34194	22.323	11.5416	17.6353	18.4496	51.2878	32.9602	46.3242	43.7797
	KO Opa1 siRNA	12.9812	10.8519	8.83813	5.17063	6.82353	6.28141	4.77178	3.81356	85.0492	87.931	88.282	93.1748	79.2941	89.9497	76.3485	86.8644	1.96956	1.21704	2.87984	1.6546	13.8824	3.76884	18.8797	9.32203
	KO Yme1l siRNA	36.2903	36.9928	19.2105	20.9821	25.6966	32.6284	20.5788	21.466	47.8495	48.21	37.3684	60.4911	47.678	46.2236	35.0482	46.0733	15.8602	14.7971	43.4211	18.5268	26.6254	21.148	44.373	32.4607
