# Supplementary material for: Mitochondrial Fission Process 1 controls inner membrane integrity and protects against heart failure
Source: Nat Commun. 2022 Nov 4;13:6634. doi: 10.1038/s41467-022-34316-3 (PMC9636241; doi:10.1038/s41467-022-34316-3)
Supplement: Supplementary file 9 — Source Data [file 41467_2022_34316_MOESM9_ESM.zip › Source Data Figure 4.xlsx]

## Sheet: Figure 4b
Figure 4b	WT	cMKO	WT + CCCP	cMKO + CCCP
	100	100	45.1539	13.5025
	100	95.4298	38.7139	10.6273
	95.211	100	71.9562	30.1415

## Sheet: Figure 4d
Figure 4d	Time (h)	WT NT				cMKO NT				WT H2O2				cMKO H2O2
	0	100	100	100		100	100			100	100	100		100	100
	10	98.0553	100.803	102.357		100.902	100.737			95.9607	92.6829	94.5946		91.1147	85.025
	20	98.7718	100	102.357		101.654	99.2625			68.0131	60.5691	58.959		34.895	31.7804
	30	97.5435	101.707	103.226		102.857	101.622			55.3493	44.8171	45.7457		20.3554	22.9617
	40	98.8741	100.803	104.094		100.451	101.475			53.7118	42.378	41.9419		18.5784	20.2995
	50	96.7247	101.807	100.744		101.353	102.065			51.31	41.3618	41.4414		16.8013	19.4676
	60	94.4729	100.703	100.496		96.391	100			31.1135	16.6667	17.4174		4.20032	8.65225
	70	96.1105	100.502	93.5484		99.8496	97.7876			20.524	11.0772	11.5115		1.77706	3.82696

## Sheet: Figure 4f
Figure 4f
	Time (h)	WT NT				KO NT				WT Doxorubicin				KO Doxorubicin
	0	100	100	100		100	100			100	100	100		100	100
	1	98.0553	100.803	102.357		100.902	100.737			102.978	101.896	103.925		101.235	102.663
	2	98.7718	100	102.357		101.654	99.2625			100.458	102.37	102.552		99.0398	100.592
	3	97.5435	101.707	103.226		102.857	101.622			101.031	100.474	100.785		97.8052	99.8521
	4	98.8741	100.803	104.094		100.451	101.475			101.718	102.085	101.865		99.3141	97.7811
	5	96.7247	101.807	100.744		101.353	102.065			99.4273	101.706	99.6075		98.3539	97.4852
	6	94.4729	100.703	100.496		96.391	100			93.0126	94.0284	94.9951		88.203	88.0178
	7	96.1105	100.502	93.5484		99.8496	97.7876			82.2451	86.7299	87.3405		77.3663	72.4852
	8	95.5988	100.502	98.5112		97.1429	98.0826			72.2795	81.0427	81.8449		71.8793	63.9053
	9	95.1894	97.5904	96.2779		96.8421	93.0678			65.7503	75.3555	75.1717		64.8834	54.5858
	10	92.6305	96.2851	91.9355		94.1353	90.413			61.512	71.7536	68.8911		56.6529	48.0769
	11	92.7329	96.4859	94.4169		94.2857	89.3805			54.8683	66.6351	64.7694		50.3429	44.3787
	12	90.174	96.3855	95.0372		91.1278	84.6608			51.89	61.7062	61.7272		45.2675	37.426
	13	90.9928	92.6707	93.9206		90.2256	84.6608			47.9954	60.8531	59.1757		39.369	33.284
	14	87.8199	91.9679	92.5558		87.5188	81.7109			43.5281	55.545	54.6614		34.7051	28.6982
	15	88.434	91.3655	89.4541		85.2632	78.3186			39.9771	52.7014	52.5025		29.4925	25.7396
	16	85.4657	88.8554	88.0893		83.1579	75.5162			35.3952	48.8152	48.8714		24.0055	18.1953
	17	85.8751	88.8554	85.732		79.8496	72.7139			31.386	46.3507	42.5908		17.1468	13.1657
	18	84.2375	87.1486	83.3747		77.4436	69.9115			21.764	42.1801	38.0765		13.3059	9.31953
	19	82.088	86.747	83.871		74.2857	66.2242			17.4112	37.4408	31.5015		8.09328	7.24852

## Sheet: Figure 4g
Figure 4g	seconds	WT				WT + CsA				cMKO				cMKO + CsA
	0	100	100	100		100	100	100		100	100	100		100	100	100
	20	99.7399	100	99.3265		99.8604	98.6139	98.7343		99.7409	99.65	98.5025		99.8047	98.597	98.455
	40	99.5345	99.3677	98.6643		99.665	98.6139	97.5115		99.5908	98.956	97.5254		99.6094	98.597	96.91
	60	99.4113	98.9202	98.1255		99.5254	97.3512	96.5784		99.4272	98.2418	96.8655		99.4699	97.6138	95.2676
	80	99.4113	98.6479	97.8112		99.4696	96.3923	95.8061		99.3999	97.8901	96.4467		99.4141	97.0725	93.455
	100	99.2333	98.4047	97.5755		99.5254	95.6233	95.1625		99.2226	97.6264	96.434		99.4699	96.7521	91.9465
	120	100.274	99.4844	98.4622		100.377	100.069	99.9775		100.709	98.3297	96.3959		100.837	100.079	91.6058
	140	100.342	97.928	97.8224		100.824	100.315	100.045		100.3	95.6703	96.0406		101.242	100.158	91.5693
	160	96.3034	95.2724	96.1163		101.186	100.138	99.8765		96.0857	92.3187	93.7563		100.977	99.9774	91.3504
	180	91.6895	92.9767	94.7581		101.061	99.9212	99.8429		92.0213	89.2747	91.5101		100.837	99.6947	91.1679
	200	88.1572	89.7957	93.4336		100.977	99.7439	99.652		88.6661	85.7582	90.0127		100.572	99.5817	90.8394
	220	85.1451	86.7996	91.1999		100.796	99.6454	99.5061		84.329	82.1429	87.1701		100.502	99.5365	90.5596
	240	83.1462	83.5895	89.0448		100.893	99.6159	99.3826		81.6148	78.6264	85.2792		100.446	99.6043	90.4136
	260	81.914	81.4202	86.7438		100.586	99.6454	99.0908		80.1691	75.6264	83.0965		100.391	99.6495	90.292
	280	80.7503	79.3774	85.0152		100.447	99.5765	99.1918		79.5008	72.8132	80.8376		100.349	99.6721	90.2433
	300	79.5044	78.0837	83.0172		100.349	99.5666	98.8551		78.5052	70.8901	78.6929		100.279	99.6495	90.1582
	320	78.7514	76.9942	82.0406		100.265	99.4583	98.8439		77.6459	68.978	77.3223		100.181	99.6721	90.073
	340	77.2043	75.7198	80.8845		100.223	99.4484	98.7316		75.7774	67.4615	74.4924		100.167	99.5817	90.0243
	360	76.465	74.679	79.8631		100.112	99.4189	98.6418		74.6999	65.8681	73.6802		100.279	99.5025	89.8662
	380	75.4107	73.6479	79.1222		100.126	99.281	98.4735		73.3224	64.2418	71.9924		100.084	99.4347	89.854
	400	74.7809	72.5681	78.2018		99.9581	99.1924	98.3724		72.4632	62.7582	70.4061		100.112	99.333	89.7445
	420	74.3428	71.9261	77.5059		99.8604	99.1924	98.4398		71.6585	62.1429	69.264		100.014	99.3556	89.6594
	440	73.494	71.1673	76.8998		99.8046	99.1924	98.2377		70.3901	61.0659	68.4264		100.112	99.3443	89.5742
	460	73.0422	70.4377	76.2038		99.7906	99.0643	98.2377		69.7627	60.3407	67.0939		99.9023	99.1973	89.4891
	480	72.2892	69.4942	75.4967		99.7208	98.9461	98.0245		68.3988	59.4286	65.9137		99.9163	99.2312	89.4161
	500	71.5909	68.6673	74.8232		99.6231	98.9264	98.002		67.1713	58.8132	64.632		99.7349	99.2086	89.3552
	520	70.9748	68.0739	74.161		99.5114	98.956	98.0806		66.1757	58.2747	63.2995		99.6931	99.1747	89.2701
	540	70.3587	67.3054	73.465		99.4417	98.9166	97.8561		65.2619	57.6484	61.8782		99.707	99.1521	89.2214
	560	69.7837	66.4981	72.7354		99.33	98.8575	97.7663		64.689	56.8681	60.9137		99.6094	99.0729	89.1484
	580	69.3045	65.6323	71.9048		99.2602	98.8082	97.7888		63.8707	56.011	58.9467		99.5536	99.1295	89.0754
	600	68.5378	64.9222	71.063		99.1764	98.8476	97.6316		63.257	55.1978	56.6117		99.428	99.1973	89.0146
	620	68.1134	64.5233	70.513		99.1485	98.7294	97.6541		62.6296	54.6374	55.203		99.5257	99.1068	89.0146
	640	67.374	64.0564	69.7946		99.1346	98.7196	97.3959		61.7703	54.022	54.1117		99.3304	99.0277	88.9416
	660	66.6621	63.5603	69.1885		99.0787	98.6211	97.4745		61.0475	53.4505	52.3858		99.3304	98.9373	88.8564
	680	66.3061	63.1615	68.5823		99.0089	98.6211	97.2949		59.9564	53.1209	51.9162		99.2048	98.8694	88.7835
	700	65.4573	62.8988	68.1221		98.8973	98.6014	97.2051		58.9334	52.7473	52.2716		99.1769	98.8468	88.7348
	720	65.0055	62.5876	67.5497		98.8135	98.5324	97.1489		57.7332	52.4835	51.4848		99.0095	98.8807	88.7348
	740	64.4031	62.2471	66.9772		98.7716	98.5128	97.0367		56.7103	52.2308	52.1066		99.0653	98.7564	88.6496
	760	63.8143	61.8969	66.517		98.7856	98.5423	96.9469		55.7829	51.9011	51.6878		99.0513	98.6885	88.5158
	780	63.5268	61.6245	66.1803		98.7298	98.4537	96.9694		54.9782	51.7033	52.4239		98.9118	98.7111	88.4915
	800	63.1846	61.43	66.2252		98.5762	98.4734	96.7561		54.3235	51.5824	51.9162		98.8281	98.6772	88.3942
	820	62.6643	61.2549	66.2701		98.5483	98.434	96.6551		53.9825	51.4396	52.0812		98.8281	98.6433	88.3212
	840	62.2809	61.109	66.4721		98.4366	98.4044	96.6326		53.587	51.2637	51.0914		98.7723	98.6546	88.3942
	860	61.925	60.8463	66.6405		98.4227	98.4241	96.5877		53.4097	51.0989	51.9924		98.7584	98.5529	88.2847
	880	61.6375	60.7004	66.6854		98.311	98.434	96.5653		53.2597	50.8791	50.8756		98.7584	98.4963	88.1752
	900	61.3773	60.4377	66.5731		98.2831	98.3552	96.5989		52.9733	50.6154	51.6371		98.7165	98.5868	88.1265
	920	61.0487	60.1459	66.3262		98.2272	98.365	96.453		52.7687	50.3297	50.6726		98.6607	98.5189	88.09
	940	60.8981	60.0681	66.1578		98.1854	98.2961	96.453		52.4686	50.2747	51.3579		98.6886	98.4737	88.0779
	960	60.6654	59.8833	66.1466		98.0737	98.2961	96.352		52.3732	49.956	50.3807		98.6886	98.4172	87.9927
	980	60.5011	59.7568	65.9558		98.0179	98.3256	96.3296		52.4141	49.7253	50.7107		98.7026	98.4172	87.9319
	1000	60.3094	59.4942	65.6864		98.1295	98.3158	96.2398		52.2913	49.4615	50.1269		98.6328	98.372	87.871
	1020	60.2683	59.5	65.6864		97.9341	98.31	96.2398		52.0458	50.369	50.1269		98.5073	98.37	87.871

## Sheet: Figure 4h
Figure 4h	Seconds		WT		WT+CsA			Mtfp1-/-		Mtfp1-/- + CsA			Ppif-/-			Mtfp1-/- Ppif -/-
	0	100	100	100	100	100	100	100	100	100	100	100	100	100	100	100	100
	20	99.7669	99.8327	99.8981	99.9582	99.9583	99.5299	99.7103	99.5977	99.736	99.8341	99.6786	99.6742	99.7355	99.7112	99.7096	99.7465
	40	99.5762	99.749	99.8369	99.812	99.708	99.2713	99.4206	99.3138	99.616	99.763	99.2696	99.2595	99.3827	99.3779	99.4416	99.4699
	60	99.4702	99.6026	99.6331	99.7285	99.6455	98.9422	99.0101	99.0298	99.448	99.3128	99.0067	98.904	99.0888	99.178	99.2182	99.2395
	80	99.3219	99.498	99.47	99.5823	99.5829	98.6601	98.6239	98.6985	99.2081	99.218	98.8314	98.519	98.8242	98.8669	98.9725	99.032
	100	101.144	99.4771	99.1847	100.814	103.295	95.7217	95.7991	95.717	100.552	100.687	100.76	100.296	100.47	101.377	100.536	101.129
	120	100.826	99.1633	98.8178	100.794	103.149	94.6873	94.8334	94.6522	100	100.284	100.584	100.592	100.647	102.022	100.96	100.922
	140	100.615	98.8705	98.5324	100.752	103.087	94.1232	93.9884	93.9896	99.76	99.5261	100.818	100.711	100.823	102.022	101.43	101.06
	160	100.424	98.5777	98.4101	100.543	103.003	93.8881	93.6021	93.4927	99.1841	98.8863	101.052	100.829	100.794	102.266	101.631	101.337
	180	100.191	98.3476	98.2063	100.543	103.003	93.5825	93.3848	93.0904	98.5361	98.436	101.169	100.889	100.911	102.377	101.832	101.544
	200	99.9788	98.0966	98.0024	100.48	102.878	93.465	93.24	92.8538	98.1282	98.1517	101.285	100.948	101.029	102.644	102.033	102.028
	220	99.7669	97.9921	98.084	100.501	102.774	93.2534	92.9261	92.5698	97.8402	97.7014	101.285	101.037	101.029	102.688	102.167	102.351
	240.1	99.7457	97.7411	97.9209	100.376	102.836	93.0889	92.6847	92.2858	97.6002	97.2275	101.402	101.037	101.058	102.488	102.055	102.213
	260	99.6821	97.7201	97.7782	100.439	102.899	92.9243	92.5398	92.0256	97.1922	96.9431	101.11	101.037	100.97	102.177	102.033	102.213
	280.1	99.5126	97.5947	97.6152	100.522	102.899	92.7362	92.1777	91.8836	96.8563	96.5166	101.227	100.889	100.911	101.377	101.608	101.844
	300	99.4914	97.5319	97.554	100.272	102.857	92.5952	92.1777	91.8363	96.4003	96.3507	101.139	100.8	100.852	100.622	100.715	101.36
	320	99.5338	97.511	97.554	100.188	102.899	92.4542	92.057	91.5996	96.0643	96.0663	101.081	100.74	100.823	100.222	100.067	100.507
	340.1	99.5762	97.4273	97.4113	100.23	102.753	92.4307	92.1535	91.292	95.8003	95.7583	100.73	100.622	100.588	99.9556	99.732	100.3
	360	99.5974	97.4064	97.3706	100.125	102.649	92.2426	91.8638	91.1737	95.6564	95.5687	100.73	100.622	100.441	99.7778	99.4193	100.023
	380.1	99.4702	97.4273	97.391	99.9582	102.586	92.1251	91.7914	91.1264	95.5124	95.2844	100.497	100.474	100.294	99.6445	99.2852	99.8617
	400	99.4278	97.4064	97.4317	100	102.544	92.0075	91.6948	90.9844	95.1524	95.1422	100.351	100.356	100.235	99.489	98.9502	99.5391
	420.1	99.5338	97.4482	97.4725	100.021	99.9166	91.8665	91.5017	90.9134	95.0804	94.9052	100.263	100.237	100.147	99.2446	99.1065	99.493
	440.1	99.5974	97.3855	97.6355	99.9165	99.4578	91.8195	91.5741	90.7477	94.9844	94.7156	100.234	100.059	99.8824	99.0669	98.7938	99.2856
	460.1	99.6398	97.4064	97.6355	99.9165	99.4161	91.7254	91.4293	90.7951	94.6724	94.5498	100.175	99.9408	99.7942	98.7558	98.5258	99.0781
	480.1	99.8517	97.5319	97.6152	99.8538	99.3326	91.6549	91.2361	90.6294	94.4085	94.3365	100.088	99.7926	99.7061	98.5337	98.3918	98.8246
	500.1	99.8305	97.4691	97.6763	99.7912	99.2492	91.6549	91.0671	90.4401	94.1685	94.0995	99.9124	99.6445	99.4709	98.5559	98.3695	98.6863
	520.1	99.8729	97.5528	97.7579	99.7494	99.1658	91.4668	91.043	90.2982	94.0725	93.981	99.9708	99.5557	99.4415	98.4226	98.2131	98.525
	540.1	99.9576	97.6574	97.7579	99.6867	99.1867	91.3728	90.8257	90.2272	93.7845	93.8389	99.9124	99.3187	99.3533	98.156	98.0567	98.3176
	560.1	99.9788	97.6156	97.9209	99.6032	99.2492	91.2788	90.7533	90.1325	93.6165	93.7915	99.9708	99.1114	99.3239	98.0004	97.9004	97.9949
	580.1	100.127	97.7411	97.9413	99.5614	99.2284	91.1848	90.5118	90.0142	93.2565	93.6256	99.8247	99.2002	99.3239	97.9338	97.8557	97.9949
	600.1	100.275	97.762	98.0228	99.5823	99.1449	91.0907	90.6325	89.9669	93.3045	93.5308	99.8831	99.2002	99.2651	97.9116	97.7217	97.8336
	620.1	100.297	97.8456	98.1248	99.5823	99.1658	90.9967	90.5118	89.8012	93.2565	93.3649	99.9416	99.0521	99.0888	97.645	97.4313	97.557
	640.1	100.424	97.8875	98.2878	99.5614	99.1658	90.8557	90.2221	89.6829	93.0885	93.3412	99.8831	99.2299	99.2064	97.4228	97.476	97.3727
	660.1	100.487	98.013	98.3693	99.4987	99.1449	90.8322	90.0531	89.6829	92.9686	93.2464	99.7955	99.2891	99.1182	97.445	97.2526	96.9117
	680.1	100.869	98.1385	98.512	99.5405	99.1449	90.8087	89.9807	89.6829	92.9926	93.0806	99.8831	99.2299	99.1182	97.5117	97.1186	97.027
	700.1	100.911	98.2221	98.5936	99.5614	99.2075	90.8557	90.1497	89.6356	92.8246	93.1043	99.7955	99.0521	99.0888	97.3784	97.1409	97.1192
	720.1	100.996	98.4104	98.6547	99.5614	99.0824	90.7852	89.9565	89.5409	92.8726	92.9858	99.7079	98.8448	99.0594	97.2673	96.9399	96.8426
	740.1	101.017	98.5359	98.8585	99.5405	99.1032	90.7616	89.6668	89.5646	92.8486	92.9147	99.7079	98.9929	99.0594	96.8452	96.7389	96.6813
	760.1	101.208	98.7241	98.9605	99.6032	99.1449	90.7381	89.8117	89.399	92.6086	92.9621	99.7079	98.9929	99.03	96.7118	96.7165	96.5199
	780.1	101.314	98.766	99.0828	99.5196	99.1658	90.6911	89.86	89.3516	92.6566	92.9858	99.7371	98.8448	98.9418	96.7341	96.4932	96.4508
	800.1	101.441	98.8914	99.1643	99.5405	99.2075	90.8322	89.8841	89.257	92.4646	92.891	99.5034	98.6078	98.9124	96.6008	96.2028	96.3125
	820.1	101.568	98.996	99.3477	99.5405	99.2075	90.6676	89.6668	89.328	92.4886	92.891	99.5618	98.6967	98.9124	96.423	96.0911	96.1281
	840.1	101.568	99.1633	99.4904	99.4361	99.2075	90.5736	89.4013	89.257	92.5606	92.7962	99.3573	98.6078	98.883	96.3119	96.0018	95.9899
	860.1	101.738	99.3307	99.572	99.457	99.2075	90.6206	89.2564	89.1623	92.3446	92.8436	99.3573	98.5782	98.8242	96.2675	95.9794	96.1973
	880.1	101.95	99.4562	99.7758	99.3525	99.2701	90.5266	89.2322	89.115	92.5366	92.8436	99.2404	98.4301	98.7654	96.2008	95.5774	95.9207
	900.1	102.013	99.5817	99.7962	99.3317	99.2492	90.5266	89.4495	89.0677	92.3926	92.8199	99.1528	98.4597	98.736	96.0675	95.7561	95.7363
	920.1	102.077	99.7072	99.9796	99.2481	99.2075	90.456	89.2564	88.8784	92.3926	92.8199	99.1528	98.4005	98.7654	95.8231	95.287	95.552
	940.1	102.183	99.7699	100.102	99.1855	99.1867	90.3385	89.0391	88.8784	92.4166	92.8673	99.1528	98.4301	98.6479	95.7787	95.1977	95.5059
	960.1	102.289	99.8118	100.102	99.1228	99.1658	90.362	88.9908	88.8311	92.2966	92.6777	99.1236	98.3116	98.6773	95.8454	95.354	95.4367
	980.1	102.331	100.042	100.224	98.9766	99.1241	90.1975	89.0632	88.7364	92.4406	92.7251	99.0652	98.3709	98.6185	95.7343	95.2647	95.1141
	1000.1	102.416	100.126	100.347	98.9766	99.1449	90.2445	88.9667	88.7364	92.0806	92.7014	98.9775	98.4005	98.5891	95.4232	95.0413	95.2063
	1020.1	102.373	100.167	100.408	98.8931	99.1241	90.174	88.9425	88.7601	92.2486	92.5829	98.9775	98.3116	98.5303	95.1788	95.1083	95.1371
	1040.1	102.458	100.272	100.428	98.8513	99.0198	90.1505	88.9184	88.6181	92.0566	92.5592	98.9483	98.4301	98.6185	95.0455	94.9296	94.9067
	1060.1	102.501	100.293	100.612	98.7886	99.1032	89.9154	88.8218	88.4288	92.0086	92.346	98.8607	98.4301	98.5597	94.89	94.751	94.9067
	1080.1	102.543	100.439	100.632	98.726	98.999	89.9859	88.8218	88.5234	91.7687	92.3697	98.9483	98.4597	98.6773	94.8234	94.3712	94.8375

## Sheet: Figure 4j
Figure 4j	hour	WT				Mtfp1-/-				WT + qVD				Mtfp1-/- + qVD
	0	0.4213	0.3472	0.2996	0.4994	0.3176	0.4788	0.1546	0.3597	0.0822	0.1179	0.2441	0.3802	0.5596	0.4993	0.2217	0.3539
	1	0.2786	0.1686	0.1974	0.4975	0.4047	0.8638	0.3077	0.4541	0.0408	0.1142	0.3032	0.2635	0.4228	0.3457	0.1487	0.2195
	2	0.322	0.3667	0.2467	0.7834	0.9063	1.112	0.757	0.546	0.1193	0.1511	0.1206	0.1309	0.3759	0.3396	0.4518	0.1464
	3	0.6478	0.7054	0.6192	1.586	1.983	3.012	2.458	1.364	0.08	0.1911	0.0612	0.2628	0.8201	0.4436	0.3058	0.2965
	4	1.778	1.813	1.704	3.331	4.835	6.783	6.413	3.603	0	0.07797	0.06219	0.1353	0.7131	0.2538	0.2288	0.07348
	5	4.492	4.754	4.552	6.216	11.91	12.1	12.13	9.418	0.04181	0.07883	0.19	0	0.497	0.3562	0.3086	0.219
	6	8.412	8.796	7.76	9.686	18.25	19.09	20.59	18.85	0.08525	0.1191	0.1276	0.06882	0.4472	0.357	0.2329	0.3776
	7	14.9	15.34	13.39	15.93	30.46	29.9	33	28.85	0.08666	0.1233	0.06325	0	1.122	0.4124	0.3125	0.3001
	8	21.19	22.43	19.44	24.06	38.3	40.56	45.05	39.92	0.177	0.04172	0.0625	0	0.9259	0.4088	0.3203	0.3046
	9	27.95	30.71	26.08	28.21	47.36	48.22	54.49	49.69	0.0876	0.04158	0.3841	0	0.907	0.4555	0.2402	0.3846
	10	34.84	38.94	31.61	34.71	53.04	54.02	62.1	54.91	0.2215	0.08347	0.2558	0	0.9599	0.4145	0.3172	0.3814
	11	42.74	43.76	35.82	39.59	57.93	55.99	67.36	59.32	0.3487	0.1669	0.1939	0.1374	1.212	0.7194	0.4758	0.3762
	12	45.43	50.55	40.22	42.71	59.9	58.59	68.08	62.1	0.3974	0.207	0.3831	0.1403	1.49	0.6698	0.5587	0.4552
	13	49.14	52.97	43.26	45.91	60.71	59.1	64.09	56.51	0.3081	0.4131	0.5131	0.2703	1.631	0.9749	1.034	0.4539
	14	51.88	54.99	49.53	52.14	61.12	60.6	67.53	59.35	0.4758	0.5435	0.5118	0.2762	1.547	1.072	0.4732	0.6798
	15	51	52.44	48.35	51.64	59.08	57.66	64.64	57.99	0.6914	0.6316	0.7015	0.2034	2.018	1.553	1.037	1.193
	16	53.13	56.77	48.45	49.65	59.29	56.9	60.43	54.15	0.7813	0.8453	0.4481	0.2699	1.88	1.563	1.024	1.035
	17	51.89	56.42	51.71	54.59	58.03	56.67	64.61	55.15	1.084	1.005	0.8963	0.5483	2.558	2.004	1.506	1.245
	18	53.06	53.45	51.1	53.54	56	55.79	60.64	54.84	0.9733	0.7864	0.5168	0.6057	2.396	1.421	1.232	1.478
	19	53.84	55.82	50.96	54.34	55.82	58.16	60.61	54.57	0.9574	1.206	0.574	0.6122	2.611	1.721	1.323	1.761
	20	52.07	55.39	49.44	53.22	55.07	57.98	57.64	54.27	1.295	1.442	0.8286	0.8672	2.755	1.979	1.491	1.958
	21	51.03	56.95	47.41	48.15	53.58	56.45	53.21	51.56	1.38	1.234	0.5083	0.8696	2.847	2.072	0.9368	2.246
	22	48.43	52.36	53.01	54.52	51.5	56.72	58.32	56.84	1.5	1.572	0.8431	0.939	2.762	1.593	1.762	2.123

## Sheet: Figure 4k
Figure 4k	WT	Mtfp1-/-	WT qVD	Mtfp1-/- qVD
	42.74	57.93	0.3487	1.212
	43.76	55.99	0.1669	0.7194
	35.82	67.36	0.1939	0.4758
	39.59	59.32	0.1374	0.3762

## Sheet: Figure 4m
Figure 4m	WT DOXO				Mtfp1-/- DOXO				Ppif -/- DOXO				Mtfp1-/- DOXO				WT DOXO qVD				Mtfp1-/- DOXO qVD				Ppif-/- DOXO + qVD				Mtfp1-/- DOXO + qVD
	0.0117398	0	0	0	0.0117647	0.0136184	0	0.0102208	0	0	0	0	0.00984446	0	0	0.00852224	0	0	0	0	0	0	0	0	0	0	0.0154775	0	0	0	0	0
	0	0.00861772	0.0075815	0.00795988	0.0461521	0.013282	0.0109878	0.030009	0	0	0	0.0146843	0	0.00944733	0.0188804	0	0	0	0.00810964	0	0	0	0	0	0	0	0	0	0	0	0.00796622	0
	0	0.00879275	0.022729	0.0161173	0.0116986	0	0.0223789	0.0712033	0	0	0.0112803	0	0	0	0	0	0	0	0	0	0	0	0	0	0	0	0	0	0	0	0.00807624	0.00841043
	0.0119517	0.0176913	0.01528	0	0.024216	0	0.0229753	0.0210615	0.0113314	0.0115407	0	0	0.00971534	0.0283715	0	0	0	0	0	0	0	0	0	0	0	0	0	0	0	0	0	0
	0.0474721	0.00909504	0.00777847	0.00835981	0.024975	0	0.0472199	0.0645786	0.0229568	0.0233427	0.0115447	0.01443	0.00989609	0.0279278	0.00906043	0	0	0	0	0	0	0	0	0	0	0	0	0	0	0	0	0.00833056
	0.0599089	0.0460957	0.0316857	0.00847458	0.0516129	0.043153	0.148185	0.133482	0.046582	0.0586235	0.0233318	0.0146135	0.00997307	0.0474654	0.0275938	0.0173385	0	0	0	0.00770179	0	0	0	0	0	0	0	0	0	0	0	0
	0.0974066	0.200957	0.153322	0.124478	0.277851	0.179078	0.153413	0.30349	0.169533	0.132339	0.0949893	0.195606	0.102754	0.108771	0.105062	0.08241	0	0	0	0.00788519	0	0	0	0	0	0	0	0	0	0	0	0
	0.414625	0.496303	0.346241	0.537428	1.02012	0.878018	0.806231	1.11428	0.732693	0.744971	0.364459	0.593936	0.32366	0.296202	0.307913	0.400802	0	0	0	0.0079968	0	0	0.0114338	0	0	0	0	0	0	0	0	0
	1.19808	1.09548	1.30577	1.31346	3.02232	2.84573	3.28279	2.83395	2.6776	2.11476	1.77192	1.69972	0.547913	0.644567	0.610568	0.801229	0	0	0	0.00803536	0	0	0	0	0	0	0.0148302	0	0	0	0	0
	3.09625	2.73553	2.56989	2.76077	10.2143	9.82326	11.7835	9.80535	7.48616	7.19757	7.05968	5.70613	1.12987	2.00967	1.88862	1.97923	0	0	0	0.00818465	0	0.0118793	0.0229253	0.0126438	0	0	0	0	0	0	0	0
	7.68141	5.76031	5.12167	5.26713	28.8387	27.5982	29.7349	25.2331	17.8538	17.2756	17.1158	15.3366	3.11734	4.73787	3.84715	5.10615	0	0	0	0.0163252	0	0.0360274	0.0332779	0	0	0.0108696	0	0	0	0	0	0
	14.0587	9.98762	8.37444	9.7427	48.7519	48.3521	51.0428	45.7436	28.1364	27.0221	29.1084	28.0091	6.12118	10.318	7.09732	10.0044	0.0104112	0	0	0.016372	0	0.120062	0.120574	0.0251541	0	0	0	0	0	0	0	0
	22.9532	15.7197	11.7386	15.2837	63.9376	65.3863	65.2394	59.881	35.6354	34.0808	36.6993	35.9327	13.5093	18.1943	11.3485	17.2752	0.0104603	0	0.00867905	0.01657	0.0616371	0.355654	0.452028	0.168568	0	0	0.0158053	0.0140667	0	0	0	0
	32.3535	19.8953	16.6825	20.0261	73.9873	74.8174	73.6794	68.2505	40.4259	37.568	41.0081	41.7074	22.9611	28.2785	17.6424	25.2988	0.0103488	0.0200803	0.0267547	0.0251783	0.492176	0.577886	1.14051	0.697799	0	0.0110754	0	0	0	0	0.0252547	0
	40.5551	26.4844	20.7136	25.082	76.1626	79.7971	79.3191	74.5361	43.5296	38.638	41.7657	42.1893	32.5323	38.0168	24.3327	33.3995	0	0.0408205	0.0268938	0.0679348	0.529381	1.12987	1.5254	0.58733	0	0	0.0159185	0	0.0116063	0	0.0598854	0.00879044
	46.5038	31.2641	25.915	30.4315	79.8438	81.9717	81.4362	76.4313	42.6885	40.1058	43.6016	43.5708	43.0076	48.3702	30.7934	39.344	0.0105219	0.0931099	0.0180522	0.137386	1.45671	2.30324	2.60476	1.85396	0	0	0	0	0.0233046	0.0111173	0.0791557	0.035657
	51.3289	35.278	30.2947	34.3376	81.8801	81.5159	82.9141	78.7176	45.3151	42.521	44.4567	46.1608	54.3809	57.4516	38.2422	45.5158	0.0428495	0.031506	0.129822	0.177968	2.26231	3.33143	5.26042	2.89342	0	0	0.0481541	0	0.035693	0.0899078	0.141168	0.0274123
	55.3388	40.456	34.8478	39.0898	81.2846	81.8292	82.1398	77.431	46.7321	44.4829	45.2174	44.0252	58.2379	63.3836	44.0013	52.0013	0.0218364	0.213904	0.130075	0.308138	3.49307	5.87138	7.51137	4.75182	0	0	0.0159847	0.0143021	0.023932	0.103377	0.236149	0.0839552
	58.4301	45.9346	40.3563	42.8372	81.6655	81.1709	81.748	77.7312	48.2292	47.2412	47.4738	45.9803	62.8469	68.131	49.6393	54.6652	0.0543892	0.170122	0.283876	0.488953	6.0902	9.13764	12.1858	7.54717	0	0	0.0158755	0	0	0.177999	0.419033	0.134628

## Sheet: Figure 4n
Figure 4n	WT	Mtfp1-/-	WT qVD	Mtfp1-/- qVD
	51.3289	81.8801	0.0428495	2.26231
	35.278	81.5159	0.031506	3.33143
	30.2947	82.9141	0.129822	5.26042
	34.3376	78.7176	0.177968	2.89342
