# Supplementary material for: Mitochondrial Fission Process 1 controls inner membrane integrity and protects against heart failure
Source: Nat Commun. 2022 Nov 4;13:6634. doi: 10.1038/s41467-022-34316-3 (PMC9636241; doi:10.1038/s41467-022-34316-3)
Supplement: Supplementary file 9 — Source Data [file 41467_2022_34316_MOESM9_ESM.zip › Source Data Figure 5.xlsx]

## Sheet: Figure 5b
Figure 5b	Time (h)			WT						Mtfp1-/-						WT qvD						Mtfp1-/- qVD					WT qvD CsA				Mtfp1-/- qVD CsA
	0	1.40084	1.16349	1.38102	2.39973	1.41007	2.70279	2.24968	2.16764	1.10379	4.53281	1.88241	8.41206	1.63819	1.51422	0.828753	2.29791	1.87589	4.01907	2.53509	3.18479	1.19729	4.74773	1.62106	10.0823	2.05159	1.1912	2.40668	1.42381	3.72397	1.3525	4.27692	1.77857
	1	2.01982	1.90873	1.77178	2.72748	1.47596	3.48772	3.0871	3.39202	1.56542	5.04712	1.97002	9.29495	2.28604	2.22584	1.27416	2.65642	2.01246	5.45196	3.07896	4.32517	1.56168	4.98587	1.81229	11.6407	2.60753	1.68703	2.72533	1.54498	4.48027	1.7888	4.85513	1.96792
	2	2.52271	2.01543	1.96497	2.82516	1.54266	3.82857	3.80853	3.74888	1.76221	5.19165	1.9903	10.6241	2.54265	2.3864	1.35086	2.87996	2.08403	6.02205	3.86818	4.41524	1.73756	5.49108	1.8226	13.1833	3.18418	1.65537	2.92912	1.6501	5.2735	1.82499	5.21538	2.01343
	3	2.96138	3.26377	1.95482	3.10341	1.74852	5.79216	4.25916	4.81611	2.09097	5.87387	2.31042	13.5148	2.9173	3.5205	1.58596	3.13961	2.15747	8.03099	4.56155	6.29505	1.82998	5.69913	1.9523	17.2742	4.00392	1.89868	3.07498	1.78373	5.87231	2.11926	5.50913	2.14779
	4	3.23989	5.65291	2.85683	3.36886	1.91932	7.74455	4.95777	6.74914	2.54915	6.58557	2.63305	17.6262	2.87829	5.80297	1.7339	3.47986	2.21332	10.6319	4.54544	7.8587	1.99994	6.22103	2.04562	23.4246	5.39094	2.05046	3.4667	1.80205	8.10541	2.28008	5.99187	2.27
	5	3.71202	8.00297	2.70785	3.8489	2.01274	9.4476	5.76797	9.8651	3.4658	7.29893	2.99221	24.9868	3.0393	7.96731	2.1063	3.91969	2.22421	12.9797	5.22422	10.4787	2.07547	6.75741	2.20032	27.2276	6.70422	2.42228	3.88984	1.84537	9.59524	2.56666	6.55919	2.48412
	6	4.59554	9.97412	3.58839	4.58151	2.1207	11.305	8.37056	12.9741	4.993	8.50749	3.29208	31.1202	3.35447	10.3819	2.30214	4.66929	2.39067	14.5208	5.70657	13.4463	2.32771	7.24197	2.40891	31.9345	8.07643	2.9232	4.51609	1.97654	11.0815	2.68486	6.94963	2.4932
	7	5.6575	13.1168	4.34945	5.34085	2.30219	12.9038	10.2486	16.9378	7.97628	9.37862	4.0234	36.0016	3.01392	12.1349	2.7189	5.29805	2.61072	15.676	6.69861	15.9024	2.54408	8.01567	2.60744	34.5811	9.1959	3.03964	5.17245	2.06405	12.278	2.93433	7.15514	2.80646
	8	6.68931	15.2453	5.52773	5.88511	2.73905	14.2885	14.6896	20.7315	15.0136	10.3966	5.91603	40.6625	3.19642	13.9367	2.98098	6.02791	2.52556	16.7874	7.92658	18.558	2.91536	8.31606	2.96901	35.975	10.0234	3.38967	5.90103	2.1902	13.7818	3.17223	7.74255	2.87261
	9	7.94513	18.3571	7.01358	6.37275	3.31168	15.5243	19.9624	25.9389	25.4623	12.3905	10.553	42.6786	3.37689	14.7492	3.41512	6.32421	2.65981	17.5951	8.88853	21.0078	3.319	8.64515	3.84069	38.1656	10.7706	3.70896	6.28377	2.35341	14.9867	3.64562	8.01669	3.3154
	10	9.42848	19.9621	9.52489	6.9391	3.78737	16.2188	28.1748	29.316	30.6769	16.5353	15.7073	45.2398	3.57986	16.0291	3.80335	6.53343	3.04494	18.2779	9.9895	22.8737	4.27789	9.72494	5.16299	40.1411	11.3803	3.87893	6.6651	2.50255	16.263	3.96823	8.9705	3.5522
	11	11.3672	22.0845	12.0206	7.52945	4.87575	17.3759	35.782	33.762	34.8503	20.5776	21.2313	48.2239	3.89402	17.196	3.92508	6.93227	3.4457	19.3418	11.0897	25.0161	5.85217	12.2757	8.7134	41.7192	11.5844	4.02774	6.86938	2.58269	17.4311	4.41213	10.2399	4.06048
	12	14.5989	25.1022	14.4486	8.31289	6.53359	20.6971	41.7389	37.0109	37.4347	22.9161	24.8912	49.9413	4.71361	17.8431	4.31742	7.0738	3.49604	19.8618	11.6381	28.2171	7.91432	15.5241	14.3414	43.3072	12.1777	4.42579	7.13229	2.7289	18.2868	4.69955	11.7997	4.58915
	13	18.9661	27.7204	17.4714	9.13536	8.31163	21.709	45.4447	39.7669	39.8774	23.3278	27.4819	51.5432	5.13124	18.2994	4.97038	7.40557	3.64355	20.8165	13.4597	29.7529	11.4846	18.9241	18.3698	44.8134	12.8058	4.7764	7.46806	2.8305	19.1417	5.33687	14.2276	5.30269
	14	24.0379	30.2248	20.1934	9.9858	10.9258	24.1323	48.1588	43.3779	41.3849	25.5693	29.2439	53.4815	5.95177	18.7766	5.5761	7.68393	3.6671	21.9831	15.5499	31.1332	17.0011	21.5761	20.561	46.1601	12.5951	5.05548	7.5765	2.78545	19.9012	5.58885	16.9691	5.91993
	15	29.9845	32.1744	20.004	10.7208	12.0292	27.9194	50.5505	46.5133	43.681	27.7124	30.9858	55.4889	6.66315	19.8159	5.89921	7.86306	3.86974	22.5423	16.2794	33.8174	19.8006	23.3518	22.2212	48.1688	12.7899	5.6933	7.95113	2.68773	19.9614	6.00973	19.3519	6.85312
	16	37.6607	35.0351	19.6145	11.0956	13.0731	29.8893	52.3665	46.7147	45.7156	28.3614	32.8114	56.5796	7.39298	20.8429	6.42179	8.43427	4.0317	23.7859	19.6294	35.4863	21.5729	24.5846	23.413	50.2025	13.4244	5.88098	8.25454	2.66604	19.9631	6.2874	21.3317	7.51197
	17	42.379	36.9574	22.934	11.6617	14.2785	31.4628	54.0906	49.7647	47.4257	29.509	34.2751	58.1418	8.79712	22.3053	7.0249	8.64562	4.6066	24.1476	20.7852	36.7941	22.8671	24.764	24.6087	52.1621	14.0336	6.26673	8.51511	2.80633	20.5054	7.02685	22.3542	8.77283
	18	47.097	38.122	22.8233	11.7674	15.7269	34.4992	54.8485	51.8553	49.6861	30.0574	35.5629	61.1182	10.1964	23.4364	7.45322	8.98293	4.86182	25.0557	23.1767	39.0914	24.6735	24.8158	25.9847	53.7887	14.4202	6.77499	8.64999	2.84095	21.826	7.56354	22.3196	9.39072

## Sheet: Figure 5c
Figure 5c
	WT	Mtfp1-/-	WT qVD	Mtfp1-/- qVD	WT qVD CsA	Mtfp1-/- qVD CsA	Ppif-/-	Mtfp1-/- Ppif-/-
	47.097	54.8485	10.1964	23.1767	14.4202	21.826	12.5324	16.9956
	38.122	51.8553	23.4364	39.0914	16.7628	18.3509	8.81298	9.83583
	22.8233	49.6861	7.45322	24.6735	8.64999	22.3196	26.4807	35.2804
	11.7674	30.0574	8.98293	24.8158	2.84095	9.39072
	15.7269	35.5629	4.86182	25.9847
	34.4992	61.1182	25.0557	53.7887

## Sheet: Figure 5f
Figure 5f
Time (hour)	WT + H2O2			Mtfp1-/- + H2O2			ppif-/- + H2O2			Mtfp1-/- Ppif-/- + H2O2
0	1.34287	1.2442	1.64316	1.92727	1.84951	1.87046	1.43852	1.64771	1.67973	1.46746	1.7288	1.93861
1	1.42276	1.18748	1.81764	1.96467	2.01675	1.92863	1.37457	1.85357	1.8575	1.9404	1.79361	1.73776
2	1.39731	1.37771	1.85298	1.95074	2.12733	1.89284	1.37583	1.67971	1.9673	1.88549	1.74298	1.86335
3	1.59684	1.45243	2.19628	2.44519	2.48733	1.99875	1.41876	1.72652	1.9103	1.95672	1.942	1.75302
4	1.84862	1.57538	2.33396	2.68936	2.70226	2.50754	1.64346	1.9173	2.01825	2.02532	1.94957	1.79116
5	1.97861	1.72023	2.33937	3.21165	3.14145	2.62353	1.47493	2.00822	2.14286	1.85529	2.05997	1.94582
6	1.98413	1.6813	2.69667	3.48736	3.51023	2.87864	1.51996	2.02457	2.03241	1.876	2.16886	2.23881
7	2.15802	2.08294	2.6656	4.4472	3.72859	3.89441	1.70532	2.15958	2.24596	2.09677	2.36882	2.35554
8	2.65158	2.53141	3.03415	5.93356	5.80434	6.01019	1.75279	2.34892	2.27211	2.13339	2.54729	2.55948
9	3.16544	2.92647	3.84312	9.31122	11.3846	10.9632	2.14074	2.73249	2.70788	2.4612	2.53165	2.47437
10	3.47075	3.64923	4.24214	14.1904	15.6734	17.2582	2.73186	3.7963	3.3683	2.542	2.45368	2.5811
11	4.36176	4.71805	5.54745	20.9129	21.1813	21.5997	4.14918	5.31287	3.16403	2.70031	2.69192	2.88395
12	6.12505	5.99617	7.47954	24.2644	24.5584	25.8509	5.9869	6.46007	4.98599	3.02963	2.95066	3.22249
13	8.22368	7.39954	9.31167	26.6267	26.9261	28.8928	6.87618	7.40474	5.67476	3.41937	3.56524	3.47738
14	10.8133	9.84384	12.1202	28.5163	28.8577	30.3578	7.32113	8.11976	6.39502	4.68645	5.32338	3.71622
15	13.3757	10.6562	12.0556	30.4613	31.1013	31.3949	7.95238	8.74067	6.53409	6.08018	6.82781	4.16107
16	13.2799	12.0301	13.9093	32.5262	32.5614	33.3465	8.87918	8.73035	6.68563	7.9305	8.73191	4.60349
17	14.0536	13.6	15.182	34.2424	34.0378	34.5451	8.63604	9.18193	6.85243	9.84798	10.525	5.38765
18	15.4298	14.5392	17.2118	35.041	34.998	36.6496	9.12162	9.79572	7.52161	11.2907	11.9648	6.25204

## Sheet: Figure 5i
Figure 5i	WT	Mtfp1-/-	Ppif -/-	Mtfp1-/- Ppif-/-
	15.4298	35.041	9.12162	11.2907
	14.5392	34.998	9.79572	11.9648
	17.2118	36.6496	7.52161	6.25204
Figure 5i	Time (h)	WT DOXO				Mtfp1-/- DOXO				Ppif-/- DOXO				Mtfp1-/- Ppif-/- DOXO
	0	0.0682594	0	0	0	0.0516796	0	0	0	0	0	0	0	0	0	0	0
	1	0	0	0	0.0458505	0	0	0	0	0	0	0	0	0	0	0	0
	2	0	0	0	0	0	0	0	0	0	0	0	0	0	0	0	0
	3	0	0.0576701	0	0	0	0	0	0.0355745	0	0	0	0	0	0	0	0
	4	0	0	0	0	0	0	0	0.0354233	0	0	0	0	0.0658762	0	0	0
	5	0	0	0	0	0.0391083	0	0	0.0352734	0	0	0	0	0	0	0	0
	6	0.0587199	0	0	0	0	0.04158	0.0368053	0.0350631	0	0.0667557	0	0	0	0	0	0
	7	0	0.0572082	0	0	0.0395101	0.127226	0.0372856	0.070922	0	0	0	0	0	0.0777001	0	0
	8	0.11976	0	0	0.0450045	0.118859	0.0422654	0.112066	0.21322	0	0	0	0	0.1287	0	0.112486	0
	9	0	0.0571755	0	0.0453721	0.31746	0.512601	0.188537	0.585009	0.0886525	0.136799	0	0.0795545	0	0	0	0
	10	0.121729	0.0587199	0.0488281	0.185014	0.84	1.15385	1.17335	1.42643	0	0.0696379	0.11236	0.160385	0	0	0.137363	0
	11	0.186916	0.059952	0.301054	0.191388	2.25624	2.8821	2.40916	4.20972	0.277264	0.356379	0.224215	0.486224	0.259909	0.0719424	0.116414	0.121065
	12	0.318878	0.360577	0.154321	0.439453	6.88648	8.78924	7.28531	11.0979	0.185529	0.363636	0.116822	0.249584	0.258231	0.283688	0.120919	0.110865
	13	0.582902	0.560748	0.921909	0.978877	15.4076	17.8704	21.1611	22.7419	0.576369	0.901578	0.473934	0.254885	0.261609	0.418994	0	0.102881
	14	0.667557	0.706487	1.72895	1.84502	27.4301	28.9335	32.217	34.047	1.62991	2.43346	1.8315	1.72563	1.37552	0.4947	0.112867	0.511771
	15	0.895934	0.387847	3.00708	2.85244	38.8128	38.1092	42.2026	42.7201	2.56663	1.69884	2.13033	1.82927	2.555	1.14531	0.76087	0.731452
	16	0.711744	0.999334	4.37158	3.94737	45.8758	39.3925	46.0381	49.0808	1.91532	4.70588	3.82653	2.28873	2.84293	1.63205	0.32967	0.831601
	17	1.15357	1.67015	5.93635	6.18497	48.5102	44.7208	45.2328	49.87	3.58974	4.64201	3.58056	1.78253	5.79926	3.15789	1.24153	1.20482
	18	1.7037	2.06995	7.4969	7.54498	49.7846	43.3031	44.0655	48.2322	3.52697	3.7213	4.58599	3.59066	8.15868	3.93701	3.03738	1.32013

## Sheet: Figure 5j
Figure 5j	WT	Mtfp1-/-	Ppif-/-	Mtfp1-/- Ppif-/-
	0.711744	45.8758	1.91532	2.84293
	0.999334	39.3925	4.70588	1.63205
	4.37158	46.0381	3.82653	0.32967
	3.94737	49.0808	2.28873	0.831601
