# Supplementary material for: Mitochondrial Fission Process 1 controls inner membrane integrity and protects against heart failure
Source: Nat Commun. 2022 Nov 4;13:6634. doi: 10.1038/s41467-022-34316-3 (PMC9636241; doi:10.1038/s41467-022-34316-3)
Supplement: Supplementary file 9 — Source Data [file 41467_2022_34316_MOESM9_ESM.zip › Source Data Supplementary Figure 1.xlsx]

## Sheet: Figure S1e
Figure S1e	week	WT	cMKO
	34.6		1
	32.1		1
	36.2		1
	34.6		1
	40.3		1
	42.7		1
	42.7	0
	42.7	0
	42.7	0
	33.7		1
	38.9		1
	38.9		1
	38.9		1
	38.9		1
	38.9		1
	33.7		1
	33.7		1
	38.9	0
	28.4	1
	38.9	0
	38.9	0
	33.7	0
	33.7	0
	33.7	0
	33.7	0

## Sheet: Figure S1g
Figure S1g	WT	cMKO
	59.0951	35.4202
	77.0108	8.12104
	70.8601	32.345
	67.9384	37.0327
	72.4957	43.7671
	64.303	9.65701
	54.6925

## Sheet: Figure S1h
Figure S1h	WT	cMKO
	1.39156	1.01425
	1.44456	0.883319
	1.29181	0.89806
	1.15914	1.1056
	1.31625	1.26781
	1.2472	0.454416
	0.826293

## Sheet: Figure S1i
Figure S1i	WT	cMKO
	0.98008	1.04218
	1.40092	0.712241
	1.48965	0.967888
	1.42797	0.896121
	1.34767	0.848842
	1.09978	0.638347
	1.46638

## Sheet: Figure S1j
Figure S1j	WT	cMKO
	2.37414	3.54724
	1.9399	5.49194
	2.22866	4.02866
	2.3881	3.86185
	2.19957	3.5372
	2.56422	4.92284
	2.93276

## Sheet: Figure S1k
Figure S1k	WT	cMKO
	3.41573	4.2621
	3.51	5.69793
	3.68195	4.75603
	3.80386	4.69785
	3.72006	4.50715
	3.91713	5.14284
	4.07328

## Sheet: Figure S1l
Figure S1l	WT	cMKO
	4.7826	4.8451
	4.7384	8.1293
	5.8172	5.5224
	5.0678	6.2647
	4.96	5.305
	5.64516	7.02128
	6.19048	7.11409
	5.71429	7.26384

## Sheet: Figure S1m
Figure S1m	WT	cMKO
	7.05556	10.0588
	5.76471	13.8235
	7.05882	14.7059
	6.77778	11.1765
	7.33333	12.3529

## Sheet: Figure S1n
Figure S1N			WT (d)
	0.5		1.797	1.806	1.825	1.818	1.752	1.738	1.694	1.734	1.802	1.714	1.71	1.77	1.662	1.728	1.783	1.607	1.607	1.807	1.789	1.774	1.745	1.683	1.799	1.778	1.705	1.693	1.627	1.746	1.778	1.71	1.698	1.634	1.618	1.671	1.885	1.768	1.811	1.791	1.726	1.835	1.728	1.64	1.605	1.74	1.743	1.705	1.736
	0.5		1.804	1.808	1.833	1.82	1.771	1.749	1.708	1.745	1.813	1.724	1.72	1.757	1.656	1.763	1.79	1.618	1.788	1.812	1.776	1.763	1.758	1.675	1.796	1.787	1.734	1.696	1.635	1.75	1.79	1.734	1.704	1.63	1.628	1.679	1.878	1.787	1.813	1.796	1.734	1.841	1.732	1.637	1.605	1.75	1.749	1.697	1.738
	5		1.759	1.778	1.724	1.769	1.682	1.693	1.678	1.663	1.74	1.648	1.628	1.698	1.611	1.657	1.692	1.594	1.717	1.784	1.747	1.702	1.537	1.622	1.713	1.647	1.623	1.613	1.518	1.625	1.71	1.631	1.607	1.602	1.532	1.588	1.812	1.738	1.722	1.74	1.654	1.738	1.671	1.508	1.567	1.675	1.621	1.593	1.697
	0.5		1.785	1.8	1.756	1.807	1.701	1.714	1.692	1.69	1.762	1.695	1.65	1.73	1.621	1.676	1.71	1.601	1.731	1.8	1.767	1.735	1.497	1.633	1.739	1.687	1.652	1.635	1.555	1.67	1.739	1.655	1.558	1.615	1.531	1.611	1.85	1.773	1.749	1.782	1.643	1.766	1.699	1.562	1.58	1.671	1.653	1.608	1.727
[truncated: 159 more columns]

## Sheet: Figure S1o
Figure S1O			WT
	0.5		5.293	5.338	1.683	4.092	2.677	1.626	1.056	1.779	1.179	1.011	3.269	4.414	0.826	3.9	0.759	2.127	2.127	1.924	1.153	3.732	7.512	1.033	0.951	4.721	1.924	2.218	1.289	2.447	2.154	3.597	2.311	3.772	1.291	1.472	5.905	2.001	2.127	2.238	1.854	1.655	0.895	2.311	1.506	0.572	2.217	6.82	3.721
	0.5		7.503	12.161	2.811	5.506	3.809	2.386	1.926	2.614	5.323	1.604	4.668	6.52	1.96	6.454	1.146	3.219	2.519	4.044	2.421	5.71	11.558	1.498	4.5	8.907	4.484	3.633	2.568	3.602	4.141	5.916	13.484	7.942	2.228	2.975	6.609	2.865	3.445	3.28	2.518	3.5	1.726	4.282	2.432	1.352	4.62	8.794	6.291
	5		11.869	9.575	14.299	15.728	13.782	11.143	6.605	10.949	12.973	8.456	10.916	13.539	6.707	12.685	10.258	5.201	9.575	12.436	14.706	14.254	16.056	7.128	10.44	13.308	10.9	11.564	4.914	13.504	16.192	12.517	10.833	7.502	5.728	13.085	13.522	14.956	13.551	12.406	10.048	14.821	8.636	5.317	6.597	10.707	10.693	10.984	13.326
	0.5		10.62	14.807	16.122	15.743	8.658	9.3	5.74	7.635	11.489	9.805	9.524	11.769	7.65	13.665	10.862	5.003	13.028	16.256	19.767	13.948	9.949	4.101	7.985	10.644	6.577	8.759	6.032	12.947	15.084	11.268	8.328	7.83	5.15	8.531	11.831	11.215	12.831	11.414	5.652	14.077	7.647	5.267	6.182	11.708	9.797	11.678	12.796
[truncated: 56 more columns]

[truncated: 4 more sheets: Figure S1p, Figure S1q, Figure S1r, Figure S1s]
