# Supplementary material for: Mitochondrial Fission Process 1 controls inner membrane integrity and protects against heart failure
Source: Nat Commun. 2022 Nov 4;13:6634. doi: 10.1038/s41467-022-34316-3 (PMC9636241; doi:10.1038/s41467-022-34316-3)
Supplement: Supplementary file 9 — Source Data [file 41467_2022_34316_MOESM9_ESM.zip › Source Data Supplementary Figure 2.xlsx]

## Sheet: Figure S2e
Figure S2e
Time (seconds)	WT
0.0186	0.845145	1.70695	2.38341	1.63197	2.60579	2.03447	2.47146	2.14841	2.00951	2.08906	2.58251	3.13299	3.26159	1.23197	2.08648	1.25039	2.32445	1.21882	1.45786	2.46837	2.6305	2.27628	1.86788	2.22329	1.82144	3.23607	2.44856	2.1454	2.06959	2.03958	2.22773	3.00694	1.9612	1.56583	0.95391	2.36845	2.42661	1.981	2.44768	2.44265	2.36771	3.09251	1.89661	2.46262	1.67624	2.42202	1.44537	1.73681	1.93722
4.0186	0.867497	1.72976	2.36045	1.63485	2.5595	2.03208	2.53348	2.18601	2.03731	2.09506	2.50923	3.0522	3.31565	1.2204	2.06028	1.24805	2.38324	1.21853	1.58623	2.53592	2.70167	2.26188	1.89796	2.16268	1.82359	3.33857	2.32027	2.14624	2.05408	2.03293	2.27297	3.01578	2.00232	1.57378	0.934591	2.34916	2.46648	1.96197	2.45352	2.38666	2.38201	3.17217	1.90963	2.45468	1.64598	2.43745	1.45726	1.87853	1.8704
8.0186	0.879893	1.72663	2.43716	1.62561	2.56595	2.00626	2.55924	2.25188	2.0696	2.1927	2.45131	3.10565	3.31656	1.20587	2.06614	1.2283	2.3865	1.18852	1.49166	2.53274	2.54401	2.2371	1.93772	2.22069	1.81396	3.22	2.38167	2.14304	2.09387	2.0412	2.28372	2.98418	2.04728	1.56849	0.965723	2.34412	2.48431	1.99035	2.55774	2.40364	2.34754	3.20643	1.91473	2.45461	1.67928	2.38657	1.41412	1.98109	1.84778
12.0186	0.906079	1.76726	2.44341	1.61066	2.59579	1.97538	2.60415	2.32153	2.077	2.13159	2.35498	3.03046	3.32419	1.22595	2.08261	1.24603	2.38571	1.16449	1.49166	2.53676	2.59728	2.31909	1.90777	2.19348	1.87578	3.17122	2.14704	2.01704	2.09064	1.98048	2.31615	2.99445	2.09196	1.61071	1.00576	2.28963	2.49421	1.89555	2.55984	2.20987	2.39572	3.18882	1.80961	2.43873	1.69174	2.43614	1.40894	1.90829	1.87303
16.0186	0.937805	1.77926	2.3797	1.60408	2.57046	1.97167	2.64996	2.37276	2.09476	2.16559	2.34939	3.07512	3.32739	1.22759	2.10061	1.23562	2.4308	1.15988	1.52637	2.50525	2.58268	2.2887	1.93194	2.14624	1.7458	3.01699	2.1707	2.02663	2.13848	1.9852	2.31429	2.95586	2.09002	1.61396	0.977362	2.29769	2.49144	1.9305	2.66434	2.27057	2.42016	2.96187	1.76908	2.42777	1.70867	2.44558	1.40426	1.86805	1.91447
20.0186	0.954207	1.7565	2.42761	1.63022	2.52872	1.97694	2.64338	2.41946	2.1203	2.25985	2.32233	3.12261	3.32285	1.25465	2.13867	1.20742	2.42444	1.16829	1.45408	2.5842	2.51843	2.29604	1.96947	2.19547	1.78095	2.93542	2.16264	2.01861	2.12905	1.99398	2.36974	2.91007	2.06989	1.66959	0.965234	2.18574	2.5012	1.89632	2.70951	2.28852	2.43097	2.96355	1.76908	2.44629	1.66808	2.42588	1.39949	1.78818	1.95969
24.0186	0.96431	1.7746	2.45221	1.61171	2.51458	2.00182	2.69785	2.48043	2.13862	2.14055	2.33611	2.96861	3.31726	1.22667	2.08703	1.18329	2.43382	1.13286	1.51056	2.59878	2.54101	2.2781	1.98155	2.22017	1.68983	2.81897	2.02288	2.05396	2.1736	1.9825	2.45244	3.05937	2.12206	1.66853	0.944588	2.10036	2.55532	1.89172	2.7713	2.24991	2.43925	3.03724	1.76908	2.56782	1.72872	2.38723	1.3754	1.77803	1.93704
28.0186	0.990489	1.8078	2.47973	1.61906	2.54128	1.95989	2.64523	2.54578	2.17608	2.08419	2.36531	2.9628	3.34947	1.20747	2.16534	1.23033	2.40099	1.13297	1.58736	2.5757	2.50328	2.34009	2.0081	2.21368	1.63865	2.77657	2.07351	2.02986	2.18293	1.98052	2.41399	3.13025	2.09037	1.69962	0.92993	2.11481	2.52074	1.8295	2.77492	2.14776	2.42973	2.92811	1.9118	2.46223	1.69757	2.51682	1.34225	1.84028	1.95456
32.0186	0.932119	1.81579	2.49069	1.63683	2.53409	1.96014	2.74624	2.59803	2.20082	2.15778	2.3299	3.00771	3.30311	1.23446	2.16325	1.21435	2.41385	1.11153	1.51641	2.59408	2.50178	2.27588	2.0603	2.29247	1.58152	2.69964	2.07998	2.05011	2.25627	1.93377	2.45546	2.94808	2.13349	1.74675	0.95753	2.00099	2.61501	1.81622	2.91818	2.18727	2.40235	2.85969	1.93201	2.50558	1.77225	2.59087	1.35751	1.78544	1.93219
36.0186	1.04221	1.78495	2.43318	1.63014	2.5882	1.95495	2.65839	2.58395	2.22646	2.19269	2.32925	2.94826	3.34659	1.27932	2.25833	1.20215	2.46783	1.12231	1.49708	2.57064	2.51461	2.42866	2.06849	2.33096	1.53788	2.64973	2.06346	2.11282	2.1931	1.90088	2.50484	2.89751	2.08654	1.74776	0.96597	1.99029	2.60184	1.83166	2.97602	2.12556	2.50493	2.77716	1.89111	2.51496	1.80412	2.51064	1.36598	1.77987	1.9153
40.0186	1.02426	1.74055	2.44916	1.64074	2.56585	1.94046	2.65248	2.58442	2.2472	2.16597	2.3452	2.97098	3.40101	1.27669	2.20014	1.19795	2.46232	1.11283	1.49504	2.52561	2.49356	2.29567	2.12723	2.35924	1.5434	2.62838	1.90819	1.96285	2.22084	1.88188	2.52544	2.89897	2.13183	1.76746	0.961272	2.03958	2.60537	1.84496	3.10749	2.08851	2.51962	2.82488	1.93416	2.50844	1.82484	2.30759	1.35863	1.74818	1.9397
44.0186	1.04754	1.7819	2.4753	1.62208	2.59799	1.94206	2.69205	2.6108	2.26756	2.15631	2.3367	2.97697	3.35418	1.28807	2.27564	1.1772	2.38066	1.13036	1.5048	2.62705	2.49468	2.28752	2.14906	2.38877	1.50039	2.53166	1.96079	1.99054	2.19281	1.87796	2.52863	2.84092	2.05257	1.86266	0.945544	2.07927	2.62423	1.87411	2.99848	2.13455	2.57371	2.78471	1.95057	2.58912	1.87757	2.4181	1.3589	1.76365	1.92996
48.0186	1.07706	1.77484	2.48191	1.65502	2.59627	1.92338	2.64923	2.58036	2.28567	2.14108	2.38737	2.93392	3.4045	1.30835	2.26461	1.16224	2.48361	1.12783	1.58286	2.52561	2.48204	2.30011	2.18257	2.41818	1.44007	2.4916	1.93187	1.94383	2.21893	1.81021	2.69472	2.90369	2.10356	1.84726	0.929703	2.01675	2.66121	1.81639	3.06273	2.17307	2.4739	2.72712	2.00432	2.57735	1.94914	2.44581	1.34013	1.8189	2.08433
52.0186	1.08243	1.81214	2.44255	1.6797	2.65148	1.97741	2.67379	2.56052	2.295	2.17307	2.41311	2.9583	3.37876	1.30579	2.2724	1.15349	2.4558	1.09042	1.50868	2.62705	2.47108	2.34132	2.15069	2.53313	1.51195	2.44697	1.95237	2.054	2.24213	1.81055	2.57904	2.8621	2.11511	1.91539	0.907975	2.02619	2.77705	1.90907	3.26314	2.10478	2.68656	2.81485	1.99366	2.57233	1.83927	2.46161	1.27692	1.78605	2.12608
56.0186	1.07557	1.81546	2.42387	1.65481	2.65069	1.95402	2.63733	2.58037	2.33882	2.13618	2.47786	2.92219	3.38494	1.34896	2.31994	1.1449	2.4566	1.08946	1.45898	2.61551	2.49785	2.28039	2.23486	2.49338	1.39486	2.42705	2.06717	1.95616	2.25072	1.88521	2.56799	2.81553	2.11991	1.90118	0.926835	1.99487	2.82054	1.91386	3.13067	2.11536	2.54423	2.89044	1.95943	2.53966	1.84086	2.50263	1.27692	1.81249	2.10593
60.0186	1.10877	1.83921	2.48733	1.61108	2.68954	1.95444	2.64403	2.57274	2.37254	2.12426	2.48648	2.95506	3.47398	1.37342	2.36537	1.14654	2.39788	1.07978	1.52579	2.65969	2.54335	2.32515	2.21432	2.48931	1.39101	2.42669	2.05797	1.97816	2.18669	1.8656	2.57896	2.78404	2.13358	1.98835	0.926117	2.03434	2.94742	1.84136	3.31504	2.02402	2.57016	2.78629	1.95515	2.59785	1.83093	2.43332	1.28693	1.79095	2.13584
64.0186	1.09762	1.80731	2.42682	1.60911	2.72769	1.92105	2.57861	2.53918	2.35008	2.09473	2.54197	2.82227	3.36817	1.37694	2.29301	1.1758	2.43016	1.07457	1.49711	2.58931	2.48815	2.25815	2.1757	2.55878	1.40047	2.36385	2.04516	2.08112	2.29004	1.88991	2.60319	2.70914	2.09058	2.02451	0.885518	2.0381	3.1851	1.83219	3.59133	2.09839	2.60342	2.75201	2.03488	2.5756	1.88763	2.48832	1.29129	1.77755	2.12722
68.0186	1.13435	1.6909	2.39358	1.65227	2.64497	1.93287	2.6316	2.49874	2.37894	2.1098	2.59022	2.80843	3.4243	1.41761	2.31222	1.14766	2.36975	1.0138	1.50806	2.56827	2.54139	2.14478	2.24217	2.49419	1.38845	2.35804	2.04607	2.14711	2.23922	1.93864	2.59906	2.9003	2.10266	2.1233	0.877129	2.07706	3.1851	1.88842	3.42931	2.09418	2.58398	2.7457	2.02609	2.66595	1.9488	2.51679	1.28962	1.80033	2.19895
72.0186	1.16637	1.70089	2.35048	1.64153	2.63004	1.98345	2.63484	2.49974	2.44452	2.11775	2.61626	2.84067	3.44463	1.44591	2.31432	1.16129	2.45239	1.06232	1.42426	2.56105	2.54909	2.2368	2.22891	2.45334	1.31505	2.45135	1.92161	2.04474	2.25387	2.0478	2.61195	2.81068	2.11928	2.1112	0.892726	2.05022	3.18074	1.9096	3.25553	2.13955	2.55889	2.73027	2.06858	2.56611	1.94262	2.61005	1.2764	1.79556	2.1236
76.0186	1.17939	1.70002	2.36222	1.63502	2.60842	1.96213	2.5158	2.44897	2.46674	2.12398	2.62376	2.78659	3.38683	1.47954	2.3117	1.15836	2.38034	1.06918	1.51552	2.62702	2.49534	2.28787	2.40934	2.57155	1.35057	2.36934	1.95126	2.0642	2.32534	1.95692	2.66864	2.723	2.08013	2.28787	0.89911	2.05022	3.28617	1.91393	3.27589	2.16751	2.53307	2.68267	2.06592	2.55895	1.87853	2.64081	1.27174	1.72222	2.12657
80.0186	1.19778	1.78433	2.34083	1.62618	2.62394	1.96571	2.5398	2.43734	2.37353	2.15053	2.67584	2.78374	3.41413	1.53492	2.34626	1.13399	2.4085	1.06147	1.47819	2.68823	2.48841	2.18584	2.31613	2.56368	1.41265	2.34987	1.98318	2.0992	2.25427	2.05841	2.71353	2.68681	2.07885	2.05541	0.87419	2.05022	3.30241	1.94496	3.17096	2.16367	2.65208	2.53157	1.99005	2.58361	1.90663	2.63266	1.25309	1.70405	2.18868
84.0186	1.1902	1.74414	2.40177	1.63801	2.53846	1.96082	2.52735	2.41407	2.4121	2.16515	2.71993	2.75491	3.40116	1.51745	2.30859	1.14552	2.32963	1.08359	1.53058	2.74727	2.49864	2.15232	2.19642	2.66876	1.37061	2.25158	1.97962	2.13843	2.19941	2.20631	2.68315	2.71529	2.0739	2.11091	0.911135	2.0298	3.31989	1.978	3.42516	2.1268	2.63831	2.56915	2.03506	2.55347	1.83813	2.58425	1.27969	1.74157	2.15654
88.0186	1.20112	1.78716	2.30258	1.64062	2.59306	1.97492	2.5095	2.43779	2.4469	2.08643	2.70406	2.77651	3.48136	1.56879	2.24577	1.1444	2.36994	1.05584	1.48538	2.65669	2.5676	2.26805	2.28274	2.67841	1.40473	2.31235	1.98586	2.16536	2.2686	2.27073	2.67618	2.80878	2.10064	2.31745	0.922443	1.98955	3.33932	2.00404	3.37768	2.21781	2.59155	2.5215	2.03595	2.59249	1.91158	2.56322	1.24692	1.90166	2.14521
92.0186	1.21951	1.77641	2.33644	1.63991	2.57428	2.01072	2.4957	2.43483	2.49203	1.99708	2.68809	2.68867	3.50188	1.58469	2.34869	1.13579	2.29654	1.01857	1.47817	2.75102	2.53123	2.19733	2.26568	2.64578	1.35697	2.34751	1.96128	2.07425	2.30268	2.28864	2.68474	2.646	2.13511	2.28352	0.891695	2.03637	3.58674	1.96471	3.27186	2.19081	2.65603	2.50288	2.01657	2.60204	1.89968	2.6063	1.25924	1.90007	2.1039
96.0186	1.19402	1.76776	2.29416	1.63696	2.52716	2.06469	2.45721	2.41392	2.45931	2.01957	2.7029	2.63749	3.45262	1.59933	2.36212	1.13835	2.3263	1.01067	1.41669	2.78449	2.57353	2.21118	2.22613	2.65975	1.3859	2.36072	1.97583	2.00645	2.23117	2.27008	2.56916	2.68129	2.12535	2.22215	0.935524	2.05905	3.51761	2.04358	3.28136	2.2386	2.70981	2.48741	2.03969	2.60493	1.92236	2.70533	1.28463	1.78666	2.16506
100.019	1.22281	1.78648	2.27904	1.60759	2.52658	2.0459	2.45833	2.40617	2.42349	2.08262	2.76198	2.58478	3.50283	1.64379	2.37786	1.14127	2.3344	1.02721	1.42603	2.81878	2.55093	2.14771	2.31423	2.72597	1.39486	2.33042	2.02025	1.91384	2.25217	2.25897	2.67999	2.69414	2.12018	2.23383	0.9707	2.02499	3.41257	2.03506	3.35985	2.30294	2.72694	2.50318	2.04696	2.52384	1.9332	2.68828	1.28989	1.88538	1.98186
104.019	1.23292	1.7668	2.26767	1.61126	2.4249	2.05519	2.44877	2.4168	2.4538	2.04263	2.81191	2.64804	3.46392	1.6833	2.35215	1.13178	2.31418	1.03659	1.43385	2.8539	2.54872	2.22583	2.2623	2.67309	1.36419	2.25366	1.95844	1.856	2.2106	2.28439	2.71576	2.80513	2.113	2.32251	0.91986	1.97395	3.53127	2.08453	3.31007	2.38189	2.74566	2.52838	2.03015	2.65137	1.94731	2.62191	1.30472	1.84354	2.15779
108.019	1.22779	1.78092	2.23804	1.62953	2.51011	2.09317	2.38122	2.41768	2.45976	2.0323	2.75026	2.5737	3.43959	1.68676	2.32633	1.13496	2.26563	1.01763	1.46378	2.88988	2.50487	2.24264	2.28716	2.77531	1.29222	2.31958	1.94361	1.971	2.29524	2.33396	2.71671	2.69985	2.13857	2.31181	0.894423	2.01464	3.54373	2.1007	3.27701	2.31337	2.889	2.54038	1.98485	2.63244	1.91453	2.78325	1.28932	1.85711	2.20595
112.019	1.2679	1.71528	2.24315	1.61186	2.55858	2.08927	2.36825	2.44305	2.403	2.03336	2.89376	2.62586	3.53586	1.7114	2.29476	1.13466	2.23179	0.984931	1.44171	2.92676	2.585	2.1543	2.2714	2.79444	1.36571	2.36938	1.99254	1.91579	2.37853	2.45024	2.69247	2.70833	2.09533	2.27593	0.905377	2.05619	3.43586	2.13128	3.1409	2.27923	2.81558	2.50954	2.08651	2.61303	1.90611	2.77164	1.2725	1.86421	2.10494
116.019	1.25105	1.76205	2.25409	1.59702	2.47051	2.05654	2.36408	2.46777	2.37382	1.99279	2.77789	2.57573	3.46201	1.6882	2.25789	1.12578	2.34274	1.01402	1.4391	2.74973	2.61204	2.24401	2.19088	2.82998	1.43821	2.32139	2.14782	1.93581	2.30421	2.39476	2.81009	2.51768	2.15157	2.28764	0.913074	2.08627	3.58305	2.24396	3.09978	2.38124	2.82031	2.46598	2.05817	2.62103	1.83778	2.75737	1.28897	1.83374	2.19434
120.019	1.2614	1.7853	2.17084	1.6119	2.46591	2.05976	2.33573	2.4797	2.36833	1.99279	2.75551	2.51037	3.50295	1.72257	2.28671	1.12182	2.32992	0.994569	1.46136	2.74973	2.57691	2.15096	2.24336	2.77145	1.39002	2.35408	2.07281	1.87729	2.22874	2.38835	2.75208	2.68838	2.13976	2.3598	0.914134	2.13493	3.6232	2.17277	3.16663	2.43034	2.82168	2.47322	2.0153	2.63725	1.88192	2.89845	1.27637	1.89695	2.15688
124.019	1.10678	1.77632	2.19624	1.54809	2.4941	2.06815	2.3611	2.49117	2.3027	1.99279	2.85217	2.55138	3.44006	1.65952	2.29829	1.09022	2.26596	0.923796	1.41272	2.91184	2.52487	2.2245	2.13687	2.8283	1.43284	2.38023	2.11545	1.86386	2.35165	2.39961	2.80423	2.61689	2.10028	2.3142	0.910242	2.0998	3.62928	2.27475	3.14351	2.37706	2.88553	2.31256	2.01531	2.62503	1.87282	2.79949	1.32693	1.91714	2.15169
128.019	1.15058	1.72279	2.11657	1.52107	2.43395	2.15586	2.30127	2.4682	2.30008	1.99279	2.77858	2.45647	3.42901	1.6249	2.34044	1.09022	2.17411	0.874352	1.37885	2.78676	2.66358	2.28049	2.21442	2.83904	1.42404	2.33329	2.13851	1.88217	2.24082	2.28443	2.81008	2.63096	2.12107	2.29015	0.897301	2.15416	3.43252	2.22995	3.14009	2.4106	2.68339	2.41689	1.9809	2.57619	1.94136	3.02898	1.45701	1.87461	2.0899
132.019	1.2724	1.65487	2.02985	1.44052	2.50322	2.17605	2.28406	2.4746	2.28302	1.99279	2.81827	2.46956	3.3781	1.64296	2.31156	1.09098	2.06	0.828737	1.41631	2.73889	2.74025	2.32311	2.10522	2.93057	1.55035	2.31265	2.19437	1.84105	2.24508	2.31108	2.84981	2.73879	2.0547	2.35372	0.891043	2.16585	3.47751	2.33798	3.06831	2.42914	2.71595	2.36413	2.03723	2.54038	1.84445	3.08427	1.57341	2.08034	2.11119
136.019	1.44005	1.64818	1.95757	1.40969	2.49854	2.14602	2.19587	2.42433	2.24604	1.99279	2.86824	2.52519	3.38734	1.57349	2.28372	1.08354	1.93325	0.837634	1.35705	2.73983	2.90756	2.34041	2.12316	2.89985	1.67737	2.50104	2.39469	1.91829	2.18559	2.44582	2.74529	2.62621	2.07517	2.34955	0.901452	2.21731	3.37128	2.36047	3.06835	2.565	2.71472	2.30711	1.97343	2.48307	1.91614	3.13119	1.49072	1.99361	2.14531
140.019	1.52795	1.64053	1.92632	1.41682	2.41788	2.12876	2.14475	2.39576	2.12953	1.94748	2.87734	2.37709	3.33898	1.5236	2.22759	1.0486	1.79611	0.829352	1.36859	2.77994	2.94697	2.22769	2.2062	3.04201	1.73362	2.54733	2.47266	2.01558	2.28588	2.42989	2.89317	2.58045	1.99358	2.34418	0.942244	2.29844	3.39444	2.45456	3.01122	2.57142	2.77995	2.1297	1.97321	2.49413	1.85194	2.83095	1.42982	2.06731	1.90266
144.019	1.62592	1.5565	1.80314	1.40108	2.45926	2.09862	2.13685	2.30832	2.0174	1.85398	2.90162	2.24168	3.21469	1.43254	2.1772	1.06885	1.79611	0.838204	1.33373	2.68737	2.82572	2.33495	2.26775	2.90717	1.8298	2.60445	2.53605	1.98269	2.23668	2.41106	2.90306	2.49708	2.00176	2.37081	0.935724	2.32328	3.37832	2.29477	3.02272	2.74744	2.70083	2.00948	1.83606	2.39147	1.74126	2.5169	1.36171	1.79704	1.85434
148.019	1.66304	1.5681	1.74684	1.44102	2.42383	1.9615	2.07286	2.30832	2.01215	1.73952	2.87039	2.00605	3.13607	1.31715	2.09245	1.03618	1.69931	0.871385	1.29153	2.55332	2.65304	2.12843	2.26427	2.74353	1.83902	2.67899	2.60539	1.74175	2.28668	2.38075	2.7789	2.46679	1.92158	2.30681	1.0234	2.3285	3.29704	2.12887	3.01683	2.59409	2.45556	1.95015	1.75474	2.31028	1.66432	2.13341	1.26713	1.76141	1.72496
152.019	1.70675	1.50725	1.68791	1.45716	2.35121	1.80751	1.97334	2.30832	1.83473	1.61803	2.85948	1.76067	3.05861	1.2874	2.00395	1.00708	1.6102	0.855779	1.29113	2.57946	2.58239	1.99438	2.20303	2.53577	1.73678	2.62147	2.60947	1.54814	2.09413	2.37473	2.80444	2.41941	1.82434	2.28708	1.01073	2.42783	3.05369	1.98733	2.82495	2.73739	2.34254	1.86777	1.64342	2.1999	1.50633	2.01128	1.16491	1.53815	1.65106
156.019	1.75306	1.5121	1.63948	1.43638	2.25093	1.71552	1.88978	2.17645	1.66607	1.50164	2.80398	1.7873	2.95192	1.20638	1.84978	0.982772	1.6102	0.852905	1.29673	2.52117	2.42141	1.81782	2.06214	2.31489	1.64909	2.58563	2.62045	1.45383	2.05076	2.23211	2.81384	2.28802	1.7222	2.07626	1.03556	2.43037	3.17514	1.84641	2.55327	2.52489	2.27132	1.83608	1.56824	2.15348	1.4176	1.82721	1.08773	1.59257	1.50348
160.019	1.73977	1.5086	1.61329	1.4825	2.16583	1.60661	1.80619	2.1057	1.63198	1.46404	2.70174	1.62873	2.85705	1.10343	1.7234	1.31596	1.59728	0.886741	1.3164	2.42668	2.33569	1.76843	1.95429	2.15507	1.45064	2.50171	2.5008	1.48206	1.92073	2.18639	2.57323	2.1559	1.68104	1.94612	1.04258	2.4306	2.91947	1.82613	2.48008	2.64992	2.18885	1.75921	1.48814	1.99287	1.30593	1.72313	1.06151	1.43661	1.44181
164.019	1.74223	1.46912	1.60171	1.45684	2.10774	1.5794	1.74095	1.99016	1.51137	1.42484	2.63811	1.56436	2.88303	1.11654	1.63863	1.32058	1.52414	0.865206	1.24803	2.29198	2.2684	1.65033	1.87943	1.94235	1.42368	2.33562	2.40136	1.4092	1.90341	2.01493	2.38588	2.12449	1.59183	1.80397	1.05715	2.50409	3.00133	1.74237	2.5017	2.38034	2.06911	1.6657	1.39792	1.84566	1.26904	1.58419	0.969864	1.43466	1.37842
168.019	1.73935	1.46728	1.55849	1.45691	2.00152	1.52751	1.68028	1.89626	1.4863	1.3943	2.55027	1.59573	2.81106	1.06691	1.56262	1.30298	1.53937	0.843436	1.21182	2.2818	2.20318	1.55473	1.7429	1.82658	1.30156	2.19688	2.28226	1.35322	1.72671	1.94467	2.22931	2.02386	1.53119	1.69259	1.07135	2.57182	2.91493	1.74673	2.22521	2.40334	2.00792	1.54063	1.37207	1.77396	1.1659	1.58263	0.969133	1.33272	1.35863
172.019	1.66681	1.47985	1.55849	1.46712	1.88851	1.47327	1.59961	1.87457	1.46223	1.34303	2.47776	1.43872	2.69964	1.06688	1.52267	1.32448	1.33211	0.823627	1.22644	2.25541	2.15172	1.52592	1.68539	1.69729	1.23608	2.01028	2.20757	1.24102	1.72097	1.86503	2.13262	1.97617	1.4761	1.59184	1.07624	2.56472	2.86807	1.69628	2.28953	2.30784	2.02608	1.55481	1.34227	1.73102	1.15995	1.53525	0.956884	1.39321	1.27022
176.019	1.78456	1.45814	1.50085	1.45177	1.79679	1.46183	1.54497	1.84302	1.40339	1.39218	2.32006	1.49914	2.60199	1.04701	1.44708	1.3004	1.34194	0.799991	1.25317	2.08174	2.08866	1.49412	1.55569	1.59121	1.25783	1.97283	2.03997	1.16869	1.5588	1.84297	1.91421	1.90362	1.45415	1.43759	1.13101	2.53376	2.74027	1.66407	2.01232	2.11783	1.94055	1.50659	1.2774	1.72121	1.13072	1.54618	0.946947	1.2377	1.28275
180.019	1.67323	1.47559	1.46469	1.47968	1.76199	1.42835	1.50416	1.78596	1.41552	1.38273	2.31295	1.4603	2.64211	1.03544	1.42462	1.31361	1.47564	0.80265	1.30295	2.06364	2.02885	1.49496	1.56971	1.52791	1.17326	1.85587	2.01722	1.11252	1.55334	1.67696	1.73355	1.89363	1.42402	1.39196	1.09124	2.48518	2.84618	1.65116	2.16041	2.07889	1.92458	1.58545	1.2867	1.63558	1.08308	1.47878	0.901971	1.35164	1.25164
184.019	1.57705	1.4637	1.49469	1.4542	1.62757	1.40555	1.46138	1.78616	1.36494	1.3878	2.21725	1.41075	2.58312	1.03995	1.41288	1.30813	1.31233	0.802177	1.22656	2.00912	1.98317	1.44447	1.48272	1.51962	1.18273	1.78173	1.88716	1.09498	1.43041	1.68703	1.66031	1.86303	1.37989	1.32594	1.10561	2.40757	2.72833	1.56922	2.08695	1.88994	1.9107	1.6142	1.24875	1.57848	1.03971	1.51497	0.907422	1.28485	1.23778
188.019	1.58662	1.4777	1.46562	1.46017	1.59668	1.42895	1.4854	1.77559	1.31297	1.39289	2.15812	1.48805	2.56272	1.01924	1.37798	1.30401	1.29787	0.80189	1.27197	1.94548	2.00517	1.42221	1.5422	1.42242	1.12298	1.73437	1.90219	1.08654	1.45287	1.66537	1.67621	1.79812	1.35586	1.2345	1.09471	2.40757	2.68161	1.57037	2.0587	1.92323	1.86145	1.6655	1.26001	1.59541	1.06326	1.49514	0.887741	1.33508	1.21363
192.019	1.50415	1.49191	1.44176	1.48285	1.57455	1.40852	1.47227	1.77019	1.3728	1.35599	2.11154	1.47023	2.5241	1.00404	1.31542	1.30818	1.33489	0.784755	1.28696	1.93433	1.98345	1.40153	1.50226	1.41903	1.14931	1.71076	1.84187	1.06275	1.34668	1.62583	1.68679	1.79194	1.31278	1.20767	1.15165	2.40757	2.56085	1.58954	1.9996	1.87515	1.91138	1.78769	1.24764	1.56938	1.02204	1.49428	0.890717	1.25925	1.25389
196.019	1.50693	1.48584	1.48002	1.44005	1.51948	1.42067	1.49737	1.76156	1.32417	1.37189	2.09506	1.42957	2.48696	1.05883	1.30286	1.32252	1.31778	0.777617	1.22105	1.84231	1.93194	1.43795	1.54434	1.36433	1.14318	1.62711	1.82125	1.06959	1.39311	1.57268	1.70106	1.79065	1.29578	1.12179	1.15302	2.34622	2.59911	1.65203	1.99073	1.97202	1.87773	1.82134	1.27559	1.5511	1.02012	1.49006	0.894239	1.34255	1.21138
200.019	1.51633	1.48776	1.44909	1.42645	1.5195	1.43712	1.52123	1.78277	1.30475	1.39879	2.07009	1.51477	2.44042	1.00511	1.28028	1.34112	1.22088	0.782553	1.28902	1.87021	1.91569	1.44838	1.49236	1.42386	1.13855	1.6785	1.80448	1.1372	1.33148	1.63927	1.70592	1.77728	1.29145	1.04364	1.15525	2.30593	2.57253	1.55549	2.0751	1.89866	1.75844	1.80253	1.26993	1.55741	0.979641	1.53237	0.879696	1.34165	1.25373
204.019	1.49525	1.49432	1.44938	1.46405	1.522	1.41122	1.51953	1.81567	1.35281	1.37044	2.0645	1.44659	2.41136	0.995745	1.2502	1.36926	1.24071	0.792694	1.3273	1.85741	1.89298	1.48112	1.55713	1.41909	1.12695	1.66292	1.82125	1.08285	1.36799	1.54672	1.64154	1.83724	1.28643	1.08392	1.17421	2.24618	2.52412	1.5979	2.01212	1.81596	1.82355	1.82676	1.25462	1.56816	0.961871	1.51063	0.837035	1.3802	1.21485
208.019	1.42286	1.50558	1.43916	1.46205	1.50679	1.45153	1.51908	1.79345	1.30298	1.43014	2.03436	1.53187	2.40585	1.02161	1.22981	1.35333	1.20431	0.778492	1.28496	1.76258	1.80539	1.44315	1.56265	1.45324	1.14435	1.68203	1.80544	1.12864	1.29263	1.60724	1.69562	1.75894	1.29351	0.994956	1.17078	2.14649	2.44197	1.54234	1.98698	1.73693	1.91274	1.84718	1.24467	1.54687	0.926211	1.54996	0.924651	1.35777	1.22773
212.019	1.36639	1.49458	1.42336	1.46633	1.53418	1.43017	1.55685	1.78086	1.33319	1.42243	2.07368	1.55552	2.41685	1.00007	1.26495	1.37011	1.21353	0.795535	1.29964	1.82217	1.83995	1.52174	1.59944	1.44894	1.17125	1.66651	1.80311	1.14421	1.35998	1.59054	1.66868	1.78958	1.23587	1.02368	1.18947	2.19297	2.45865	1.62515	2.00498	1.91652	1.85255	1.82763	1.2583	1.54596	0.946865	1.52305	0.898301	1.43779	1.24193
216.019	1.33028	1.52995	1.43345	1.45687	1.52881	1.44711	1.55347	1.8392	1.31401	1.43862	2.06833	1.56529	2.38381	1.00655	1.22169	1.36919	1.2067	0.837724	1.26239	1.74946	1.83997	1.54488	1.62939	1.48532	1.11791	1.73099	1.81184	1.14534	1.31813	1.65606	1.73044	1.77265	1.2754	0.970204	1.1975	2.10882	2.35947	1.5783	2.0092	1.88265	1.80839	1.89331	1.23809	1.54678	0.954845	1.61376	0.872899	1.41302	1.26508
220.019	1.34122	1.52807	1.43439	1.46251	1.57956	1.46207	1.55161	1.83246	1.33248	1.4848	2.04995	1.61491	2.36421	0.999235	1.2209	1.37533	1.20676	0.825491	1.25054	1.74893	1.82283	1.53824	1.65819	1.51786	1.16569	1.68826	1.74694	1.08239	1.36738	1.62036	1.81077	1.822	1.26285	0.968779	1.20317	2.08789	2.41448	1.61775	1.9684	1.96664	1.87985	1.86876	1.29578	1.53235	0.913458	1.60618	0.857312	1.50757	1.18251
224.019	1.36158	1.49481	1.41042	1.48534	1.64124	1.4459	1.5743	1.82586	1.39101	1.49949	2.04107	1.63729	2.3153	1.0043	1.20292	1.40469	1.1222	0.842641	1.30671	1.79025	1.78495	1.60376	1.66595	1.55427	1.17085	1.72263	1.76714	1.24382	1.32902	1.6643	1.76159	1.7591	1.27278	0.955075	1.24405	2.09393	2.35126	1.6237	1.97469	2.09366	1.95512	1.935	1.24544	1.52036	0.986561	1.60405	0.858804	1.48322	1.25114
228.019	1.36508	1.49958	1.43109	1.49141	1.65177	1.47397	1.59939	1.84421	1.35138	1.50097	2.06487	1.60315	2.36264	1.0306	1.19158	1.40076	1.1495	0.862782	1.31922	1.7683	1.78171	1.70303	1.71291	1.59067	1.22404	1.72263	1.82407	1.2815	1.3783	1.64533	1.88816	1.81828	1.24614	0.906579	1.24859	2.07404	2.3274	1.66749	2.06395	1.86015	1.90799	1.89085	1.31285	1.50646	0.95468	1.61247	0.851361	1.5335	1.2123
232.019	1.37555	1.49229	1.41006	1.44549	1.66671	1.48951	1.62793	1.87027	1.35251	1.49543	2.04075	1.74977	2.3867	1.01189	1.18766	1.43001	1.13564	0.875899	1.27923	1.79186	1.76812	1.6021	1.69136	1.60798	1.19366	1.64986	1.82101	1.33081	1.36008	1.67512	1.92849	1.75601	1.27477	0.897833	1.23617	2.05188	2.30779	1.59519	2.10331	2.03317	2.02111	1.79139	1.30215	1.52944	1.02914	1.64226	0.864711	1.47192	1.29411
236.019	1.40186	1.51377	1.38559	1.52155	1.76816	1.488	1.61808	1.88642	1.33954	1.5679	2.02708	1.72077	2.35552	1.00569	1.16017	1.46352	1.15843	0.894498	1.35715	1.7762	1.7917	1.70009	1.7841	1.60689	1.24782	1.79538	1.80097	1.26326	1.48076	1.61849	2.06938	1.84337	1.24845	0.889967	1.27371	2.08964	2.37197	1.63067	2.10094	1.92072	2.12892	1.7002	1.29945	1.49517	0.996563	1.60554	0.850173	1.60217	1.2548
240.019	1.43332	1.51345	1.40975	1.50028	1.77909	1.4764	1.63199	1.88857	1.38798	1.51715	2.05432	1.7294	2.34388	1.0437	1.1578	1.45261	1.10786	0.855158	1.30949	1.76724	1.74473	1.74297	1.72637	1.65043	1.21522	1.81964	1.85993	1.32017	1.39985	1.7045	2.06676	1.85911	1.24115	0.887349	1.2642	2.00608	2.21965	1.58963	2.08128	2.20983	1.9064	1.79387	1.30775	1.50741	1.02541	1.64647	0.823851	1.54336	1.28434
244.019	1.44243	1.49218	1.41151	1.51807	1.84272	1.50548	1.6656	1.89073	1.35226	1.55074	2.06338	1.7294	2.3549	1.0054	1.16407	1.45353	1.07116	0.904046	1.26745	1.76629	1.76538	1.72061	1.78688	1.71234	1.29655	1.8117	1.88045	1.27924	1.43244	1.71082	2.30257	1.89463	1.22643	0.845247	1.30135	2.11075	2.35006	1.59983	2.03454	2.15461	2.06335	1.75118	1.30976	1.5104	1.03141	1.59766	0.832408	1.62472	1.28398
248.019	1.42695	1.51234	1.41387	1.52986	1.89601	1.48676	1.64129	1.90555	1.42135	1.53116	2.01736	1.7294	2.35247	0.960597	1.14465	1.45361	1.15268	0.961805	1.3078	1.76989	1.7401	1.75129	1.83891	1.74403	1.22068	1.88449	1.89871	1.37044	1.38632	1.73643	2.30651	1.88475	1.26889	0.850476	1.25551	2.06807	2.21461	1.56021	1.99476	2.17203	2.02452	1.85394	1.35115	1.49261	1.04324	1.68907	0.858038	1.55069	1.37573
252.019	1.49373	1.50528	1.36723	1.53147	1.91942	1.52515	1.66095	1.92375	1.44092	1.59487	2.00795	1.72543	2.32394	1.00086	1.15091	1.49107	1.17068	0.961262	1.29662	1.78573	1.79833	1.68194	1.8069	1.81017	1.22664	1.93145	1.86742	1.34839	1.48896	1.77422	2.25121	1.96943	1.2493	0.834107	1.29898	2.03845	2.37802	1.58508	2.03461	2.32172	2.11896	1.84982	1.34815	1.54489	1.02576	1.62004	0.818922	1.63783	1.32181
256.019	1.51178	1.49812	1.39977	1.5188	2.00901	1.48884	1.66438	1.90952	1.48526	1.53117	2.04954	1.76043	2.33614	0.984259	1.16811	1.4898	1.08302	0.994711	1.30508	1.80957	1.8133	1.74035	1.79599	1.83457	1.24106	1.93946	1.93411	1.36716	1.50119	1.75862	2.15975	1.91698	1.24593	0.836966	1.29987	2.0666	2.22672	1.59724	2.11336	2.2739	2.08115	1.93234	1.32412	1.54574	1.06193	1.67777	0.832678	1.60068	1.34015
260.019	1.53553	1.49927	1.43623	1.49386	2.01577	1.48326	1.62732	1.95739	1.49543	1.57262	2.06127	1.73577	2.34491	1.00878	1.14863	1.48704	1.08137	0.98849	1.31466	1.76487	1.75792	1.752	1.77037	1.87946	1.2538	1.95927	1.90728	1.35043	1.5375	1.77706	2.16616	1.95904	1.24019	0.812238	1.28602	2.0376	2.42115	1.56477	2.07779	2.39688	2.10781	1.86929	1.28081	1.5667	1.09846	1.62168	0.834074	1.63599	1.27987
264.019	1.60775	1.4943	1.37343	1.50627	2.05771	1.51097	1.63942	1.91574	1.49869	1.54226	2.07122	1.77878	2.33607	1.00713	1.14405	1.50333	1.0272	1.01991	1.29912	1.69452	1.76677	1.77678	1.75936	1.7908	1.22093	2.00117	1.83485	1.3695	1.46731	1.79338	2.19428	1.96021	1.22954	0.848852	1.2796	2.06792	2.38574	1.56724	2.19153	2.42232	2.14797	1.88651	1.32065	1.59934	1.13158	1.61844	0.841903	1.58555	1.33489
268.019	1.72659	1.549	1.38531	1.56337	2.08974	1.49705	1.61434	1.9174	1.52961	1.57588	2.10612	1.76386	2.37208	0.997339	1.13385	1.50666	1.09247	1.01268	1.27704	1.74438	1.70641	1.76661	1.75748	1.87584	1.22121	1.97476	1.80718	1.37209	1.54136	1.77447	2.23997	2.04545	1.24697	0.830721	1.26824	2.0587	2.40946	1.51492	2.11799	2.36728	2.12208	1.9036	1.3822	1.54612	1.09729	1.64581	0.843645	1.63333	1.31246
272.019	1.72441	1.53084	1.41273	1.52708	2.12298	1.48329	1.63949	1.93811	1.51394	1.55854	2.09154	1.74276	2.36427	1.05478	1.16038	1.50437	1.08091	1.03801	1.28614	1.7537	1.76559	1.78319	1.80325	1.85912	1.18336	2.01343	1.94615	1.3814	1.48186	1.88398	2.29448	1.909	1.25115	0.855753	1.27911	2.05385	2.30754	1.57559	2.15073	2.44283	1.99886	1.92485	1.37678	1.57844	1.12188	1.65573	0.867842	1.54949	1.38529
276.019	1.82771	1.52247	1.38663	1.52174	2.12241	1.48206	1.61469	1.92948	1.46132	1.54277	2.13543	1.77472	2.3902	1.03894	1.14726	1.47043	1.06812	1.07699	1.23393	1.71691	1.72995	1.67851	1.82948	1.85752	1.12575	1.98753	1.93405	1.37326	1.6223	1.82371	2.3734	2.02132	1.21174	0.850603	1.29656	2.08942	2.36682	1.47771	2.23558	2.57292	2.09201	1.93484	1.36632	1.57758	1.12988	1.61091	0.867363	1.61469	1.34126
280.019	1.9539	1.50654	1.42366	1.57039	2.17953	1.47177	1.46675	1.98957	1.53807	1.51942	2.10281	1.75707	2.34907	1.0235	1.16863	1.49507	1.15405	1.06637	1.27379	1.70784	1.72545	1.74985	1.82719	1.82084	1.18047	2.05382	1.76604	1.27287	1.51707	1.82312	2.5293	1.9778	1.24478	0.857888	1.32531	2.01126	2.32124	1.53561	2.22475	2.5331	2.12902	1.8753	1.37042	1.59353	1.12421	1.62431	0.837519	1.56342	1.36344
284.019	1.93797	1.53019	1.41922	1.55534	2.0876	1.47985	1.51713	1.95577	1.5389	1.51378	2.13657	1.79124	2.35583	1.03979	1.18585	1.49732	1.122	1.11078	1.2561	1.69012	1.71359	1.76995	1.80906	1.81083	1.13558	2.02793	1.9189	1.34485	1.59236	1.81176	2.64245	1.99677	1.22099	0.859434	1.30666	2.06172	2.42461	1.52741	2.2125	2.40395	2.05557	1.94051	1.38047	1.59935	1.11159	1.57043	0.877344	1.61973	1.29706
288.019	2.17255	1.4772	1.39326	1.5731	2.22386	1.49598	1.55657	1.96487	1.4948	1.51636	2.12154	1.76261	2.38872	1.02464	1.19202	1.4706	1.13942	1.1084	1.25461	1.64977	1.72696	1.7611	1.79977	1.81709	1.07721	2.06914	1.89227	1.32268	1.54555	1.79243	2.65079	1.91868	1.19512	0.876991	1.29994	2.1099	2.4143	1.53924	2.21125	2.39442	2.01768	1.88277	1.37073	1.6117	1.12928	1.61642	0.879206	1.55579	1.32677
292.019	2.02522	1.51302	1.43397	1.57666	2.18648	1.45315	1.49297	2.03519	1.53672	1.51327	2.12244	1.72796	2.41265	1.03931	1.18371	1.51438	1.14677	1.12256	1.30915	1.67196	1.67297	1.77686	1.79574	1.75039	1.13452	2.00286	1.754	1.27257	1.56106	1.74474	2.73921	1.93431	1.16946	0.856492	1.25607	2.09685	2.46339	1.51444	2.22912	2.48912	2.07399	1.86144	1.3371	1.60967	1.17349	1.59761	0.85913	1.57166	1.32441
296.019	2.06902	1.49176	1.3915	1.54983	2.1504	1.4952	1.51085	2.00059	1.50423	1.52488	2.15877	1.68283	2.4034	0.998304	1.18372	1.48097	1.18071	1.11245	1.2582	1.67038	1.72118	1.76357	1.86655	1.73743	1.10924	1.96493	1.77773	1.35725	1.52169	1.75273	2.77802	1.74339	1.1692	0.868238	1.28201	2.10179	2.45336	1.56618	2.20795	2.22425	2.05779	1.85409	1.37215	1.60967	1.0861	1.58066	0.881092	1.50436	1.3196
300.019	2.12242	1.50728	1.37578	1.53614	2.20914	1.48269	1.52244	1.98848	1.51653	1.50371	2.16368	1.71467	2.43745	1.00525	1.18434	1.5162	1.13629	1.10586	1.22639	1.67869	1.77638	1.84221	1.81697	1.73622	1.09108	1.97568	1.79973	1.30552	1.55202	1.73985	2.6896	1.90036	1.15694	0.894729	1.2715	2.09419	2.55683	1.51335	2.34985	2.61828	2.10278	1.9004	1.39415	1.56585	1.10241	1.53654	0.904165	1.5697	1.28601
304.019	2.4854	1.53539	1.6493	1.869	2.33389	1.46271	1.62929	2.21085	1.57244	1.67668	2.37241	1.62472	2.57386	1.33239	1.18851	1.56931	1.28595	1.33202	1.56511	1.62048	2.17618	1.83144	1.91665	2.01396	1.26544	2.0188	1.87444	1.41263	1.56411	1.92079	2.58493	1.91914	1.18405	1.01028	1.54895	2.14077	2.54447	1.57898	2.21695	2.70622	2.2188	2.06506	1.5496	1.57392	1.19162	1.53641	1.0496	1.68035	1.42869
308.019	2.54091	1.63653	1.65192	2.00017	2.59095	1.47098	1.64333	2.29194	1.7143	1.76345	2.4183	1.80717	2.62494	1.38553	1.276	1.6855	1.10785	1.41681	1.49224	1.90332	2.18603	1.7117	1.98462	2.13801	1.37326	2.14171	1.82546	1.49096	1.71644	1.91134	2.52387	2.04049	1.20765	1.08215	1.54265	2.20231	2.63819	1.68319	2.21276	2.63603	2.28718	2.02881	1.63115	1.74014	1.27105	1.53707	1.09213	1.60828	1.47064
312.019	2.44466	1.62699	1.76982	2.05168	2.54265	1.72537	1.70925	2.33747	1.76822	1.81076	2.42236	1.51321	2.68479	1.35272	1.43319	1.69768	1.092	1.41301	1.49865	1.93665	2.09301	1.71092	1.91008	2.09067	1.31763	2.15241	1.82105	1.51787	1.69586	1.87906	2.45627	2.33898	1.21155	1.10343	1.53408	2.15316	2.85088	1.69903	2.2	2.51522	2.33325	1.71681	1.70909	1.69968	1.34369	1.46059	1.0727	1.82129	1.40781
316.019	2.28512	1.66388	1.77943	1.9939	2.64319	1.8294	1.71184	2.33556	1.80695	1.80934	2.4032	1.44955	2.76525	1.00231	1.46116	1.71386	1.02625	1.41915	1.60139	2.04009	1.99631	1.81437	1.88071	2.12746	1.34585	2.08854	1.70106	1.44522	1.71227	1.85469	2.42366	2.03702	1.22273	1.16616	1.53254	2.28106	2.82794	1.70385	2.21163	2.45008	2.46054	1.60715	1.69742	1.71107	1.33433	1.56718	1.07835	1.84223	1.46782
320.019	2.43493	1.728	1.73537	2.01555	2.44245	1.82559	1.72864	2.30316	1.76237	1.8857	2.32467	1.67538	2.71901	1.13066	1.43571	1.74633	0.995722	1.39596	1.53752	2.04305	1.94654	1.93771	1.87567	2.05582	1.36449	2.20469	1.63013	1.3902	1.71723	1.82593	2.3955	1.8681	1.27359	1.20012	1.51946	2.15206	2.74383	1.63411	2.05574	2.32544	2.52684	1.97729	1.76045	1.7668	1.28729	1.67665	1.05533	1.85903	1.4519
324.019	2.22385	1.72799	1.71925	2.00047	2.43685	1.79464	1.71897	2.31577	1.76772	1.81589	2.2972	1.60899	2.80067	1.32588	1.46496	1.78628	1.14685	1.43139	1.56334	1.94888	1.87292	1.8597	1.85509	2.02701	1.32281	2.10287	1.56299	1.38494	1.67334	1.77649	2.37203	1.85721	1.26975	1.24861	1.52567	2.18978	2.71161	1.63085	2.10375	2.20833	2.50849	1.82287	1.73827	1.85754	1.31028	1.70866	1.05327	1.87274	1.53042
328.019	2.23877	1.77231	1.75098	2.0146	2.3709	1.76953	1.74963	2.3477	1.77654	1.83077	2.30661	1.76135	2.84678	1.41614	1.50469	1.79018	1.24671	1.42555	1.49763	2.02113	1.79649	1.87076	1.84081	1.95968	1.30031	2.14865	1.68342	1.46413	1.70947	1.81349	2.37095	2.08906	1.26765	1.28561	1.51208	2.24	2.703	1.69062	2.10065	2.25656	2.6361	1.87675	1.7376	1.7932	1.35075	1.74511	1.08117	1.86641	1.485
332.019	2.17516	1.76106	1.72426	1.98811	2.24331	1.75513	1.74429	2.41163	1.80813	1.9273	2.3001	2.03948	2.89707	1.40759	1.53354	1.79367	1.21566	1.43134	1.44007	1.91933	1.79893	1.8908	1.87597	1.93118	1.32365	2.0516	1.77289	1.41196	1.76831	1.76245	2.54803	2.08985	1.29239	1.29946	1.52926	2.29044	2.6003	1.77938	2.0838	2.26946	2.77323	1.8433	1.72106	1.90828	1.30855	1.45384	1.08499	1.79331	1.51029
336.019	2.16808	1.7435	1.72692	1.92683	2.36523	1.74619	1.95166	2.42275	1.78696	1.89574	2.31772	1.9739	2.93432	1.41199	1.61308	1.78461	1.26259	1.42001	1.21127	1.99138	1.80267	1.88249	1.86999	1.97393	1.34366	2.09149	1.9449	1.40486	1.772	1.84701	2.88522	2.11113	1.35706	1.32501	1.47821	2.32034	2.65666	1.762	2.08353	2.14867	2.69114	1.87521	1.70394	1.89796	1.38703	1.43416	1.07501	1.80245	1.56028
340.019	2.14927	1.7435	1.70663	1.99163	2.22666	1.70885	1.99084	2.45812	1.79159	1.93575	2.33286	1.95257	2.89917	1.42268	1.6399	1.80354	1.3446	1.3703	1.18095	1.94504	1.74636	1.88344	1.86274	1.90476	1.31924	2.03394	1.95578	1.39883	1.80358	1.79852	2.92132	2.08869	1.37657	1.33119	1.50038	2.35495	2.58141	1.74038	2.04108	2.3209	2.82386	1.88061	1.73103	1.91841	1.40333	1.67173	1.10534	1.8103	1.57931
344.019	2.0805	1.81715	1.69896	2.00271	2.20104	1.70532	2.01212	2.48526	1.81765	1.99455	2.3634	1.91653	2.97693	1.43905	1.68647	1.7889	1.40658	1.3733	1.20391	1.93703	1.77954	1.90137	1.86662	1.93476	1.36907	2.13419	1.96332	1.36595	1.82021	1.88216	2.88938	2.1486	1.45037	1.3891	1.50399	2.30433	2.68746	1.81333	2.09767	2.1931	2.92835	1.89806	1.74876	1.92262	1.39283	1.79234	1.09145	1.77234	1.57743
348.019	2.12794	1.81491	1.72376	1.97251	2.21688	1.71471	1.83317	2.50457	1.80803	1.99772	2.42182	1.90092	3.05557	1.44365	1.7413	1.67862	1.5633	1.39888	1.20961	1.8809	1.79197	1.91332	1.92147	1.9052	1.36267	2.1435	1.9059	1.3516	1.85759	1.89742	2.83764	2.17198	1.41764	1.41029	1.53434	2.25706	2.66898	1.80951	2.08043	2.26567	2.95062	1.88506	1.77498	1.94023	1.36414	1.76853	1.12365	1.79779	1.58872
352.019	2.11876	1.83482	1.72011	1.97711	2.22786	1.68191	1.86693	2.55377	1.79161	2.0272	2.45254	1.89035	3.15753	1.44094	1.76531	1.75206	1.60764	1.39594	1.20487	1.9314	1.79633	1.97139	1.89188	1.92681	1.33941	2.12674	1.84818	1.47447	1.88747	1.9279	2.8935	2.20942	1.4157	1.38565	1.36815	2.30137	2.64304	1.77123	2.0997	2.34419	3.00742	2.16439	1.82349	2.0463	1.41322	1.77258	1.09139	1.77416	1.63569
[truncated: 53 more columns]

## Sheet: Figure S2f
Figure S2f				WT						cMKO
Left	State 2	140	99.1928	73.557	91.9879	96.1328	94.8854	127	99.9168	84.2293	99.9409	116.71	100.116
	State 3		403.217	279.298	287.449	293.463	320.655		297.583	276.578	288.827	289.106	292.206
	State 4		74.7895	58.168	63.7362	63.0658	65.1275		66.5955	65.7951	71.8347	74.457	77.1969
Figure S2f		WT	cMKO
Middle		4.06498	2.97831
		3.79702	3.28363
		3.12486	2.88998
		3.05269	2.47713
		3.3794	2.91867
Figure S2f		WT	cMKO
Right		5.39136	4.46851
		4.80157	4.20363
		4.50998	4.02072
		4.65329	3.88285
		4.9235	3.78521

## Sheet: Figure S2g
Figure S2g				WT						cMKO
	Mito	-0.0396	-0.0442333	-0.0609	-0.047	-0.04685	-0.0654	-0.0316	0	-0.0377	-0.0586	-0.0458	-0.04015
	State 2	-0.2586	-0.249233	-0.3338	-0.298	-0.27825	-0.283	-0.1496	-0.1391	-0.2031	-0.2534	-0.20955	-0.20175
	State 3		-0.0819667	-0.1335	-0.1187	-0.12065	-0.1377		-0.0315	-0.0858	-0.116	-0.1023	-0.0959
	State 4		-0.2811	-0.3748	-0.3328	-0.2928	-0.3546		-0.1411	-0.2324	-0.2859	-0.23835	-0.243

## Sheet: Figure S2h
Figure S2h		WT							cMKO
	State 2	11.8857	9.7448	0.5011	9.6857	11.2215	12.3294	2.4378	13.1239	10.99	1.5194	13.9598	12.2052	11.2579	4.7992
	State 3	27.7767	24.0329	22.0256	23.7996	36.2419	34.0925	28.1659	24.7107	26.4898	20.4316	27.4224	39.3368	32.0679	30.1619
	PC	185.863	123.113	120.198	123.108	261.916	184.768	118.33	156.406	141.905	142.779	176.923	283.989	226.747	187.227

## Sheet: Figure S2i
										Figure S2i		WT						cMKO
											State 2	-0.1596	-0.2057	-0.1577	-0.1744	-0.1906	-0.1866	-0.1178	-0.1436	-0.1353	-0.1554	-0.1465	-0.1563
											State 3	-0.0612	-0.0801	-0.053	-0.0672	-0.0734	-0.0543	-0.0585	-0.0637	-0.0524	-0.0603	-0.0543	-0.0487
											PC	-0.0871	-0.104	-0.0712	-0.0828	-0.1021	-0.0748	-0.0816	-0.0868	-0.0723	-0.0784	-0.0777	-0.0661

## Sheet: Figure S2l
Figure S2l	Time (minutes)									WT																				Mtfp1-/-
	0.806781	185.908	171.625	210.144	169.654	195.999	165.611	197.911	186.719	189.295	183.769	128.183	133.698	137.859	145.14	161.573	116.196	123.36	135.334	102.907	181.157	166.777	213.212	176.667	196.14	185.017	137.881	171.479	193.169	147.614	169.265	189.506	173.719	197.601	155.47	174.052	165.392	183.649	199.375	167.126
	4.87969	179.932	169.12	203.883	165.032	193.723	162.548	193.258	185.644	182.176	176.058	123.02	125.993	128.886	138.873	151.936	111.883	117.814	133.494	85.0751	174.588	166.115	202.863	166.719	190.689	179.023	132.653	160.731	188.789	144.981	166.699	184.337	170.013	190.562	150.682	158.76	160.155	170.961	193.246	159.546
	8.94324	177.172	166.298	178.009	161.015	188.103	155.421	194.022	189.263	180.278	173.113	120.997	117.15	123.654	133.466	141.444	103.652	111.651	124.015	76.0894	165.711	158.938	198.821	163.88	184.513	170.296	126.381	162.919	184.049	139.21	162.439	180.941	165.471	182.539	146.439	151.692	153.549	167.327	187.551	153.056
	12.6168	162.578	118.134	170.915	151.666	185.959	93.3074	176.784	172.907	171.064	175.412	102.862	110.665	116.084	126.509	142.846	72.8293	107.04	121.72	67.053	93.2024	149.025	170.783	157.67	135.762	144.234	102.652	160.792	176.363	122.071	197.311	174.501	163.134	183.806	119.704	129.453	148.51	164.5	183.742	148.771
	16.1954	91.1829	85.999	104.686	128.395	177.328	61.1415	122.743	122.831	136.864	171.842	69.1293	85.1769	95.3783	120.596	138.064	60.093	103.344	116.58	66.6956	74.1627	98.6378	112.008	127.443	85.3837	90.3627	63.559	145.581	172.124	82.1183	173.647	157.389	156.524	174.139	74.0583	88.4835	137.407	151.233	180.557	145.528
	19.7749	88.4911	83.7519	82.1747	85.8443	153.351	60.3372	94.5757	93.731	98.52	169.568	65.7123	70.3141	82.9224	107.606	131.132	60.1964	91.0447	113.269	62.3541	73.5632	68.2504	86.6743	88.686	76.2773	79.4524	28.0498	110.868	168.282	69.9747	145.948	134.094	139.635	164.6	66.6435	80.3807	105.596	131.293	172.439	142.196
	23.4037	404.443	368.92	466.369	394.755	427.986	370.492	379.638	425.048	434.877	389.831	313.281	314.728	330.327	324.159	394.406	258.696	304.524	355.734	285.385	373.414	405.492	483.868	365.098	467.244	383.153	342.71	377.069	424.548	311.345	384.8	404.726	373.099	369.703	349.68	315.101	361.785	414.694	430.203	343.199
	26.9769	395.192	367.899	450.323	388.354	413.73	398.93	297.411	440.513	426.886	418.634	298.765	278.409	356.243	365.418	427.092	277.674	335.922	369.837	350.238	382.445	403.719	495.669	376.809	425.627	361.223	460.626	411.169	430.145	312.318	333.489	461.865	396.495	435.848	385.124	347.236	353.582	420.773	476.59	387.479
	30.5664	373.005	366.72	409.356	365.91	380.15	360.197	276.789	425.964	389.022	405.094	284.141	253.445	324.802	358.963	428.004	268.146	331.267	365.916	342.61	370.058	389.073	472.295	386.857	387.484	368.871	436.014	404.217	408.178	307.468	327.278	446.711	387.024	443.582	389.846	351.8	312.716	410.716	467.502	392.4
	34.2415	72.7607	81.9577	76.0986	61.3708	87.0187	50.9697	86.8748	77.453	69.3601	74.7092	57.527	67.7053	60.286	63.0644	73.8115	58.5472	61.6062	71.9743	12.4297	66.3813	54.0545	67.2554	65.1483	60.7538	63.0605	-33.2647	60.1545	69.9269	60.6083	66.3231	70.2582	71.5879	90.6754	56.2446	62.2275	55.7116	65.2065	61.6898	55.5196
	37.8217	66.5871	76.1566	68.5522	56.1409	77.2865	40.8134	78.1744	71.3086	65.9198	68.5953	53.7773	62.2592	56.5973	59.4226	66.9103	52.7601	53.3875	66.1499	9.28428	59.8018	49.9742	62.8212	58.302	56.6175	59.9778	-40.9513	54.1261	61.8205	54.1503	59.4762	67.6468	66.4026	83.7144	48.6015	56.4324	55.6562	61.5419	57.5	51.3132
	41.4059	65.8185	71.3701	68.3814	53.4767	75.3428	44.4946	82.2896	71.9505	66.2524	69.7733	55.7424	61.7319	59.171	61.6287	66.7284	52.4494	58.5622	68.3345	12.5673	61.1642	48.2041	68.5778	59.5529	57.9367	59.4763	-40.4433	54.9561	66.2168	56.123	63.6157	72.5736	69.5058	84.7526	48.6302	57.8977	57.2418	64.1702	61.5288	53.0913

## Sheet: Figure S2m
Figure S2m	WT	Mtfp1-/-
	174.93	188.041
	106.473	116.697
	126.705	128.382
	175.366	156.903

## Sheet: Figure S2n
Figure S2n	WT	Mtfp1-/-
	207.18	183.243
	276.663	263.537
	246.387	280.866
	395.313	419.556

## Sheet: Figure S2o
Figure S2o	WT	Mtfp1-/-
	50.742	83.5698
	41.1971	42.0915
	46.3908	50.6239
	64.7314	61.0207

## Sheet: Figure S2p
Figure S2p	Time (minutes)					WT									MTFP1 KO
	0.808601	165.264	149.839	148.055	176.318	225.723	159.633	154.242	158.123	164.19	188.631	187.052	174.756	155.619	182.578	185.302	182.405	142.362	154.338
	4.86097	161.34	142.835	116.796	168.114	217.154	157.625	152.937	154.284	143.105	180.96	181.387	167.283	149.283	177.423	178.338	180.331	130.563	149.076
	8.93752	157.452	139.527	146.979	164.489	208.783	155.324	150.573	151.708	106.349	175.796	176.543	165.068	144.178	173.139	172.359	177.095	115.367	147.138
	12.6092	106.008	100.145	135.705	125.513	175.517	124.364	98.8477	133.904	77.4873	166.864	140.671	159.686	137.06	173.742	122.258	118.992	100.176	130.372
	16.1876	68.5523	67.6742	96.7056	78.2325	140.345	88.6193	67.9601	97.2093	70.4797	151.494	117.472	149.866	111.816	169.081	67.2827	98.0022	65.0955	101.166
	19.7741	68.3855	60.9544	69.9188	56.6216	133.947	84.3764	67.3936	70.9934	68.5369	131.649	106.96	131.878	84.9919	166.529	60.7823	93.4919	47.3682	75.1536
	23.4526	223.68	212.968	242.594	263.581	225.968	224.937	199.415	217.354	236.863	268.856	211.83	234.307	191.174	252.633	272.521	233.025	116.306	222.367
	27.0315	213.589	204.012	233.137	253.396	219.488	209.538	200.829	213.88	229.765	241.158	203.664	233.857	195.059	240.618	247.764	219.395	101.889	215.844
	30.6299	199.437	194.307	214.402	236.437	209.739	197.377	188.963	203.327	215.541	226.822	191.771	222.89	185.239	223.868	227.568	208.46	88.1827	206.648
	34.3078	34.8688	24.5102	3.93062	35.2597	32.9611	31.5165	30.3601	37.6743	37.5598	33.9016	37.9056	41.5084	38.9179	219.178	34.801	45.3042	29.0374	36.6619
	37.9031	30.0408	21.4407	-4.10324	31.3012	32.0231	27.7396	29.7459	31.7228	33.2297	30.119	32.9993	34.1411	30.1365	211.941	26.6417	38.4869	24.2302	30.9906
	41.4787	32.6345	21.8944	-2.76522	34.5906	32.3838	31.1165	28.7439	33.4475	33.7157	27.9445	33.7234	34.5937	30.8031	210.338	27.5334	40.5654	27.7825	30.5438

[truncated: 4 more sheets: Figure S2q, Figure S2r, Figure S2s, Figure S2t]
