# Supplementary material for: Mitochondrial Fission Process 1 controls inner membrane integrity and protects against heart failure
Source: Nat Commun. 2022 Nov 4;13:6634. doi: 10.1038/s41467-022-34316-3 (PMC9636241; doi:10.1038/s41467-022-34316-3)
Supplement: Supplementary file 9 — Source Data [file 41467_2022_34316_MOESM9_ESM.zip › Source Data Supplementary Figure 3.xlsx]

## Sheet: Figure S3d
																				Figure S3c	WT	cMKO
																						564992
																					683300	480589
																					214808	501611
																					133104	597954
																					111107	1021270
																					146338	670108
																					940543	1033750
																					628733	512298
																					844831	937414
																					506311	551800
																					704551	559276
																					243930	416698
																					347722	163407
																					437600	259008
																					933968	436703
																					575015	568438
																					814565	241821
																					353081	600111
																					473699	187209
																					266994
																					284023
																					533086
																					599142
																					514098	400332
																					234891	427972
																					210633	807284
																					344820	614477
																					1050000	404758
																					291427	738618
																					444218	1500000
																					700720	1750000
																					787200	542367
																					444846	1010000
																					291266	711561
																					210190	1510000
																					35588.7	494602
																					99674.7	610717
																						753454
																						992497
																					488923	1940000
																					492217	1350000
																					163519	338131
																					444764
																					183960
																					1390000	1770000
																					111062	687816
																					874231	1310000
																					498322	372242
																					784108	383650
																					227218	278000
																					723539	416108
																					500981	488659
																					615065	320631
																					608289	165021
																					528505	487792
																					434198	291920
																					465438	237362
																					466300	111417
																					607626	87456.8
																					500985	395520
																					307559	296551
																					486307	666741
																					322311	804387
																					532265	170608
																					775656	861190
																					690620	890827
																					1250000	636791
																					233562	219077
																					402291	81701.2
																					220602	122105
																					332253	328419
																					633736	177264
																						185162
																						340735
																					412193
																					378212
																					667287	694731
																					692572	243496
																					404644	963099
																					428210	334057
																					798788	1350000
																					114901	711726
																					485756	1280000
																					320354	787944
																					462894	440108
																					676488	230507
																					840995	305241
																					500920	597446
																					328422	90002.9
																					405488	2030000
																					383296	461326
																					416546	503726
																					505759	261200
																					72311.6	850229
																					590195	315263
																					505296	1270000
																					936397	340125
																					519581	588915
																					712067	174798
																					572859	917366
																					561704	269344
																					564248	638392
																					372499	129817
																					515577	1620000
																					640704	331313
																					241509	1190000
																					590871	418502
																					285557	385737
																					422455	977201
																					1000000	157959
																					493547	180239
																					518288	151994
																					728126	212351
																					703814	280290
																					144224	325484
																					812363	316906
																					342697	238467
																					571720	633222
																					462042	791934
																					171160	873168
																					907818	1250000
																					457218	1130000
																					170572	1300000
																					717240	957067
																					243389	579043
																					1020000	562646
																					389567	804860
																					649358	1100000
																					1280000	883816
																					698175	300386
																					767201	998718
																					303290	1320000
																					323642	259123
																					291031	797221
																					319374	1030000
																					128721	1180000
																						739047
																						1410000
																					605167	852579
																					1080000	738189
																					706863	810263
																					485354	966372
																					369334	356610
																					683186	839224
																					1510000	879828
																					991516	1710000
																					359971	556805
																					219819	511749
																					357270	311864
																					675470	454742
																					1010000
																					304849
																					379938
																					616043	413222
																					812849	468606
																					451345	761391
																					225837	606494
																					262373	329941
																					510887	359583
																					190766	570091
																					252977	1340000
																					610718	1900000
																					167910	197463
																					507720	1680000
																					806029	618309
																					480470	875759
																						612832
																						316046
																					1020000	739517
																					454946	816993
																					708509	639102
																					834653	877632
																					961255	137294
																					375514	406715
																					332883	396261
																					916068	1040000
																					825959	1090000
																					271770	1220000
																					516370	482940
																					1410000	685299
																					548236	62755.4
																					1050000
																					282861
																					377702
																					489829	280307
																					101987	493500
																					458666	2860000
																					459446	211368
																					709176	726400
																					251413	154563
																					260065	134785
																					896581	529562
																					809711	674571
																					426093	91964
																					141992
																					214448
																					166265	228623
																					165324	109337
																						325051
																						343569
																					373285	442614
																					947634	305438
																					581395	1540000
																					192492	207914
																					424606	652095
																					359150	295339
																					656365	608679
																					545810	459565
																					478436	193978
																					266011	383339
																					486382	353395
																					713998	763247
																					334020	188772
																					285358	400994
																					533950	358404
																					678683	362948
																					1030000	350344
																					355312	516370
																					662473	1230000
																					1190000	557165
																					748013	881117
																					649002	351280
																					683657	197308
																					195466	388431
																					263982
																					470140
																					514336	530430
																					786973	531329
																					502482	1010000
																					613064	1090000
																					651240	779289
																					785045	621678
																					593070	684787
																					505333	397397
																						290366
																					329389	884564
																					1860000	559948
																					230469	305994
																					1040000	681265
																					680481	420848
																					1010000	457140
																					1080000	440428
																					636716	661449
																					308413	450250
																					440696	291815
																					436037	412075
																					380329	598778
																					710624	227218
																					535280	434705
																					731022	199189
																					793268	129542
																					528128	748282
																					693833	163757
																					314956	293459
																					266838	512252
																					391995	492090
																					489751	358725
																					750995	85804.7
																					134208	197142
																					451502	243046
																					1310000	319509
																					779384	42314.2
																					1280000	138250
																					591075
																					563782
																					398223	960953
																					311975	1110000
																					416817	556575
																					429265	449737
																					2140000	256856
																					572275	475423
																					1090000	228784
																					342825	662865
																					222251	213909
																					477262	307904
																					181743	674804
																					829137	843966
																					771696	345877
																					589539	888517
																						748521
																						356250
																					408683	237979
																					1470000	898932
																					554848	324931
																					874212	868004
																					689641	505727
																					729923	922775
																					991592	738813
																					513674	391564
																					424688	440342
																					1150000	849716
																					692887	197812
																					982320	520411
																					580303	152213
																					655623
																					1110000
																					1120000	685028
																					988813	636673
																					966967	320560
																					1060000	114199
																					648220	97318.3
																					713671	294363
																					204553	573650
																					934237	1090000
																					509873	1320000
																					454581	351950
																					339613	1440000
																					756945	635850
																					589186	1390000
																					552972	197426
																					971866	306483
																					563858	1090000
																					973901	601395
																					324383	632511
																					1120000	367960
																					815545	437466
																					634324	374722
																					698411	933080
																					414622	134166
																					304528	750251
																					1310000	419080
																					258006	303873
																					1210000	144777
																						849207
																						763208
																						736344
																					656412	2070000
																					627910	262923
																					284513	106445
																					860495	351008
																					625483	456471
																					679660	1070000
																					1070000	288760
																					371560	247771
																					332254	156398
																					637500	64362.2
																					347754	183762
																					410986	95947.9
																					606608	174955
																					884251	196358
																					457407
																					563540
																					628646	159343
																					530659	167642
																					729377	133083
																					358797	135311
																					699627	395571
																					651939	371128
																					435527	361220
																					472014	145952
																					592670	362663
																					852656	1060000
																					553014	347359
																					575994	877751
																					437758	1710000
																					1090000	330546
																					433570	1090000
																					397671	1110000
																					551408	802471
																					94622.7	1260000
																					858012	893921
																					532589	767588
																					512709	174877
																					284661	685728
																					477155	323954
																					410908	758427
																					853071	520088
																					716903	2000000
																					638981	2330000
																					453328	100736
																					681883	1610000
																					650543	725356
																					627306	509428
																					557603	585233
																					411132	305114
																					273848	156366
																					479656	426129
																					1190000	182264
																					750659	574254
																					745896	179840
																					974667	269721
																					447276	63088.5
																					320508	160638
																					635887	114084
																					997510	216138
																					967953	246361
																					359933	811977
																					636751	456002
																					808928	872862
																					669717	106172
																					452400
																					672142
																					617178	174759
																					417564	513589
																					224482	107188
																					217969	58409.4
																					570831	107698
																					238924	238102
																					373796	362320
																						126998
																						527488
																					461401	734544
																					877287	160313
																					438970	749035
																					543706	1090000
																					334297	826232
																					625698	43925.6
																					1320000	314130
																					426359	51281
																					503409	349667
																					289390	659495
																					446429	332768
																					706931	148177
																					826316	45608.3
																					814960	896035
																					692165	432278
																					434133	422765
																					932306	384869
																					651620	999191
																					448166	467826
																					593470	356722
																					1020000
																					492451
																					432863	703250
																					830454	1240000
																					746720	1300000
																					1460000	2250000
																					448682	306411
																					572432	225341
																					477574	1820000
																					682791	1800000
																					446060	2120000
																					395674	1150000
																					695081	1970000
																					253179	5360000
																					377271	773813
																					364446	232855
																					355362	1350000
																					2010000	94700.2
																					438973	720215
																					514253	649281
																					856178	1340000
																					570002
																					497384
																					457084	813704
																					209897	401077
																					239670	229567
																					356869	713955
																						929192
																						1130000
																					461401	2610000
																					877287	955070
																					438970	201694
																					543706	577599
																					334297	641377
																					625698	731887
																					1320000	1710000
																					426359	488495
																					503409	415798
																					289390	905272
																					446429	96658.2
																					706931	785433
																					826316	315656
																					814960	823847
																					692165
																					434133
																					932306	281793
																					651620	310881
																					448166	1450000
																					593470	331863
																					1020000	576358
																					492451	557708
																					432863	1150000
																					830454	593104
																					746720	51714.2
																					1460000	157104
																					448682	547021
																					572432	810219
																					477574	579125
																					682791	324737
																					446060	705183
																					395674	314011
																					695081	478748
																					253179	681143
																					377271	149123
																					364446	1030000
																					355362	340633
																					2010000	740889
																					438973
																					514253
																					856178	672886
																					570002	762727
																					497384	371366
																					457084	201070
																					209897	1740000
																					239670	889563
																					356869	706580
																						808038
																						248648
																						516862
																						439459
																						457031
																						238620
																						430551
																					307165	447475
																					496873	312132
																					409494	697276
																					346347	547140
																					98146.2	294633
																					54373.3	307787
																					223341	185648
																					677498	102608
																					392273	404013
																					398251	487240
																					260004	360523
																					567679	297216
																					473336	388239
																					627739	966202
																					151276	315613
																					339574	573468
																					143737	368905
																					698466	664478
																					579033	81767.9
																					155381	537420
																					642145	57956.7
																					222175	262151
																					328295	1180000
																					188203	672780
																					521140	1210000
																					505486	409587
																					573106	147321
																					304470	450158
																					585978	418657
																					364358	748323
																					312335	55535
																					413409	397532
																					641071	690717
																					71724.6	1040000
																					320266	709745
																					343623	149914
																					403334	36504.9
																					117954	450778
																					124981	422962
																						61941.3
																						647267
																					426914	530731
																					601324	704468
																					319336
																					596413
																					169941	157021
																					316037	486707
																					359966	463716
																					167965	259162
																					157836	672065
																					517054	121870
																					536064	670186
																					215711	710898
																					540016	260728
																					545483	697120
																					380414	646461
																					285786	328496
																					108939	476242
																					424593	554557
																					524784	777512
																					344140	582758
																					223154	724890
																					125532	536870
																					1070000	493638
																					751755	937802
																					395531	388271
																					229925	94226
																					387838	851266
																					505295	296203
																					157107	348423
																						214447
																						644015
																					187678	544581
																					267660	700883
																					422178	196394
																					516217	186399
																					434588
																					560566
																					189127	257073
																					602258	532305
																					381775	596665
																					218762	277330
																					223224	346061
																					603819	835343
																					365374	231956
																					303794	653615
																					571102	1120000
																					181572	225016
																					189554	436230
																					205729	517855
																					139286	62615.8
																					590284	483269
																					721898	1670000
																					298660	453290
																					652811	389123
																					868279	58450
																					101004	720468
																					314057	924669
																					447982	1040000
																					440345	193190
																					213360	247209
																						441013
																						880415
																					378019	347563
																					358796	105702
																					172607	705693
																					450522	512925
																					300192
																					578696
																					364042	443768
																					464655	587844
																					806540	467946
																					487167	644532
																					781407	355132
																					156634	398005
																					435488	261454
																					479919	457547
																					193001	188849
																					696694	552129
																					435607	610071
																					156012	264186
																					653040	547205
																					348187	734671
																					846315	358182
																					382167	1010000
																					557398	397852
																					637068	172756
																					180006	1590000
																						937319
																						785332
																					419164	818962
																					583747	1050000
																					548744	987726
																					190810	147346
																					509599	393212
																					344350	306811
																					271417	573391
																					314283	581778
																					145435	359409
																					148058	453846
																					219663	167677
																					513197	257053
																					476520	262176
																					576776	222723
																					473150	245144
																					396499	287469
																					499339	250532
																					214023	132791
																						299762
																						186269
																					63186.3	70545.2
																					206275	37024.4
																					635735	39442.9
																					823333	179496
																					156947	88319.1
																					136589
																					176678
																					137529	308695
																					171001	1040000
																					211089	173746
																					985015	1230000
																					1400000	1230000
																					918036	553478
																					1180000	1030000
																					1160000	270785
																					350499	447823
																					289776	111472
																					535590	502036
																					679894	812802
																					76181.9	584616
																					486298	310553
																					140622	689121
																					104595	190604
																					594120	387168
																						623113
																						1120000
																					323366	533763
																					334996	1410000
																					437955	271552
																					357740	526128
																					174254	806458
																					442809	217488
																					308479	307238
																					336697	589490
																					416113	1040000
																					234300	770590
																					233723	1250000
																					166449	392327
																					296221	1170000
																					446634	447113
																					253770	442509
																					70477.7	419754
																					256609	282618
																					214315	1060000
																					88584.7
																					351580
																					217593
																					361848
																					122254	1460000
																					366526	4950000
																					255400	3620000
																					164458	771629
																					552533	2580000
																					466658	701619
																					200247	1950000
																					167409	1290000
																					336697	3790000
																					540765	1310000
																					480146	2400000
																					675324	1230000
																					519391	2000000
																					482353	568893
																					166723	1070000
																					165703	2460000
																					71428.4	909478
																					55558	952788
																					116427	830598
																					141763	1540000
																					260426	794052
																					88183.4	907344
																					290390	268784
																					127374	998937
																					94648	1060000
																					76520.3	475866
																					262728	670925
																					135507	683509
																					154690	689022
																					96010	692853
																					63591	456008
																					135121	315596
																					409534	420558
																						5050000
																					573087
																					522521	757479
																					415116	2180000
																					692672	2140000
																					772761	1220000
																					780990	1700000
																					761270	555390
																					250048	1190000
																					453175	218644
																					647670	271376
																					357031	3530000
																					523768	1460000
																					851550	984013
																					89508.6	1230000
																					91871.9	1740000
																						3000000
																						804669
																					796153	1900000
																					405816	477298
																					269991	77862.3
																					257912	691211
																					283671	473035
																					235877	298393
																					481364	1410000
																					101505	920817
																					57907.6	262456
																					615807	513320
																					209707	677589
																					314813	1710000
																					467258	713052
																					367097	1680000
																					475745	2560000
																					587026	997441
																					288011	790842
																					891547	1150000
																					310955	387380
																					435392	313418
																					876864	212539
																					611875	282294
																					837006	496899
																					352579	784408
																					366562	285364
																					403452	288448
																					273029	443992
																					433768	120773
																					395478	126215
																					466497
																					265704
																					176012	470524
																					109852	2990000
																					145908	418198
																					375864	287032
																					355232	238462
																					108028	743721
																					199412	680253
																					158558	544052
																					387105	912209
																					128163	582687
																					504308	1360000
																					156517	260923
																					152484	881202
																						1110000
																						613878
																					616359	1230000
																					425116	505094
																					460922	537432
																					349710	233214
																					399236	200643
																					105782	476305
																					201065	633806
																					438818	1680000
																					482072	239908
																					731887	1750000
																					301097	796790
																					357698	621572
																					434508	2760000
																					838091	1810000
																					808570	453009
																					768215	2700000
																					417134	2020000
																					484581	1830000
																					135962	702100
																					533132	485451
																					227882	380925
																					94818.4	1740000
																					314523	795709
																					194253	1490000
																					383928	636041
																					166578	867146
																					455534	1450000
																					157143	427080
																					252431	2140000
																					324467	1290000
																					120107	383871
																					387260	2440000
																						1830000
																						933898
																					810885	2010000
																					695866	1400000
																					418539	1430000
																					176051	665573
																					191045	181638
																					449779	251777
																					775768	131321
																					139878	2790000
																					465751	202316
																					615572
																					537706
																					288646	1920000
																					205958	3030000
																					433102	335229
																					282340	418928
																					748522	1140000
																					814485	1170000
																					320271	1940000
																					160313	283626
																					108834	1750000
																						1400000
																						868771
																					447401	1530000
																					451871	2660000
																					436294	691323
																					393478	2550000
																						325376
																						2790000
																					1270000	737332
																					839503	918573
																					250944	812253
																					159804	1600000
																					206157	585476
																					326656	766332
																					375435	935268
																					267817	222955
																					392585	449989
																					291931	284066
																					566950	174640
																					370265	100062
																					744647	83112.2
																					902023	481528
																					1050000	468463
																					958549	3360000
																					626770	3120000
																					718225	244988
																					522556	1160000
																					175660	1070000
																					102647	1670000
																					114511	934734
																					194100	1340000
																					525226	1090000
																					305322	1170000
																					96661.5	1030000
																					137022	543733
																						2170000
																						291260
																						1420000
																						2420000
																						222467
																						614605
																						682313
																						414165
																						1770000
																						6600000
																						148165
																						311713
																						623469
																						2080000
																						1190000
																						345297
																						2300000
																						1310000
																						2270000
																						1220000
																						662326
																						1680000
																						855287
																						1280000
																						1460000
																						1180000
																						986701
																						391653
																						626872
																						260685
																						423593
																						358091
																						268128
																						677163
																						180480
																						434078
																						507094
																						389095
																						648339
																						1200000
																						1290000
																						233086
																						910325
																						789156
																						623089
																						925517
																						960163
																						413448
																						276232
																						892784
																						597490
																						1100000
																						1050000
																						514843
																						541736
																						681223
																						1300000
																						949344
																						1120000
																						1490000
																						542647
																						324159
																						401480
																						887813
																						1500000
																						443952
																						830576
																						1010000
																						341615
																						386649
																						291321
																						564632
																						345954
																						232419
																						1560000
																						1440000
																						386977
																						438489
																						998618
																						1480000
																						1200000
																						1260000
																						890755
																						630614
																						307768
																						205334
																						673573
																						728484
																						495672
																						355286
																						270076
																						819694
																						606939
																						387355
																						333724
																						181698
																						928986
																						128851
																						692979
																						692788
																						643967
																						655918
																						499559
																						502494
																						467831
																						443027
																						478895
																						999214
																						738961
																						649607
																						954767
																						416670
																						1060000
																						819279
																						329350
																						629101
																						764205
																						1360000
																						249588
																						277043
																						234574
																						916626
																						1380000
																						651981
																						542952
																						1300000
																						126258
																						666467
																						351873
																						1050000
																						1100000
																						510378
																						657305
																						898027
																						699665
																						239006
																						455494
																						832767
																						790061
																						239349
																						659417
																						321139
																						890906
																						1150000
																						602652
																						1350000
																						1660000
																						471768
																						501278
																						156693
																						1710000
																						1790000
																						79993.9
																						85406.5
																						922829
																						957889
																						168773
																						529016
																						443244
																						763358
																						753280
																						161733
																						112938
																						1110000
																						1060000
																						419204
																						584767
																						384988
																						389924
																						1300000
																						449193
																						2970000
																						914081
																						1180000
																						1360000
																						1450000
																						1050000
																						935031
																						584576
																						756231
																						271411
																						1310000
																						1230000
																						1210000
																						186119
																						429417
																						2650000
																						212033
																						1210000
																						781060
																						1030000
																						492851
																						403367
																						1330000
																						752795
																						1180000
																						1100000
																						210142
																						309264
																						237109
																						255641
																						700277
																						1070000
																						666565
																						451735
																						1070000
																						136170
																						219672
																						731647
																						605394
																						219079
																						132637
																						757126
																						1600000
																						1450000
																						1040000
																						534064
																						537435
																						682595
																						976954
																						501614
																						623517
																						522357
																						671443
																						833787
																						937889
																						1260000
																						916627
																						729691
																						637330
																						715317
																						180945
																						364942
																						1170000
																						2010000
																						1420000
																						322617
																						807319
																						653700
																						736510
																						545381
																						432755
																						202046
																						678016
																						704857
																						413336
																						537392
																						760573
																						1790000
																						1540000
																						1250000
																						2710000
																						364823
																						356945
																						245641
																						1010000
																						671601
																						221384
																						819343
																						351710
																						635658
																						739322
																						272554
																						629896
																						1320000
																						379092
																						693423
																						960906
																						360714
																						1340000
																						1300000
																						341723
																						740783
																						413766
																						879156
																						590558
																						428662
																						1270000
																						1850000
																						650535
																						2300000
																						230660
																						775365
																						1110000
																						319320
																						3310000
																						210274
																						604520
																						808941
																						843544
																						629510
																						722466
																						474370
																						390996
																						710456
																						465058
																						201995
																						1140000
																						242644
																						605044
																						176227
																						218669
																						126883
																						3730000
																						1910000
																						3670000
																						1690000
																						1360000
																						208863
																						1220000
																						248045
																						2520000
																						1370000
																						628922
																						1900000
																						807793
																						777751
																						399389
																						454185
																						541680
																						501381
																						220470
																						570733
																						404991
																						1260000
																						1130000
																						1720000
																						1960000
																						685886
																						1900000
																						1190000
																						532383
																						1260000
																						317229
																						221816
																						678018
																						1770000
																						401384
																						295145
																						354775
																						825506
																						1020000
																						369292
																						262120
																						117129
																						375001
																						499435
																						233478
																						1030000
																						1300000
																						910733
																						1310000
																						1140000
																						230077
																						2340000
																						1100000
																						306680
																						1240000
																						153994
																						1320000
																						713739
																						1360000
																						1360000
																						327581
																						450661
																						192534
																						175794
																						2390000
																						1510000
																						993514
																						541739
																						1400000
																						100882
																						336447
																						581167
																						917017
																						1360000
																						1650000
																						1290000
																						901432
																						1770000
																						875164
																						448527
																						912361
																						1150000
																						250905
																						452293
																						1180000
																						138073
																						682994
																						607236
																						796587
																						649180
																						478667
																						206088
																						380012
																						759833
																						1310000
																						549278
																						418659
																						458716
																						474204
																						300575
																						445766
																						442715
																						362325
																						321885
																						342316
																						452441
																						499224
																						400411
																						229606
																						583354
																						742574
																						721549
																						1150000
																						1660000
																						1010000
																						3480000
																						246171
																						113145
																						283908
																						479948
																						156833
																						206473
																						130209
																						132283
																						334866
																						188229
																						909422
																						2220000
																						1230000
																						2590000
																						802187
																						938280
																						2830000
																						1690000
																						1060000
																						1350000
																						479919
																						167596
																						344117
																						118819
																						483093
																						679780
																						991594
																						128254
																						2360000
																						124963
																						1020000
																						337143
																						566200
																						1290000
																						1020000
																						2230000
																						112866
																						457728
																						946898
																						706480
																						194965
																						383613
																						344853
																						2030000
																						500749
																						509444
																						1150000
																						767193
																						682713
																						821180
																						1160000
																						699699
																						1150000
																						1620000
																						1890000
																						1510000
																						471239
																						1210000
																						574899
																						932599
																						1980000
																						327244
																						63030.3
																						1350000
																						2660000
																						2120000
																						467784
																						680898
																						467904
																						779866
																						427815
																						146575
																						561859
																						578695
																						1200000
																						1480000
																						914512
																						612951
																						514261
																						1120000
																						1390000
																						755256
																						456002
																						616708
																						441949
																						274784
																						542855
																						876741
																						326983
																						338706
																						80913.1
																						119911
																						126017
																						925004
																						396067
																						2040000
																						1090000
																						470876
																						997431
																						306219
																						1150000
																						326459
																						1540000
																						1680000
																						854615
																						1640000
																						783325
																						605790
																						650967
																						535280
																						773497
																						969128
																						519736
																						680910
																						718628
																						397365
																						365687
																						1330000
																						606174
																						1100000
																						1150000
																						1280000
																						528667
																						953425
																						264057
																						886120
																						576184
																						489506
																						819726
																						828038
																						843832
																						1330000
																						939851
																						158843
																						1020000
																						620380
																						1720000
																						1030000
																						141755
																						1080000
																						167754
																						900073
																						295345
																						208738
																						458667
																						316246
																						430281
																						313309
																						317066
																						167867
																						189324
																						566360
																						376883
																						338640
																						290750
																						1470000
																						227729
																						671977
																						153071
																						211911
																						888400
																						1230000
																						1240000
																						834414
																						257050
																						1030000
																						654820
																						110337
																						1090000
																						169958
																						149403
																						664207
																						999500
																						685419
																						519868
																						353708
																						365296
																						1650000
																						387729
																						207019
																						1560000
																						1210000
																						694289
																						237595
																						818236
																						440187
																						210934
																						531322
																						1130000
																						565849
																						879710
																						360556
																						694194
																						799960
																						67061.6
																						417236
																						542548
																						507554
																						470602
																						246914
																						444376
																						176483
																						674062
																						506898
																						760696
																						336483
																						70075.4
																						702208
																						321489
																						870234
																						163094
																						421574
																						982931
																						390888
																						186266
																						164464
																						335266
																						696145
																						661179
																						95756
																						1240000
																						1150000
																						581234
																						65571.5
																						421433
																						773969
																						331160
																						502864
																						385065
																						219506
																						886992
																						686589
																						418967
																						98929.6
																						242174
																						862208
																						207962
																						305558
																						603011
																						819923
																						275527
																						1080000
																						213872
																						146937
																						196183
																						112820
																						208623
																						479845
																						593883
																						235052
																						883039
																						833664
																						451308
																						490905
																						662506
																						857401
																						1900000
																						1100000
																						1180000
																						1320000
																						123436
																						817300
																						780347
																						1370000
																						329279
																						554462
																						135806
																						1070000
																						880569
																						530345
																						915805
																						253799
																						1100000
																						456449
																						329467
																						1420000
																						144677
																						1450000
																						412393
																						141140
																						631775
																						1790000
																						745543
																						448286
																						411450
																						3880000
																						552666
																						1160000
																						938979
																						295572
																						802663
																						1730000
																						166499
																						521968
																						770448
																						2100000
																						644151
																						594080
																						1660000
																						1070000
																						118818
																						793072
																						468954
																						1580000
																						1260000
																						93760.3
																						571099
																						931499
																						1180000
																						452245
																						923864
																						686356
																						1470000
																						551332
																						276982
																						382754
																						1520000
																						1070000
																						1400000
																						1350000
																						912593
																						287437
																						1690000
																						443077
																						1510000
																						768478
																						802899
																						902607
																						1210000
																						926488
																						1830000
																						955377
																						1990000
																						1230000
																						496832
																						872156
																						1450000
																						1710000
																						1510000
																						492558
																						1280000
																						1350000
																						304106
																						967331
																						273300
																						543852
																						897206
																						726206
																						887301
																						1280000
																						1190000
																						1290000
																						1460000
																						210032
																						1110000
																						1730000
																						790295
																						292123
																						256269
																						657695
																						418027
																						568947
																						1510000
																						1290000
																						191319
																						669956
																						518369
																						1770000
																						659066
																						4300000
																						255757
																						660868
																						1450000
																						703226
																						479062
																						1040000
																						1110000
																						1150000
																						1740000
																						989403
																						2310000
																						1480000
																						618158
																						823568
																						735014
																						906828
																						1070000
																						244515
																						1050000
																						685845
																						276116
																						185799
																						1090000
																						836882
																						902414
																						131461
																						648733
																						558970
																						1410000
																						1310000
																						1760000
																						1290000
																						1480000
																						1340000
																						347717
																						2490000
																						2040000
																						2190000
																						1120000
																						3390000
																						1070000
																						753403
																						1160000
																						512900
																						1220000
																						765273
																						1840000
																						393209
																						516862
																						651028
																						2140000
																						540956
																						1950000
																						139191
																						418627
																						258508
																						417558
																						623317
																						1060000
																						1700000
																						2070000
																						357508
																						167122
																						780709
																						1410000
																						180719
																						1240000
																						611281
																						629780
																						436351
																						185645
																						331510
																						482195
																						1070000
																						670416
																						654486
																						1060000
																						363768
																						1220000
																						205416
																						843573
																						139373
																						626688
																						270204
																						322821
																						940232
																						529015
																						578264
																						1160000
																						944893
																						94974.5
																						2020000
																						479448
																						443000
																						947514
																						2720000
																						494437
																						403442
																						1580000
																						212328
																						3030000
																						1840000
																						406481
																						1870000
