# Supplementary material for: Mitochondrial Fission Process 1 controls inner membrane integrity and protects against heart failure
Source: Nat Commun. 2022 Nov 4;13:6634. doi: 10.1038/s41467-022-34316-3 (PMC9636241; doi:10.1038/s41467-022-34316-3)
Supplement: Supplementary file 9 — Source Data [file 41467_2022_34316_MOESM9_ESM.zip › Source Data Supplementary Figure 4.xlsx]

## Sheet: Figure S4a
Figure S4A
Figure S4a
	Time (seconds)			WT					WT+CsA				cMKO					cMKO+CsA
	0	100	100	100	100	100	100	100	100	100	100	100	100	100	100	100	100	100	100
	30	99.8861	102.314	99.8998	99.174	99.1627	99.2949	101.932	98.6118	100.138	98.959	100.012	99.5258	98.7535	99.4395	99.9122	100	98.7265	99.8645
10	60	98.8357	98.9827	99.148	98.6148	98.8551	100.282	99.5649	98.2924	99.8967	99.1526	98.8905	98.8409	98.0904	99.3363	99.9122	98.8346	99.6381	99.8645
	90	98.1017	98.6775	99.0728	98.4115	98.5988	98.9952	99.0659	97.8256	98.8977	98.5353	98.4638	97.8925	97.7589	99.0118	99.3417	98.7488	98.2976	99.5483
	120	98.8484	98.2197	98.2082	98.0302	98.1374	98.1139	98.5029	96.2408	98.7427	98.3295	98.4272	97.4447	97.2948	99.2035	99.1223	99.0432	97.4129	100.075
	150	98.6839	98.2197	97.8574	97.9794	98.257	98.3607	98.2598	96.5111	98.7082	98.0995	98.9759	96.8124	96.9367	98.6136	98.742	99.0064	97.2654	99.3073
	180	98.3548	98.4613	97.4063	98.1192	97.6247	98.5898	98.2086	96.1794	98.7599	98.0269	98.5369	96.0616	97.2417	98.4956	98.4933	98.9573	96.5952	99.3073
	210	98.0764	98.3723	97.7822	97.1661	97.3513	98.1844	98.2214	96.1057	98.536	97.809	98.2687	96.628	96.4859	98.0383	98.3909	98.4298	96.7024	99.488
	240	97.798	98.2197	97.682	96.7594	97.3001	97.6203	98.0422	96.3145	98.2949	97.7485	98.4394	96.5227	96.4859	98.1711	98.2007	98.344	96.3673	99.232
	270	97.5449	98.0671	97.3437	96.6959	96.9412	97.4088	97.9782	96.3391	98.0537	97.7727	98.0371	96.3383	96.3533	97.9204	97.9081	98.0986	96.3271	99.2019
	300	97.1526	97.7365	97.4565	96.5815	96.5995	97.0386	97.6967	96.1671	97.9504	97.5669	97.8054	96.3646	96.2737	97.5811	97.8789	97.7184	96.3003	98.9761
10	330	96.9881	97.5966	97.5692	96.3401	96.1552	96.545	97.556	96.0074	97.7782	97.2885	97.6713	96.1275	95.5974	97.4041	97.6887	97.5957	96.1796	98.8707
	360	96.3933	96.7065	96.1408	95.8317	95.1128	96.1396	97.0058	95.9459	98.2432	96.5743	97.4518	96.246	96.2207	97.0206	97.3815	97.2767	95.9786	98.8556
	390	95.6087	96.2614	96.8801	95.2853	94.1729	95.2582	97.2105	96.3514	98.1399	96.5864	95.2451	96.2987	94.5498	96.3717	97.2206	96.0746	96.3807	98.2232
	420	95.3556	95.6129	96.7297	95.6665	93.2502	94.4474	97.1465	95.9828	97.6231	96.3806	96.2082	95.8377	93.9663	96.2832	96.182	96.4549	95.0402	98.3436
	450	94.9506	94.9135	95.389	95.209	93.4381	94.0243	96.993	95.086	97.4337	95.9932	95.6596	94.9816	93.7939	95.6195	96.4453	96.2218	96.126	98.449
	480	94.4318	94.5956	94.8377	95.209	92.7888	93.2487	97.0697	95.258	97.3992	95.2911	95.94	95.0211	94.1122	95.3687	95.8748	96.5162	95.0938	98.6297
	510	93.6092	93.9471	94.8002	94.8278	91.9686	92.667	96.8522	95.3317	97.4337	94.8069	95.306	94.1122	93.5287	95.2212	95.6554	96.5653	95.2413	98.6297
	540	92.9512	93.4003	94.4994	94.472	91.6439	91.8033	97.0314	95.3563	97.4337	94.3832	95.1231	94.1254	93.2635	94.8525	95.3628	96.7002	95.0402	98.6448
	570	92.0906	93.1841	95.0382	94.3322	90.9433	90.6399	96.9546	95.3808	97.2787	93.778	94.8183	94.0595	93.4226	94.3215	94.7776	96.9455	94.9196	98.5243
	600	91.4832	92.5483	95.1259	94.0272	90.4819	90.2344	97.2745	95.2703	97.4681	93.3785	94.5867	93.6907	92.6402	93.9381	94.4997	96.9455	95.1609	98.5996
10	630	91.1035	92.027	95.151	93.9001	90.0205	89.7409	96.8906	95.344	97.3303	92.9548	94.1356	93.4405	92.7728	93.3186	93.9146	96.9946	94.7855	98.5695
	660	90.2303	91.0351	94.5621	92.8326	88.9781	89.4412	97.0314	95.5528	96.9687	92.6038	92.1483	93.4405	92.8657	92.8761	93.2124	96.5285	95.6032	98.8104
	690	89.7494	90.8571	94.9004	92.2862	88.6193	88.5775	97.1209	95.688	96.5208	91.7928	91.4045	93.3483	92.6005	92.0059	92.3493	96.4303	95.5764	98.2834
	720	89.142	90.2085	94.2739	91.9685	88.0895	86.9381	96.9674	95.4668	96.762	91.1633	90.4535	91.9521	92.2557	91.4602	91.9544	96.8229	95.5228	98.5394
	750	88.2435	89.3057	93.4595	91.5999	87.8674	86.7442	96.6987	95.0369	96.6586	90.8365	90.5145	91.412	91.8976	91.2832	91.5155	96.8229	94.4906	98.1629
	780	88.041	88.5554	93.3968	91.5618	87.406	86.6385	96.7882	94.9877	96.5897	90.2191	89.6976	91.1222	91.6589	90.177	91.2815	97.0069	95.3485	98.3135
	810	87.8891	87.9578	92.9583	91.0408	87.0813	86.3212	96.7115	95.0369	96.6586	89.5291	89.9415	90.5032	91.1152	90.2212	91.1205	97.0805	95.1475	98.193
	840	87.4842	87.6907	91.9183	90.2402	86.8934	86.5856	96.7242	95.2088	96.5381	89.1296	89.3319	90.0948	90.7439	90.1475	90.6378	97.0927	94.933	98.178
	870	87.2311	87.1948	91.2166	89.7064	86.5003	86.5151	96.7242	95.2211	96.6759	88.5849	89.5148	89.6865	90.3196	89.8525	90.4184	96.921	95.1877	98.1479
	900	87.0159	87.0295	90.8282	89.249	86.5516	86.092	96.6987	95.2948	96.5036	88.2944	88.9539	89.3045	90.0411	89.587	90.0527	96.9701	94.9196	98.2984
10	930	86.7122	86.8769	90.5776	88.5119	86.244	85.951	96.6859	95.2826	96.2797	87.9797	88.7588	88.8435	89.3648	89.174	89.8479	97.105	95.0402	97.922
	960	86.4591	85.262	89.5001	87.7748	86.5858	85.1049	96.3404	95.3931	96.228	87.0718	87.4177	88.9226	88.4763	89.2035	89.4236	96.9333	94.3164	97.5004
	990	86.0921	85.6816	89.2495	87.3554	86.4491	85.2106	96.0333	95.3194	95.6424	86.7571	86.4423	88.2771	89.02	88.7906	89.1164	97.0805	94.9732	97.5004
	1020	85.6365	85.5036	88.6731	86.8725	85.0478	83.9767	96.1996	95.1474	95.7802	86.3697	87.1373	87.3683	88.2774	87.6991	88.9555	97.2399	94.8123	97.5154
	1050	85.181	85.351	87.2698	86.0211	85.1504	83.9944	96.0589	95.086	95.7113	86.3092	86.6862	85.5506	87.5481	88.0236	88.8239	97.1909	94.1555	97.5004
	1080	85.4088	84.9568	87.0442	85.0426	84.6719	84.1706	96.2124	94.914	95.6941	85.9581	86.8325	85.3003	86.832	88.0973	88.6922	97.1418	93.7534	97.666
	1110	85.3202	84.9695	86.3551	84.1276	84.7915	83.7828	96.2124	94.9631	95.6424	85.9702	86.4058	84.4573	86.0231	87.9646	88.3996	96.9087	93.941	97.3799
	1140	85.2442	84.944	85.8539	83.4286	84.4498	84.0296	96.0461	95	95.5047	85.9218	86.6496	84.0358	85.6518	87.4631	88.3996	97.0682	93.8874	97.651
	1170	85.2569	85.3255	85.0645	82.7805	84.2276	84.0296	96.0589	94.9509	95.4013	85.7281	86.2229	83.3772	84.4716	87.2419	88.2095	96.8842	93.8338	97.3046
	1200	85.3581	85.7452	84.6385	82.3866	84.4498	83.8357	96.1228	94.8894	95.4358	85.6313	86.3204	82.8635	84.0605	87.1829	88.0193	96.9578	94.0751	97.5154
10	1230	85.0671	85.8469	84.1499	81.9164	84.2276	83.6771	96.0461	94.7052	95.4702	85.5344	86.1375	82.2972	83.5168	87.0206	87.9169	96.9455	94.0885	97.395
	1260	84.6874	84.855	83.5484	79.6543	83.4074	83.6418	96.3788	94.7052	95.4013	84.6871	84.772	81.4673	83.1455	85.8407	88.0193	97.5834	93.9544	96.6571
	1290	84.2572	84.9059	82.9595	80.4804	83.92	82.9367	95.5214	95.086	95.2291	85.0502	84.6867	81.0458	82.2437	86.6372	87.1123	96.9455	93.9276	97.9069
	1320	84.1812	84.6516	82.12	80.3025	83.2878	82.6723	94.9968	94.656	94.8157	84.6023	84.3209	79.5047	81.7398	86.2832	86.6881	97.2031	93.5657	96.4915
	1350	84.2318	84.7406	81.2931	79.5781	82.6726	82.3903	95.1887	94.2998	94.5574	84.7355	84.4916	78.9647	80.4668	86.1357	87.6829	96.7493	93.0027	97.5456
	1380	84.1306	84.7152	81.481	78.5487	82.8606	82.4608	95.4063	94.2015	94.4368	84.2997	84.1868	78.5037	79.5916	86.1799	86.4541	96.9823	93.1501	96.6571
	1410	84.409	84.7024	81.3682	78.1548	82.8776	82.1964	95.6494	93.9312	94.3851	84.3481	84.3575	77.7134	79.5253	86.1652	86.8783	96.7615	92.9625	97.2745
	1440	84.1306	84.2828	80.5037	77.6465	82.8947	82.3021	95.7262	93.9312	94.4368	84.1787	84.3575	77.1865	79.1009	86.1062	86.6881	96.8229	92.815	96.6421
	1470	83.8775	84.0285	79.6893	77.3288	82.6726	82.3903	95.5598	94.1278	94.299	84.1545	84.4794	76.9758	78.1594	85.944	86.6442	96.6634	93.1635	97.1992
	1500	83.6624	83.9903	79.3635	76.7823	82.5359	82.2669	95.3167	93.9926	94.2646	83.985	84.2477	76.2645	77.6422	85.8997	86.498	96.553	93.3378	96.883
10	1530	83.2954	83.9649	79.3885	76.6171	82.5871	82.2669	95.3423	93.9189	94.2473	83.876	84.2356	76.0406	77.4566	85.6785	86.2054	96.5653	93.6193	97.0637
	1560	82.9031	82.6551	78.1606	76.0325	82.2625	82.1964	95.4063	94.3857	94.4712	83.8397	83.5894	75.1449	76.714	85.2507	86.3956	96.1605	93.2708	96.8529
	1590	82.8651	82.8713	78.5491	76.4265	82.7922	82.2316	95.3551	94.6192	93.7134	83.1861	82.614	74.9605	76.3824	85.0885	86.1469	95.9151	93.2038	97.0486
	1620	82.2577	82.9349	78.3987	75.6894	82.2112	80.9977	95.0864	94.4226	93.3345	82.7745	83.1992	74.1965	75.5603	84.4543	85.3569	96.0132	93.1501	96.3108
	1650	82.4222	82.6806	77.484	75.1303	82.177	81.2974	94.7537	94.1278	93.7306	82.8592	82.9676	73.5511	75.0696	84.823	86.0591	96.001	92.9625	96.4614
	1680	82.2323	82.6043	77.0956	74.9142	82.3821	81.7381	94.5745	94.1032	93.4034	83.0771	83.1626	73.1823	74.6055	84.5428	85.1521	95.7556	92.815	96.3259
	1710	82.1817	82.4771	76.7698	74.6219	82.3479	81.2797	94.5873	93.7715	93.6101	82.7987	82.6506	72.9715	74.4729	84.528	85.196	95.5839	92.9759	96.5367
	1740	82.0172	82.4262	76.3563	74.0628	82.5017	81.456	94.7665	93.7346	93.6962	82.8834	83.2114	72.7608	73.4783	84.0708	85.079	95.5839	93.311	96.371
	1770	81.8527	82.1592	75.2788	73.7324	82.4846	81.6852	94.7665	93.6609	93.455	82.7261	82.7237	72.5369	73.0274	84.174	85.1814	95.6207	93.1903	96.4011
	1800	81.8274	82.3118	74.9906	73.3511	82.6042	81.932	94.5745	93.6978	93.3	82.5929	82.8335	72.4315	73.0407	83.9528	84.9766	95.6084	93.1903	96.3108
	1830	81.8021	82.0448	75.0533	72.9063	82.6213	81.8967	94.5234	93.8821	93.1622	82.5203	82.7115	72.1286	72.7622	83.9823	84.8888	95.682	93.1635	96.2656
10	1860	81.3971	81.7904	74.126	71.9405	82.5188	82.1435	93.9091	93.8821	92.4733	81.4187	80.7364	71.2065	72.2848	82.3009	84.5085	94.6516	93.1233	95.3923
	1890	81.144	81.7141	73.9632	70.6697	82.6213	81.9848	93.7812	94.0049	92.0599	81.1403	80.4072	70.8246	71.5953	82.9941	83.0895	94.1977	93.4584	95.2417
	1920	81.4224	81.7269	72.8104	70.5808	82.1599	81.3679	93.3077	93.8452	91.9738	80.7408	80.3584	70.5875	70.3753	82.5221	83.66	94.9706	92.8686	95.3621
	1950	81.5616	82.0956	73.0234	70.2503	82.2112	81.8262	93.3717	93.6118	92.0944	81.0919	80.078	69.7972	70.0438	82.4779	83.2504	94.6394	92.4531	95.1814
	1980	81.7641	82.0448	72.6099	69.6149	82.2112	81.7909	93.4357	93.3292	91.8016	80.7771	80.395	68.7829	69.0094	82.4484	83.4845	94.8111	92.3458	95.3772
	2010	81.84	82.2482	71.8206	69.2464	82.3992	81.8438	93.6148	93.3047	91.8705	80.644	80.2731	68.5327	68.4259	82.2861	83.0456	94.6148	91.9839	95.061
	2040	81.7768	82.4517	71.382	68.6364	82.4675	81.7204	93.5637	93.1818	91.6638	80.2687	80.3097	67.8477	67.8557	82.1091	83.3236	94.7988	92.118	95.2718
	2070	81.7135	82.6043	71.3194	68.1535	82.5188	81.7909	93.3973	93.0098	91.6293	79.8935	80.1878	67.5843	67.6038	81.8142	83.0456	94.5658	92.5469	95.0158
	2100	81.6502	82.5788	70.7305	67.7723	82.5017	81.8791	93.2054	92.9238	91.5949	79.5666	79.9561	67.4789	67.4977	81.7699	83.0164	94.578	92.6005	95.1664
	2130	81.5996	82.528	70.53	67.5562	82.4504	81.9143	93.1286	92.9975	91.371	79.3609	79.505	67.2023	67.2192	81.5929	82.6653	94.5167	92.6676	95.0008
10	2160	81.0554	81.6633	70.4548	67.4419	82.177	82.1964	92.0154	93.0467	91.6293	78.6467	78.0785	66.7677	66.9407	81.9322	82.5775	94.2591	92.7614	95.5127
	2190	81.6755	82.4644	70.3045	67.3402	81.7157	82.2493	92.9239	93.1204	91.1299	78.683	77.5908	66.4779	66.7551	81.0472	82.1094	94.578	92.6408	95.0309
	2220	81.7641	82.4644	70.8057	67.391	81.7327	81.9143	92.8471	92.9115	90.6476	77.9082	77.5908	65.8588	66.5296	80.59	82.2996	94.3081	93.2842	94.8502
	2250	81.7008	82.1592	70.8182	68.5729	82.0403	82.073	92.412	93.145	90.6821	77.4483	77.1153	65.2397	66.1186	80.944	81.9924	94.2591	93.4048	94.4587
	2280	81.84	82.4262	70.6177	68.5729	82.1429	81.8967	92.3097	93.1818	90.7337	77.1456	76.8837	64.3836	65.4025	80.5605	82.0509	94.0383	92.8016	94.5942
	2310	81.8021	82.7569	70.3421	68.3187	82.1429	81.6852	92.3608	92.715	90.5959	76.613	76.4448	63.0927	64.6731	80.4572	81.6998	93.8665	92.4129	94.7147
	2340	81.7894	82.4898	70.0789	68.1535	82.2454	81.7204	92.2457	92.6658	90.4065	76.3467	76.018	62.1312	64.2223	80.1475	81.4658	93.8297	92.1314	94.6092
	2370	81.6755	82.3245	70.1666	68.1662	82.2967	81.8967	92.1177	92.4693	90.1309	75.8141	75.506	61.3277	63.5725	79.9263	81.3049	93.6948	92.1582	94.6394
	2400	81.6882	82.2228	70.1792	67.9248	82.1429	81.7381	92.0282	92.6044	89.907	75.572	75.2377	60.7218	62.6044	79.3658	81.1293	93.6335	92.0509	94.4587
	2430	81.7768	82.2228	69.8785	67.7341	82.1087	81.597	91.9514	92.285	89.6831	75.233	74.872	59.8525	62.1933	79.056	80.9245	93.5231	91.7962	94.3683
10	2460	81.0807	81.765	69.7657	67.8104	82.1429	82.6899	91.6571	92.0885	89.4764	74.4704	73.7137	59.2071	61.5436	78.9381	79.6665	93.3881	92.1046	94.4737
	2490	81.7641	81.9812	69.8033	67.7469	82.2112	82.3198	91.9642	92.0025	89.1147	74.4099	73.287	58.6538	60.6418	78.4071	79.7542	93.2164	92.0375	94.3081
	2520	81.5743	81.9049	68.9638	67.5308	82.0745	81.8967	91.6315	92.2113	89.063	74.2767	73.1041	58.1006	58.8251	77.7729	79.725	93.3759	92.1582	93.9467
	2550	81.8021	81.8413	69.5276	67.6706	81.9036	81.9672	91.2988	92.3587	89.0286	73.9136	73.1407	57.6264	58.7588	77.5959	79.3154	93.3513	92.4933	93.766
	2580	81.7515	81.9685	69.7281	67.785	82.1941	81.7381	91.1708	92.2727	88.753	73.6836	73.0797	56.8098	58.0825	76.7404	79.3885	93.106	91.5416	93.5552
	2610	81.6882	81.8795	69.6153	67.6706	81.6986	81.6147	91.4139	92.2236	88.4085	73.7199	72.7627	56.8098	57.446	76.6814	78.701	93.0079	91.1528	93.5853
	2640	81.6629	81.9939	69.6529	67.5435	81.9549	81.6323	91.222	92.199	88.1502	73.4294	72.6896	56.3488	56.7431	76.1947	78.3499	92.8974	91.1394	93.6757
	2670	81.4984	82.2228	69.5151	67.3656	81.8353	81.597	91.0429	91.7936	88.0124	73.4899	72.6408	56.4805	56.5442	76.0029	78.1159	92.6644	91.2869	93.6154
	2700	81.4098	82.2355	69.4023	67.1369	81.8524	81.4031	90.8637	91.769	87.7885	73.3567	72.653	56.2829	56.6636	75.6785	77.6477	92.5908	91.1796	93.4197
	2730	81.4351	82.1338	69.3773	66.8192	81.8865	81.3679	90.7358	91.5971	87.7024	73.3688	72.5555	56.1776	56.3055	75.472	77.2382	92.5049	90.7909	93.3745
10	2760	81.3212	81.587	69.5652	66.6921	81.7327	81.8791	90.6078	91.6585	87.2718	72.9936	72.5067	55.9932	56.1199	74.7788	76.2873	92.5662	91.1126	93.7058
	2790	81.2326	81.7523	69.5903	66.5777	81.1176	81.3855	90.5182	91.7076	86.8068	72.5699	71.7996	55.9273	55.921	74.9558	76.3166	91.8425	91.0724	92.8324
	2820	80.8909	81.8286	68.9763	66.565	81.2884	81.2445	89.968	91.4619	86.2728	72.812	72.2141	55.9668	55.4568	74.4395	76.0386	92.2228	91.2869	92.727
	2850	81.1187	81.8413	68.9888	67.1115	81.4422	81.4031	89.7761	91.5848	86.3762	72.8483	71.5679	55.6507	55.8149	74.7345	76.0386	92.1246	91.1394	92.8173
	2880	81.2073	81.8667	69.6404	67.2385	81.6815	81.1387	89.7121	91.2285	85.9456	72.8725	71.8727	55.6639	55.616	74.5575	75.8631	92.1614	89.9866	92.9228
	2910	81.3718	82.0066	69.49	67.1242	81.6131	81.2621	89.7505	91.1548	85.4289	72.8483	71.9093	55.3741	55.7088	74.3658	75.5705	91.9529	90.1072	92.8023
	2940	81.3718	81.7904	69.1768	66.5904	81.972	80.9801	89.6737	91.0442	84.9294	72.7757	71.9946	55.0843	55.4834	74.0855	75.3218	91.7566	90.0938	92.727
	2970	81.3971	81.8159	69.1517	66.5269	81.596	81.1211	89.3282	91.0934	84.4643	72.8483	72.0434	55.0711	55.2049	74.115	75.1902	91.6217	90.0536	92.6216
	3000	81.4224	82.0575	68.6881	66.5523	81.8353	81.0858	89.0851	90.9214	84.0338	72.7878	72.0434	54.8867	55.0457	73.8791	74.9707	91.4377	90.2681	92.5011
	3030	81.3845	82.1338	68.638	66.6158	81.6815	81.1211	88.906	90.9091	83.4998	72.7999	71.9946	54.9789	55.1121	73.8938	74.7074	91.2905	90.0536	92.4108
10	3060	81.1693	81.6633	68.6004	66.5396	81.2543	80.8038	88.2534	90.8845	82.7248	71.9889	72.336	55.0053	55.1386	74.115	74.0638	90.8243	90.2413	92.6216
	3090	80.5366	82.0193	68.613	66.6158	80.9467	80.8038	88.2662	91.1057	81.898	72.2431	72.0678	55.058	55.1386	73.3186	74.1954	90.763	90.5898	92.1096
	3120	80.9162	81.8032	68.6881	66.9844	80.622	80.6099	88.1766	91.1794	81.5191	72.3278	71.8727	54.5838	55.0988	73.3628	73.7273	91.0451	90.6434	91.5675
	3150	80.9289	81.8286	68.6255	66.7429	80.8271	80.7333	88.1766	91.3022	81.0541	72.4852	71.9459	55.0184	54.9529	73.0973	73.6396	90.9593	90.8445	91.1911
	3180	81.1314	81.9685	68.8385	66.8065	80.9638	80.9096	88.2534	91.1302	80.6235	72.5457	72.0068	54.7155	54.7673	73.5841	73.8736	90.8734	90.7373	91.2965
	3210	81.182	81.9176	68.7257	67.0098	81.1517	80.9625	87.9463	90.8968	80.0207	72.4973	71.9093	54.4389	54.5286	73.5251	73.859	90.6771	90.63	91.2814
	3240	81.2453	81.7396	68.6505	66.9717	81.3226	80.9096	87.7671	90.86	79.4867	72.5699	71.9824	54.0569	54.5816	73.4956	73.8882	90.6403	89.9732	91.3868
	3270	81.0428	81.5615	68.7257	66.87	81.1517	81.0506	87.4216	90.6388	79.0906	72.5699	72.0068	54.1228	54.6347	73.5251	73.9175	90.3827	89.9866	91.3115
	3300	81.0428	81.5234	68.613	66.7937	81.2714	80.8214	87.1785	90.2703	78.66	72.5094	72.019	54.3862	54.5684	73.5251	73.9175	90.1987	90.0268	91.3115
	3330	80.9542	81.587	68.7257	66.7302	81.1859	81.0153	87.0377	90.2211	78.4361	72.6183	72.1044	54.3862	54.6479	73.5693	74.0053	90.0883	90.0134	91.3266
	3360	80.3467	81.5615	68.6631	66.6285	81.1859	81.033	86.6027	90.1106	78.195	72.7031	72.0068	54.5047	54.5153	73.0826	73.3324	89.8675	89.7587	91.4772
10	3390	80.2329	81.5743	68.7007	66.8065	80.8612	81.0858	86.5259	90.2826	78.6772	72.4125	71.9093	54.4389	54.5286	73.1711	73.742	89.5118	89.8391	91.0405
	3420	80.5998	81.587	68.3373	67.0225	80.8783	81.0506	86.0013	90.43	77.8333	72.6183	71.9581	54.294	54.2103	73.2891	73.6688	89.5976	90.2145	90.8448
	3450	80.7897	81.4471	68.613	67.3275	80.8612	80.7157	85.3999	90.4668	77.8849	72.7878	71.9337	54.5838	54.2368	73.0236	73.8297	89.34	90.6568	90.3478
	3480	80.8909	81.4217	68.5628	66.959	81.0663	80.5218	85.144	90.3808	77.7472	72.7999	71.7996	54.2677	54.2766	73.4366	73.6542	89.0579	90.3619	90.3478
	3510	80.8023	81.4471	68.3999	66.9081	80.8954	80.7333	85.0032	90.2088	77.5921	72.7273	71.7508	53.912	53.7329	73.3038	73.8005	88.8371	90.0134	90.3328
	3540	80.7137	81.4217	68.425	66.7048	80.81	80.8214	84.7729	90.2703	77.4544	72.7394	71.7386	53.8066	53.6931	73.3038	73.8005	88.7144	89.8525	90.1822
	3570	80.6884	81.4598	68.3624	66.5523	80.7587	80.9096	84.389	90.258	77.4027	72.7515	71.6533	53.9252	53.9716	73.3186	73.9321	88.5795	89.7855	90.0467
	3600	80.7011	81.4344	68.2371	66.3617	80.7416	80.698	83.826	89.9631	77.5233	72.691	71.6898	53.9779	53.9053	73.3038	73.9029	88.4078	89.6381	90.0015
	3630	80.5998	81.3072	68.2371	66.3617	80.6391	80.6099	83.4421	89.914	77.2821	72.6789	71.6411	54.0306	53.8125	73.3038	73.9029	88.2728	89.4906	89.8509

## Sheet: Figure S4b
Figure S4b	Time (seconds)	WT		WT+Csa	Mtfp1-/-		Mtfp1-/-+CsA
	0	100	100	100	100	100	100
	20	99.6051	99.6588	99.8946	99.3397	99.3941	99.6263
	40	99.4866	99.8163	99.9078	98.8595	98.8891	99.4296
	60	96.0506	96.3779	99.8288	91.0764	91.0119	97.443
	80	95.4976	95.9186	99.4205	90.3561	90.3656	96.4988
	100	95.05	95.6562	99.2888	90.1561	89.9414	96.4595
	120	94.8789	95.6824	99.1176	89.6759	89.5577	95.653
	140	94.7077	95.643	98.9991	88.8155	89.3557	95.2203
	160	94.6156	95.5643	98.8279	88.5554	88.9719	94.8466
	180	94.5498	95.2756	98.7884	88.2353	88.6488	94.3745
	200	94.4708	95	98.5908	88.0352	88.3458	93.8434
	220	94.3128	94.6982	98.5381	87.8551	88.265	93.4697
	240.1	94.2601	94.7375	98.3933	87.6551	87.9822	93.0763
	260	94.168	94.6588	97.985	87.3549	87.7399	92.6042
	280.1	93.9705	94.58	97.8533	87.2149	87.5581	92.2502
	300	93.9442	94.5932	97.8401	86.9748	87.3763	92.0732
	320	93.9179	94.4751	97.6294	86.7347	87.3561	91.7585
	340.1	93.9179	94.5932	97.5504	86.5146	87.1541	91.4044
	360	93.8257	94.4357	97.4845	86.3745	87.0127	91.306
	380.1	93.9179	94.3701	97.5899	86.0744	86.8309	91.2471
	400	93.9047	94.4751	97.4055	85.9144	86.7502	90.952
	420.1	93.931	94.2782	97.3397	85.8944	86.5482	90.7947
	440.1	93.931	94.3569	97.3133	85.7943	86.4674	90.657
	460.1	93.8257	94.4882	97.4318	85.6743	86.3866	90.5389
	480.1	93.8389	94.3176	97.5504	85.4942	86.124	90.6176
	500.1	93.8652	94.3701	97.5636	85.5742	86.1038	90.5389
	520.1	94.089	94.3438	97.6031	85.2941	85.9826	90.4013
	540.1	93.9179	94.2913	97.4582	85.2141	85.7806	90.4209
	560.1	94.01	94.3569	97.1421	85.1341	85.7806	90.3816
	580.1	94.1285	94.5013	97.2606	85.1541	85.6393	90.3619
	600.1	94.0495	94.252	97.287	84.894	85.5585	90.2636
	620.1	93.9968	94.3307	97.2211	84.6939	85.4575	90.2242
	640.1	94.1416	94.5013	97.1289	84.6739	85.3969	90.2046
	660.1	94.2075	94.3963	97.2211	84.5738	85.2555	90.1456
	680.1	94.1943	94.5144	97.2211	84.3938	85.1141	90.1652
	700.1	94.2996	94.4751	97.0236	84.4938	85.0939	90.1456
	720.1	94.4576	94.4882	97.0104	84.2937	85.0333	90.1849
	740.1	94.4445	94.4882	97.3265	84.1537	84.8516	90.0865
	760.1	94.5629	94.4882	97.0367	84.2337	84.9323	89.9882
	780.1	94.6551	94.6194	96.9577	84.1737	84.9323	90.1652
	800.1	94.6288	94.8163	97.1948	84.0736	84.791	89.9489
	820.1	94.7472	94.7769	96.8919	83.8735	84.7304	90.0669
	840.1	94.9315	94.8688	96.9314	83.7935	84.6496	90.2242
	860.1	94.971	95.1444	96.9446	83.7135	84.6698	90.0865
	880.1	95.0369	95.0262	96.9577	83.6135	84.6698	90.1062
	900.1	95.1027	95.0656	96.8392	83.5934	84.5688	90.1652
	920.1	95.1553	95.0787	96.7338	83.5534	84.5284	90.1456
	940.1	95.2212	95.3675	96.9314	83.3533	84.5486	90.1062

## Sheet: Figure S4c
Figure S4c
	Time (h)	WT																Mtfp1-/-
	0	3.295	3.257	3.338	3.575	3.308	3.185	3.456	3.589	3.689	3.513	3.828	3.788	3.868	3.435	3.785	3.266	3.078	2.992	2.945	3.098	3.163	2.947	3.081	2.742	3.001	2.997	3.309	3.464	3.346	3.21	3.442	2.929
	24	5.761	5.749	5.879	6.162	5.631	5.428	5.993	6.201	7.093	6.736	7.356	7.101	7.368	6.629	7.271	6.122	6.078	6.061	5.874	6.107	6.241	5.627	6.05	5.414	6.107	6.027	6.668	6.893	6.669	6.42	6.812	5.805
	48	15.233	15.172	15.382	16.287	14.525	14.26	15.6	15.763	19.371	18.534	20.116	19.397	19.871	18.257	19.543	17.511	17.321	17.408	16.978	17.08	17.667	15.96	17.076	14.984	17.214	16.989	18.569	18.831	18.034	16.958	18.512	16.557
	72	32.272	34.884	32.456	33.951	31.91	34.99	32.374	34.435	30.808	34.34	30.236	33.706	32.062	34.147	32.01	33.75	30.365	31.4	30.224	30.289	30.127	31.227	29.924	31.377	30.191	30.717	29.853	30.084	30.08	30.85	27.99	29.318

## Sheet: Figure S4e
Figure S4e	Time (hour)	WT				Mtfp1-/-				WT + qVD				Mtfp1-/- + qVD
	0	1.824	1.505	0.5724	0.5244	0.6849	1.354	0.8555	1.513	1.765	1.371	0.9046	0.6803	1.664	1.038	0.885	1.468
	1	1.991	1.72	0.5537	0.8651	1.032	1.265	1.431	0.9748	2.134	2.046	0.7765	0.9745	1.561	0.9812	1.698	1.697
	2	2.24	2.098	1.037	1.287	1.398	1.498	2.172	1.503	1.934	1.856	1.106	1.096	1.669	1.253	1.897	1.98
	3	2.599	2.351	1.251	1.966	2.375	2.687	2.026	1.249	1.961	2.157	1.434	1.176	2.283	1.329	1.758	2.136
	4	3.313	3.175	1.425	2.139	3.648	3.524	2.253	2.027	2.119	2.276	1.06	1.391	2.887	1.585	2.326	1.585
	5	3.677	3.939	1.761	2.978	4.823	5.338	3.908	2.997	2.59	2.549	1.357	1.292	2.934	1.621	1.816	1.682
	6	4.102	4.483	3.042	3.394	8.435	7.154	5.069	2.787	2.303	2.689	1.992	1.706	3.065	2.066	2.144	1.201
	7	5.142	4.759	4.423	4.497	8.514	11.19	6.994	4.701	2.594	3.112	2.374	1.666	3.81	1.564	2.369	2.03
	8	6.779	6.29	4.779	5.477	12.49	14.82	8.648	6.918	2.666	2.878	2.06	1.416	3.714	1.44	2.386	1.431
	9	8.992	8.881	6.44	6.494	16.43	19.6	10.65	9.355	2.567	3.288	2.454	1.796	3.296	1.589	2.315	2.196
	10	10.84	11.9	8.328	9.086	19.59	20.53	13.75	12.64	2.345	3.662	2.338	2.92	3.887	1.866	2.418	1.746
	11	12.93	15.45	12.02	11.93	24.08	27.09	16.42	15.56	2.824	4.561	2.536	3.017	4.205	3.755	2.414	2.367
	12	16.5	18.77	14.37	13.53	30.22	33.21	22.33	20.12	3.438	5.421	3.025	3.375	5.654	3.842	2.828	2.614
	13	18.45	22.77	18.5	16.22	35.31	38.24	25.55	28.69	3.812	5.384	3.229	4.118	6.458	4.536	4.487	2.387
	14	22	26.31	22.92	21.19	41.18	44.93	34.11	32.38	3.957	5.954	4.041	4.629	7.466	6.974	4.729	3.721
	15	27.27	32.45	26.53	26.22	48.3	49.61	39.98	39.71	4.496	7.472	5.263	6.5	10.67	7.267	6.306	4.926
	16	31.78	38.78	33.91	31.39	57.95	56.75	49.48	45.5	5.441	7.804	5.882	7.228	12	8.525	6.828	5.37
	17	37.06	44.6	36.88	39.22	61.39	63.07	56.11	51.96	6.057	9.724	7.975	9.521	13	10.01	8.962	5.905
	18	42.79	50.78	41.88	42.32	67.37	67.75	61.12	59.11	6.364	9.969	9.436	10.29	13.97	11.25	10.36	7.096
	19	47.86	57.29	46.6	44.78	75.26	68.38	66.04	62.86	7.269	11.17	10.41	11.69	14.24	11.49	10.78	8.227
	20	52.04	62.99	52.06	52.62	79.58	73.12	71.43	68.36	8.295	12.19	11.92	13.63	15.88	13.22	11.31	8.889
	21	57.62	66.74	54.46	57.3	82.79	75.32	75.93	71.71	8.464	12.76	13.55	14.21	16.45	14.25	13.41	10.54
	22	62.4	69.89	61.01	61.13	84.43	77.03	79.46	79.28	9.084	13.54	14.91	16.04	18.46	15.39	15.44	11.9
	23	66.71	74.21	64.34	66.5	90.17	83.61	81.17	82.2	9.981	14.19	14.78	15.96	20.56	16.94	15.68	13.03

## Sheet: Figure S4f
Figure S4f	WT	Mtfp1-/-	WT qVD	Mtfp1-/- qVD
	42.79	67.37	6.364	13.97
	50.78	67.75	9.969	11.25
	41.88	61.12	9.436	10.36
	42.32	59.11	10.29	7.096

## Sheet: Figure S4h
Figure S4h	WT STS				Mtfp1-/- STS				WT STS + qVD				Mtfp1-/- STS + qVD
	1.32812	1.18765	0.738217	0.7461	1.75383	1.43584	1.36986	1.17946	1.81964	1.73325	0.920411	1.04645	1.52161	1.3927	1.33261	1.82169
	0.87269	1.14749	1.03819	0.919695	1.7702	1.46225	1.20854	1.24138	1.77625	1.69938	0.852424	0.831863	1.71254	1.26449	1.15872	1.53762
	0.9375	1.48649	1.12024	1.02931	2.12082	1.48987	1.34491	1.5162	1.95448	1.78833	0.93658	0.805639	1.89313	1.50392	1.16911	1.59912
	0.987783	1.3903	1.07873	1.06047	2.17391	1.59159	1.44068	1.52495	2.09003	1.71598	0.99865	0.837776	1.77207	1.55286	1.27822	1.67224
	1.49489	1.43101	1.45695	0.971093	3.17097	2.22089	2.09513	2.19883	2.28065	1.84579	1.0287	0.866905	1.7094	1.5158	1.42349	1.87675
	1.27471	1.91061	1.6632	1.26205	4.392	3.64897	4.03318	4.47726	2.2043	1.79211	1.08137	0.79001	1.78847	1.58662	1.56938	1.91065
	2.26197	2.52301	2.66059	1.95898	8.47236	7.30456	9.4803	11.8632	2.21263	1.66271	1.11353	1.09443	1.97105	1.6323	1.57285	1.96133
	3.89507	4.80604	5.24496	3.87365	25.2722	24.3219	26.9452	27.0538	2.17273	1.88172	0.927694	0.998464	2.33774	1.89942	1.87534	2.40045
	6.13988	10.5481	12.7988	8.13253	36.1554	35.6037	38.9588	39.0562	2.20769	1.68269	1.098	1.02987	2.89498	2.55633	2.21484	2.88625
	12.7485	21.8006	22.5005	25.0173	48.4615	47.6161	52.3469	51.0729	2.18759	1.79748	1.12421	1.1114	3.20075	3.15629	2.81729	3.89281
	31.2153	35.567	34.8152	34.6868	61.6229	61.183	65.6277	64.7017	2.47321	1.83238	1.07084	0.902294	4.02136	4.00788	3.55046	4.67687
	39.7199	45.3799	46.6043	45.6879	72.1725	72.925	76.1198	74.1176	2.39802	1.94961	1.15512	0.879917	5.32787	4.8079	4.53909	6.19494
	49.9869	56.5574	60.2549	56.9829	79.7552	81.9994	83.3617	82.194	2.48482	1.94262	1.07143	0.981912	6.54592	5.72062	5.4418	7.91655
	61.366	66.7009	70.5335	68.403	86.6333	87.5229	88.6428	87.802	2.53304	1.95137	1.24001	1.0666	7.61421	7.02534	6.90141	9.71544
	70.8553	75.7368	79.4051	77.4584	90.4857	91.7766	92.1053	92.1901	2.39208	2.29192	1.1548	1.24191	9.55414	8.08873	8.39716	11.1176
	78.4546	81.8306	85.6845	83.6152	93.1502	94.8529	94.5923	95.5178	2.62367	1.91502	1.26304	1.40882	11.52	10.0403	9.70874	12.183
	84.4678	86.5153	90.6813	88.7414	95.6493	97.0273	96.5301	97.3126	2.67512	2.04758	1.46086	1.46329	12.768	11.1962	11.1751	13.7599
	88.702	90.5485	94.2531	92.2143	97.1106	98.9267	97.9291	98.9402	2.54566	2.46988	1.54355	1.43416	13.8154	12.599	12.4027	15.3013
	92.3463	93.0393	96.9133	95.0688	98.4365	100	98.9787	100.047	2.64317	2.54873	1.48311	1.58978	15	14.0967	13.8737	16.8326

## Sheet: Figure S4i
Figure S4i	WT	Mtfp1-/-	WT qVD	Mtfp1-/- qVD
	49.9869	79.7552	2.48482	6.54592
	56.5574	81.9994	1.94262	5.72062
	60.2549	83.3617	1.07143	5.4418
	56.9829	82.194	0.981912	7.91655

## Sheet: Figure S4k
Figure S4k	WT	cMKO
	63.3748	36.1378
	57.8458	60.7823
	70.0803	43.43
	59.1579	45.0513
	53.7747	49.6953

## Sheet: Figure S4l
Figure S4l	WT	cMKO
	2.63308	2.66687
	2.56814	3.18531
	1.97762	3.27894
	2.53856	2.57834
	2.2468	3.33323

## Sheet: Figure S4m
Figure S4m	WT	cMKO
	3.61358	3.5347
	3.70812	4.08811
	3.21207	4.15988
	3.6158	3.78718
	3.37658	4.01925

[truncated: 1 more sheets: Figure S4n]
