# Supplementary material for: Mitochondrial Fission Process 1 controls inner membrane integrity and protects against heart failure
Source: Nat Commun. 2022 Nov 4;13:6634. doi: 10.1038/s41467-022-34316-3 (PMC9636241; doi:10.1038/s41467-022-34316-3)
Supplement: Supplementary file 9 — Source Data [file 41467_2022_34316_MOESM9_ESM.zip › Source Data Supplementary Figure 5.xlsx]

## Sheet: Figure S5c
Figure S5c
	hour	Mtfp1 siRNA STS				siRNA Mtfp1 Ppif STS				Ppif siRNA				Ctr siRNA		Mtfp1 siRNA STS qVD				siRNA Mtfp1 Ppif STS qVD				Ppif siRNA STS qVD				Ctr siRNA
	0	3.67893	1.6158	2.50836	1.82584	3.07529	2.95802	2.86783	2.06972	4.34132	0.970874	1.13636	3.02234	8.16327	3.33797	3.21637	4.7619	3.0479	1.78838	0.893744	1.25428	2.72615	1.93133	1.26292	1.82073	2.86104	2.01661	2.50241	3.59168
	1	4.50886	2.45614	2.46305	2.46914	3.13175	3.12805	2.92994	2.40437	4.65116	1.19435	0.924855	2.65604	8.11744	3.30579	2.96192	4.92091	3.93258	1.8732	0.898204	1.47895	2.58621	2.02343	1.16009	2.2695	2.96896	1.75439	2.55924	4.22265
	2	4.4374	2.39316	2.71565	2.55034	3.32618	3.39806	3.39623	2.42291	4.94186	1.41458	1.0514	3.0343	7.95848	3.85144	3.33333	5.06108	3.70879	1.71429	1.17878	1.55902	2.57669	1.80467	1.05758	1.99147	3.53261	1.64127	2.6949	4.56274
	3	4.97667	2.78261	3.14961	3.20856	3.60934	3.79009	3.17259	2.99667	5.05051	1.51188	1.50987	3.01442	7.91738	4	3.62117	4.96575	4.33018	2.2567	1.56556	1.7758	2.31707	1.92308	0.938967	2.28245	3.69357	1.51692	2.69231	4.53686
	4	5.86371	3.7702	3.30709	3.61446	4.4086	4.42913	3.88471	2.98673	5.49133	2.30011	1.75234	3.13316	8.14941	3.75	3.91061	4.91525	4.34783	2.10379	1.5748	1.55039	2.2113	1.90074	1.29108	2.30216	3.39213	1.64512	2.6949	5.13308
	5	8.26709	4.77876	5.10046	5.24899	5.04292	5.42406	4.72542	3.96913	5.49133	2.9703	1.96532	3.10881	8.63558	3.8835	3.62622	5.41012	4.3956	2.38095	1.48662	1.33038	2.43309	1.92719	1.28505	2.10674	3.53741	1.51692	2.68456	4.17457
	6	11.1801	9.02655	8.01233	8.42246	6.89655	6.81818	6.67522	5.33333	6.43275	3.7694	2.53165	3.32005	9.52381	5.40915	3.13837	5.53633	4.16667	2.23152	1.8018	1.44284	2.20588	2.03209	1.28355	2.26629	3.80435	1.40845	2.37643	4.71698
	7	18.0952	15.0177	9.92248	11.7166	11.5847	9.36255	10.2402	8.64745	8.40841	4.78842	4.91803	5.40897	12.415	7.43802	3.97727	5.57491	3.9886	2.53165	2.08127	1.5748	2.3544	2.15983	1.86698	2.42165	2.99728	1.39697	2.6616	4.91493
	8	26.8608	21.6696	20.3704	20	14.5535	15.1454	14.3969	16.5727	11.4286	6.60694	7.64636	6.59489	14.7208	9.61003	4.48625	5.35714	4.26136	3.45324	1.8	1.68729	2.8536	2.50545	2.00946	3.10734	3.125	1.64127	2.86533	4.68165
	9	34.2577	31.1388	28.5047	27.882	21.9731	19.0525	22.1053	22.6027	15.8055	10.4143	12.2156	10.8254	16.7808	12.6722	4.53216	6.30631	5.51524	4.47977	1.61453	2.25989	2.8607	2.72926	2.57611	2.9703	3.69357	2.22743	3.46154	5.29301
	10	37.5204	38.5435	38.4858	34.1962	30.6652	26.2774	28.6472	29.0214	22.0679	13.2883	15.4223	14.2661	22.6576	19.0808	4.49927	7.46812	5.48341	4.81752	2.21998	2.25479	3.36658	2.86659	3.13225	3.85714	4.10959	2.92056	4.51923	5.24345
	11	43.9542	45.2931	47.4522	40.1389	36.4787	31.9328	33.5561	36.4475	25.8675	20.5336	20.4774	19.0014	25.6014	23.0236	5.45194	8.60806	7.13246	5.26316	2.53036	3.14961	3.657	3.31126	3.18772	4.2735	4.97925	3.88693	5	6.35838
	12	51.2397	49.6429	57.2831	45.7698	40.1639	37.4866	39.7574	40.8931	29.5527	25.8519	25.1605	22.9787	27.8351	28.4741	7.41279	9.63636	8.0292	6.48012	3.75635	3.52273	3.56688	4.0884	3.98593	4.39716	5.55556	4.70588	5.75264	7.00758
	13	56.3758	55.5154	59.8361	50.4178	46.8009	43.4687	44.1217	43.7574	32.5083	27.8043	28.61	26.1056	31.2715	32.0495	8.74636	10.1449	9.82405	8.18713	5.57809	4.30351	4.18782	5.83058	4.28062	5.62588	5.95568	6.30952	6.15977	8.08271
	14	62.3116	58.3636	63.8614	55.325	52.148	45.7739	49.5798	48.4994	35.3333	29.1358	31.7175	29.5488	34.9123	35.5649	10.6569	14.3382	10.7558	10.9649	6.45812	4.97738	5.39523	6.3263	5.2381	7.36544	7.19225	6.88019	7.92271	9.29368
	15	63.5906	62.5678	65.9574	57.4792	55.314	48.7293	52.1067	51.3447	37.7816	33.5459	35.4196	33.4324	36.8056	37.7964	12.0991	14.1026	12.7536	13.4897	8.07265	6.15735	6.30517	8.30565	6.26478	7.36544	8.07799	8.4223	8.96818	11.0694
	16	65.247	64.4283	69.3069	61.1814	58.1796	52.3112	55.8205	53.9586	41.4722	36.4341	38.2353	37.1166	40.2098	40.7252	15.5198	15.9259	14.0784	16.3982	9.36556	7.13477	7.59494	9.60894	7.01546	9.38834	9.81767	10.1311	9.97124	12.6177

## Sheet: Figure S5d
Figure S5d	hour	Mtfp1 siRNA H2O2				siRNA Mtfp1 Ppif H2O2				Ppif siRNA				Ctr siRNA		Mtfp1 siRNA H2O2 qVD				siRNA Mtfp1 Ppif H2O2 qVD				Ppif siRNA qVD				Ctr siRNA
	0	1.37694	1.71073	2.5974	1.39319	1.81298	1.23566	1.14416	1.55902	0.997783	0.43956	1.41753	1.07399	3.1348	3.60065	1.98473	3.22061	2.07972	2.54372	1.57658	3.36134	1.85185	2.7451	0.881612	0.770925	1.1811	0.770925	3.93258	2.53456
	1	1.4876	2.24888	2	1.89504	2.00182	1.05356	1.54696	2.21976	1.75439	0.838574	1.92802	1.43027	3.60502	4.07166	2.31481	3.62538	2.41158	3.72093	1.52174	2.99885	1.76406	3.62954	1.20627	0.849257	1.16279	0.849257	3.87454	2.60304
	2	1.86757	3.0722	2.21519	2.67062	2.37226	1.07047	1.92308	2.47748	2.21484	1.2848	1.91327	1.67064	3.96825	4.05844	2.49221	3.60502	2.64901	3.93082	1.86608	3.36037	2.19298	3.5443	1.3253	0.970874	1.02433	0.970874	5.07519	3.53201
	3	3.24232	3.61068	3.08442	3.59281	2.96571	1.42602	2.63158	3.23326	3.07355	1.63043	1.82529	1.93939	3.64501	4.12541	2.2187	3.88802	3.367	4.07524	2.19058	3.61305	2.43902	3.83632	1.46163	1.61987	1.03359	1.61987	5.05618	3.76106
	4	3.60206	4.87421	4.68498	4.414	3.98148	2.37443	3.24826	4.2204	3.30761	2.0585	2.33766	3.02663	3.6566	4.29043	2.39234	4.01929	3.47107	3.94322	2.28571	3.39181	2.47748	3.68421	1.61491	1.52838	1.05402	1.52838	5.08475	3.59551
	5	5.08475	6.17089	6.44628	6.5053	4.73978	2.58065	3.61727	4.48113	4.27928	3.19735	2.57732	2.82903	4.30622	4.31894	2.56	4.39739	3.38409	5.10708	2.23714	2.89352	2.62557	4.02597	1.87735	1.71306	1.1984	1.71306	4.73485	4.12844
	6	7.54386	7.3955	7.70519	7.33533	4.80679	3.18054	3.55872	5.58252	5.21437	4.82456	3.26371	3.71287	4.19355	4.21585	2.42718	4.13355	3.87858	4.48718	2.49433	2.9274	2.47469	3.87183	1.88206	1.606	1.18265	1.606	4.69043	3.82022
	7	8.51449	9.12052	8.03279	8.79285	5.36723	3.91595	3.98126	6.53753	5.97701	5.88889	4.47368	4.39698	4.66238	4.48505	2.49584	3.82166	3.39559	4.98392	2.72727	2.85714	2.84414	4.10053	1.86104	1.62338	1.05263	1.62338	5.39499	3.79464
	8	9.80392	10.7717	9.22819	9.93884	6.1127	5.19849	3.87779	7.05596	6.80751	6.07424	5.47397	4.91803	4.95208	4.96689	3.13015	4.24837	3.58362	4.95208	2.26501	2.94118	2.73038	3.57616	1.85644	1.53341	0.923483	1.53341	5.56622	4.05405
	9	10.3448	12.7869	11.8966	11.315	7.1076	5.45626	4.44178	6.99387	7.10128	6.22172	4.87145	5.58376	4.99195	6.04027	2.72436	4.33387	3.89831	4.70779	2.80899	3.32147	2.38636	3.59043	1.88206	1.2959	1.31406	1.2959	5.85938	3.86364
	10	11.4783	13.4426	11.7347	12.2222	8.0847	6.07522	5.38922	7.30198	7.72834	7.43707	4.81431	5.61224	5.49273	6.62139	3.07443	4.38312	4.01396	5.42265	2.72109	3.68171	2.41102	3.8822	2.0025	1.63934	1.33156	1.63934	5.64202	3.61991
	11	12.7846	14.6141	13.1261	12.5	9.15354	6.9723	6.54545	8.25	9.00474	7.82509	5.42005	6.40205	5.45746	6.79117	3.41463	4.34783	3.81282	5.61798	2.53456	3.74849	2.12014	3.5809	1.89633	1.52672	1.47651	1.52672	5.78035	3.40909
	12	15.1515	16.9903	14.9406	13.9159	10.8717	8.91089	6.85921	10.5853	9.16569	8.34286	6.19835	7.5227	5.77849	7.08117	3.32805	4.22764	4.10256	5.28846	2.26501	3.22967	2.69637	3.58566	1.78571	1.74292	1.36054	1.74292	5.59846	3.20366
	13	15.9091	19.2053	16.723	15.36	12.1486	10.8782	8.21918	12.3581	9.82036	9.72222	7.7886	8.3225	4.87013	8.47751	3.18979	3.92157	3.45423	5.99676	2.29621	3.71703	2.82353	3.96301	1.79718	1.52838	1.3624	1.52838	5.47945	3.21101
	14	16.7254	24.0132	19.5502	18.3775	14.7239	12.5506	9.57179	13.9064	10.8404	11.4219	8.56742	9.88142	5.57377	8.27586	3.63349	3.70968	3.60825	5.83468	2.43619	3.79147	2.7381	3.27654	1.91571	1.73348	1.49864	1.73348	5.81395	3.42466
	15	20.1452	27.3026	20.3478	21.0098	16.0861	14.4764	12.0712	15.8568	12.0438	12.2328	11.2216	11.2882	6.95793	11.2821	3.73984	3.91517	3.08748	5.6	1.94064	3.27273	3.11419	4.10053	1.92555	1.98675	1.75202	1.98675	5.43689	3.45622
	16	24.6377	31.0924	24.1681	24.065	18.1723	16.0752	13.1443	16.7315	14.393	14.199	12.8023	11.6279	7.66721	11.4334	3.32805	3.62438	3.15236	5.84416	2.27273	3.40219	2.24321	3.83598	1.92555	2.20751	1.78571	2.20751	4.98084	3.2634
	17	27.6051	34.0461	26.2153	27.9743	19.6986	18.6096	15.3642	19.5187	14.9556	14.6985	14.8844	13.0854	8.58995	12.7986	3.38164	3.80795	2.61324	5.46624	2.3702	3.40219	2.47642	3.66013	1.79257	1.67224	2.02156	1.67224	5.34351	3.44828

## Sheet: Figure S5f
Figure S5f	CTR siRNA	Mtfp1 siRNA
	0.29065	0.283883
	0.280596	0.218718
	0.362406	0.304138
	0.315149	0.496513
	0.282193	0.148612
	0.256501	0.62747
	0.369771	0.460825
	0.250344	0.638541
	0.431223	0.515429
	0.410246	0.520045
	0.506564	0.624446
	0.274073	0.559945
	0.343368	0.292122
	0.263301	0.631714
	0.227143	0.421953
	0.306689	0.559574
	0.369772	0.273027
	0.30103	0.349142
	0.283604	0.548956
	0.257793	0.454211
	0.481804	0.65643
	0.465075	0.279142
	0.207979	0.355107
	0.456612	0.305421
	0.407267	0.607335
	0.422767	0.287025
	0.348328	0.222822
	0.429991	0.244172
	0.277144	0.421801
	0.522227	0.270845
	0.470052	0.334444
	0.206913	0.498289
	0.939419	0.484928
	0.710298	0.264536
	0.546119	0.510594
	0.466151	0.341614
	0.504041	0.524324
	0.416011	0.695946
	0.388896	0.599152
	0.448742	0.439184
	0.483189	0.389343
	0.405148	0.75109
	0.315299	0.191139
	0.792295	0.505099
	0.506527	0.425327
	0.978584	0.212526
	0.576142	0.66367
	0.304987	0.465699
	0.336183	0.749861
	0.517799	0.66841
	0.676363	0.202232
	0.585246	0.44212
	0.723271	0.553781
	0.486794	0.52069
	0.591878	0.879483
	0.523289	0.786476
	0.263645	0.547554
	0.177784	0.775232
	0.306391	0.3075
	0.164886	0.37915
	0.305091	0.772739
	0.325158	0.606115
	0.30577	0.404998
	0.313456	1.03598
	0.255208	0.645498
	0.350787	0.606181
	0.188112	0.316977
	0.189286	0.620507
	0.1518	0.513038
	0.161004	0.516982
	0.34148	0.524385
	0.169721	0.567142
	0.72785	0.667995
	0.960085	0.834775
	0.417061	0.238968
	0.249617	0.63147
	0.410526	0.7047
	0.302119	1.15287
	0.208477	0.860105
	0.34811	0.441238
	0.340595	0.697305
	0.448697	0.366863
	0.577025	0.381161
	0.489234	0.265602
	0.479689	0.411614
	0.297731	0.306702
	0.300817	0.279761
	0.27325	0.168444
	0.309959	0.327923
	0.381021	0.168629
	0.359664	0.170849
	0.354282	0.284181
	0.135011	0.407425
	0.309162	0.40764
	0.210851	0.385371
	0.276436	0.246922
	0.554049	0.187812
	0.310714	0.426774
	0.294536	0.433637
	0.296935	0.779282
	0.166895	0.375665
	0.411265	0.521521
	0.276018	0.400404
	0.26535	0.579075
	0.571792	0.432927
	0.266408	0.192494
	0.406031	0.438865
	0.173641	0.205429
	0.351754	0.531472
	0.431624	0.174998
	0.659123	0.577082
	0.244833	0.398539
	0.275044	0.135054
	0.336239	0.402768
	0.277338	0.29132
	0.382135	0.44001
	0.465293	0.330481
	0.404876	0.520927
	0.532413	0.343217
	0.328481	0.372167
	0.566094	0.282831
	0.410058	0.667766
	0.538092	0.68835
	0.336501	0.394539
	0.493316	0.251646
	0.337808	0.321901
	0.418312	0.544853
	0.40289	0.360066
	0.212748	0.567397
	0.340745	0.318442
	0.347285	0.871265
	0.19777	0.624701
	0.275551	0.751183
	0.276392	0.51604
	0.61219	0.493033
	0.683532	0.742983
	0.364942	0.903968
	0.355249	0.751965
	0.53461	0.820084
	0.566714	0.552993
	0.642838	0.342117
	0.282651	0.989571
	0.699706	0.536614
	0.961425	0.645305
	0.404477	0.182237
	0.296644	0.432178
	0.329111	0.51304
	0.92818	0.517243
	0.391859	0.838723
	0.350163	0.565478
	0.371396	0.839705
	0.282864	0.291889
	0.277513	0.481207
	0.318465	0.244161
	0.449039	0.114785
	0.409715	0.296273
	0.47683	0.12687
	0.270592	0.182716
	1.08553	0.193884
	0.568064	0.674761
	0.384982	0.521706
	0.276029	0.343512
	0.235982	0.55313
	0.335277	0.624952
	0.599347	0.176273
	0.460662	0.183435
	0.544337	0.371019
	0.263685	0.56098
	0.309335	0.380527
	0.24836	0.601165
	0.255802	0.358019
	0.637725	0.25132
	0.346632	0.312224
	0.305191	0.386738
	0.243754	0.281253
	0.274268	0.173292
	0.226094	0.349969
	0.643442	0.337617
	0.408234	0.216253
	0.403538	0.170307
	0.369322	0.217703
	0.386079	0.420437
	0.425619	0.407534
	0.415244	0.435708
	0.467207	0.411477
	0.280498	0.293819
	0.601039	0.157359
	0.260598	0.207581
	0.593217	0.288553
	0.522779	0.576436
	0.600279	0.318786
	0.262189	0.547366
	0.247335	0.255124
	0.665523	0.324966
	0.602751	0.237207
	0.679754	0.24145
	0.543435	0.269147
	0.367992	0.171694
	0.538897	0.466881
	0.683107	0.323963
	0.575213	0.303598
	0.425749	0.564458
	0.437347	0.369631
	0.568267	0.341864
	0.258315	0.294777
	0.865637	0.262484
	0.817151	0.543095
	0.302649	0.336464
	0.348614	0.328678
	0.442792	0.549489
	0.37446	0.298135
	0.481088	0.465909
	0.425646	0.449947
	0.453628	0.45805
	0.466877	0.282027
	0.66528	0.29316
	0.657615	0.389656
	0.665145	0.526487
	0.598568	0.392446
	0.299277	0.452265
	0.240108	0.59863
	0.46579	0.353247
	0.403641	0.217432
	0.478745	0.300977
	0.336476	0.248274
	0.296607	0.371314
	0.26351	0.336721
	0.257066	0.55792
	0.383637	0.309269
	0.346495	0.563235
	0.482355	0.540784
	0.404262	0.132984
	0.485717	0.574063
	0.384436	0.298354
	0.55795	0.439093
	0.649212	0.344592
	0.581869	0.143411
	0.600349	0.468152
	0.711778	0.293406
	0.473213	0.17724
	0.457191	0.161528
	0.328386	0.300241
	0.26412	0.805021
	0.18329	0.335369
	0.297894	0.272314
	0.480148	0.202179
	0.358184	0.366003
	0.320636	0.752523
	0.332956	0.445368
	0.617741	0.284259
	0.635452	0.546938
	0.548904	0.321768
	0.610254	0.422555
	0.275621	0.391545
	0.460691	0.311899
	0.533923	0.524716
	0.53024	0.280877
	0.15452	0.20117
	0.257986	0.259506
	0.325062	0.240714
	0.263233	0.242086
	0.403791	0.342406
	0.138659	0.302336
	0.363564	0.415228
	0.376288	0.426219
	0.196234	0.224496
	0.440374	0.23494
	0.281836	0.158158
	0.476659	0.259667
	0.408137	0.233061
	0.438236	0.302213
	0.31004	0.279789
	0.247658	0.228172
	0.417588	0.165933
	0.25497	0.272257
	0.614921	0.613101
	0.324223	0.206248
	0.427105	0.237692
	0.271437	0.471401
	0.431283	0.225208
	0.31821	0.473528
	0.331426	0.180646
	0.414222	0.220314
	0.489079	0.32728
	0.484515	0.331116
	0.895166	0.29434
	0.666439	0.297669
	0.258538	0.167545
	0.335139	0.172914
	0.325334	0.211529
	0.762448	0.44444
	0.430972	0.344579
	0.867638	0.227468
	0.438513	0.227198
	0.221895	0.31408
	0.278358	0.243374
	0.227991	0.295714
	0.261101	0.192543
	0.447164	0.336949
	0.375956	0.499425
	0.264656	0.170105
	0.384639	0.143367
	0.334004	0.456721
	0.334999	0.510243
	0.405991	0.156227
	0.329758	0.414403
	0.396042	0.208931
	0.303197	0.345599
	0.291557	0.338127
	0.291594	0.231333
	0.294286	0.201185
	0.485476	0.403297
	0.37745	0.476083
	0.665669	0.326735
	0.444045	0.415265
	0.309388	0.473776
	0.353938	0.481664
	0.269445	0.172179
	0.406681	0.214847
	0.363602	0.204606
	0.416765	0.437304
	0.262406	0.419967
	0.211751	0.404652
	0.53764	0.408789
	0.844257	0.347665
	1.04065	0.348584
	0.35802	0.415675
	0.65946	0.490983
	0.879518	0.258445
	0.863398	0.604847
	0.668484	0.290866
	0.836775	0.204059
	0.294089	0.358789
	0.226548	0.731896
	0.248947	0.411719
	0.185444	0.469887
	0.323926	0.293688
	0.379152	0.658342
	0.286666	0.307884
	0.294519	0.107461
	0.31154	0.20104
	0.669155	0.339585
	0.518014	0.274005
	1.03363	0.307019
	0.710189	0.277027
	0.957117	0.381441
	0.242578	0.355895
	0.869664	0.266672
	0.765136	0.644663
	0.80465	0.378443
	0.624347	0.140745
	0.645541	0.574713
	0.331389	0.144706
	0.682475	0.202453
	0.687319	0.311113
	0.413001	0.21343
	0.641974	0.423551
	0.343746	0.359032
	0.26867	0.151881
	0.541459	0.360956
	0.444948	0.154375
	0.412619	0.457031
	0.610422	0.401182
	0.334725	0.288163
	0.821922	0.38268
	0.280389	0.18505
	0.444563	0.12447
	0.799626	0.214709
	0.227381	0.118201
	0.474432	0.234569
	0.455691	0.130079
	0.757323	0.127404
	0.399882	0.334801
	0.534165	0.30176
	0.596185	0.205187
	0.426191	0.172621
	0.462184	0.295311
	0.511519	0.124821
	0.383723	0.125006
	0.852081	0.477231
	0.246775	0.179479
	0.795216	0.389358
	0.829388	0.316078
	0.700707	0.194158
	0.357674	0.319943
	0.423418	0.148098
	0.902583	0.641868
	0.517852	0.212066
	0.561436	0.279174
	0.353394	0.214593
	0.447123	0.376338
	0.40582	0.223705
	0.614679	0.196531
	0.389644	0.214984
	0.400313	0.264354
	0.450336	0.298473
	0.357598	0.388
	0.796729	0.266734
	0.839157	0.40901
	0.324694	0.150042
	0.80639	0.228379
	0.330911	0.309742
	0.295953	0.201533
	0.2956	0.169643
	0.279532	0.181873
	0.347032	0.275255
	0.454552	0.105864
	0.428817	0.18655
	0.355852	0.463361
	0.602962	0.55081
	0.692306	0.165406
	0.51406	0.423075
	0.220278	0.543613
	0.365566	0.349244
	0.349379	0.355295
	0.365309	0.326568
	0.579594	0.285892
	0.671887	0.238628
	0.417472	0.210532
	0.880714	0.278674
	0.531481	0.373992
	0.269469	0.231418
	0.327923	0.328558
	0.178935	0.50527
	0.207779	0.292387
	0.260077	0.392321
	0.267503	0.208832
	0.332865	0.156447
	0.430095	0.225272
	0.675411	0.19651
	0.415931	0.304201
	0.519532	0.227362
	0.454524	0.148959
	0.476611	0.467495
	0.489222	0.344478
	0.439447	0.254808
	0.377882	0.153351
	0.414112	0.389835
	0.28045	0.356037
	0.524199	0.476698
	0.354864	0.377106
	0.601623	0.362764
	0.39024	0.201619
	0.699279	0.223926
	0.472024	0.148037
	0.260678	0.353409
	0.268151	0.312181
	0.248761	0.335147
	0.180159	0.383637
	0.242156	0.266443
	0.239879	0.39279
	0.259893	0.516918
	0.265964	0.373932
	0.21958	0.413255
	0.274778	0.25804
	0.394551	0.230354
	0.688366	0.189366
	0.196829	0.148885
	0.3544	0.143564
	0.190519	0.354782
	0.388548	0.510001
	0.300699	0.226204
	0.286282	0.494558
	0.475552	0.297728
	0.304725	0.236984
	0.191383	0.380521
	0.412999	0.12873
	0.33687	0.329126
	0.347782	0.182536
	0.276849	0.197629
	0.349527	0.356066
	0.204309	0.326765
	0.271599	0.511695
	0.292565	0.343281
	0.342424	0.216951
	0.39432	0.247099
	0.24436	0.340926
	0.306659	0.207839
	0.341839	0.320924
	0.143181	0.313425
	0.249401	0.194858
	0.177198	0.622716
	0.470732	0.266252
	0.336309	0.494017
	0.328841	0.292181
	0.229342	0.432788
	0.332741	0.358983
	0.384106	0.424681
	0.228476	0.405589
	0.368122	0.494614
	0.29177	0.30368
	0.292108	0.546774
	0.313094	0.335354
	0.327429	0.586253
	0.383529	0.572551
	0.347479	0.300112
	0.357909	0.646899
	0.297416	0.233757
	0.366784	0.246485
	0.371675	0.292933
	0.241834	0.374713
	0.331775	0.427523
	0.568819	0.338066
	0.695612	0.39349
	0.578829	0.379173
	0.201545	0.419669
	0.305703	0.533512
	0.301625	0.401404
	0.453908	0.331593
	0.435686	0.433249
	0.456952	0.1059
	0.498161	0.416366
	0.386307	0.197368
	0.487549	0.173495
	0.291035	0.385154
	0.205258	0.32575
	0.551056	0.28617
	0.260886	0.502072
	0.478097	0.171023
	0.377855	0.413602
	0.237932	0.19092
	0.221849	0.701847
	0.50326	0.203992
	0.411464	0.21318
	0.638823	0.118613
	0.33837	0.12473
	0.290777	0.130803
	0.320756	0.231926
	0.224229	0.324183
	0.223206	0.47121
	0.230121	0.412236
	0.477291	0.346357
	0.49813	0.362445
	0.411667	0.395914
	0.360413	0.272175
	0.176778	0.262324
	0.189101	0.540393
	0.159961	0.860718
	0.220052	0.986171
	0.658017	0.588245
	0.262967	0.622434
	0.591782	0.591789
	0.221184	0.218575
	0.314156	0.126559
	0.438727	0.261677
	0.16863	0.510531
	0.146479	0.344202
	0.127768	0.162537
	0.231501	0.184088
	0.254671	0.175369
	0.887371	0.18038
	0.370088	0.435861
	0.313556	0.122136
	0.175577	0.305561
	0.131386	0.442853
	0.304252	0.436478
	0.416714	0.258136
	0.295423	0.259977
	0.804001	0.252132
	0.365304	0.356623
	0.442332	0.134726
	0.308067	0.259456
	0.461034	0.139181
	0.536027	0.135263
	0.381557	0.143285
	0.576437	0.22243
	0.430761	0.381179
	0.541626	0.279348
	0.369775	0.474961
	0.614772	0.271716
	0.390594	0.273036
	0.460338	0.258145
	0.304486	0.125694
	0.339177	0.237359
	0.415304	0.174767
	0.371789	0.173648
	0.333101	0.168789
	0.415085	0.347771
	0.319817	0.438911
	0.323651	0.343342
	0.304227	0.228097
	0.347085	0.352046
	0.339434	0.137475
	0.228297	0.236746
	0.640208	0.336602
	1.14205	0.200695
	0.711024	0.1855
	0.185165	0.23716
	0.239494	0.133538
	0.298024
	0.317186
	0.199959
	0.267968
	0.212567
	0.283981
	0.253553
	0.284547
	0.30453
	0.325624
	0.295838
	0.333227
	0.806041
	0.334741
	0.549718
	0.727868
	0.609894
	0.508598
	0.622804
	0.376559
	0.331341
	0.371591
	0.324481
	0.579334
	0.533271
	0.348865
	0.299322
	0.377753
	0.297802
	0.428291
	0.775562
	0.692802
	0.507189
	0.44116
	0.36029
	0.375358
	0.673584
	0.599606
	0.585926
	0.509031
	0.459483
	0.403173
	0.246307
	0.505558
	0.48326
	0.276986
	0.586787
	0.656498
	0.492439
	0.33956
	0.585068
	0.533401
	0.428084
	0.264305
	0.331983
	1.08343
	0.60676
	0.45836
	0.251843
	0.561259
	0.690927
	0.630125
	0.595828
	0.774775
	0.667721
	0.57812
	0.206454
	0.275198
	0.356154
	0.506069
	0.21033
	0.392832
	0.4407
	0.462614
	0.225693
	0.4184
	0.34869
	0.243106
	0.448807
	0.228995
	0.432607
	0.203415
	0.155638
	0.350759
	0.401022
	0.32463
	0.286146
	0.346249
	0.301156
	0.32778
	0.301317
	0.79472
	0.503384
	0.515617
	0.400813
	0.194094
	0.350909
	0.217389
	0.400459
	0.327163
	0.428618
	0.411406
	0.78386
	0.703161
	0.303969
	0.33331
	0.412786
	0.338
	0.163112
	0.313728
	0.642763
	0.302817
	0.335977
	0.700109
	0.272636
	0.276986
	0.219989
	0.255266
	0.647101
	0.369611
	0.348088
	0.340964
	0.414558
	0.280269
	0.515694
	0.354125
	0.325242
	0.349277
	0.312
	0.485023
	0.22776
	0.167827
	0.544017
	0.455124
	0.220362
	0.443025
	0.286268
	0.319094
	0.299426
	0.174993
	0.256976
	0.44629
	0.58909
	0.315478
	0.588801
	0.577654
	0.47666
	0.31596
	0.439498
	0.286095
	0.279242
	0.302707
	0.502562
	0.275912
	0.354121
	0.349072
	0.339632
	0.418238
	0.218384
	0.20685
	0.171037
	0.263642
	0.202448
	0.196418
	0.508625
	0.180748
	0.174485
	0.200102
	0.175941
	0.219259
	0.314777
	0.242016
	0.204482
	0.24085
	0.300934
	0.347768
	0.440496
	0.339279
	0.282398
	0.178836
	0.247695
	0.293122
	0.304071
	0.233069
	0.343321
	0.407861
	0.309376
	0.380197
	0.33286
	0.315105
	0.356949
	0.314928
	0.67607
	0.636934
	0.646481
	0.62884
	0.338831
	0.277631
	0.477177
	0.454143
	0.30902
	0.320537
	0.3772
	0.506481
	0.408893
	0.280467
	0.330067
	0.441874
	0.287425
	0.386139
	0.376639
	0.446011
	0.389932
	0.222787
	0.202985
	0.157741
	0.252918
	0.287199
	0.343219
	0.261691
	0.474453
	0.266936
	0.287746
	0.29274
	0.414449
	0.449891
	0.364937
	0.687725
	0.500365
	0.335083
	0.280285
	0.181365
	0.213939
	0.170779
	0.23295
	0.358525
	0.308965
	0.357371
	0.276703
	0.355678
	0.314
	0.453164
	0.504723
	0.469262
	0.465399
	0.258971
	0.181004
	0.203787
	0.183797
	0.231149
	0.66066
	0.364937
	0.208067
	0.691177
	0.687698
	0.376905
	0.495448
	0.144663
	0.564213
	0.319323
	0.872094
	0.424321
	0.333626
	0.392061
	0.192393
	0.480342
	0.240155
	0.409587
	0.608467
	0.418717
	0.254789
	0.271308
	0.461723
	0.589353
	0.466164
	0.700962
	0.273071
	0.287327
	0.297037
	0.370172
	0.566191
	0.438092
	0.554264
	0.558537
	0.530526
	0.391355
	0.641164
	0.621281
	0.40906
	0.505317
	0.326596
	0.588202
	0.326406
	0.690067
	0.673497
	0.3481
	0.421223
	0.343604
	0.280561
	0.400055
	0.283011
	0.28461
	0.586609
	0.481887
	0.453076
	0.309767
	0.245184
	0.421217
	0.273436
	0.383281
	0.489039
	0.258429
	0.260181
	0.306039
	0.277932
	0.477295
	0.297888
	0.797068
	0.59681
	0.490283
	0.68887
	0.429932
	0.353468
	0.266159
	0.187387
	0.321533
	0.216951
	0.178451
	0.438528
	0.22917
	0.990719
	0.313307
	0.276245
	0.475346
	0.1908
	0.553749
	0.572113
	0.221022
	0.421296
	0.399411
	0.366587
	0.445983
	0.552343
	0.457831
	0.196613
	0.470586
	0.411531
	0.205397
	0.497465
	0.383778
	0.351076
	0.298995
	0.42107
	0.331916
	0.133542
	0.12015
	0.151928
	0.246625
	0.313633
	0.444818
	0.397977
	0.371342
	0.240353
	0.214143
	0.43776
	0.572593
	0.281055
	0.490258
	0.198484
	0.43801
	0.439953
	0.363646
	0.517834
	0.350638
	0.372903
	0.521552
	0.425441
	0.409333
	0.444523
	0.379083
	0.134849
	0.343911
	0.128704
	0.46064
	0.348952
	0.685881
	0.364362
	0.289665
	0.329082
	0.369141
	0.663695
	0.380375
	0.314996
	0.484099
	0.515597
	0.499917
	0.511571
	0.157974
	0.376905
	0.497546
	0.498878
	0.294404
	0.343376
	0.402517
	0.52805
	0.388578
	0.409317
	0.343778
	0.456262
	0.523271
	0.304598
	0.518223
	0.373744
	0.447001
	0.395052
	0.449079
	0.466101
	0.509289
	0.262437
	0.39677
	0.32917
	0.538693
	0.834162
	0.634024
	0.507558
	0.747194
	0.769515
	0.480201
	0.700639
	0.738955
	0.912978
	0.520965
	0.631459
	0.844585
	0.458722
	0.400102
	0.367992
	0.398607
	0.291916
	0.353201
	0.518547
	0.180064
	0.506997
	0.407272
	0.661487
	0.803945
	0.459599
	0.941898
	0.626964
	0.237168
	0.578904
	0.412696
	0.36587
	0.280093
	0.637177
	0.343583
	0.380866
	0.232351
	0.463033
	0.670919
	0.718042
	0.928437
	0.707981
	0.291724
	0.227487
	0.384351
	0.236936
	0.601269
	0.311838
	0.401971
	0.631545
	0.37547
	0.315542
	0.230257
	0.36623
	0.365871
	0.242238
	0.547898
	0.632056
	0.369414
	0.643119
	0.551724
	0.350338
	0.699306
	0.518595
	0.709637
	0.862584
	0.137997
	0.139075
	0.203558
	0.40624
	0.133146
	0.179798
	0.234223
	0.297877
	0.291769
	0.255641
	0.356273
	0.266146
	0.279708
	0.295964
	0.25416
	0.499112
	0.4748
	0.496834
	0.319276
	0.464976
	0.273838
	0.256123
	0.302604
	0.227134
	0.210491
	0.284309
	0.294745
	0.325437
	0.248698
	0.26244
	0.10114
	0.124532
	0.132471
	0.347698
	0.120998
	0.139048
	0.13947
	0.257729
	0.661691
	0.314686
	0.11012
	0.248611
	0.207919
	0.238083
	0.253899
	0.313289
	0.180529
	0.230041
	0.420925
	0.281346
	0.225228
	0.398227
	0.264185
	0.453945
	0.504601
	0.802891
	0.28256
	0.154945
	0.143078
	0.203319
	0.261568
	0.228296
	0.130999
	0.239847
	0.194187
	0.245855
	0.265893
	0.25914
	0.325417
	0.235442
	0.274723
	0.18426
	0.320526
	0.214454
	0.147049
	0.126682
	0.153533
	0.146653
	0.223106
	0.136438
	0.133048
	0.12485
	0.165987
	0.314735
	0.231786
	0.2563
	0.193452
	0.193103
	0.122138
	0.119318
	0.182781
	0.207118
	0.177331
	0.230081
	0.171024
	0.133935
	0.26824
	0.207606
	0.29874
	0.15205
	0.155034
	0.207668
	0.129995
	0.129336
	0.115776
	0.210807
	0.104372
	0.160293
	0.204553
	0.150475
	0.138747
	0.326435
	0.317699
	0.312211
	0.154894
	0.213656
	0.166839
	0.189772
	0.209146
	0.113243
	0.38783
	0.213252
	0.206598
	0.217863
	0.134222
	0.203242
	0.118619
	0.186697
	0.120536
	0.191131
	0.166973
	0.140588
	0.311566
	0.27571
	0.309209
	0.206721
	0.206518
	0.183455
	0.156611
	0.130622
	0.133225
	0.200803
	0.19198
	0.166379
	0.185942
	0.297187
	0.30934
	0.198767
	0.408166
	0.243256
	0.267436
	0.200314
	0.204969
	0.199612
	0.203111
	0.27443
	0.22755
	0.210281
	0.153859
	0.239352
	0.285647
	0.310168
	0.146919
	0.145963
	0.180658
	0.186596
	0.310569
	0.193832
	0.354874
	0.246762
	0.543082
	0.204754
	0.284815
	0.364537
	0.303338
	0.247807
	0.177513
	0.232704
	0.137647
	0.148758
	0.106648
	0.192973
	0.389503
	0.241993
	0.131814
	0.163976
	0.220032
	0.286451
	0.344164
	0.277966
	0.148946
	0.12572
	0.151358
	0.277991
	0.287745
	0.343878
	0.219755
	0.16497
	0.137182
	0.173955
	0.334322
	0.147312
	0.256038
	0.23108
	0.283874
	0.455577
	0.328234
	0.203485
	0.160594
	0.180296
	0.206885
	0.236903
	0.274273
	0.261513
	0.365015
	0.312043
	0.23789
	0.227568
	0.134273
	0.235061
	0.228087
	0.183463
	0.163845
	0.183357
	0.286886
	0.158864
	0.506901
	0.338369
	0.133196
	0.121946
	0.116243
	0.123476
	0.344831
	0.226966
	0.272433
	0.280692
	0.156579
	0.156622
	0.131221
	0.131001
	0.175767
	0.141226
	0.181324
	0.192388
	0.371812
	0.370553
	0.230179
	0.259698
	0.122395
	0.165124
	0.151861
	0.148083
	0.297127
	0.289042
	0.182824
	0.195267
	0.175011
	0.294969
	0.305808
	0.229559
	0.355667
	0.314705
	0.256328
	0.196399
	0.241647
	0.329715
	0.418353
	0.440145
	0.171186
	0.420767
	0.323337
	0.204766
	0.177833
	0.217873
	0.256842
	0.323199
	0.334815
	0.234249
	0.45133
	0.149471
	0.37759
	0.705167
	0.324641
	0.248615
	0.238566
	0.351429
	0.114577
	0.123268
	0.14369
	0.128624
	0.140534
	0.184796

## Sheet: Figure S5g
Figure S5g	Time (minutes)	MTFP1. siRNA										RISC Free siRNA
	0.809121	190.464	225.334	168.682	219.203	230.879	235.755	223.333	229.67	214.69	221.786	221.034	239.893	239.493	236.817	187.105	225.185	203.004	208.907	215.062	208.041
	4.85551	187.981	223.219	162.14	211.814	226.727	232.078	216.261	220.869	211.025	214.44	217.039	230.498	234.297	231.528	180.899	216.37	195.99	194.682	206.523	200.649
	8.94194	185.193	217.635	160.603	207.903	222.06	228.461	210.066	214.47	204.981	211.543	215.357	224.877	229.951	224.369	176.955	209.295	190.369	189.909	203.776	197.326
	12.6256	96.8985	113.469	90.2869	112.177	120.426	121.344	124.996	142.329	145.389	141.322	113.599	114.263	176.571	129.066	121.138	129.361	119.828	132.056	159.421	149.499
	16.2084	90.0535	108.745	85.9152	103.415	113.12	111.863	111.632	110.294	116.139	110.107	97.265	104.909	112.693	107.584	92.1505	104.053	98.205	103.154	106.701	101.539
	19.8006	90.3522	103.092	85.1719	103.566	109.612	114.052	105.97	106.716	112.726	104.353	98.642	102.906	108.713	103.236	86.9521	101.616	93.5714	95.2681	101.16	96.6404
	23.4903	339.259	325.096	415.59	503.421	408.185	427.842	482.572	419.625	399.022	442.07	97.7361	347.493	324.94	608.29	359.683	273.516	443.791	143.738	410.259	376.251
	27.0663	449.4	535.736	561.948	548.669	620.807	643.187	567.746	580.511	486.771	598.489	97.4324	512.638	459.042	646.692	426.158	429.252	495.275	153.356	487.89	425.102
	30.665	517.042	590.041	608.629	596.695	688.303	680.222	595.879	604.473	513.556	635.657	101.935	561.308	495.17	704.729	482.858	485.612	523.098	388.228	501.058	449.196
	34.3481	54.0743	70.7915	60.1561	72.7399	73.1004	75.3567	70.7185	67.6746	74.816	70.203	61.9247	65.6818	67.1444	65.3158	55.9339	64.406	60.6485	60.8782	66.876	63.1227
	37.9486	50.3156	61.8257	50.5738	61.1105	64.1311	64.2604	64.6843	62.2129	68.4357	58.4183	59.4136	60.7707	59.8775	60.024	49.0279	57.4548	57.4215	54.8096	60.7046	54.515
	41.54	52.7747	60.845	54.1673	61.4385	64.4521	68.3495	60.6597	62.5256	66.4869	61.8744	58.6827	62.542	60.5711	61.1216	52.3425	63.3745	59.5895	54.4815	62.5712	55.9362
													*excluded- failure of the drug injection

## Sheet: Figure S5h
Figure 5h
	CTR siRNA	Mtfp1 siRNA
	217.81	187.88
	231.756	222.063
	234.58	163.808
	230.904	212.973
	181.653	226.556
	216.95	232.098
	196.455	216.553
	197.832	221.669
	208.454	210.232
	202.005	215.923

## Sheet: Figure S5i
Figure 5i
	CTR siRNA	Mtfp1 siRNA
	473.813	435.234
	426.384	483.624
	653.237	528.722
	422.9	549.595
	396.127	572.432
	487.388	583.751
	466.402	548.732
	416.85	534.87
		466.45
		558.739

## Sheet: Figure S5j
Figure 5j
	CTR siRNA	Mtfp1 siRNA
	39.9592	37.5775
	40.3642	42.2466
	48.1424	31.0046
	42.114	42.1271
	34.6097	45.1597
	38.2416	45.7023
	33.9819	45.3106
	40.7866	44.1903
	38.5885	46.2391
	40.7042	42.4786
