# Supplementary material for: Mitochondrial Fission Process 1 controls inner membrane integrity and protects against heart failure
Source: Nat Commun. 2022 Nov 4;13:6634. doi: 10.1038/s41467-022-34316-3 (PMC9636241; doi:10.1038/s41467-022-34316-3)
Supplement: Supplementary file 9 — Source Data [file 41467_2022_34316_MOESM9_ESM.zip › Source Data Supplementary Figure 6.xlsx]

## Sheet: Figure S6b
Figure S6b
	WT	KI
	63.4347	66.237
	54.1468	74.1252
	66.3776	69.5753
	48.3909
